# Supplementary material for: Anti-TIGIT antibody improves PD-L1 blockade through myeloid and Treg cells
Source: Nature. 2024 Feb 28;627(8004):646–55. doi: 10.1038/s41586-024-07121-9 (PMC11139643; doi:10.1038/s41586-024-07121-9)
Supplement: Supplementary file 5 — Source Data Fig. 2 [file 41586_2024_7121_MOESM5_ESM.xlsx]

## Sheet: Fig.2a
Gene.Name	logFC	adj.P.Val	ARM
MARCO	0.694209	0.0459422	Placebo + Atezolizumab
APOA2	0.694552	0.0836904	Placebo + Atezolizumab
ERAP1	0.540806	0.2005	Placebo + Atezolizumab
ICAM1	0.448924	0.2005	Placebo + Atezolizumab
CD163	0.527482	0.2005	Placebo + Atezolizumab
ORM2	0.984272	0.2005	Placebo + Atezolizumab
CSF1R	0.438206	0.2005	Placebo + Atezolizumab
LILRA3	0.607022	0.2005	Placebo + Atezolizumab
C3	0.364297	0.2005	Placebo + Atezolizumab
LCAT	0.39559	0.249567	Placebo + Atezolizumab
CAMP	0.447107	0.286359	Placebo + Atezolizumab
FCGBP	0.267288	0.31414	Placebo + Atezolizumab
SELL	0.301291	0.324481	Placebo + Atezolizumab
LTF	0.530785	0.345474	Placebo + Atezolizumab
LCN2	0.432265	0.375833	Placebo + Atezolizumab
CD5L	0.482248	0.485545	Placebo + Atezolizumab
IGFBP6	-0.438165	0.510537	Placebo + Atezolizumab
IGHG3	0.647333	0.510537	Placebo + Atezolizumab
CD44	0.259381	0.510537	Placebo + Atezolizumab
APOC2	0.379121	0.517785	Placebo + Atezolizumab
GSTO1	0.463558	0.517785	Placebo + Atezolizumab
CD93	-1.7704	0.593577	Placebo + Atezolizumab
APOC3	0.414002	0.566122	Placebo + Atezolizumab
PRG2	1.89718	0.593577	Placebo + Atezolizumab
B2M	0.258933	0.593577	Placebo + Atezolizumab
SAA4	0.284726	0.593577	Placebo + Atezolizumab
PRDX6	0.989215	0.593577	Placebo + Atezolizumab
IGHM	0.432828	0.593577	Placebo + Atezolizumab
FCN2	-0.317487	0.593577	Placebo + Atezolizumab
LRG1	0.206062	0.593577	Placebo + Atezolizumab
CDH2	-0.367192	0.691674	Placebo + Atezolizumab
CA1	0.872208	0.625844	Placebo + Atezolizumab
ALDOB	0.563202	0.691674	Placebo + Atezolizumab
HBD	1.09186	0.691674	Placebo + Atezolizumab
APOE	0.220673	0.691674	Placebo + Atezolizumab
HP	-0.917276	0.691674	Placebo + Atezolizumab
CTBS	-0.294006	0.761265	Placebo + Atezolizumab
C1QA	0.179764	0.761265	Placebo + Atezolizumab
VWF	0.251624	0.787114	Placebo + Atezolizumab
NRP1	0.175603	0.801915	Placebo + Atezolizumab
FUCA2	0.331248	0.862482	Placebo + Atezolizumab
APP	0.307182	0.801915	Placebo + Atezolizumab
JCHAIN	0.327972	0.801915	Placebo + Atezolizumab
C4A	0.231058	0.801915	Placebo + Atezolizumab
CFH	0.284423	0.813443	Placebo + Atezolizumab
VCAM1	0.346004	0.862482	Placebo + Atezolizumab
HBA1	0.76067	0.862482	Placebo + Atezolizumab
IGHA1	0.554982	0.862482	Placebo + Atezolizumab
MPO	0.266542	0.862482	Placebo + Atezolizumab
APOD	0.252647	0.881831	Placebo + Atezolizumab
APOC4	0.211851	0.862482	Placebo + Atezolizumab
ALDOA	0.295039	0.872551	Placebo + Atezolizumab
TKT	0.49389	0.881831	Placebo + Atezolizumab
CDH5	0.145597	0.881831	Placebo + Atezolizumab
PLTP	0.190894	0.881831	Placebo + Atezolizumab
FCGR3A	1.08745	0.989265	Placebo + Atezolizumab
HSPA5	-0.223113	0.989265	Placebo + Atezolizumab
PROZ	-0.198136	0.988793	Placebo + Atezolizumab
APOH	-0.189861	0.989265	Placebo + Atezolizumab
A2M	0.226444	0.946233	Placebo + Atezolizumab
CA2	0.629453	0.988793	Placebo + Atezolizumab
BLVRB	0.771161	0.989265	Placebo + Atezolizumab
SERPINC1	-0.141626	0.989265	Placebo + Atezolizumab
SELENBP1	0.488669	0.989265	Placebo + Atezolizumab
HRG	-0.13292	0.989265	Placebo + Atezolizumab
THBS1	-0.184056	0.989265	Placebo + Atezolizumab
COL18A1	0.154928	0.989265	Placebo + Atezolizumab
PRDX2	0.602079	0.989265	Placebo + Atezolizumab
C1QC	0.130392	0.989265	Placebo + Atezolizumab
IL1RAP	-0.161755	0.989265	Placebo + Atezolizumab
C2	0.0821627	0.989265	Placebo + Atezolizumab
HPX	-0.128406	0.989265	Placebo + Atezolizumab
TFRC	-0.602773	0.989265	Placebo + Atezolizumab
CNTN1	-0.117972	0.989265	Placebo + Atezolizumab
HBB	0.516367	0.989265	Placebo + Atezolizumab
MMRN2	-0.160453	0.989265	Placebo + Atezolizumab
HPR	0.2047	0.989265	Placebo + Atezolizumab
ICAM2	0.140695	0.989265	Placebo + Atezolizumab
MAN2A1	0.677201	0.989265	Placebo + Atezolizumab
GLIPR2	-0.544872	0.989265	Placebo + Atezolizumab
NID1	1.06554	0.989265	Placebo + Atezolizumab
LYZ	0.129564	0.989265	Placebo + Atezolizumab
ANPEP	0.114182	0.989265	Placebo + Atezolizumab
ITIH3	0.101599	0.989265	Placebo + Atezolizumab
CFP	0.119841	0.989265	Placebo + Atezolizumab
SERPINA1	0.44673	0.989265	Placebo + Atezolizumab
IGHG2	0.117381	0.989265	Placebo + Atezolizumab
NAGLU	-0.869199	0.989265	Placebo + Atezolizumab
FBLN1	-0.14788	0.989265	Placebo + Atezolizumab
RBP4	-0.163024	0.989265	Placebo + Atezolizumab
TIMP1	0.132863	0.989265	Placebo + Atezolizumab
RELN	-0.0638806	0.989265	Placebo + Atezolizumab
PON1	0.110924	0.989265	Placebo + Atezolizumab
B3GNT2	0.12258	0.989265	Placebo + Atezolizumab
S100A9	0.181673	0.989265	Placebo + Atezolizumab
FGA	-0.131242	0.989265	Placebo + Atezolizumab
PF4	-0.13639	0.989265	Placebo + Atezolizumab
GP5	-0.195104	0.989265	Placebo + Atezolizumab
PTPRG	0.160644	0.989265	Placebo + Atezolizumab
TF	-0.23855	0.989265	Placebo + Atezolizumab
HABP2	-0.141503	0.989265	Placebo + Atezolizumab
HSP90B1	0.27544	0.989265	Placebo + Atezolizumab
CFB	0.103073	0.989265	Placebo + Atezolizumab
FCGR2A	-0.0298105	0.989265	Placebo + Atezolizumab
NCAM2	-0.136236	0.989265	Placebo + Atezolizumab
CLU	-0.0909512	0.989265	Placebo + Atezolizumab
SERPIND1	-0.097639	0.989265	Placebo + Atezolizumab
ECM1	0.110662	0.989265	Placebo + Atezolizumab
MSN	-0.167045	0.989265	Placebo + Atezolizumab
VNN1	0.0450841	0.989265	Placebo + Atezolizumab
PI16	-0.0965172	0.989265	Placebo + Atezolizumab
BCHE	-0.098672	0.989265	Placebo + Atezolizumab
F5	0.144488	0.989265	Placebo + Atezolizumab
SERPINA11	-0.106941	0.989265	Placebo + Atezolizumab
SERPINA4	-0.107697	0.989265	Placebo + Atezolizumab
OGN	-0.10082	0.989265	Placebo + Atezolizumab
TGFBI	0.0538638	0.989265	Placebo + Atezolizumab
MMP9	0.0987494	0.989265	Placebo + Atezolizumab
PLXNB1	-0.109259	0.989265	Placebo + Atezolizumab
PLXDC2	-0.0910002	0.989265	Placebo + Atezolizumab
CRTAC1	-0.0844806	0.989265	Placebo + Atezolizumab
IGFALS	-0.0941602	0.989265	Placebo + Atezolizumab
FAH	0.4496	0.989265	Placebo + Atezolizumab
MCAM	-0.0868398	0.989265	Placebo + Atezolizumab
CTSD	0.0921466	0.989265	Placebo + Atezolizumab
IGFBP7	0.0104784	0.989265	Placebo + Atezolizumab
BTD	-0.0814709	0.989265	Placebo + Atezolizumab
TGFBR3	-0.00786588	0.989265	Placebo + Atezolizumab
HYOU1	-0.00520304	0.989265	Placebo + Atezolizumab
IGFBP2	0.0939387	0.989265	Placebo + Atezolizumab
PCSK9	-0.163549	0.989265	Placebo + Atezolizumab
ENG	-0.01722	0.989265	Placebo + Atezolizumab
MINPP1	0.0937305	0.989265	Placebo + Atezolizumab
SERPINA3	0.0798774	0.989265	Placebo + Atezolizumab
FLT4	-0.0856291	0.989265	Placebo + Atezolizumab
FCN3	0.0800674	0.989265	Placebo + Atezolizumab
PGLYRP2	-0.0829282	0.989265	Placebo + Atezolizumab
IGFBP4	-0.0659182	0.989265	Placebo + Atezolizumab
S100A8	0.157618	0.989265	Placebo + Atezolizumab
SERPING1	0.0773722	0.989265	Placebo + Atezolizumab
PROC	-0.0751428	0.989265	Placebo + Atezolizumab
TTR	-0.126946	0.989265	Placebo + Atezolizumab
BST1	0.0727985	0.989265	Placebo + Atezolizumab
PKM	0.103017	0.989265	Placebo + Atezolizumab
TNXB	-0.0718649	0.989265	Placebo + Atezolizumab
AFM	-0.0743413	0.989265	Placebo + Atezolizumab
CTSZ	0.112612	0.989265	Placebo + Atezolizumab
SPP2	-0.139407	0.989265	Placebo + Atezolizumab
LRP1	-0.0312052	0.989265	Placebo + Atezolizumab
PVR	0.0421284	0.989265	Placebo + Atezolizumab
SERPINA7	0.0997782	0.989265	Placebo + Atezolizumab
GPLD1	-0.0759868	0.989265	Placebo + Atezolizumab
CD55	-0.0566852	0.989265	Placebo + Atezolizumab
POSTN	-0.0129597	0.989265	Placebo + Atezolizumab
MBL2	0.0705644	0.989265	Placebo + Atezolizumab
DPEP2	-0.229978	0.989265	Placebo + Atezolizumab
LDHB	0.10916	0.989265	Placebo + Atezolizumab
PTGDS	-0.120601	0.989265	Placebo + Atezolizumab
AHSG	-0.0673779	0.989265	Placebo + Atezolizumab
FETUB	0.0668716	0.989265	Placebo + Atezolizumab
PGK1	0.0494077	0.989265	Placebo + Atezolizumab
ALCAM	-0.109555	0.989265	Placebo + Atezolizumab
OAF	0.0702895	0.989265	Placebo + Atezolizumab
SH3BGRL3	-0.14798	0.989265	Placebo + Atezolizumab
CALR	-0.0933896	0.989265	Placebo + Atezolizumab
MGP	-0.104673	0.989265	Placebo + Atezolizumab
VASN	0.0583744	0.989265	Placebo + Atezolizumab
CD14	0.0551785	0.989265	Placebo + Atezolizumab
TXN	-0.157371	0.989265	Placebo + Atezolizumab
ALB	0.0815456	0.989265	Placebo + Atezolizumab
RNASE1	0.0615198	0.989265	Placebo + Atezolizumab
COMP	0.0657211	0.989265	Placebo + Atezolizumab
F11	0.0717356	0.989265	Placebo + Atezolizumab
LAMP1	-0.0192147	0.989265	Placebo + Atezolizumab
MMP2	-0.0553355	0.989265	Placebo + Atezolizumab
ICOSLG	-0.0594374	0.989265	Placebo + Atezolizumab
LPA	-0.00367939	0.989265	Placebo + Atezolizumab
MASP2	0.0520114	0.989265	Placebo + Atezolizumab
AOC3	0.0294994	0.989265	Placebo + Atezolizumab
FN1	0.0262588	0.989265	Placebo + Atezolizumab
ADIPOQ	0.0505421	0.989265	Placebo + Atezolizumab
LAMP2	0.0481578	0.989265	Placebo + Atezolizumab
ABI3BP	0.0175934	0.989265	Placebo + Atezolizumab
LBP	0.0523459	0.989265	Placebo + Atezolizumab
CP	0.0548384	0.989265	Placebo + Atezolizumab
SERPINA5	-0.0648148	0.989265	Placebo + Atezolizumab
PRG4	0.0634001	0.989265	Placebo + Atezolizumab
F7	-0.0702683	0.989265	Placebo + Atezolizumab
F10	-0.0468308	0.989265	Placebo + Atezolizumab
C9	0.0433707	0.989265	Placebo + Atezolizumab
PPBP	-0.065425	0.989265	Placebo + Atezolizumab
F9	-0.0510193	0.989265	Placebo + Atezolizumab
CLIC1	0.0273861	0.989265	Placebo + Atezolizumab
TGOLN2	0.0302451	0.989265	Placebo + Atezolizumab
A1BG	-0.0518443	0.989265	Placebo + Atezolizumab
PTPRJ	0.0413726	0.989265	Placebo + Atezolizumab
CLEC3B	-0.0491847	0.989265	Placebo + Atezolizumab
GSN	-0.0434102	0.989265	Placebo + Atezolizumab
IGF2	0.0396722	0.989265	Placebo + Atezolizumab
APCS	-0.0534165	0.989265	Placebo + Atezolizumab
C4BPB	-0.0385511	0.989265	Placebo + Atezolizumab
LUM	-0.0390031	0.989265	Placebo + Atezolizumab
COLEC11	-0.0369929	0.989265	Placebo + Atezolizumab
VTN	0.0461153	0.989265	Placebo + Atezolizumab
GGH	0.044092	0.989265	Placebo + Atezolizumab
PROCR	0.0401537	0.989265	Placebo + Atezolizumab
CDH13	-0.0382554	0.989265	Placebo + Atezolizumab
CPN1	-0.0268499	0.989265	Placebo + Atezolizumab
IL6ST	-0.0225392	0.989265	Placebo + Atezolizumab
ENO1	0.047518	0.989265	Placebo + Atezolizumab
ATRN	-0.0312959	0.989265	Placebo + Atezolizumab
ITGB1	-0.0323753	0.989265	Placebo + Atezolizumab
ITIH1	-0.0337462	0.989265	Placebo + Atezolizumab
COL6A3	-0.0167709	0.989265	Placebo + Atezolizumab
QSOX1	0.0365014	0.989265	Placebo + Atezolizumab
ADGRG6	0.0233698	0.989265	Placebo + Atezolizumab
PLA2G7	0.0466687	0.989265	Placebo + Atezolizumab
CDH1	-0.00491294	0.989265	Placebo + Atezolizumab
SHBG	0.0333757	0.989265	Placebo + Atezolizumab
ITIH2	-0.0204039	0.989265	Placebo + Atezolizumab
C8G	-0.0282058	0.989265	Placebo + Atezolizumab
CRP	0.083561	0.989265	Placebo + Atezolizumab
HGFAC	-0.034214	0.989265	Placebo + Atezolizumab
SRGN	-0.0326489	0.989265	Placebo + Atezolizumab
GPX3	0.0161566	0.989265	Placebo + Atezolizumab
SLC3A2	0.0255882	0.989265	Placebo + Atezolizumab
ITIH4	-0.0349396	0.989265	Placebo + Atezolizumab
SELENOP	0.0311507	0.989265	Placebo + Atezolizumab
CPN2	-0.00768529	0.989265	Placebo + Atezolizumab
PZP	0.00732083	0.989265	Placebo + Atezolizumab
AGT	-0.0214323	0.989265	Placebo + Atezolizumab
CFD	0.0324954	0.989265	Placebo + Atezolizumab
CST3	0.0328275	0.989265	Placebo + Atezolizumab
COLEC10	-0.0267686	0.989265	Placebo + Atezolizumab
F13B	-0.0267622	0.989265	Placebo + Atezolizumab
APOB	-0.0292594	0.989265	Placebo + Atezolizumab
SPARC	-0.0214108	0.989265	Placebo + Atezolizumab
CPB2	0.024737	0.989265	Placebo + Atezolizumab
PROS1	-0.021441	0.989265	Placebo + Atezolizumab
IGFBP3	-0.0272085	0.989265	Placebo + Atezolizumab
C1R	-0.0194494	0.989265	Placebo + Atezolizumab
PLG	-0.0118535	0.989265	Placebo + Atezolizumab
HSPG2	-0.0117827	0.989265	Placebo + Atezolizumab
CFHR5	0.00938829	0.989265	Placebo + Atezolizumab
F13A1	-0.0267337	0.989265	Placebo + Atezolizumab
CNDP1	-0.0247124	0.989265	Placebo + Atezolizumab
C1S	-0.0204766	0.989265	Placebo + Atezolizumab
NCAM1	-0.0213117	0.989265	Placebo + Atezolizumab
OLFM1	0.0168926	0.989265	Placebo + Atezolizumab
PFN1	-0.038028	0.989265	Placebo + Atezolizumab
PCOLCE	0.0220857	0.989265	Placebo + Atezolizumab
CFI	0.0146686	0.989265	Placebo + Atezolizumab
SERPINF2	0.0145528	0.989265	Placebo + Atezolizumab
AMBP	0.0150628	0.989265	Placebo + Atezolizumab
C8A	-0.0121779	0.989265	Placebo + Atezolizumab
C4BPA	0.0140284	0.989265	Placebo + Atezolizumab
SERPINA6	-0.0118898	0.989265	Placebo + Atezolizumab
F2	-0.0110158	0.989265	Placebo + Atezolizumab
SERPINF1	0.00937409	0.989265	Placebo + Atezolizumab
MST1	0.00957094	0.989265	Placebo + Atezolizumab
ANG	-0.0094268	0.989265	Placebo + Atezolizumab
CHL1	-0.00815592	0.989265	Placebo + Atezolizumab
DBH	-0.00840943	0.989265	Placebo + Atezolizumab
C5	-0.00678589	0.989265	Placebo + Atezolizumab
GP1BA	0.00948472	0.989265	Placebo + Atezolizumab
AZGP1	-0.00897711	0.989265	Placebo + Atezolizumab
SERPINA10	-0.00586406	0.989265	Placebo + Atezolizumab
MAN1A1	-0.00616605	0.989265	Placebo + Atezolizumab
LYVE1	-0.0062029	0.989265	Placebo + Atezolizumab
C8B	-0.00248974	0.989265	Placebo + Atezolizumab
CPQ	0.00300887	0.989265	Placebo + Atezolizumab
PEPD	0.00241215	0.989265	Placebo + Atezolizumab
C4B	-0.00190898	0.989265	Placebo + Atezolizumab
SOD3	-0.0017372	0.989265	Placebo + Atezolizumab
MARCO	0.756017	3.56991e-05	Tiragolumab + Atezolizumab
CAMP	0.638132	0.00124207	Tiragolumab + Atezolizumab
CSF1R	0.539662	0.00408538	Tiragolumab + Atezolizumab
APOC2	0.63873	0.00408538	Tiragolumab + Atezolizumab
CD163	0.496457	0.00510843	Tiragolumab + Atezolizumab
CD44	0.33569	0.00887912	Tiragolumab + Atezolizumab
LILRA3	0.72078	0.0105778	Tiragolumab + Atezolizumab
CD5L	0.52512	0.0108507	Tiragolumab + Atezolizumab
LCN2	0.569825	0.0116888	Tiragolumab + Atezolizumab
SELL	0.266987	0.0196102	Tiragolumab + Atezolizumab
APOA2	0.723051	0.0196102	Tiragolumab + Atezolizumab
APOC3	0.569584	0.0196102	Tiragolumab + Atezolizumab
APOC4	0.358482	0.0309822	Tiragolumab + Atezolizumab
MPO	0.725276	0.0313337	Tiragolumab + Atezolizumab
LCAT	0.319577	0.0313337	Tiragolumab + Atezolizumab
B2M	0.355947	0.0347581	Tiragolumab + Atezolizumab
VCAM1	0.768938	0.0347581	Tiragolumab + Atezolizumab
LYZ	0.279023	0.0440497	Tiragolumab + Atezolizumab
LTF	0.646988	0.0440497	Tiragolumab + Atezolizumab
APOE	0.345922	0.0440497	Tiragolumab + Atezolizumab
TFRC	0.529302	0.0612716	Tiragolumab + Atezolizumab
GLIPR2	0.402252	0.0629676	Tiragolumab + Atezolizumab
LPA	0.339525	0.0931181	Tiragolumab + Atezolizumab
DPEP2	0.597126	0.12601	Tiragolumab + Atezolizumab
ICAM1	0.370927	0.130394	Tiragolumab + Atezolizumab
ALDOB	0.505034	0.173886	Tiragolumab + Atezolizumab
ICAM2	0.239147	0.165551	Tiragolumab + Atezolizumab
IGHM	0.437491	0.171889	Tiragolumab + Atezolizumab
NID1	2.43514	0.200325	Tiragolumab + Atezolizumab
C3	0.373697	0.19078	Tiragolumab + Atezolizumab
C1QC	0.211247	0.191086	Tiragolumab + Atezolizumab
CDH5	0.210338	0.191086	Tiragolumab + Atezolizumab
CFP	0.215211	0.192197	Tiragolumab + Atezolizumab
APOD	0.316365	0.214178	Tiragolumab + Atezolizumab
PON1	0.199769	0.214178	Tiragolumab + Atezolizumab
IGHG3	0.472537	0.219006	Tiragolumab + Atezolizumab
CPQ	0.259157	0.230841	Tiragolumab + Atezolizumab
CTSZ	0.351908	0.253222	Tiragolumab + Atezolizumab
A2M	0.267083	0.241209	Tiragolumab + Atezolizumab
HP	-1.13337	0.247169	Tiragolumab + Atezolizumab
APOB	0.254326	0.253222	Tiragolumab + Atezolizumab
C1QA	0.181296	0.267738	Tiragolumab + Atezolizumab
CD55	0.407081	0.282288	Tiragolumab + Atezolizumab
SAA4	0.305682	0.272195	Tiragolumab + Atezolizumab
PI16	0.217722	0.282288	Tiragolumab + Atezolizumab
PTPRJ	0.196781	0.281675	Tiragolumab + Atezolizumab
FCGBP	0.224875	0.282288	Tiragolumab + Atezolizumab
JCHAIN	0.504444	0.298254	Tiragolumab + Atezolizumab
FCGR3A	1.28721	0.348036	Tiragolumab + Atezolizumab
GP1BA	0.198252	0.298254	Tiragolumab + Atezolizumab
RNASE1	0.221584	0.335594	Tiragolumab + Atezolizumab
ITGB1	0.386011	0.409509	Tiragolumab + Atezolizumab
CST3	0.16111	0.409509	Tiragolumab + Atezolizumab
GSTO1	0.187169	0.415276	Tiragolumab + Atezolizumab
GP5	0.361953	0.569425	Tiragolumab + Atezolizumab
PVR	0.0935198	0.518612	Tiragolumab + Atezolizumab
CTSD	0.148676	0.518612	Tiragolumab + Atezolizumab
TF	0.353841	0.532832	Tiragolumab + Atezolizumab
FCN2	-0.221412	0.532832	Tiragolumab + Atezolizumab
FUCA2	0.296342	0.581907	Tiragolumab + Atezolizumab
SERPINA11	-0.63358	0.580762	Tiragolumab + Atezolizumab
IGFBP2	0.166725	0.546697	Tiragolumab + Atezolizumab
BST1	0.14905	0.558503	Tiragolumab + Atezolizumab
RELN	0.259712	0.584019	Tiragolumab + Atezolizumab
LDHB	0.235128	0.558503	Tiragolumab + Atezolizumab
PLTP	0.186065	0.558503	Tiragolumab + Atezolizumab
TIMP1	0.17041	0.569425	Tiragolumab + Atezolizumab
HBB	-0.533413	0.569425	Tiragolumab + Atezolizumab
APP	-0.853358	0.569425	Tiragolumab + Atezolizumab
HBA1	-0.493727	0.569425	Tiragolumab + Atezolizumab
PRDX2	-0.456727	0.580926	Tiragolumab + Atezolizumab
CRP	-0.44424	0.580926	Tiragolumab + Atezolizumab
PLA2G7	0.164194	0.580926	Tiragolumab + Atezolizumab
B3GNT2	0.158684	0.580926	Tiragolumab + Atezolizumab
QSOX1	0.13006	0.580926	Tiragolumab + Atezolizumab
IGF2	0.154743	0.580926	Tiragolumab + Atezolizumab
C4A	0.136346	0.580926	Tiragolumab + Atezolizumab
AZGP1	0.137383	0.580926	Tiragolumab + Atezolizumab
POSTN	0.506488	0.652374	Tiragolumab + Atezolizumab
TGOLN2	0.234771	0.598427	Tiragolumab + Atezolizumab
FCGR2A	0.23622	0.652374	Tiragolumab + Atezolizumab
GPLD1	0.147322	0.581907	Tiragolumab + Atezolizumab
OLFM1	0.139642	0.581907	Tiragolumab + Atezolizumab
HSP90B1	0.287075	0.652374	Tiragolumab + Atezolizumab
ANG	0.133265	0.581907	Tiragolumab + Atezolizumab
HPR	0.189211	0.652374	Tiragolumab + Atezolizumab
IGFBP6	0.655051	0.643412	Tiragolumab + Atezolizumab
SERPINF2	0.161208	0.598427	Tiragolumab + Atezolizumab
ANPEP	0.124984	0.606971	Tiragolumab + Atezolizumab
SLC3A2	0.151461	0.606971	Tiragolumab + Atezolizumab
SRGN	0.208881	0.643412	Tiragolumab + Atezolizumab
MSN	0.281985	0.680473	Tiragolumab + Atezolizumab
PROCR	0.111275	0.644726	Tiragolumab + Atezolizumab
APOH	0.163673	0.687346	Tiragolumab + Atezolizumab
CDH2	-0.625314	0.687346	Tiragolumab + Atezolizumab
FCN3	0.114986	0.652374	Tiragolumab + Atezolizumab
CA1	-0.261592	0.652374	Tiragolumab + Atezolizumab
CTBS	0.181094	0.652374	Tiragolumab + Atezolizumab
PRG2	-0.794307	0.652374	Tiragolumab + Atezolizumab
IGFBP7	0.624361	0.717483	Tiragolumab + Atezolizumab
NCAM2	0.442688	0.72293	Tiragolumab + Atezolizumab
SERPINC1	0.14101	0.652374	Tiragolumab + Atezolizumab
ALCAM	0.141428	0.652374	Tiragolumab + Atezolizumab
CFH	0.505368	0.652374	Tiragolumab + Atezolizumab
C2	0.0757548	0.740522	Tiragolumab + Atezolizumab
ICOSLG	0.110447	0.652374	Tiragolumab + Atezolizumab
AHSG	0.138598	0.652374	Tiragolumab + Atezolizumab
CLU	0.112057	0.656131	Tiragolumab + Atezolizumab
VASN	0.12349	0.652374	Tiragolumab + Atezolizumab
IGFBP3	0.134204	0.652374	Tiragolumab + Atezolizumab
SERPINA4	0.140496	0.652374	Tiragolumab + Atezolizumab
HABP2	0.148258	0.652374	Tiragolumab + Atezolizumab
THBS1	0.151335	0.652374	Tiragolumab + Atezolizumab
VNN1	-0.142837	0.740522	Tiragolumab + Atezolizumab
IGHA1	0.290064	0.740522	Tiragolumab + Atezolizumab
MBL2	0.11737	0.680473	Tiragolumab + Atezolizumab
PLXNB1	0.189849	0.687346	Tiragolumab + Atezolizumab
TGFBR3	0.133193	0.752063	Tiragolumab + Atezolizumab
SHBG	0.111406	0.687346	Tiragolumab + Atezolizumab
CD93	0.587498	0.763127	Tiragolumab + Atezolizumab
LRP1	-0.134625	0.801508	Tiragolumab + Atezolizumab
ABI3BP	0.114367	0.740522	Tiragolumab + Atezolizumab
CFB	-0.140563	0.700198	Tiragolumab + Atezolizumab
FLT4	0.108774	0.72293	Tiragolumab + Atezolizumab
RBP4	0.1268	0.72293	Tiragolumab + Atezolizumab
SPP2	0.154346	0.72293	Tiragolumab + Atezolizumab
F2	0.103942	0.72293	Tiragolumab + Atezolizumab
NAGLU	-0.683636	0.763127	Tiragolumab + Atezolizumab
MMP2	0.122782	0.763127	Tiragolumab + Atezolizumab
SERPING1	0.0942991	0.740522	Tiragolumab + Atezolizumab
HBD	-0.339236	0.740522	Tiragolumab + Atezolizumab
COMP	0.148782	0.740522	Tiragolumab + Atezolizumab
PROZ	0.152416	0.740522	Tiragolumab + Atezolizumab
ALB	0.122685	0.740522	Tiragolumab + Atezolizumab
PPBP	0.0998431	0.740522	Tiragolumab + Atezolizumab
PZP	0.104842	0.740522	Tiragolumab + Atezolizumab
PCSK9	0.158797	0.740522	Tiragolumab + Atezolizumab
CHL1	0.0852644	0.740522	Tiragolumab + Atezolizumab
CLEC3B	0.0879865	0.740522	Tiragolumab + Atezolizumab
MINPP1	0.0768426	0.740522	Tiragolumab + Atezolizumab
MMRN2	-0.406	0.740522	Tiragolumab + Atezolizumab
CP	0.100246	0.740522	Tiragolumab + Atezolizumab
MAN1A1	0.152822	0.740522	Tiragolumab + Atezolizumab
TTR	0.17049	0.752063	Tiragolumab + Atezolizumab
OAF	0.0919578	0.740522	Tiragolumab + Atezolizumab
FETUB	0.0911065	0.740522	Tiragolumab + Atezolizumab
AOC3	0.136038	0.752063	Tiragolumab + Atezolizumab
PGLYRP2	0.100738	0.740522	Tiragolumab + Atezolizumab
SERPINA3	0.0889703	0.740522	Tiragolumab + Atezolizumab
PEPD	0.0817625	0.740522	Tiragolumab + Atezolizumab
F10	0.0873603	0.740522	Tiragolumab + Atezolizumab
AMBP	0.080487	0.740522	Tiragolumab + Atezolizumab
HSPA5	-0.0951278	0.849133	Tiragolumab + Atezolizumab
TXN	-0.385761	0.763127	Tiragolumab + Atezolizumab
PRDX6	-0.146295	0.801508	Tiragolumab + Atezolizumab
VWF	0.120403	0.752063	Tiragolumab + Atezolizumab
SERPINF1	0.0800931	0.752063	Tiragolumab + Atezolizumab
IGFALS	0.0939674	0.752063	Tiragolumab + Atezolizumab
FN1	-0.0993213	0.763127	Tiragolumab + Atezolizumab
CD14	0.0780969	0.752063	Tiragolumab + Atezolizumab
HYOU1	0.0667873	0.867185	Tiragolumab + Atezolizumab
SELENOP	0.0815375	0.755183	Tiragolumab + Atezolizumab
MMP9	0.096123	0.763127	Tiragolumab + Atezolizumab
HPX	0.0922793	0.763127	Tiragolumab + Atezolizumab
MCAM	0.0854272	0.763127	Tiragolumab + Atezolizumab
PLG	0.0667262	0.763127	Tiragolumab + Atezolizumab
FBLN1	0.0927609	0.79733	Tiragolumab + Atezolizumab
C8B	-0.0712426	0.763127	Tiragolumab + Atezolizumab
SPARC	0.0823519	0.763127	Tiragolumab + Atezolizumab
HGFAC	0.102568	0.763127	Tiragolumab + Atezolizumab
SELENBP1	-0.0572504	0.869274	Tiragolumab + Atezolizumab
VTN	0.0743215	0.767822	Tiragolumab + Atezolizumab
COLEC10	0.0746948	0.767822	Tiragolumab + Atezolizumab
F11	0.0851184	0.768926	Tiragolumab + Atezolizumab
SH3BGRL3	-0.133013	0.801508	Tiragolumab + Atezolizumab
ENG	0.0289259	0.950607	Tiragolumab + Atezolizumab
CFD	0.0826231	0.78817	Tiragolumab + Atezolizumab
ECM1	-0.0774534	0.848051	Tiragolumab + Atezolizumab
IGHG2	-0.0169391	0.973507	Tiragolumab + Atezolizumab
LAMP1	0.129007	0.801508	Tiragolumab + Atezolizumab
NCAM1	0.0857562	0.79733	Tiragolumab + Atezolizumab
BLVRB	-0.213033	0.815869	Tiragolumab + Atezolizumab
GGH	-0.0813007	0.801508	Tiragolumab + Atezolizumab
AFM	0.0712137	0.801508	Tiragolumab + Atezolizumab
IGFBP4	0.0439869	0.883414	Tiragolumab + Atezolizumab
OGN	0.0706192	0.973507	Tiragolumab + Atezolizumab
MAN2A1	-0.0455093	0.922982	Tiragolumab + Atezolizumab
IL1RAP	0.0107765	0.973507	Tiragolumab + Atezolizumab
TGFBI	-0.0103285	0.973507	Tiragolumab + Atezolizumab
PF4	0.0683515	0.801508	Tiragolumab + Atezolizumab
FAH	-0.00696097	0.984684	Tiragolumab + Atezolizumab
FGA	-0.08112	0.801508	Tiragolumab + Atezolizumab
NRP1	0.0587273	0.801508	Tiragolumab + Atezolizumab
CA2	-0.139383	0.812079	Tiragolumab + Atezolizumab
CNDP1	0.0726467	0.801508	Tiragolumab + Atezolizumab
PCOLCE	0.0857529	0.801508	Tiragolumab + Atezolizumab
PFN1	0.12599	0.801508	Tiragolumab + Atezolizumab
CFHR5	-0.0654924	0.801508	Tiragolumab + Atezolizumab
CPB2	0.0586145	0.801508	Tiragolumab + Atezolizumab
CDH1	0.0719891	0.801508	Tiragolumab + Atezolizumab
SERPINA5	0.0745503	0.801508	Tiragolumab + Atezolizumab
LAMP2	0.0531518	0.805864	Tiragolumab + Atezolizumab
ADIPOQ	0.0556814	0.849133	Tiragolumab + Atezolizumab
COLEC11	0.0478442	0.815869	Tiragolumab + Atezolizumab
MGP	0.0636405	0.849133	Tiragolumab + Atezolizumab
APCS	-0.0808825	0.817251	Tiragolumab + Atezolizumab
LBP	-0.073163	0.821764	Tiragolumab + Atezolizumab
CLIC1	-0.00051112	0.997771	Tiragolumab + Atezolizumab
MASP2	0.0510607	0.842526	Tiragolumab + Atezolizumab
PTGDS	-0.119461	0.843842	Tiragolumab + Atezolizumab
PGK1	-0.170504	0.867185	Tiragolumab + Atezolizumab
PKM	0.089401	0.843842	Tiragolumab + Atezolizumab
LUM	0.0509705	0.848051	Tiragolumab + Atezolizumab
PTPRG	0.0746855	0.849133	Tiragolumab + Atezolizumab
SERPINA7	0.0541301	0.849133	Tiragolumab + Atezolizumab
IL6ST	-0.0479641	0.91922	Tiragolumab + Atezolizumab
CALR	0.0841748	0.849133	Tiragolumab + Atezolizumab
GSN	0.0461504	0.849133	Tiragolumab + Atezolizumab
ADGRG6	0.186334	0.869274	Tiragolumab + Atezolizumab
SOD3	-0.0821288	0.849133	Tiragolumab + Atezolizumab
TNXB	-0.0429927	0.849133	Tiragolumab + Atezolizumab
C9	-0.0533753	0.849133	Tiragolumab + Atezolizumab
A1BG	-0.0525652	0.849133	Tiragolumab + Atezolizumab
C4BPA	0.0491633	0.849133	Tiragolumab + Atezolizumab
HSPG2	-0.0487024	0.867185	Tiragolumab + Atezolizumab
GPX3	0.0530179	0.849133	Tiragolumab + Atezolizumab
ORM2	0.0918405	0.922982	Tiragolumab + Atezolizumab
S100A9	0.0951591	0.849133	Tiragolumab + Atezolizumab
TKT	-0.14844	0.924684	Tiragolumab + Atezolizumab
C1R	0.0390444	0.853931	Tiragolumab + Atezolizumab
CNTN1	0.04753	0.867185	Tiragolumab + Atezolizumab
C4B	0.028637	0.889159	Tiragolumab + Atezolizumab
AGT	-0.0412375	0.869274	Tiragolumab + Atezolizumab
C1S	0.0351226	0.867185	Tiragolumab + Atezolizumab
S100A8	0.0559565	0.869274	Tiragolumab + Atezolizumab
CPN2	0.0255397	0.915893	Tiragolumab + Atezolizumab
LYVE1	0.0465504	0.867185	Tiragolumab + Atezolizumab
CPN1	-0.0351573	0.867185	Tiragolumab + Atezolizumab
C8G	-0.0366767	0.867185	Tiragolumab + Atezolizumab
ENO1	0.0365946	0.922982	Tiragolumab + Atezolizumab
F7	-0.051661	0.869274	Tiragolumab + Atezolizumab
C5	0.0349288	0.869274	Tiragolumab + Atezolizumab
BTD	0.0336053	0.869274	Tiragolumab + Atezolizumab
ERAP1	-0.0109581	0.973507	Tiragolumab + Atezolizumab
PROC	0.033299	0.869274	Tiragolumab + Atezolizumab
SERPINA1	0.0297586	0.973507	Tiragolumab + Atezolizumab
CFI	-0.0349793	0.869274	Tiragolumab + Atezolizumab
SERPINA6	-0.0311358	0.869274	Tiragolumab + Atezolizumab
C8A	-0.0323756	0.869274	Tiragolumab + Atezolizumab
C4BPB	0.0292836	0.869274	Tiragolumab + Atezolizumab
PROS1	0.0290491	0.870903	Tiragolumab + Atezolizumab
F5	-0.0147139	0.973507	Tiragolumab + Atezolizumab
ITIH3	0.0293414	0.883414	Tiragolumab + Atezolizumab
DBH	0.0229763	0.922982	Tiragolumab + Atezolizumab
ITIH2	-0.0122542	0.973507	Tiragolumab + Atezolizumab
COL6A3	0.0107556	0.973507	Tiragolumab + Atezolizumab
ALDOA	0.0375568	0.91922	Tiragolumab + Atezolizumab
PLXDC2	-0.022963	0.91922	Tiragolumab + Atezolizumab
PRG4	-0.026396	0.91922	Tiragolumab + Atezolizumab
ATRN	0.0153927	0.950607	Tiragolumab + Atezolizumab
SERPIND1	-0.0218799	0.922982	Tiragolumab + Atezolizumab
CDH13	0.0212591	0.922982	Tiragolumab + Atezolizumab
ITIH1	0.0163097	0.950607	Tiragolumab + Atezolizumab
BCHE	-0.0134193	0.964719	Tiragolumab + Atezolizumab
SERPINA10	0.0104563	0.973507	Tiragolumab + Atezolizumab
F13A1	0.0110874	0.973507	Tiragolumab + Atezolizumab
ITIH4	0.00936494	0.973507	Tiragolumab + Atezolizumab
LRG1	0.0098487	0.973507	Tiragolumab + Atezolizumab
F9	0.00582657	0.973507	Tiragolumab + Atezolizumab
HRG	-0.00595091	0.973507	Tiragolumab + Atezolizumab
F13B	0.00416059	0.983354	Tiragolumab + Atezolizumab
CRTAC1	0.00294322	0.984684	Tiragolumab + Atezolizumab
MST1	-0.00224963	0.987641	Tiragolumab + Atezolizumab
COL18A1	-0.00133033	0.993903	Tiragolumab + Atezolizumab

## Sheet: Fig.2b
	DC	Monocytes	Macrophage	B cells	T/NK	Mast	Endothelial	Fibroblast	Epithelial
MARCO	0.404357	3.25041	8.11919	0.0687488	0.0945324	0.197809	0.308491	0.121229	0.104579
CAMP	0.0201178	0.0324118	0.310179	0.0228245	0.00660007	0.0283897	0.0355464	0.00191701	0.00666093
LCN2	0.147987	0.141988	0.13656	0.515705	0.304578	0.177587	0.216115	0.304646	9.80995
CD5L	0.00185056	0.00131882	0.0127511	0.00423476	0.000131134	0	0	0	0
CD163	0.590051	2.79842	2.75483	0.0297931	0.0292835	0.115889	0.0821704	0.0512239	0.027853
CSF1R	1.3063	1.36554	0.9062	0.011408	0.0117338	0.0468544	0.0174303	0.0293692	0.0193784
CD44	2.65554	5.56261	5.05923	1.89251	4.42525	7.49638	1.14614	2.30573	1.76978
APOC2	0.0680384	0.09378	0.38681	0.00601864	0.00471319	0.116474	0.0032268	0.000444524	0.00128568
APOC4	0.00435849	0	6.98987e-05	0	0	0	0	0	0
APOA2	0	0.000766201	0.000828194	0	0	0	0	0	0.000252698
SELL	0.8637	1.01551	0.119585	2.21164	1.27303	0.0565853	0.153643	0.0955584	0.0857458
LCAT	0.00636266	0.00462873	0.00879899	0.0096323	0.00962699	0.0340437	0.0664964	0.121087	0.0232935
MPO	0.01448	0.0347142	0.0148966	0	0.000776922	0	0.00097257	0.0019549	0.000435145
B2M	183.49	193.312	229.874	136.111	268.624	233.057	290.64	152.93	49.1123
LYZ	32.2075	75.1395	57.8422	0.572046	0.684882	2.4868	1.59889	1.00333	0.810057
APOE	2.10106	6.18524	57.1611	0.758774	0.735733	2.78935	1.03349	6.37056	0.949569
LTF	0	0.00557219	0.00610903	0.0333907	0.0217731	0.0105063	0.0498333	0.084453	0.749615
VCAM1	0.0538747	0.0015192	0.0400745	0.024334	0.53651	0.00230009	1.34237	1.03501	0.0668682
