# Supplementary material for: Anti-TIGIT antibody improves PD-L1 blockade through myeloid and Treg cells
Source: Nature. 2024 Feb 28;627(8004):646–55. doi: 10.1038/s41586-024-07121-9 (PMC11139643; doi:10.1038/s41586-024-07121-9)
Supplement: Supplementary file 6 — Source Data Fig. 3 [file 41586_2024_7121_MOESM6_ESM.xlsx]

## Sheet: Fig.3e
	C1D15_vs_C1D1__B_naive...padj	C1D15_vs_C1D1__B_naive...log_padj	C1D15_vs_C1D1__B_naive...NES	C1D15_vs_C1D1__B_non_naive...padj	C1D15_vs_C1D1__B_non_naive...log_padj	C1D15_vs_C1D1__B_non_naive...NES	C1D15_vs_C1D1__CD4_naive...padj	C1D15_vs_C1D1__CD4_naive...log_padj	C1D15_vs_C1D1__CD4_naive...NES	C1D15_vs_C1D1__CD4_non_naive...padj	C1D15_vs_C1D1__CD4_non_naive...log_padj	C1D15_vs_C1D1__CD4_non_naive...NES	C1D15_vs_C1D1__CD4_Treg...padj	C1D15_vs_C1D1__CD4_Treg...log_padj	C1D15_vs_C1D1__CD4_Treg...NES	C1D15_vs_C1D1__CD8_naive...padj	C1D15_vs_C1D1__CD8_naive...log_padj	C1D15_vs_C1D1__CD8_naive...NES	C1D15_vs_C1D1__CD8_non_naive...padj	C1D15_vs_C1D1__CD8_non_naive...log_padj	C1D15_vs_C1D1__CD8_non_naive...NES	C1D15_vs_C1D1__NK...padj	C1D15_vs_C1D1__NK...log_padj	C1D15_vs_C1D1__NK...NES	C1D15_vs_C1D1__innate_T...padj	C1D15_vs_C1D1__innate_T...log_padj	C1D15_vs_C1D1__innate_T...NES	C1D15_vs_C1D1__classical_monocyte...padj	C1D15_vs_C1D1__classical_monocyte...log_padj	C1D15_vs_C1D1__classical_monocyte...NES	C1D15_vs_C1D1__non_classical_monocyte...padj	C1D15_vs_C1D1__non_classical_monocyte...log_padj	C1D15_vs_C1D1__non_classical_monocyte...NES	C1D15_vs_C1D1__intermediate_monocyte...padj	C1D15_vs_C1D1__intermediate_monocyte...log_padj	C1D15_vs_C1D1__intermediate_monocyte...NES	C2D1_vs_C1D1__B_naive...padj	C2D1_vs_C1D1__B_naive...log_padj	C2D1_vs_C1D1__B_naive...NES	C2D1_vs_C1D1__B_non_naive...padj	C2D1_vs_C1D1__B_non_naive...log_padj	C2D1_vs_C1D1__B_non_naive...NES	C2D1_vs_C1D1__CD4_naive...padj	C2D1_vs_C1D1__CD4_naive...log_padj	C2D1_vs_C1D1__CD4_naive...NES	C2D1_vs_C1D1__CD4_non_naive...padj	C2D1_vs_C1D1__CD4_non_naive...log_padj	C2D1_vs_C1D1__CD4_non_naive...NES	C2D1_vs_C1D1__CD4_Treg...padj
APICAL_JUNCTION	0.126812	0.896841	1.30477	0.167175	0.77683	1.35617	0.000220008	3.65756	1.84044	0.318296	0.497169	1.15713	0.015347	1.81398	1.60103	0.089815	1.04665	1.35143	0.0197502	1.70443	1.47297	0.00224014	2.64973	1.678	0.0332319	1.47844	1.45554	0.437802	0.358722	1.0563	0.0865799	-1.06258	-1.31376	0.809497	-0.0917846	-0.854541	0.674088	-0.171284	-1.0898	0.0957549	1.01884	1.4885	0.822785	-0.0847137	-0.903783	0.65164	0.185992	0.984275	0.325992
APICAL_SURFACE	0.46126	0.336054	1.0948	0.414157	0.382835	1.22439	0.268403	0.571213	1.24761	0.476766	0.321695	1.11445	0.10142	0.993877	1.51336	0.165895	0.780167	1.38851	0.634921	0.197281	0.94869	0.428759	0.367787	1.10216	0.101744	0.99249	1.49487	0.338299	-0.470699	-1.21736	0.795892	0.0991458	0.903963	0.653378	0.184835	0.901469	0.998494	0.000654551	0.74613	0.410358	-0.386838	-1.18664	0.51364	0.289342	1.07914	0.758326	0.120144	0.863502	0.825
PEROXISOME	0.0213409	1.67079	1.6072	0.771239	0.112811	0.907797	0.432833	0.36368	1.10931	0.146199	0.835056	1.33162	0.158992	0.798624	1.33495	0.060169	1.22063	1.44115	0.000215179	3.6672	1.98403	0.00656878	2.18252	1.71487	0.00307491	2.51217	1.76216	0.344329	0.463027	1.13018	0.0740174	-1.13067	-1.38034	0.445339	0.351309	1.08153	0.998494	-0.000654551	-0.806355	0.604389	-0.218683	-1.04501	0.822785	-0.0847137	-0.868956	0.519344	0.284545	1.11431	0.751954
ADIPOGENESIS	0.0582369	1.2348	1.36024	0.321691	0.492561	1.21752	0.00769145	2.11399	1.5903	0.071579	1.14521	1.37996	0.0437729	1.3588	1.41876	0.0215811	1.66593	1.48178	0.000317761	3.4979	1.76131	0.000144589	3.83986	1.81196	0.000307193	3.51259	1.79427	0.000415079	3.38187	1.71436	9.70488e-06	-5.01301	-1.93289	0.0492702	1.30742	1.40266	0.998494	-0.000654551	-0.942637	0.0983682	1.00715	1.36691	0.825153	-0.0834654	-0.847404	0.65164	0.185992	0.983774	0.745772
ANGIOGENESIS	0.716101	-0.145026	-0.860873	0.974989	0.0110001	0.609894	0.508067	0.294079	1.01061	0.917906	-0.0372017	-0.700491	0.710799	0.148253	0.866812	0.862767	-0.0641066	-0.722776	0.486873	-0.312584	-1.05275	0.836558	0.0775039	0.778221	0.215355	-0.666845	-1.28251	0.181159	-0.741939	-1.39925	0.407407	-0.389971	-1.17089	0.258072	-0.58826	-1.32238	0.998494	-0.000654551	-0.864606	0.954861	0.0200598	0.666843	0.822785	-0.0847137	-0.824247	0.752918	-0.123252	-0.871505	0.113918
EPITHELIAL_MESENCHYMAL_TRANSITION	0.342695	-0.465092	-1.13647	0.949459	0.0225239	0.777679	0.249623	0.602716	1.23525	0.630879	-0.200054	-0.976482	0.0368484	1.43358	1.53075	0.234141	0.630523	1.22378	0.677711	-0.168956	-0.931861	0.771605	0.112605	0.878298	0.331787	-0.47914	-1.10149	3.34799e-05	-4.47522	-2.00769	0.212766	-0.672098	-1.28257	0.0154993	-1.80969	-1.62187	0.261194	-0.583037	-1.35416	0.827162	0.0824094	0.876681	0.280814	-0.551582	-1.20463	0.82215	-0.0850487	-0.850042	0.369838
MYOGENESIS	0.551774	-0.258239	-1.02275	0.401749	0.396045	1.21045	0.196443	0.706763	1.27703	0.774613	0.110915	0.882905	0.146858	0.833103	1.34972	0.801516	0.096088	0.861156	0.788043	0.10345	0.848714	0.412944	0.384109	1.0803	0.45546	-0.34155	-1.01251	0.0220756	-1.65609	-1.55316	0.968282	-0.0139981	-0.762169	0.575513	-0.239945	-0.99952	0.276243	-0.558709	-1.31707	0.478179	0.32041	1.09143	0.14879	0.827426	1.32847	0.107228	0.969694	1.51549	0.113918
SPERMATOGENESIS	0.0140594	-1.85203	-1.74236	0.771239	-0.112811	-0.968151	0.0271356	-1.56646	-1.58283	0.276528	-0.558261	-1.21684	0.550595	-0.259168	-0.998395	0.165895	-0.780167	-1.31476	0.405297	-0.392227	-1.08901	0.306748	-0.513218	-1.12103	0.101744	-0.99249	-1.36144	0.867391	0.0617849	0.782039	0.991549	-0.00368569	-0.542945	0.3125	-0.50515	-1.1861	0.674088	-0.171284	-1.10464	0.173297	-0.761209	-1.38783	0.267923	-0.57199	-1.27916	0.555951	-0.254964	-1.0478	0.825
PANCREAS_BETA_CELLS	0.282373	0.549176	1.32404	0.771239	0.112811	1.0016	0.508067	0.294079	1.03629	0.960089	-0.0176886	-0.586448	0.74559	0.1275	0.821932	0.777168	0.109485	0.850679	0.666667	-0.176091	-0.895493	0.883478	0.0538041	0.686221	0.610572	-0.214263	-0.890768	0.67723	-0.169264	-0.916161	0.919777	-0.0363176	-0.766304	0.191968	0.71677	1.44624	0.998494	0.000654551	0.931274	0.971309	0.0126426	0.583402	0.411072	-0.386082	-1.19271	0.803922	-0.0947863	-0.822117	0.825
DNA_REPAIR	0.0411387	1.38575	1.44634	0.401749	0.396045	1.18273	0.432833	0.36368	1.08153	0.240602	0.618702	1.21497	0.597872	-0.223392	-0.983226	0.31407	0.502973	1.13304	0.0197502	1.70443	1.50554	0.00387192	2.41207	1.58484	0.0293811	1.53193	1.46956	0.274725	0.561101	1.15783	0.00823688	-2.08424	-1.55079	0.0302439	1.51936	1.48904	0.998494	-0.000654551	-0.635736	0.68173	0.166388	1.00146	0.267923	0.57199	1.18671	0.625	0.20412	1.02168	0.670779
UV_RESPONSE_DN	0.0416038	-1.38087	-1.49862	0.771239	0.112811	0.900311	0.508067	-0.294079	-1.00153	0.146199	-0.835056	-1.34712	0.478629	0.320001	1.08174	0.0154115	-1.81216	-1.56362	0.0243959	-1.61268	-1.49729	0.0346886	-1.45981	-1.47454	0.0888415	-1.05138	-1.35974	0.0105967	-1.97483	-1.63991	0.526432	0.278658	1.05487	0.131944	-0.879612	-1.33692	0.772189	-0.112277	-1.05229	0.707305	-0.150394	-0.974861	0.280814	-0.551582	-1.21648	0.155399	-0.808552	-1.38265	0.325992
UV_RESPONSE_UP	0.138958	-0.857117	-1.25291	0.639825	-0.193939	-1.04424	0.107695	0.967806	1.3422	0.0483465	1.31564	1.49582	0.0167709	1.77544	1.59127	0.215438	0.666677	1.23182	0.405297	0.392227	1.10675	0.0603387	-1.2194	-1.34021	0.151515	0.819544	1.25913	0.67723	0.169264	0.952335	0.0723235	-1.14072	-1.36071	0.940856	-0.0264768	-0.775095	0.629005	-0.201346	-1.13008	0.227133	-0.643719	-1.28711	0.2806	-0.551912	-1.20696	0.820171	-0.0860954	-0.862531	0.825
ALLOGRAFT_REJECTION	0.0140594	1.85203	1.53338	0.0199419	1.70023	1.5653	0.00305002	2.5157	1.64962	0.0303302	1.51813	1.52751	0.000253023	3.59684	1.83236	0.00146561	2.83398	1.72983	1.02076e-05	4.99108	1.93675	0.00680345	2.16727	1.56824	9.06636e-10	9.04257	2.28804	0.000415079	3.38187	1.76331	0.026743	1.57279	1.49502	7.07948e-09	8.15	2.28357	0.186084	0.730291	1.2826	0.410358	0.386838	1.11726	0.533186	-0.273121	-1.04972	0.125799	0.900322	1.37807	0.818247
COAGULATION	0.533693	-0.272708	-1.05046	0.771239	0.112811	0.932475	0.183215	0.737039	1.31376	0.249054	0.603706	1.25216	0.168062	0.774531	1.36757	0.368687	0.433342	1.12076	0.211268	0.675167	1.24303	0.0729927	1.13672	1.44337	0.234286	0.630253	1.175	0.364507	-0.438294	-1.13195	0.795892	0.0991458	0.919697	0.323433	0.490216	1.15368	0.512845	-0.290014	-1.22473	0.993724	0.00273429	0.626163	0.530169	-0.275586	-1.05978	0.420168	0.376577	1.22127	0.325992
COMPLEMENT	0.555132	0.255604	1.00793	0.401749	0.396045	1.17165	0.02825	1.54898	1.4765	0.0336304	1.47327	1.5013	0.00107423	2.9689	1.71863	0.165895	0.780167	1.23447	0.0197502	1.70443	1.50154	0.00536119	2.27074	1.58743	0.000448979	3.34777	1.82372	0.00181879	2.74022	1.69527	0.0740174	1.13067	1.37929	1.74555e-09	8.75807	2.34598	0.998494	-0.000654551	-0.886206	0.410358	0.386838	1.11065	0.049862	-1.30223	-1.49973	0.260637	0.583964	1.26819	0.504032
INTERFERON_ALPHA_RESPONSE	3.0502e-18	17.5157	3.0066	2.0867e-10	9.68054	2.47402	8.79647e-27	26.0557	3.1208	3.01823e-24	23.5202	3.19023	2.53197e-18	17.5965	2.85328	2.87524e-25	24.5413	3.20213	4.44793e-17	16.3518	2.84333	6.28825e-14	13.2015	2.69832	5.31467e-21	20.2745	3.08851	2.5e-29	28.6021	3.4068	6.28241e-14	13.2019	2.68486	2.5e-29	28.6021	3.67589	0.186084	0.730291	1.37972	0.346993	-0.45968	-1.22607	0.049862	1.30223	1.49513	0.00347195	2.45943	1.90732	0.289417
INTERFERON_GAMMA_RESPONSE	6.62529e-14	13.1788	2.48081	2.42786e-09	8.61478	2.15319	1.3672e-26	25.8642	2.87234	2.32177e-19	18.6342	2.70832	4.05996e-19	18.3915	2.66464	4.58473e-19	18.3387	2.69738	1.01631e-16	15.993	2.56531	1.64497e-11	10.7838	2.29931	5.31467e-21	20.2745	2.78162	2.5e-29	28.6021	3.3435	1.08191e-21	20.9658	2.73266	2.5e-29	28.6021	3.78995	0.998494	0.000654551	0.912631	0.351278	-0.454349	-1.15091	0.825153	-0.0834654	-0.852898	0.00347195	2.45943	1.68779	0.415094
IL6_JAK_STAT3_SIGNALING	0.706391	0.150955	0.926947	0.771239	0.112811	0.98422	0.494978	0.305414	1.04028	0.85354	0.0687763	0.83459	0.121942	0.913848	1.4199	0.777168	0.109485	0.887698	0.636364	-0.196295	-0.952358	0.62094	0.20695	0.961999	0.120623	0.918569	1.35717	0.0478953	1.31971	1.51484	0.0740174	1.13067	1.52	0.0101279	1.99448	1.74055	0.0789058	-1.10289	-1.57836	0.0983682	-1.00715	-1.52874	0.049862	-1.30223	-1.58115	0.460011	-0.337232	-1.14394	0.657954
INFLAMMATORY_RESPONSE	0.0145079	-1.83839	-1.53619	0.401749	-0.396045	-1.13958	0.14672	0.83351	1.29459	0.920939	0.0357693	0.812018	0.478629	0.320001	1.08163	0.30602	0.514251	1.14421	0.0941164	-1.02633	-1.33015	0.140449	-0.85248	-1.1847	0.19541	0.709052	1.20704	0.00603704	-2.21918	-1.59934	0.00823688	2.08424	1.61402	2.23165e-05	4.65137	1.95316	0.0901679	-1.04495	-1.5066	0.173297	-0.761209	-1.31766	0.0857555	-1.06674	-1.43003	0.107228	-0.969694	-1.43547	0.029981
BILE_ACID_METABOLISM	0.223214	0.651278	1.22973	0.974989	-0.0110001	-0.73763	0.470883	0.327087	1.05385	0.240602	0.618702	1.25283	0.149461	0.825471	1.38311	0.33455	0.475539	1.1503	0.0204738	1.6888	1.53986	0.0921883	1.03532	1.40536	0.0332319	1.47844	1.53186	0.497866	0.302887	1.04891	0.407407	0.389971	1.16263	0.648415	0.188147	0.935718	0.998494	0.000654551	0.783305	0.333333	-0.477121	-1.25072	0.420875	0.375846	1.10827	0.420168	0.376577	1.20605	0.325992
CHOLESTEROL_HOMEOSTASIS	0.533693	-0.272708	-1.03666	0.574774	0.240503	1.10728	0.192635	0.715266	1.30619	0.276528	-0.558261	-1.20208	0.285196	0.544857	1.2128	0.566027	-0.247163	-1.00144	0.238095	0.623249	1.23908	0.0729927	1.13672	1.46012	0.194711	0.71061	1.23238	0.243094	-0.614226	-1.22434	0.795892	-0.0991458	-0.945106	0.406402	0.391044	1.09884	0.998494	-0.000654551	-0.945248	0.17702	0.751979	1.36656	0.280814	-0.551582	-1.23608	0.253846	-0.595429	-1.31698	0.110568
FATTY_ACID_METABOLISM	0.00726744	2.13862	1.71451	0.141743	0.848497	1.39842	0.040519	1.39234	1.43105	0.0222489	1.65269	1.56697	0.0222632	1.65241	1.54522	0.0145829	1.83616	1.51579	2.45032e-05	4.61078	1.95442	4.18234e-08	7.37858	2.18937	6.46663e-05	4.18932	2.00406	0.00603704	2.21918	1.58997	0.227964	-0.642135	-1.19985	0.101457	0.993718	1.3285	0.998494	-0.000654551	-0.722908	0.0983682	1.00715	1.4334	0.825153	-0.0834654	-0.839505	0.155399	0.808552	1.35332	0.825
GLYCOLYSIS	0.0599767	1.22202	1.38387	0.0761235	1.11848	1.46901	0.000107949	3.96678	1.86726	0.0195873	1.70803	1.58758	0.00447554	2.34915	1.65875	0.0037101	2.43061	1.64015	0.000157173	3.80362	1.80149	2.17642e-06	5.66226	2.01368	0.0201602	1.6955	1.5141	0.010894	1.96281	1.54782	0.4567	-0.340369	-1.07596	0.3125	0.50515	1.12115	0.58261	-0.234622	-1.13962	0.912081	0.0399664	0.867906	0.825153	-0.0834654	-0.841835	0.358202	0.445873	1.20697	0.793785
HEME_METABOLISM	0.309773	-0.508956	-1.15459	0.771239	0.112811	0.95556	0.580983	0.235837	0.967054	0.146199	-0.835056	-1.29908	0.183249	-0.736959	-1.25141	0.566027	-0.247163	-1.0072	0.211268	-0.675167	-1.18974	0.0899596	-1.04595	-1.23779	0.19541	0.709052	1.20922	0.797494	0.0982725	0.875688	0.863384	0.0637959	0.892651	0.522317	0.282066	1.01183	0.998494	0.000654551	0.874648	0.954861	0.0200598	0.808529	0.285055	-0.545072	-1.16733	0.65164	-0.185992	-0.999718	0.181159
OXIDATIVE_PHOSPHORYLATION	0.0140594	1.85203	1.5225	0.401749	0.396045	1.16214	0.00190138	2.72093	1.64201	0.0336304	1.47327	1.45291	0.0167709	1.77544	1.47786	0.0140485	1.85237	1.51271	3.40829e-15	14.4675	2.45001	1.99393e-13	12.7003	2.3626	1.01745e-09	8.99249	2.21034	4.86477e-12	11.3129	2.34444	5.52376e-19	-18.2578	-2.79388	6.37147e-12	11.1958	2.40513	0.998494	-0.000654551	-0.67957	0.0184868	1.73314	1.55241	0.607639	-0.216354	-1.00762	0.878906	0.0560574	0.853266	0.181159
XENOBIOTIC_METABOLISM	0.158701	0.799422	1.26864	0.414157	0.382835	1.15498	0.022777	1.6425	1.5003	0.476766	0.321695	1.06114	0.478629	0.320001	1.04675	0.335277	0.474596	1.12742	0.00177399	2.75105	1.72148	0.000144589	3.83986	1.84155	0.146256	0.834885	1.2746	0.0809178	1.09196	1.36509	0.968282	0.0139981	0.783006	0.0694589	1.15827	1.37937	0.0687579	-1.16268	-1.53472	0.410358	-0.386838	-1.11334	0.267923	-0.57199	-1.22106	0.555951	-0.254964	-1.05712	0.641473
APOPTOSIS	0.109051	-0.962369	-1.30738	0.321691	-0.492561	-1.18303	0.454452	0.342512	1.06496	0.774613	0.110915	0.897485	0.263583	0.579083	1.2064	0.602716	0.219887	0.989898	0.211268	-0.675167	-1.20138	0.282172	0.549487	1.14904	0.131976	0.879505	1.29051	0.344329	-0.463027	-1.10805	0.132583	-0.877512	-1.28142	0.00732938	2.13493	1.66578	0.276243	-0.558709	-1.26264	0.151515	-0.819544	-1.40644	0.049862	-1.30223	-1.49082	0.411881	-0.385229	-1.17806	0.00397542
HYPOXIA	0.0758935	-1.1198	-1.35227	0.639825	0.193939	1.0613	0.227956	0.642148	1.22061	0.423652	-0.372991	-1.07655	0.195062	0.709828	1.25404	0.126506	-0.897889	-1.30004	0.211268	-0.675167	-1.19959	0.0699586	-1.15516	-1.32305	0.201143	0.696495	1.1932	0.274725	-0.561101	-1.14949	0.243235	-0.613974	-1.19943	0.258072	0.58826	1.19019	0.674088	-0.171284	-1.0784	0.410358	-0.386838	-1.1085	0.049862	-1.30223	-1.49452	0.555951	-0.254964	-1.04214	0.275482
PROTEIN_SECRETION	0.949033	0.0227185	0.737924	0.771239	0.112811	0.960093	0.580983	0.235837	0.969552	0.49818	0.302614	1.05283	0.527972	0.277389	1.01272	0.814176	-0.0892816	-0.860095	0.951442	0.0216179	0.720329	0.934498	0.0294217	0.732039	0.411888	0.385221	1.05131	0.707011	-0.150574	-0.920367	0.229296	-0.639604	-1.24809	0.362027	0.441259	1.11888	0.998494	-0.000654551	-0.814728	0.954861	-0.0200598	-0.782835	0.474517	-0.323748	-1.09403	0.65164	-0.185992	-0.990016	0.0297076
UNFOLDED_PROTEIN_RESPONSE	0.0698322	-1.15594	-1.38371	0.183313	-0.736806	-1.24125	0.268403	0.571213	1.19233	0.774613	0.110915	0.886178	0.544604	0.263919	1.01222	0.335277	0.474596	1.13416	0.550162	-0.25951	-1.01143	0.0899596	-1.04595	-1.30053	0.45546	-0.34155	-1.01725	0.780666	-0.107535	-0.87912	0.366607	-0.4358	-1.13688	0.201915	0.694831	1.21988	0.998494	-0.000654551	-0.662812	0.827162	0.0824094	0.916189	0.640146	-0.193721	-0.986005	0.928425	-0.032253	-0.776887	0.00829039
REACTIVE_OXYGEN_SPECIES_PATHWAY	0.014077	1.85149	1.71908	0.241728	0.616674	1.39374	0.11713	0.931331	1.44867	0.071579	1.14521	1.5299	0.0368484	1.43358	1.61115	0.0527182	1.27804	1.60019	0.000144268	3.84083	2.03121	0.00224014	2.64973	1.8976	0.00573732	2.24129	1.8384	0.0953877	1.02051	1.48173	0.00466504	-2.33114	-1.84569	0.103083	0.986815	1.40181	0.998494	0.000654551	0.945623	0.00915268	2.03845	1.90435	0.521048	-0.283123	-1.08256	0.420168	0.376577	1.20054	0.793785
E2F_TARGETS	0.716101	0.145026	0.925132	0.845791	0.0727368	0.871041	0.652835	0.185197	0.937876	0.343222	0.464425	1.12031	0.973404	-0.0117068	-0.796678	0.610761	0.214129	0.987675	1.2908e-05	4.88914	1.85871	1.58818e-14	13.7991	2.44225	0.131976	0.879505	1.2565	0.207412	0.683167	1.19038	0.400812	0.39706	1.12934	0.462981	-0.334437	-1.05107	0.998494	-0.000654551	-0.686044	0.351278	0.454349	1.15045	0.822785	-0.0847137	-0.883556	0.555951	0.254964	1.05611	0.171099
G2M_CHECKPOINT	0.0132119	-1.87904	-1.57577	0.00735764	-2.13326	-1.51097	0.02825	-1.54898	-1.40429	0.0483465	-1.31564	-1.38849	0.00107423	-2.9689	-1.65891	0.0037101	-2.43061	-1.64744	0.428829	0.367716	1.06333	0.000790806	3.10193	1.65417	0.0201602	-1.6955	-1.45042	0.409295	-0.387964	-1.07516	0.0516397	1.28702	1.42306	0.662966	-0.178508	-0.936455	0.998494	-0.000654551	-0.847673	0.827162	-0.0824094	-0.902943	0.22943	-0.639349	-1.25439	0.652568	-0.185374	-0.984536	0.00924749
MYC_TARGETS_V1	0.126598	-0.897575	-1.25049	0.167175	-0.77683	-1.26886	0.795844	0.0991723	0.860562	0.0561875	-1.25036	-1.381	0.300926	-0.52154	-1.11869	0.00534963	-2.27168	-1.5744	0.351695	0.453834	1.11732	0.0278144	1.55573	1.3997	0.418743	-0.378052	-1.02701	0.0597936	-1.22335	-1.3567	1.44869e-11	-10.839	-2.37745	0.0298727	1.52472	1.41732	0.998494	0.000654551	0.776924	0.410358	0.386838	1.10355	0.049862	-1.30223	-1.48003	0.155399	-0.808552	-1.34886	1.31943e-08
MYC_TARGETS_V2	0.76473	-0.116492	-0.845157	0.771239	0.112811	0.919911	0.02825	1.54898	1.58933	0.936631	0.0284316	0.736951	0.910071	0.0409247	0.755327	0.0527182	1.27804	1.56234	0.737817	0.132051	0.861632	0.622999	0.205513	0.956071	0.551802	0.258217	0.971308	0.707011	-0.150574	-0.895953	0.968282	0.0139981	0.676577	0.194209	0.711731	1.28627	0.998494	-0.000654551	-0.644766	0.954861	0.0200598	0.74194	0.800582	-0.096594	-0.890998	0.732061	-0.135453	-0.915966	0.129489
P53_PATHWAY	0.0698322	-1.15594	-1.36668	0.00416217	-2.38068	-1.58824	0.183215	-0.737039	-1.20236	0.0791078	-1.10178	-1.32181	0.661643	0.179377	0.946225	0.30602	-0.514251	-1.13049	0.270433	-0.567941	-1.1428	0.020377	-1.69086	-1.40904	0.372542	0.428825	1.0723	0.154864	-0.810051	-1.25412	0.0484376	-1.31482	-1.41294	0.0142037	1.8476	1.53681	0.186084	-0.730291	-1.40921	0.707305	-0.150394	-0.978707	0.000461307	-3.33601	-1.80323	0.107228	-0.969694	-1.40075	0.00829039
MITOTIC_SPINDLE	0.6952	0.15789	0.951709	0.983071	0.00741496	0.704214	0.11713	-0.931331	-1.27697	0.0439987	-1.35656	-1.39946	0.337243	-0.472057	-1.10306	0.215438	-0.666677	-1.18785	0.17004	-0.769448	-1.19824	0.306748	0.513218	1.13326	0.101744	-0.99249	-1.2419	0.797494	-0.0982725	-0.87884	0.968282	0.0139981	0.79891	0.445339	-0.351309	-1.06449	0.998494	0.000654551	0.809673	0.827162	0.0824094	0.919335	0.267923	-0.57199	-1.22465	0.420168	-0.376577	-1.13504	0.0283526
ANDROGEN_RESPONSE	0.132979	-0.876218	-1.32655	0.771239	0.112811	0.906113	0.468612	0.329186	1.07055	0.755208	0.121933	0.904334	0.158992	0.798624	1.32847	0.30602	-0.514251	-1.15084	0.610676	0.214189	0.97005	0.62094	0.20695	0.956758	0.19541	0.709052	1.23	0.557715	-0.253587	-1.01381	0.939311	-0.0271904	-0.840365	0.628254	0.201865	0.945946	0.998494	-0.000654551	-0.890207	0.827162	-0.0824094	-0.918578	0.261251	-0.582943	-1.29328	0.731275	-0.135919	-0.944384	0.417666
ESTROGEN_RESPONSE_EARLY	0.185185	-0.732394	-1.22623	0.250607	-0.601006	-1.23884	0.699405	0.155271	0.906865	0.214148	-0.669287	-1.24861	0.478629	0.320001	1.05946	0.0249836	-1.60234	-1.47535	0.0141369	-1.84965	-1.50169	0.0728083	-1.13782	-1.34813	0.0826749	-1.08263	-1.32734	0.0809178	-1.09196	-1.38831	0.795892	0.0991458	0.927057	0.623154	-0.205405	-0.973586	0.0901679	-1.04495	-1.46298	0.410358	-0.386838	-1.14508	0.049862	-1.30223	-1.56004	0.107228	-0.969694	-1.48392	0.251623
ESTROGEN_RESPONSE_LATE	0.716101	0.145026	0.925578	0.574774	0.240503	1.09757	0.0463977	1.3335	1.40176	0.214148	0.669287	1.26288	0.478629	0.320001	1.06407	0.566027	0.247163	1.0166	0.409644	0.387593	1.08671	0.0984296	1.00687	1.29431	0.45546	0.34155	1.02842	0.670062	0.173885	0.966558	0.809486	-0.0917905	-0.925169	0.0694589	1.15827	1.38496	0.231839	-0.634813	-1.34369	0.827162	-0.0824094	-0.889225	0.280814	-0.551582	-1.1895	0.555951	-0.254964	-1.06938	0.113918
IL2_STAT5_SIGNALING	0.616307	-0.210203	-0.986199	0.771239	0.112811	0.947747	0.356617	0.447798	1.12094	0.536136	-0.270725	-1.01751	0.190086	0.72105	1.2395	0.181818	0.740363	1.22892	0.512821	-0.290035	-1.01766	0.306748	0.513218	1.13338	0.207486	0.68301	1.18501	0.376449	-0.424294	-1.09167	0.0723235	1.14072	1.37613	0.103083	0.986815	1.31137	0.998494	-0.000654551	-0.936324	0.173297	-0.761209	-1.33943	0.22943	-0.639349	-1.26523	0.653846	-0.184524	-0.973631	0.0503172
KRAS_SIGNALING_UP	0.490196	0.30963	1.0456	0.771239	0.112811	0.906086	0.328728	0.483163	1.14728	0.755208	-0.121933	-0.932359	0.0526482	1.27862	1.44601	0.0527182	-1.27804	-1.37913	0.192308	-0.716003	-1.2225	0.62094	-0.20695	-0.970286	0.0629136	-1.20126	-1.3774	0.338299	-0.470699	-1.12821	0.921659	0.0354297	0.848417	0.201915	-0.694831	-1.24568	0.816151	0.0882294	1.03643	0.351278	-0.454349	-1.20437	0.22943	-0.639349	-1.28629	0.519344	-0.284545	-1.0888	0.625872
KRAS_SIGNALING_DN	0.0411387	-1.38575	-1.53038	0.771239	0.112811	0.985184	0.249623	-0.602716	-1.20902	0.214148	-0.669287	-1.33109	0.478629	-0.320001	-1.04225	0.683705	0.165131	0.942459	0.0886827	-1.05216	-1.39894	0.863317	0.0638298	0.812402	0.926126	0.0333299	0.696781	0.143117	-0.844308	-1.33049	0.325722	0.487152	1.23296	0.653378	-0.184835	-0.919526	0.231839	-0.634813	-1.41566	0.351278	-0.454349	-1.22178	0.22943	-0.639349	-1.35139	0.820171	-0.0860954	-0.861657	0.825
MTORC1_SIGNALING	0.460791	-0.336496	-1.07247	0.78125	0.10721	0.907741	0.000785077	3.10509	1.69135	0.755208	0.121933	0.954154	0.121942	0.913848	1.30122	0.089815	1.04665	1.30608	0.00871295	2.05983	1.48738	3.53327e-05	4.45182	1.8076	0.00800523	2.09663	1.53971	0.101064	0.995404	1.26946	0.356589	-0.447832	-1.13018	0.101457	0.993718	1.31121	0.998494	-0.000654551	-0.919509	0.827162	-0.0824094	-0.918549	0.267923	-0.57199	-1.20978	0.519344	-0.284545	-1.08289	0.00397542
NOTCH_SIGNALING	0.744048	0.128399	0.860445	0.771239	0.112811	0.96628	0.432833	0.36368	1.13261	0.755208	-0.121933	-0.882155	0.478629	0.320001	1.06782	0.900935	0.0453067	0.685007	0.863824	-0.0635748	-0.736506	0.863317	-0.0638298	-0.786227	0.551802	0.258217	0.950467	0.707011	0.150574	0.887414	0.497159	-0.303505	-1.09064	0.201915	0.694831	1.3288	0.674088	-0.171284	-1.16523	0.219582	-0.658404	-1.47763	0.640146	-0.193721	-0.968424	0.358202	-0.445873	-1.32201	0.275482
PI3K_AKT_MTOR_SIGNALING	0.653935	-0.184465	-0.962178	0.771239	0.112811	0.930391	0.0208262	1.68139	1.58328	0.312245	0.505504	1.17995	0.00780252	2.10777	1.69155	0.00406294	2.39116	1.72761	0.0313832	1.5033	1.48806	0.261688	0.582216	1.20224	0.00600156	2.22174	1.72266	0.595506	0.225114	0.982927	0.407407	-0.389971	-1.11361	0.0318615	1.49673	1.49045	0.998494	-0.000654551	-0.598255	0.474383	-0.323871	-1.08531	0.822785	-0.0847137	-0.857232	0.732061	-0.135453	-0.939525	0.342608
HEDGEHOG_SIGNALING	0.744048	0.128399	0.831027	0.974989	-0.0110001	-0.639178	0.778334	0.108834	0.79084	0.755208	0.121933	0.894173	0.490015	-0.309791	-1.05736	0.788342	0.103285	0.821468	0.636364	0.196295	0.94279	0.544355	-0.264118	-1.01835	0.416667	0.380211	1.08592	0.557715	-0.253587	-1.03724	0.968282	-0.0139981	-0.680621	0.492048	-0.307992	-1.06594	0.998494	-0.000654551	-0.732237	0.474383	-0.323871	-1.12277	0.640146	-0.193721	-0.982467	0.65164	0.185992	0.997035	0.825
TGF_BETA_SIGNALING	0.0286562	-1.54278	-1.65981	0.141743	-0.848497	-1.52095	0.0191625	-1.71755	-1.75962	0.0195873	-1.70803	-1.80393	0.74559	0.1275	0.865351	0.165895	-0.780167	-1.33379	0.00112601	-2.94846	-1.95985	0.00432146	-2.36437	-1.85748	0.00535101	-2.27156	-1.81013	0.00264518	-2.57754	-1.86014	0.943462	0.0252754	0.767917	0.582425	-0.23476	-0.984479	0.00150692	-2.82191	-2.01682	0.0689607	-1.1614	-1.7402	0.049862	-1.30223	-1.61178	0.155399	-0.808552	-1.46366	0.670779
TNFA_SIGNALING_VIA_NFKB	5.23178e-23	-22.2814	-3.00825	2.42786e-09	-8.61478	-2.24026	0.126429	-0.898153	-1.26816	6.48768e-05	-4.18791	-1.88368	0.00141586	-2.84898	-1.7079	2.15494e-05	-4.66656	-1.93312	4.44793e-17	-16.3518	-2.7106	2.07572e-25	-24.6828	-3.10677	0.00302686	-2.51901	-1.6051	4.86477e-12	-11.3129	-2.37031	0.000658269	-3.1816	-1.67657	0.101888	0.991878	1.31376	2.71513e-05	-4.56621	-1.95287	0.000355109	-3.44964	-1.87301	3.80136e-07	-6.42006	-2.10028	0.155399	-0.808552	-1.33637	1.04926e-06
WNT_BETA_CATENIN_SIGNALING	0.744048	-0.128399	-0.833881	0.414157	-0.382835	-1.20044	0.499518	-0.301449	-1.02463	0.232019	-0.634477	-1.31107	0.973404	-0.0117068	-0.610167	0.780845	-0.107435	-0.848489	0.0360099	-1.44358	-1.61187	0.0488859	-1.31082	-1.54311	0.1174	-0.93033	-1.3887	0.274725	-0.561101	-1.25133	0.795892	0.0991458	0.936564	0.978261	0.00954532	0.561575	0.374593	-0.426441	-1.32249	0.351278	-0.454349	-1.26286	0.927914	-0.0324922	-0.659649	0.466765	-0.330902	-1.1759	0.825
[truncated: 60 more columns]
