# Supplementary material for: Anti-TIGIT antibody improves PD-L1 blockade through myeloid and Treg cells
Source: Nature. 2024 Feb 28;627(8004):646–55. doi: 10.1038/s41586-024-07121-9 (PMC11139643; doi:10.1038/s41586-024-07121-9)
Supplement: Supplementary file 7 — Source Data Fig. 4 [file 41586_2024_7121_MOESM7_ESM.xlsx]

## Sheet: Fig.4a
Fig. 4a	Tumor growth data
IgG control
Day
0	216	180	163	138	200	172	123	183	149	189
4	511	497	566	209	516	513	193	415	318	805
7	1348	977	892	359	753	827	317	611	417	1463
11		1804	1887	739	1266	1724	522	1106	1127
14				1453	1947		833	2299*	1670
aPD-L1+IgG control
Day
0	183	151	180	123	156	133	234	111	200	195
4	374	143	402	152	285	326	605	105	519	349
7	648	177	805	267	578	511	858	142	972	661
11	1367	276	1349	592	1108	891	1632	157	1200	1546
14		444	2328*	1390	2010*	1812		217	1913
18		677						219
21		811						257
25		1540						467
28								745
aPD-L1+aTIGIT LALAPG
Day
0	184	174	127	196	115	141	158	135	153	181
4	367	304	145	236	202	242	253	270	160	489
7	442	396	174	331	292	342	334	467	156	649
11		699	268		829	505	646	690	110	1159
14		1121	530		1578	765	908	1527	127	1934
18			964			1036	1809		83
21			1747			1175			124
25									131
28									73
aPD-L1+aTIGIT IgG2b
Day
0	136	192	162	181	211	141	198	154	129	169
4	169	637	243	250	497	304	272	367	164	197
7	204	1100	359	354	622	421	499	582	196	147
11	237		463	727	1114	980	966	916	409	138
14	288		880	993	1804		1937		730	133
18	284		1504	1511					1139	74
21	318								1579	58
25	519									44
28	841									31
aPD-L1+aTIGIT IgG2a
Day
0	161	136	239	141	166	154	181	197	209	225
4	256	148	407	187	236	221	328	253	548	481
7	219	143	465	229	359	264	381	316	648	639
11	217	72	454	93	341	219	264		1090
14	246	39	325	54		148	256		1583
18	156	14	174	33		84	132
21	110	15	30	11		63	93
25	120	12	22	9		38	66
28	135	9	15	0		27	50

## Sheet: Fig.4b_TAM_heatmap
	T1_ctrl	T2_PDL1	T3_tigit2b	T4_tigit2a	T5_PDL1tg2b	T6_PDL1tg2a
H2-K1	18.4869	20.2724	21.1075	22.8425	22.936	27.5132
H2-D1	24.5594	27.2136	30.8595	26.8881	29.6272	35.2158
H2-Q6	0.758919	0.759619	0.91588	1.23325	1.44959	1.63126
Tap1	2.43006	2.12185	2.31309	2.31302	2.5845	3.63875
Tap2	1.51593	1.69767	1.35063	1.59885	1.76916	2.61606
B2m	21.0234	23.8162	24.1353	23.8217	26.3275	26.4377
Cd74	50.005	73.1484	59.2345	65.4394	68.3945	81.6926
Irf1	4.07396	6.28124	5.04727	4.60533	5.89106	9.5365
Stat1	5.12038	5.62044	5.49765	5.00619	5.73744	8.5859
Fcgr4	1.59798	2.03164	1.78692	2.11936	2.2587	2.36473
Spp1	4.63336	2.31724	1.38724	2.90463	4.14431	1.99883
Cxcl9	2.46221	4.26172	2.17751	5.75609	2.85984	6.14872

## Sheet: Fig.4b_volcano_PT2b_vs_PDL1
	p_val	avg_logFC	pct.1	pct.2	p_val_adj	log2FC	label_in_plot
Per1	2.88607e-08	-0.363838	0.309	0.548	0.000442117	-0.524907	No
AY036118	3.40696e-06	-0.66222	0.915	0.962	0.0521912	-0.955382	No
Gzma	8.21129e-06	0.326599	0.456	0.255	0.125789	0.471183	No
Lars2	1.27739e-05	-0.789193	0.84	0.93	0.195683	-1.13857	No
mt-Atp8	1.54236e-05	-0.220578	0.925	0.949	0.236274	-0.318227	No
Tsc22d3	1.58237e-05	-0.457415	0.391	0.561	0.242403	-0.659911	No
mt-Co3	3.66323e-05	-0.175263	0.958	0.968	0.561169	-0.252852	No
Supt7l	8.93254e-05	-0.0928502	0.036	0.134	1	-0.133955	No
Cxcl10	9.01125e-05	-0.550708	0.169	0.338	1	-0.794504	No
Cxcl2	9.32903e-05	0.0615347	0.316	0.529	1	0.0887759	No
Acat3	0.000131641	-0.0608623	0.01	0.076	1	-0.0878058	No
Gzmb	0.000172624	0.324297	0.414	0.255	1	0.467861	No
mt-Cytb	0.000179177	-0.145311	0.899	0.93	1	-0.20964	No
Rubcnl	0.000195493	-0.14244	0.072	0.185	1	-0.205498	No
Gm48768	0.000197612	-0.0463208	0	0.045	1	-0.0668268	No
Derl2	0.000232515	0.260835	0.345	0.204	1	0.376305	No
F3	0.000303335	0.00618444	0.029	0.115	1	0.00892226	No
Ifi202b	0.000382772	-0.28198	0.423	0.592	1	-0.406811	No
Prf1	0.000466416	0.25541	0.173	0.057	1	0.368479	No
Gzmc	0.000466532	0.24984	0.153	0.045	1	0.360443	No
Bnip3l	0.000466808	0.230977	0.697	0.592	1	0.333229	No
Rplp2	0.000538063	0.108403	0.977	0.981	1	0.156392	No
St6gal1	0.000730418	-0.0997143	0.042	0.127	1	-0.143857	No
Actb	0.000790684	-0.145192	1	1	1	-0.209468	No
Batf2	0.00079753	-0.18838	0.114	0.229	1	-0.271775	No
Gapdh	0.000870097	-0.192967	0.876	0.911	1	-0.278392	No
Mtpn	0.00101216	0.242243	0.769	0.72	1	0.349482	No
Zbp1	0.00105755	-0.248465	0.739	0.809	1	-0.35846	No
Sbno1	0.0011602	0.17718	0.511	0.382	1	0.255616	No
Ryr1	0.00122797	-0.051627	0.003	0.045	1	-0.074482	No
AC113595.1	0.001242	-0.0497651	0.003	0.045	1	-0.0717959	No
Me2	0.00127898	0.307032	0.537	0.433	1	0.442953	No
Nrg1	0.0013574	-0.180556	0.231	0.369	1	-0.260488	No
Rnaset2a	0.0013716	0.201322	0.85	0.828	1	0.290446	No
Csgalnact2	0.0015494	0.211613	0.254	0.134	1	0.305293	No
Kmt2b	0.00162165	-0.112439	0.127	0.242	1	-0.162215	No
Ralbp1	0.00163689	0.262946	0.521	0.401	1	0.379351	No
Pcdh17	0.00169919	-0.0342382	0	0.032	1	-0.0493952	No
Nt5dc2	0.00173441	0.278108	0.127	0.038	1	0.401225	No
Ints12	0.00184338	-0.162828	0.156	0.268	1	-0.234912	No
Nadk2	0.00184388	-0.0785342	0.062	0.153	1	-0.113301	No
Efemp2	0.00190068	-0.0442369	0.007	0.051	1	-0.0638204	No
Cggbp1	0.00190967	0.220741	0.687	0.573	1	0.318462	No
Pgs1	0.00198791	-0.157035	0.391	0.535	1	-0.226554	No
Srbd1	0.00200571	0.115409	0.085	0.013	1	0.1665	No
Ndufc1	0.00224717	-0.240859	0.564	0.707	1	-0.347486	No
Ascc1	0.00229934	-0.0732242	0.081	0.178	1	-0.10564	No
Ifi44l	0.00232203	-0.134779	0.208	0.344	1	-0.194445	No
Tmem18	0.00233055	-0.0504949	0.01	0.057	1	-0.0728487	No
Taf8	0.00242035	-0.0893425	0.049	0.127	1	-0.128894	No
Zfp180	0.00245908	-0.0739508	0.049	0.127	1	-0.106688	No
Ggct	0.00249442	-0.121249	0.078	0.172	1	-0.174926	No
Slc38a2	0.0025905	-0.0993763	0.417	0.58	1	-0.14337	No
Nlrc5	0.0025962	-0.195418	0.244	0.382	1	-0.281929	No
Gpd1l	0.00267826	-0.103942	0.042	0.115	1	-0.149957	No
Zfp97	0.0026795	-0.0577715	0.016	0.07	1	-0.0833466	No
Wdr92	0.00269055	0.0989105	0.081	0.013	1	0.142698	No
Lysmd1	0.00270961	-0.0386525	0.013	0.064	1	-0.0557637	No
Rap2c	0.00278751	-0.158326	0.407	0.554	1	-0.228415	No
Sav1	0.00284488	-0.103122	0.261	0.408	1	-0.148774	No
Nudt16	0.00286306	0.157321	0.124	0.038	1	0.226966	No
Il27	0.00292378	-0.0857894	0.062	0.146	1	-0.123768	No
D1Ertd622e	0.00304825	-0.142735	0.401	0.541	1	-0.205923	No
Slc39a11	0.00305782	-0.080572	0.042	0.115	1	-0.116241	No
Tox4	0.00320495	-0.116923	0.391	0.529	1	-0.168685	No
Rbm45	0.00321164	-0.110998	0.085	0.178	1	-0.160136	No
Med11	0.00325557	-0.110161	0.179	0.306	1	-0.158929	No
Ifitm1	0.00337522	-0.590988	0.208	0.331	1	-0.852615	No
Msto1	0.00341958	0.0871971	0.078	0.013	1	0.125799	No
Jarid2	0.00353161	-0.157288	0.645	0.771	1	-0.226918	No
Psma7	0.00354648	-0.149287	0.801	0.866	1	-0.215376	No
Tmcc3	0.00358492	-0.117713	0.039	0.108	1	-0.169824	No
Eif4a1	0.00368108	-0.177701	0.782	0.873	1	-0.256369	No
Rpl29	0.00369785	-0.181399	0.671	0.783	1	-0.261703	No
Max	0.0037161	-0.19734	0.453	0.567	1	-0.284701	No
Cd69	0.0037555	-0.140643	0.169	0.287	1	-0.202906	No
Traf2	0.00380582	-0.145961	0.091	0.185	1	-0.210577	No
Cept1	0.00389442	-0.127589	0.371	0.51	1	-0.184071	No
Bop1	0.00393786	-0.00845697	0.072	0.159	1	-0.0122008	No
Ahsa1	0.00393879	-0.141695	0.322	0.478	1	-0.204422	No
Gbp2	0.00398753	-0.381269	0.593	0.669	1	-0.550054	No
Trem3	0.00402097	-0.149793	0.111	0.21	1	-0.216105	No
H2-Q6	0.00415897	0.330824	0.463	0.363	1	0.477278	Yes
Rplp0	0.00417423	-0.161791	0.99	1	1	-0.233415	No
Plp2	0.0041786	0.29161	0.544	0.439	1	0.420705	No
Rpl35a	0.0041916	-0.1547	0.915	0.955	1	-0.223185	No
Sap30	0.00436198	-0.226816	0.443	0.548	1	-0.327226	No
Clec4a1	0.00440039	-0.178617	0.625	0.726	1	-0.25769	No
Canx	0.00441139	0.227611	0.752	0.656	1	0.328373	No
Zeb2	0.00451205	0.240541	0.883	0.847	1	0.347028	No
Dtymk	0.00454057	0.130834	0.137	0.051	1	0.188753	No
Dynlt1c	0.00478195	-0.0945715	0.147	0.255	1	-0.136438	No
Bcl9	0.00478776	-0.122964	0.029	0.089	1	-0.1774	No
Nufip1	0.00479271	-0.22805	0.264	0.382	1	-0.329006	No
Arf5	0.00480301	-0.1379	0.863	0.93	1	-0.198948	No
Crem	0.00481963	-0.18076	0.261	0.389	1	-0.260782	No
Irf2bp2	0.00489884	-0.177	0.739	0.809	1	-0.255357	No
Tesk2	0.00494171	0.0704602	0.049	0	1	0.101653	No
Fbxo46	0.00496999	-0.0532254	0.033	0.096	1	-0.076788	No
Ucp2	0.00499939	-0.157045	0.941	0.962	1	-0.226569	No
Gpc2	0.00505497	-0.0225379	0	0.025	1	-0.0325154	No
A330009N23Rik	0.00505497	-0.0245339	0	0.025	1	-0.0353949	No
Usp49	0.00505497	-0.0259608	0	0.025	1	-0.0374535	No
Rtl6	0.00505497	-0.0264749	0	0.025	1	-0.0381952	No
Cdkl5	0.00505497	-0.027115	0	0.025	1	-0.0391187	No
Gm38287	0.00505497	-0.0279894	0	0.025	1	-0.0403801	No
Bbs7	0.00505497	-0.0291766	0	0.025	1	-0.042093	No
Ptch1	0.00505497	-0.0310642	0	0.025	1	-0.0448161	No
Depdc1b	0.00505497	-0.107448	0	0.025	1	-0.155014	No
Xpc	0.00516996	0.109396	0.098	0.025	1	0.157825	No
Eme2	0.0052644	-0.0322814	0.007	0.045	1	-0.0465722	No
Hsp90aa1	0.00528312	-0.203471	0.658	0.752	1	-0.293546	No
Mrps11	0.00532763	-0.130604	0.107	0.204	1	-0.188421	No
Nin	0.00533234	0.261934	0.502	0.369	1	0.377891	No
Ms4a4b	0.00552944	0.226062	0.267	0.159	1	0.326139	No
Psmd7	0.00553845	-0.116846	0.355	0.503	1	-0.168573	No
Tnfrsf9	0.00554172	0.202666	0.189	0.089	1	0.292385	No
Fam241a	0.00554407	-0.180247	0.446	0.561	1	-0.260041	No
Laptm5	0.00555004	0.123445	0.974	0.975	1	0.178093	No
Fmn1	0.00562869	0.106734	0.094	0.025	1	0.153985	No
Rnd1	0.00567031	-0.137585	0.023	0.076	1	-0.198493	No
Tbrg4	0.00576077	-0.108502	0.068	0.146	1	-0.156536	No
Il1rn	0.00588177	-0.151817	0.433	0.586	1	-0.219026	No
Rnf139	0.00588195	-0.126972	0.208	0.325	1	-0.183181	No
Cbr1	0.00593014	-0.0671884	0.01	0.051	1	-0.0969323	No
Rbis	0.00594624	0.223194	0.57	0.452	1	0.322001	No
Eef1g	0.00604911	-0.095714	0.534	0.701	1	-0.138086	No
Ccl4	0.0060814	0.150811	0.479	0.331	1	0.217575	No
Stx6	0.00609085	-0.0709506	0.218	0.344	1	-0.10236	No
Ftsj1	0.00621853	-0.0650601	0.046	0.115	1	-0.0938619	No
Smad1	0.00624617	-0.100881	0.085	0.172	1	-0.14554	No
Gm10053	0.00629509	-0.0412287	0.016	0.064	1	-0.0594804	No
Irf8	0.00638452	-0.166744	0.648	0.764	1	-0.240561	No
Phb2	0.00639877	0.149734	0.492	0.376	1	0.21602	No
C1d	0.00670941	-0.118886	0.339	0.484	1	-0.171516	No
Zfp64	0.00685787	-0.0291107	0.062	0.14	1	-0.0419979	No
Ptpa	0.00687487	-0.0952262	0.264	0.401	1	-0.137382	No
Cttnbp2nl	0.00688056	-0.118855	0.182	0.293	1	-0.171472	No
Rnf2	0.00688187	-0.0746873	0.13	0.236	1	-0.107751	No
2300009A05Rik	0.00689771	0.117209	0.176	0.083	1	0.169096	No
Wfdc17	0.00695147	-0.246147	0.691	0.777	1	-0.355116	No
C130026I21Rik	0.00698497	-0.0498173	0.059	0.134	1	-0.0718712	No
Ndufs1	0.00698759	0.122511	0.241	0.134	1	0.176746	No
Pex10	0.00701399	-0.0321493	0.016	0.064	1	-0.0463816	No
Itprip	0.00715343	-0.0843476	0.156	0.274	1	-0.121688	No
Wwox	0.00720126	0.0656569	0.072	0.013	1	0.0947229	No
Cnot4	0.00729488	-0.0953109	0.306	0.439	1	-0.137505	No
Dusp1	0.00730671	-0.214739	0.824	0.86	1	-0.309802	No
Zzef1	0.00734829	-0.181378	0.202	0.306	1	-0.261673	No
Serbp1	0.00737299	-0.131636	0.704	0.803	1	-0.18991	No
Rps18	0.00744008	-0.189459	0.935	0.968	1	-0.273332	No
Msantd2	0.00747848	-0.0636766	0.059	0.134	1	-0.0918659	No
Rarg	0.00747985	0.236005	0.303	0.21	1	0.340483	No
Echs1	0.00750836	-0.0757002	0.235	0.357	1	-0.109212	No
Wdr45b	0.007626	-0.0946278	0.231	0.357	1	-0.136519	No
Dusp4	0.00773429	0.116308	0.124	0.045	1	0.167797	No
Tnip1	0.00783007	-0.14197	0.215	0.325	1	-0.20482	No
Cited2	0.00796028	-0.127745	0.482	0.611	1	-0.184297	No
Txnl4a	0.00801433	-0.099751	0.189	0.299	1	-0.14391	No
Ciart	0.00801997	-0.0148028	0.055	0.127	1	-0.0213559	No
Irf2bpl	0.00805051	0.213377	0.313	0.21	1	0.307838	No
Galnt7	0.0081159	0.139719	0.156	0.07	1	0.201571	No
Pdia4	0.00826347	0.201913	0.332	0.223	1	0.291299	No
Pole4	0.00832357	0.242592	0.345	0.255	1	0.349986	No
Lrrc8d	0.00844213	-0.046015	0.218	0.344	1	-0.0663856	No
Nfkbia	0.00856074	-0.210393	0.805	0.841	1	-0.303533	No
Pygb	0.00871854	0.106872	0.121	0.045	1	0.154184	No
Mllt3	0.00883226	-0.13936	0.062	0.134	1	-0.201054	No
Nipa2	0.00883452	-0.110493	0.378	0.516	1	-0.159408	No
Gfm1	0.00901773	-0.0635175	0.068	0.146	1	-0.0916363	No
Dnajb5	0.00902447	-0.0586274	0.033	0.089	1	-0.0845815	No
Zfp866	0.00903148	0.0754753	0.042	0	1	0.108888	No
Trip10	0.00903889	-0.0524337	0.075	0.153	1	-0.0756458	No
Rnf144b	0.00905954	0.0487812	0.081	0.019	1	0.0703764	No
Stat5a	0.00911057	-0.165591	0.13	0.217	1	-0.238897	No
Gbp2b	0.00920475	-0.449335	0.384	0.478	1	-0.648254	No
Arf3	0.00925328	-0.0925804	0.427	0.567	1	-0.133565	No
Gbp5	0.00937836	-0.281791	0.433	0.516	1	-0.406539	No
Btd	0.00945209	0.10518	0.078	0.019	1	0.151743	No
Lmo4	0.00957824	-0.0918402	0.378	0.541	1	-0.132497	No
Pnp	0.00963933	-0.280595	0.655	0.726	1	-0.404814	No
Gm11127	0.00966115	-0.152172	0.068	0.14	1	-0.219538	No
Atl1	0.00976421	-0.0557979	0.052	0.121	1	-0.0804994	No
Gm29233	0.00977179	-0.042544	0.003	0.032	1	-0.061378	No
Ghitm	0.00991691	-0.157998	0.586	0.701	1	-0.227943	No
4933407K13Rik	0.00998571	-0.025768	0.003	0.032	1	-0.0371754	No
Tuft1	0.00998571	-0.0408034	0.003	0.032	1	-0.0588669	No
Ctsd	0.0100227	0.277874	0.723	0.65	1	0.400887	No
Rbms2	0.0100269	-0.190146	0.033	0.089	1	-0.274322	No
Fundc2	0.0100366	0.167961	0.267	0.172	1	0.242316	No
Rab33b	0.0100709	-0.073211	0.062	0.134	1	-0.105621	No
Fasl	0.0101076	0.096405	0.055	0.006	1	0.139083	No
Hck	0.0101975	-0.185581	0.651	0.758	1	-0.267736	No
Gm10634	0.0102038	-0.0240213	0.003	0.032	1	-0.0346554	No
Smyd4	0.0102038	-0.0329206	0.003	0.032	1	-0.0474944	No
Atp11a	0.0103069	-0.0585318	0.137	0.242	1	-0.0844436	No
Prorp	0.0103144	-0.0302348	0.003	0.032	1	-0.0436196	No
Rpl3	0.0103153	-0.180034	0.906	0.936	1	-0.259735	No
Slc25a37	0.0104298	-0.115822	0.098	0.185	1	-0.167096	No
Ccny	0.0105146	0.139224	0.349	0.261	1	0.200858	No
Rex1bd	0.0105187	-0.205814	0.446	0.573	1	-0.296928	No
Dlg1	0.010591	-0.121838	0.14	0.236	1	-0.175776	No
Bcor	0.0106212	0.124734	0.169	0.083	1	0.179954	No
Gm1673	0.0106659	-0.0700981	0.176	0.287	1	-0.10113	No
Rbbp6	0.0106699	-0.120984	0.248	0.363	1	-0.174543	No
Rbmx2	0.0107158	-0.00973241	0.036	0.096	1	-0.0140409	No
As3mt	0.0108612	-0.0578151	0.147	0.248	1	-0.0834095	No
Hddc3	0.010915	-0.0726384	0.029	0.083	1	-0.104795	No
Ly6i	0.01107	-0.308593	0.221	0.331	1	-0.445206	No
Thap12	0.0111067	0.100452	0.098	0.032	1	0.144921	No
Wdr75	0.0111099	0.0701523	0.088	0.025	1	0.101208	No
Pxmp4	0.0111402	0.0681343	0.117	0.045	1	0.098297	No
Prkcd	0.0112294	0.105677	0.827	0.758	1	0.152459	No
Mrm1	0.0113106	-0.046763	0.033	0.089	1	-0.0674647	No
Pum3	0.0113499	0.0772739	0.218	0.121	1	0.111483	No
Gimap7	0.0113891	0.167734	0.104	0.038	1	0.241988	No
Ms4a6c	0.011403	-0.132791	0.909	0.955	1	-0.191577	No
Adrb2	0.0115536	-0.180258	0.28	0.401	1	-0.260058	No
H2-K1	0.0116126	0.117973	1	0.975	1	0.170199	Yes
Thap3	0.0116374	0.0721944	0.15	0.07	1	0.104154	No
Bod1l	0.011677	0.189365	0.394	0.274	1	0.273196	No
Ifi47	0.0117321	-0.296877	0.661	0.694	1	-0.428303	No
Tusc3	0.0118106	0.172472	0.293	0.197	1	0.248825	No
Tbc1d10b	0.0118401	-0.0746384	0.287	0.42	1	-0.10768	No
Vamp8	0.0118937	-0.138736	0.792	0.904	1	-0.200153	No
C3	0.0119355	-0.187086	0.531	0.65	1	-0.269908	No
Pde4dip	0.0120239	-0.0669984	0.14	0.236	1	-0.0966582	No
Trbv13-1	0.0122242	0.0485016	0.039	0	1	0.069973	No
Gars	0.0125017	-0.119181	0.29	0.414	1	-0.171942	No
Tspo	0.0126706	-0.216592	0.886	0.892	1	-0.312476	No
Ifi214	0.0128372	-0.103409	0.251	0.363	1	-0.149187	No
Tmem251	0.01292	-0.11335	0.248	0.369	1	-0.163529	No
Txnip	0.0130136	-0.199001	0.479	0.599	1	-0.287098	No
mt-Co2	0.0131144	-0.0901092	0.951	0.962	1	-0.13	No
Skiv2l	0.0131372	-0.0860445	0.134	0.229	1	-0.124136	No
Sirt4	0.0131495	0.0612651	0.052	0.006	1	0.0883869	No
Irgm1	0.0131612	-0.245771	0.606	0.675	1	-0.354573	No
Adcy9	0.0132205	-0.0335774	0.007	0.038	1	-0.0484419	No
Ptges3l	0.0132205	-0.0433897	0.007	0.038	1	-0.0625981	No
Tmem50a	0.0133549	0.175202	0.795	0.72	1	0.252763	No
Lrrc28	0.0134848	0.0660581	0.052	0.006	1	0.0953017	No
Rnf219	0.0134848	0.0590459	0.052	0.006	1	0.0851853	No
Cul9	0.01354	-0.106731	0.016	0.057	1	-0.15398	No
Aars2	0.0135856	-0.0395788	0.007	0.038	1	-0.0571001	No
Myd88	0.0136654	-0.168519	0.596	0.682	1	-0.243121	No
Mad2l2	0.0137408	-0.133298	0.107	0.191	1	-0.192309	No
Dok1	0.0137611	-0.128104	0.225	0.35	1	-0.184815	No
Gbp3	0.0140562	-0.213727	0.365	0.471	1	-0.308343	No
Gm17066	0.0142968	-0.0483933	0.013	0.051	1	-0.0698168	No
Ifitm3	0.0143808	-0.127949	0.98	0.994	1	-0.184591	No
Actn4	0.0143981	-0.20189	0.453	0.548	1	-0.291266	No
Hnrnpa3	0.0144459	-0.124366	0.902	0.962	1	-0.179422	No
Unc45a	0.0146484	-0.0579776	0.13	0.223	1	-0.083644	No
Ifi206	0.0146618	-0.0588487	0.01	0.045	1	-0.0849008	No
Gm15832	0.0147803	-0.0387666	0.01	0.045	1	-0.0559284	No
Sel1l	0.0148002	0.187581	0.349	0.261	1	0.270622	No
Parp12	0.014876	-0.123241	0.384	0.497	1	-0.177799	No
Helz	0.0149039	-0.0723872	0.059	0.121	1	-0.104433	No
Sbf1	0.0149374	0.127548	0.199	0.115	1	0.184013	No
Smim3	0.0150092	-0.119237	0.309	0.414	1	-0.172022	No
Cep89	0.0151099	-0.0378425	0.016	0.057	1	-0.0545952	No
Ddx49	0.0151651	-0.0833364	0.062	0.127	1	-0.120229	No
Afmid	0.0152628	-0.00760936	0.01	0.045	1	-0.010978	No
Art3	0.015324	-0.0134054	0	0.019	1	-0.0193398	No
Gm2629	0.015324	-0.0144728	0	0.019	1	-0.0208798	No
Lrrc71	0.015324	-0.0154287	0	0.019	1	-0.0222589	No
Proser3	0.015324	-0.0167822	0	0.019	1	-0.0242115	No
Gm26566	0.015324	-0.0172331	0	0.019	1	-0.0248621	No
Gm20443	0.015324	-0.0174009	0	0.019	1	-0.0251042	No
Gm1123	0.015324	-0.0177475	0	0.019	1	-0.0256042	No
Map3k6	0.015324	-0.0178482	0	0.019	1	-0.0257495	No
Nckap5l	0.015324	-0.0181995	0	0.019	1	-0.0262564	No
Rom1	0.015324	-0.0184903	0	0.019	1	-0.0266759	No
Gm20075	0.015324	-0.0192307	0	0.019	1	-0.0277441	No
Fgfrl1	0.015324	-0.020394	0	0.019	1	-0.0294223	No
Zfp947	0.015324	-0.0205879	0	0.019	1	-0.029702	No
9830107B12Rik	0.015324	-0.0211681	0	0.019	1	-0.0305391	No
Rcor2	0.015324	-0.0212226	0	0.019	1	-0.0306177	No
Plcxd1	0.015324	-0.021321	0	0.019	1	-0.0307597	No
Gm12279	0.015324	-0.021456	0	0.019	1	-0.0309544	No
Hexim2	0.015324	-0.0225952	0	0.019	1	-0.032598	No
Gm44258	0.015324	-0.0232445	0	0.019	1	-0.0335348	No
Snhg9	0.015324	-0.0260507	0	0.019	1	-0.0375832	No
Ptpn21	0.015324	-0.029715	0	0.019	1	-0.0428697	No
Gm28529	0.015324	-0.0313308	0	0.019	1	-0.0452008	No
Fzd5	0.0153856	-0.0301145	0.01	0.045	1	-0.043446	No
Cd80	0.0154796	-0.119711	0.287	0.395	1	-0.172706	No
Etfdh	0.015618	0.0936112	0.15	0.07	1	0.135052	No
Crls1	0.0159616	0.0887235	0.121	0.051	1	0.128001	No
Zfp281	0.0160283	-0.0790731	0.163	0.255	1	-0.114078	No
Agtpbp1	0.01609	-0.0985881	0.251	0.363	1	-0.142233	No
H2-M3	0.0161683	0.172344	0.381	0.28	1	0.24864	No
Morrbid	0.0161706	-0.124007	0.342	0.478	1	-0.178904	No
Bri3	0.0162787	0.162671	0.798	0.771	1	0.234684	No
2610008E11Rik	0.0165654	0.0725987	0.036	0	1	0.104738	No
Gm43351	0.0165654	0.0685953	0.036	0	1	0.0989621	No
Pigb	0.0165654	0.0473375	0.036	0	1	0.0682935	No
Rbbp4	0.0165935	0.125457	0.518	0.42	1	0.180996	No
Sgms2	0.0166283	-0.101028	0.091	0.166	1	-0.145753	No
Dph3	0.0168076	0.0865539	0.414	0.293	1	0.124871	No
Spp1	0.0169446	0.438759	0.378	0.261	1	0.632995	Yes
Ifngr1	0.0169706	0.179352	0.769	0.732	1	0.258751	No
Prpf40a	0.017134	0.196483	0.622	0.58	1	0.283466	No
Sarnp	0.0171569	-0.116553	0.495	0.611	1	-0.16815	No
Mtif3	0.017202	0.112975	0.081	0.025	1	0.162989	No
Trbv14	0.0172221	0.128149	0.049	0.006	1	0.184881	No
Plcg1	0.0172221	0.0933718	0.049	0.006	1	0.134707	No
Ebp	0.0172269	-0.105865	0.339	0.446	1	-0.15273	No
Nsun6	0.0172828	-0.0265324	0.039	0.096	1	-0.0382782	No
Slc12a9	0.0173206	-0.124707	0.186	0.28	1	-0.179914	No
Cfap36	0.0173325	-0.0455557	0.094	0.172	1	-0.065723	No
Timm10b	0.0174692	-0.144783	0.668	0.777	1	-0.208878	No
Mical1	0.0174716	0.115162	0.215	0.121	1	0.166143	No
Ube2b	0.017492	0.166058	0.71	0.586	1	0.239571	No
Zfp24	0.0175304	-0.0621963	0.049	0.108	1	-0.0897303	No
Zfp384	0.0175515	-0.121228	0.189	0.293	1	-0.174895	No
Ptpre	0.0175786	0.191263	0.648	0.554	1	0.275935	No
Klhl22	0.01766	0.0602648	0.049	0.006	1	0.0869437	No
Gtf3c4	0.017797	-0.0387965	0.039	0.096	1	-0.0559715	No
Rbbp7	0.0179656	0.190074	0.248	0.166	1	0.274218	No
Ifitm6	0.0179674	-0.157529	0.616	0.713	1	-0.227267	No
Apbb1ip	0.0181158	0.191243	0.73	0.643	1	0.275906	No
Dpm2	0.0181247	0.190265	0.358	0.261	1	0.274494	No
Ubfd1	0.0183052	-0.112254	0.117	0.197	1	-0.161948	No
Epc2	0.0184785	0.161017	0.228	0.14	1	0.232298	No
Ass1	0.0185339	-0.40835	0.44	0.522	1	-0.589125	No
Ndfip1	0.0187573	0.216979	0.674	0.586	1	0.313034	No
Retreg3	0.0187692	0.127518	0.199	0.115	1	0.18397	No
Stard4	0.0188152	0.130089	0.15	0.076	1	0.187679	No
Runx1	0.0189523	-0.142149	0.596	0.701	1	-0.205078	No
Rpl26	0.0190531	-0.104889	0.948	0.994	1	-0.151323	No
Dtx2	0.0191475	-0.0870466	0.104	0.185	1	-0.125582	No
Id3	0.0191998	-0.0368777	0.13	0.223	1	-0.0532033	No
Nkg7	0.0196098	0.138	0.401	0.299	1	0.199092	No
Sdhaf4	0.0198327	-0.231599	0.147	0.229	1	-0.334127	No
Hivep1	0.020026	-0.0272357	0.179	0.287	1	-0.0392928	No
Swap70	0.0201493	0.0389409	0.199	0.121	1	0.0561799	No
Helb	0.0201549	0.125378	0.221	0.14	1	0.180883	No
Fam193b	0.0201556	-0.0589663	0.046	0.102	1	-0.0850704	No
Ticam1	0.0201649	-0.0465455	0.085	0.159	1	-0.067151	No
Rab14	0.0202838	0.168321	0.746	0.732	1	0.242836	No
Mt1	0.020297	-0.338155	0.485	0.592	1	-0.487854	No
Il7r	0.0203002	0.18612	0.208	0.121	1	0.268515	No
Pelp1	0.0203363	-0.0460532	0.052	0.115	1	-0.0664407	No
Dleu2	0.0203771	-0.0936093	0.577	0.713	1	-0.13505	No
Tmx3	0.0206344	0.162533	0.427	0.312	1	0.234486	No
Tarm1	0.0207354	-0.0566166	0.189	0.287	1	-0.0816805	No
Gpr35	0.0209025	-0.0884485	0.427	0.522	1	-0.127604	No
Men1	0.0209513	0.0582066	0.091	0.032	1	0.0839744	No
Dock4	0.0210882	-0.064147	0.225	0.331	1	-0.0925446	No
Oxr1	0.0214225	0.131794	0.29	0.197	1	0.190138	No
Clec4e	0.0215076	-0.023974	0.544	0.65	1	-0.0345872	No
Galnt6	0.0215183	0.0920047	0.088	0.032	1	0.132735	No
Coq8b	0.0215356	-0.10723	0.114	0.191	1	-0.1547	No
Anxa11	0.0215797	-0.0788993	0.391	0.529	1	-0.113828	No
Ndufb5	0.0216213	0.147968	0.612	0.51	1	0.213472	No
Prrc2a	0.0217677	-0.0759391	0.443	0.567	1	-0.109557	No
Prpf38a	0.0218421	-0.114461	0.221	0.325	1	-0.165132	No
Trerf1	0.0220483	0.11238	0.114	0.051	1	0.162131	No
Uchl5	0.0221848	-0.116422	0.15	0.242	1	-0.167962	No
Mbp	0.0222025	0.174037	0.342	0.248	1	0.251082	No
Gm8369	0.0222516	0.0942426	0.068	0.019	1	0.135963	No
Nampt	0.0222897	-0.26187	0.577	0.662	1	-0.377799	No
Vps26a	0.0223034	-0.11954	0.44	0.554	1	-0.17246	No
Arfgap1	0.0224095	-0.0481882	0.156	0.255	1	-0.0695208	No
Tnfrsf4	0.0224758	0.0484288	0.059	0.013	1	0.069868	No
Itga9	0.0224841	0.0592644	0.033	0	1	0.0855004	No
Psma1	0.0225877	-0.0882845	0.524	0.624	1	-0.127368	No
Rnf215	0.0227707	-0.0928759	0.075	0.14	1	-0.133992	No
Zdhhc20	0.0228087	-0.0987511	0.336	0.452	1	-0.142468	No
Utp14a	0.0228135	-0.141056	0.244	0.344	1	-0.203501	No
Helz2	0.0228171	-0.126697	0.29	0.395	1	-0.182785	No
Prdm10	0.0228834	-0.0511096	0.029	0.076	1	-0.0737356	No
Tmem192	0.0230116	-0.0793875	0.251	0.357	1	-0.114532	No
Plscr1	0.0230403	-0.0871816	0.147	0.236	1	-0.125777	No
Peli2	0.0230862	-0.0999463	0.065	0.127	1	-0.144192	No
Tmem59	0.023324	0.0927935	0.7	0.656	1	0.133873	No
Pef1	0.0234058	0.162817	0.231	0.146	1	0.234895	No
Icam1	0.0234245	-0.11728	0.42	0.529	1	-0.169199	No
Minpp1	0.0234888	0.109551	0.156	0.083	1	0.158048	No
Vapa	0.0235148	-0.144161	0.697	0.783	1	-0.207981	No
Prkdc	0.0236242	-0.0323944	0.029	0.076	1	-0.0467353	No
Ifitm2	0.0236412	-0.107463	0.964	0.955	1	-0.155036	No
Stxbp1	0.023655	-0.0608349	0.039	0.089	1	-0.0877662	No
Gab1	0.0237266	-0.050768	0.173	0.268	1	-0.0732428	No
Exosc3	0.0238366	-0.0804798	0.264	0.382	1	-0.116108	No
Utp15	0.0238422	0.099701	0.094	0.038	1	0.143838	No
Zfp329	0.023954	0.0703361	0.078	0.025	1	0.101474	No
Metap1d	0.0240093	-0.0950822	0.042	0.096	1	-0.137175	No
Acsf2	0.0240648	0.0706743	0.078	0.025	1	0.101961	No
Nt5dc3	0.024176	0.0686473	0.078	0.025	1	0.0990371	No
Ube2j2	0.0241889	-0.127792	0.397	0.503	1	-0.184365	No
Atp5e	0.0243512	-0.149117	0.915	0.955	1	-0.21513	No
Wrap53	0.0244161	-0.0434208	0.026	0.07	1	-0.062643	No
Ccnd3	0.0245266	-0.157305	0.645	0.752	1	-0.226943	No
Fam177a	0.0245988	-0.128201	0.147	0.229	1	-0.184955	No
Tmem184b	0.0246404	-0.11202	0.283	0.401	1	-0.16161	No
Ing2	0.0246539	-0.00276803	0.121	0.21	1	-0.00399342	No
Hook2	0.0246821	-0.0501737	0.042	0.096	1	-0.0723854	No
Pin4	0.0247911	0.134753	0.407	0.312	1	0.194407	No
Snx6	0.0249044	0.190357	0.557	0.49	1	0.274628	No
Rsrc2	0.0250591	-0.244949	0.42	0.529	1	-0.353387	No
Nfxl1	0.02532	-0.0450421	0.091	0.166	1	-0.064982	No
Hars	0.0254382	-0.114836	0.16	0.248	1	-0.165674	No
Taldo1	0.0255007	-0.145341	0.798	0.911	1	-0.209682	No
Glrx3	0.0259252	0.225406	0.495	0.414	1	0.325192	No
Agbl5	0.0259728	-0.0115817	0.029	0.076	1	-0.0167089	No
Tmem86a	0.0259751	0.118679	0.111	0.051	1	0.171217	No
Tbcc	0.0260029	-0.064874	0.085	0.153	1	-0.0935934	No
Mcu	0.0260162	-0.0601607	0.039	0.089	1	-0.0867936	No
Hdlbp	0.0262534	0.174159	0.664	0.58	1	0.251258	No
Abca1	0.0262572	0.282559	0.199	0.121	1	0.407647	No
Aup1	0.0263994	0.171745	0.736	0.682	1	0.247776	No
Cdyl	0.026577	-0.0626621	0.169	0.261	1	-0.0904023	No
Glipr2	0.0266517	-0.101846	0.446	0.599	1	-0.146932	No
Nup85	0.0266714	0.0962942	0.111	0.051	1	0.138923	No
Abhd13	0.0267546	-0.0136497	0.078	0.146	1	-0.0196923	No
Gtpbp3	0.0267993	-0.033118	0.042	0.096	1	-0.0477791	No
Arrdc3	0.026879	-0.103605	0.111	0.185	1	-0.14947	No
Smyd5	0.0269558	0.0505488	0.055	0.013	1	0.0729265	No
Ddx19a	0.0271423	0.13632	0.166	0.096	1	0.196668	No
Rb1cc1	0.0271532	0.168653	0.42	0.344	1	0.243314	No
Ifi211	0.0272088	-0.18857	0.73	0.745	1	-0.272048	No
B3gnt5	0.0272612	-0.0696735	0.306	0.42	1	-0.100518	No
Rps14	0.0273475	0.0919922	0.971	0.981	1	0.132717	No
Rnf141	0.0276046	-0.046132	0.065	0.127	1	-0.0665545	No
Gbp7	0.0276727	-0.16183	0.534	0.611	1	-0.233472	No
Ppa1	0.027723	-0.143474	0.212	0.299	1	-0.20699	No
Psap	0.0277855	0.116127	0.987	0.949	1	0.167536	No
B2m	0.0278907	0.0963971	0.993	0.994	1	0.139072	Yes
Zfp566	0.0280038	-0.0349985	0.003	0.025	1	-0.0504922	No
Mmp8	0.0281289	-0.183968	0.16	0.242	1	-0.26541	No
Pla2g15	0.0282063	-0.0942076	0.117	0.191	1	-0.135913	No
S100a13	0.0282543	-0.0975847	0.629	0.777	1	-0.140785	No
Mb21d2	0.0282971	-0.0343432	0.003	0.025	1	-0.0495467	No
Jund	0.0283278	0.203639	0.909	0.873	1	0.29379	No
Arl6ip4	0.028481	0.15776	0.322	0.223	1	0.2276	No
Plekhj1	0.0285819	0.132577	0.485	0.427	1	0.191268	No
Gm44851	0.0285932	-0.0250657	0.003	0.025	1	-0.0361621	No
Tspan33	0.0285932	-0.0385869	0.003	0.025	1	-0.0556691	No
Rab26os	0.0285932	-0.0478398	0.003	0.025	1	-0.0690182	No
Rps21	0.0287874	-0.119388	0.977	0.994	1	-0.17224	No
Gm49463	0.0288919	-0.0296023	0.003	0.025	1	-0.0427071	No
Sh3bgrl	0.0290112	-0.136005	0.752	0.815	1	-0.196214	No
Eif2ak2	0.0290306	-0.164161	0.375	0.465	1	-0.236834	No
Enc1	0.0290553	-0.0615146	0.02	0.057	1	-0.0887468	No
Rpl7	0.0291815	-0.109287	0.938	0.975	1	-0.157667	No
Gm28192	0.0291933	-0.011726	0.003	0.025	1	-0.0169171	No
Gm13830	0.0291933	-0.0133711	0.003	0.025	1	-0.0192905	No
Agbl3	0.0291933	-0.0194003	0.003	0.025	1	-0.0279888	No
Eif4e2	0.0294055	-0.0973414	0.391	0.51	1	-0.140434	No
Cnot9	0.0294604	0.076046	0.121	0.057	1	0.109711	No
Ctdsp1	0.0294635	-0.111296	0.202	0.299	1	-0.160566	No
Arl10	0.0296665	-0.0939384	0.124	0.204	1	-0.135525	No
G430095P16Rik	0.0296868	0.110469	0.127	0.064	1	0.159373	No
Cdipt	0.0297323	-0.122531	0.257	0.357	1	-0.176775	No
Bcl3	0.0298532	-0.200545	0.469	0.548	1	-0.289325	No
Pkig	0.0299741	-0.174164	0.339	0.439	1	-0.251266	No
Hpse	0.0300984	-0.149719	0.433	0.554	1	-0.215999	No
Gga1	0.0301034	-0.0796029	0.296	0.408	1	-0.114843	No
Arap2	0.0302689	-0.157071	0.075	0.134	1	-0.226606	No
Selplg	0.0304392	0.107663	0.762	0.675	1	0.155325	No
Ndufa12	0.0304472	-0.13156	0.322	0.439	1	-0.189801	No
Wdr37	0.0304761	-0.0541974	0.215	0.318	1	-0.0781903	No
Fzd1	0.0305475	-0.068128	0.016	0.051	1	-0.0982879	No
Cenpe	0.0305813	0.07756	0.029	0	1	0.111895	No
Gpr174	0.0305813	0.0697682	0.029	0	1	0.100654	No
Ppp1r3g	0.0305813	0.0600995	0.029	0	1	0.0867053	No
Hist1h2ad	0.0305813	0.0491227	0.029	0	1	0.0708691	No
Stac2	0.0305813	0.0447655	0.029	0	1	0.064583	No
Zranb3	0.0305813	0.0402061	0.029	0	1	0.0580052	No
Jakmip1	0.0305813	0.0384579	0.029	0	1	0.0554831	No
Tmem273	0.0305813	0.0371752	0.029	0	1	0.0536324	No
Ctr9	0.0307035	-0.0797358	0.091	0.159	1	-0.115034	No
Gm15448	0.0308109	0.0640163	0.065	0.019	1	0.0923559	No
Zfp846	0.0308615	-0.0278793	0.02	0.057	1	-0.0402213	No
Rps6kc1	0.0309934	0.0457897	0.085	0.032	1	0.0660606	No
Ublcp1	0.0311062	-0.0532232	0.072	0.134	1	-0.0767848	No
Ssrp1	0.0311127	-0.0682839	0.277	0.408	1	-0.0985128	No
Glcci1	0.0312019	-0.0518947	0.036	0.083	1	-0.0748682	No
Ptpn4	0.0312341	-0.0470731	0.02	0.057	1	-0.0679121	No
Chmp4b	0.0312511	-0.137973	0.847	0.854	1	-0.199053	No
C1qbp	0.0312858	0.142354	0.287	0.197	1	0.205374	No
Dnajc11	0.0312978	0.0856176	0.091	0.038	1	0.12352	No
Fra10ac1	0.0313212	-0.0931624	0.033	0.076	1	-0.134405	No
Atp6v0c	0.0313685	-0.111857	0.906	0.924	1	-0.161376	No
Elof1	0.031453	-0.0845854	0.296	0.408	1	-0.122031	No
Fh1	0.0316707	-0.142173	0.212	0.299	1	-0.205113	No
Sptlc2	0.0319093	0.157317	0.629	0.529	1	0.226961	No
Polk	0.0320027	0.118498	0.075	0.025	1	0.170956	No
Tmem164	0.0320292	-0.104584	0.244	0.344	1	-0.150883	No
Immp1l	0.0320749	-0.108605	0.134	0.21	1	-0.156684	No
A630001G21Rik	0.0321509	0.148162	0.208	0.14	1	0.213752	No
Ndufv2	0.0322898	-0.093466	0.498	0.618	1	-0.134843	No
Usp28	0.0322926	0.081142	0.075	0.025	1	0.117063	No
Nadsyn1	0.032375	-0.0127301	0.02	0.057	1	-0.0183656	No
Hsf1	0.0324004	-0.0701039	0.143	0.223	1	-0.101139	No
AI480526	0.0325718	-0.0382486	0.016	0.051	1	-0.0551811	No
Tigd2	0.0325809	0.135821	0.238	0.153	1	0.195948	No
Prelid1	0.0326575	-0.0761504	0.834	0.911	1	-0.109862	No
Map4k3	0.0326929	0.116195	0.127	0.064	1	0.167634	No
Gm47283	0.0327326	-0.498226	0.072	0.134	1	-0.718789	No
Axl	0.0329451	-0.0622304	0.062	0.121	1	-0.0897794	No
Magohb	0.0330008	-0.151693	0.342	0.433	1	-0.218847	No
Ccdc114	0.0332968	0.0380101	0.042	0.006	1	0.0548369	No
Erg28	0.0333323	-0.0957153	0.13	0.204	1	-0.138088	No
D630039A03Rik	0.0333474	-0.0465115	0.007	0.032	1	-0.0671019	No
Ubr2	0.0335181	0.122289	0.336	0.242	1	0.176425	No
Pdk3	0.0335569	-0.121507	0.248	0.344	1	-0.175297	No
Naip6	0.0335756	-0.00281524	0.147	0.076	1	-0.00406153	No
Nmt2	0.0335836	-0.142312	0.049	0.102	1	-0.205313	No
Plekhf1	0.0336358	-0.0450122	0.007	0.032	1	-0.0649389	No
Smad4	0.0336822	0.17127	0.443	0.344	1	0.247091	No
Rmnd1	0.0336976	0.10032	0.111	0.051	1	0.144731	No
Sidt2	0.0338909	-0.117222	0.362	0.459	1	-0.169116	No
Lage3	0.0340258	0.179148	0.192	0.121	1	0.258455	No
Chac1	0.0340563	-0.0384013	0.016	0.051	1	-0.0554013	No
Gtf2e1	0.0341283	-0.0543066	0.013	0.045	1	-0.0783479	No
Kalrn	0.0342192	-0.0205716	0.007	0.032	1	-0.0296785	No
Gm38190	0.0342192	-0.0309251	0.007	0.032	1	-0.0446155	No
2610306M01Rik	0.0342192	-0.0364353	0.007	0.032	1	-0.0525651	No
Ankrd44	0.0343075	0.237653	0.521	0.478	1	0.342861	No
Lacc1	0.0343159	0.124641	0.134	0.07	1	0.17982	No
Pdlim5	0.0343848	-0.115111	0.43	0.51	1	-0.16607	No
Zfp217	0.0345044	0.137468	0.208	0.134	1	0.198324	No
BC049352	0.0345141	-0.0272215	0.007	0.032	1	-0.0392724	No
Spry2	0.0345141	-0.0314302	0.007	0.032	1	-0.0453442	No
Zfp513	0.0347483	-0.0632991	0.117	0.191	1	-0.0913212	No
Slc4a11	0.03476	-0.124481	0.085	0.146	1	-0.179589	No
Gm11361	0.0348112	-0.0248561	0.007	0.032	1	-0.0358598	No
Itpka	0.0348233	-0.0453443	0.01	0.038	1	-0.0654179	No
Mypopos	0.0348392	-0.0832237	0.013	0.045	1	-0.120066	No
Tmem120a	0.0350639	0.0775073	0.248	0.153	1	0.111819	No
Gm37494	0.0350873	0.0672818	0.052	0.013	1	0.0970671	No
Gemin6	0.0351104	-0.0154244	0.007	0.032	1	-0.0222527	No
Mettl8	0.0351104	-0.0190717	0.007	0.032	1	-0.0275147	No
Zfp652os	0.0351104	-0.0397124	0.007	0.032	1	-0.057293	No
Smcr8	0.0351316	-0.0966637	0.114	0.185	1	-0.139456	No
Gm14085	0.0351518	-0.0204243	0.016	0.051	1	-0.0294661	No
Shld1	0.0353217	0.0347788	0.094	0.038	1	0.0501752	No
Malat1	0.0353367	0.285686	0.98	0.93	1	0.412158	No
Rnf113a1	0.0353539	-0.0346275	0.01	0.038	1	-0.049957	No
Ncln	0.0353986	-0.0809611	0.166	0.255	1	-0.116802	No
Col4a1	0.0354119	-0.00782804	0.007	0.032	1	-0.0112935	No
Bfsp1	0.0354119	-0.0231388	0.007	0.032	1	-0.0333822	No
2810454H06Rik	0.0354119	-0.025429	0.007	0.032	1	-0.0366863	No
Ncl	0.0354347	0.146109	0.635	0.592	1	0.21079	No
Tppp3	0.0355962	0.0494708	0.254	0.159	1	0.0713712	No
Huwe1	0.03564	0.148527	0.375	0.293	1	0.214279	No
Tacc1	0.0356929	-0.105947	0.492	0.586	1	-0.15285	No
Paxbp1	0.0357927	0.14002	0.322	0.242	1	0.202006	No
Ldlrad4	0.0358914	-0.0294237	0.01	0.038	1	-0.0424494	No
Kifc1	0.0358914	-0.17457	0.01	0.038	1	-0.251852	No
Cgrrf1	0.0359249	0.068593	0.163	0.096	1	0.0989588	No
Ptp4a3	0.0359685	0.147369	0.179	0.108	1	0.212608	No
Ifi44	0.0360675	-0.248992	0.528	0.611	1	-0.359219	No
Cmc2	0.0361027	-0.112457	0.055	0.108	1	-0.162241	No
Nrarp	0.0362989	-0.0358412	0.013	0.045	1	-0.051708	No
Rgs16	0.0364061	0.124454	0.062	0.019	1	0.179549	No
Sdc1	0.0364636	0.129375	0.091	0.038	1	0.186649	No
Eif2b3	0.0365079	-0.0527873	0.049	0.102	1	-0.0761559	No
Usp53	0.0365356	-0.0732215	0.059	0.115	1	-0.105636	No
Gtf2h4	0.0365426	0.0622777	0.081	0.032	1	0.0898477	No
Bcl2l2	0.0367107	-0.0274915	0.01	0.038	1	-0.0396619	No
Arhgap12	0.0367578	0.139717	0.153	0.089	1	0.201569	No
Nae1	0.0368237	-0.0781317	0.179	0.274	1	-0.11272	No
Arl14ep	0.0368278	-0.147547	0.078	0.14	1	-0.212866	No
Cox7a2l	0.036831	0.170858	0.756	0.701	1	0.246496	No
Pgap2	0.0372646	0.137475	0.309	0.229	1	0.198335	No
Eif4ebp3	0.0372658	-0.0231197	0.01	0.038	1	-0.0333546	No
Cacul1	0.0373854	-0.0526044	0.156	0.242	1	-0.0758921	No
Shld2	0.0373942	-0.0237046	0.033	0.076	1	-0.0341985	No
Sos1	0.0374694	-0.0775707	0.13	0.21	1	-0.111911	No
Klhl21	0.0375549	-0.0119964	0.013	0.045	1	-0.0173071	No
Psmd1	0.0376321	-0.078241	0.336	0.452	1	-0.112878	No
Exoc4	0.0377448	-0.0411435	0.15	0.236	1	-0.0593575	No
Kcnq1ot1	0.0377883	0.109461	0.091	0.038	1	0.157919	No
Trim23	0.0378266	0.036997	0.052	0.013	1	0.0533754	No
Tet3	0.0379781	0.107917	0.313	0.229	1	0.155691	No
Tut4	0.0380102	0.188602	0.3	0.223	1	0.272095	No
Trim30a	0.0380161	-0.152123	0.645	0.707	1	-0.219466	No
Cxcr4	0.0380371	-0.14338	0.212	0.299	1	-0.206854	No
Atp5h	0.0380563	-0.151871	0.805	0.911	1	-0.219103	No
Arg1	0.0380695	0.11036	0.127	0.064	1	0.159216	No
Sacs	0.0382196	0.0855298	0.062	0.019	1	0.123393	No
Noc2l	0.0382477	0.0976447	0.28	0.197	1	0.140872	No
Rint1	0.0383122	-0.0515811	0.033	0.076	1	-0.0744158	No
Eif1b	0.0383919	-0.122579	0.423	0.541	1	-0.176844	No
Cdk2	0.0384602	-0.0694844	0.088	0.153	1	-0.100245	No
Gpbp1l1	0.0385946	0.109484	0.231	0.153	1	0.157952	No
Nudt4	0.0386083	0.141991	0.215	0.14	1	0.20485	No
Pianp	0.038694	0.0958118	0.091	0.038	1	0.138227	No
Slc25a1	0.0387096	-0.100021	0.215	0.306	1	-0.1443	No
Gm36043	0.0387733	-0.0410254	0.062	0.121	1	-0.0591872	No
Ap2m1	0.0388432	-0.127151	0.681	0.758	1	-0.18344	No
Isyna1	0.0388584	-0.071152	0.104	0.172	1	-0.102651	No
Ubtd1	0.0389005	-0.0439486	0.182	0.274	1	-0.0634045	No
Exoc3	0.0389142	-0.0663734	0.254	0.363	1	-0.0957566	No
Bcas3	0.0389784	0.0768127	0.072	0.025	1	0.110817	No
Nrn1	0.0390773	0.114539	0.081	0.032	1	0.165245	No
Stip1	0.039128	-0.0311614	0.192	0.299	1	-0.0449563	No
Rab21	0.0391756	-0.0867179	0.456	0.58	1	-0.125107	No
Copg2	0.0392022	0.0751236	0.235	0.159	1	0.10838	No
Arhgef37	0.0392806	-0.0425185	0.199	0.299	1	-0.0613412	No
Btf3l4	0.0394015	-0.13977	0.238	0.338	1	-0.201646	No
Slc38a10	0.0395074	-0.105705	0.208	0.299	1	-0.1525	No
Syap1	0.0396011	0.148749	0.397	0.325	1	0.214599	No
Ccna2	0.039682	0.0661842	0.052	0.013	1	0.0954837	No
Spidr	0.039824	-0.057445	0.104	0.172	1	-0.0828756	No
Pi16	0.0398311	-0.104296	0.208	0.293	1	-0.150467	No
Parp10	0.0398733	-0.0656527	0.261	0.35	1	-0.0947169	No
Gm8066	0.0398994	0.0852792	0.081	0.032	1	0.123032	No
Pim2	0.0401046	0.0403347	0.052	0.013	1	0.0581906	No
H2-Q1	0.0402058	-0.0308188	0.033	0.076	1	-0.0444621	No
Ercc2	0.0402058	-0.0372236	0.033	0.076	1	-0.0537023	No
Zfp319	0.0404826	-0.0583544	0.042	0.089	1	-0.0841875	No
Phc2	0.0405062	-0.0961351	0.352	0.446	1	-0.138694	No
Trim8	0.0406818	0.124793	0.293	0.217	1	0.180038	No
Pgap1	0.0407928	0.0868248	0.114	0.057	1	0.125262	No
Ndufc2	0.0408274	-0.0516247	0.498	0.637	1	-0.0744787	No
AU020206	0.0408695	-0.128365	0.121	0.197	1	-0.185192	No
Smim13	0.0409347	-0.0706313	0.075	0.134	1	-0.101899	No
Cep128	0.0409852	-0.0146098	0.033	0.076	1	-0.0210775	No
Cyp4f18	0.0414793	-0.129953	0.137	0.217	1	-0.187483	No
Asb8	0.0415434	-0.0758176	0.094	0.159	1	-0.109382	No
Acod1	0.0416301	-0.325145	0.143	0.217	1	-0.469085	No
Tax1bp3	0.0416748	-0.139787	0.218	0.299	1	-0.201669	No
Slc6a8	0.0417087	0.0845028	0.026	0	1	0.121912	No
Trdv4	0.0417087	0.0535406	0.026	0	1	0.0772428	No
Tmem220	0.0417087	0.0353565	0.026	0	1	0.0510087	No
Tmem163	0.0417087	0.0339678	0.026	0	1	0.0490052	No
Ryk	0.0417087	0.0272937	0.026	0	1	0.0393765	No
Homez	0.0417087	0.0261641	0.026	0	1	0.0377469	No
Zfp955a	0.0417087	0.0253297	0.026	0	1	0.036543	No
Pin1	0.0417435	-0.114713	0.248	0.331	1	-0.165496	No
Cpt2	0.0420668	-0.0611127	0.039	0.083	1	-0.088167	No
Fancc	0.0421157	0.0364288	0.039	0.006	1	0.0525557	No
Mindy1	0.0422765	-0.0885133	0.156	0.242	1	-0.127698	No
Acsf3	0.0423752	0.04658	0.039	0.006	1	0.0672007	No
Zfpm1	0.0423753	0.0651212	0.039	0.006	1	0.0939501	No
Trim68	0.0423753	0.0454509	0.039	0.006	1	0.0655717	No
Riox1	0.0424809	0.0556164	0.062	0.019	1	0.0802376	No
Cd200	0.0428985	0.103573	0.039	0.006	1	0.149424	No
Map3k4	0.0430813	0.0827793	0.107	0.051	1	0.119425	No
Nek1	0.0431622	0.0514825	0.039	0.006	1	0.0742735	No
Clk2	0.0434552	-0.120456	0.199	0.28	1	-0.173781	No
Lgals8	0.0434924	-0.05011	0.401	0.503	1	-0.0722935	No
Tacstd2	0.0435777	-0.0376276	0.042	0.089	1	-0.0542851	No
Asxl1	0.0436087	-0.0600112	0.16	0.236	1	-0.0865778	No
Gxylt1	0.0436236	-0.102226	0.218	0.306	1	-0.147481	No
Alox5	0.0436937	0.054613	0.039	0.006	1	0.07879	No
Haus2	0.0437674	0.176636	0.251	0.178	1	0.254833	No
Pdxdc1	0.0437946	-0.0771741	0.101	0.166	1	-0.111339	No
Prnp	0.0438536	-0.0863763	0.026	0.064	1	-0.124615	No
Hspa8	0.0439259	-0.155903	0.977	0.994	1	-0.224921	No
Aimp2	0.0440659	0.122252	0.104	0.051	1	0.176372	No
Knstrn	0.0442307	0.0590392	0.039	0.006	1	0.0851756	No
Copb2	0.0442777	-0.113405	0.427	0.522	1	-0.163609	No
Tnfrsf1a	0.0446271	-0.142896	0.726	0.809	1	-0.206155	No
Rnf214	0.0446832	-0.0521843	0.153	0.236	1	-0.075286	No
Fkbp15	0.0447142	0.153646	0.401	0.312	1	0.221665	No
Stx5a	0.0447272	-0.0824902	0.296	0.401	1	-0.119008	No
Tef	0.0447732	0.0393858	0.039	0.006	1	0.0568218	No
Ints14	0.0447998	-0.06035	0.094	0.159	1	-0.0870666	No
Ly6c1	0.0448265	-0.169419	0.463	0.561	1	-0.24442	No
Ubqln4	0.044909	-0.0339794	0.042	0.089	1	-0.0490219	No
Slc2a6	0.0450487	-0.0743042	0.16	0.242	1	-0.107198	No
Sbno2	0.0451118	-0.0665848	0.55	0.662	1	-0.0960616	No
Klf9	0.0452457	-0.124761	0.127	0.197	1	-0.179992	No
Rnf213	0.0455027	-0.176774	0.583	0.656	1	-0.255031	No
Slc31a1	0.0455677	-0.095647	0.401	0.49	1	-0.13799	No
Txn1	0.0456468	-0.0933639	0.827	0.917	1	-0.134696	No
Cass4	0.0458531	-0.0642247	0.166	0.242	1	-0.0926566	No
Hivep2	0.0459164	0.144115	0.143	0.083	1	0.207915	No
P2rx7	0.0459863	0.141099	0.143	0.083	1	0.203563	No
Itgb7	0.0463302	0.132457	0.586	0.497	1	0.191096	No
Hist1h4i	0.0464045	0.120527	0.078	0.032	1	0.173884	No
Cyld	0.0464476	0.17377	0.3	0.217	1	0.250696	No
Cd40	0.0466102	-0.120574	0.322	0.414	1	-0.173951	No
Uqcc1	0.0469819	0.0872609	0.078	0.032	1	0.125891	No
Gm19412	0.0470316	0.0907013	0.094	0.045	1	0.130854	No
Pbdc1	0.0471828	0.193126	0.339	0.268	1	0.278622	No
Tgfbr2	0.0471993	-0.0963398	0.326	0.427	1	-0.138989	No
Rab3gap2	0.0472153	0.0621708	0.212	0.134	1	0.0896935	No
Bud31	0.0474255	-0.0798011	0.3	0.389	1	-0.115129	No
Mfng	0.0476704	-0.0664634	0.081	0.14	1	-0.0958864	No
Casp8	0.0476967	-0.123062	0.531	0.618	1	-0.177541	No
Rhou	0.0480432	-0.0868095	0.208	0.293	1	-0.12524	No
Slc38a7	0.0480719	0.0635977	0.059	0.019	1	0.0917521	No
Klrd1	0.0480822	0.0462506	0.147	0.083	1	0.0667256	No
Gm16144	0.0480991	-0.00784927	0	0.013	1	-0.0113241	No
Arl14epl	0.0480991	-0.00798625	0	0.013	1	-0.0115217	No
Tm6sf2	0.0480991	-0.008258	0	0.013	1	-0.0119138	No
Asgr2	0.0480991	-0.00921051	0	0.013	1	-0.013288	No
A230072C01Rik	0.0480991	-0.00927231	0	0.013	1	-0.0133771	No
A630035G10Rik	0.0480991	-0.00961581	0	0.013	1	-0.0138727	No
Gm10384	0.0480991	-0.00962394	0	0.013	1	-0.0138844	No
4933412O06Rik	0.0480991	-0.00968136	0	0.013	1	-0.0139672	No
Gm43560	0.0480991	-0.00996857	0	0.013	1	-0.0143816	No
Rasgrf1	0.0480991	-0.0100656	0	0.013	1	-0.0145216	No
Tesmin	0.0480991	-0.0100732	0	0.013	1	-0.0145326	No
Pla2g2d	0.0480991	-0.0105285	0	0.013	1	-0.0151894	No
Zfp78	0.0480991	-0.0106961	0	0.013	1	-0.0154312	No
Slc29a2	0.0480991	-0.0107386	0	0.013	1	-0.0154925	No
Dsp	0.0480991	-0.0107645	0	0.013	1	-0.0155298	No
Gm45805	0.0480991	-0.0108739	0	0.013	1	-0.0156878	No
Magi1	0.0480991	-0.0109431	0	0.013	1	-0.0157876	No
Acer2	0.0480991	-0.0110655	0	0.013	1	-0.0159641	No
Tns2	0.0480991	-0.0111414	0	0.013	1	-0.0160737	No
A330035P11Rik	0.0480991	-0.0116176	0	0.013	1	-0.0167606	No
Gm10863	0.0480991	-0.0116606	0	0.013	1	-0.0168227	No
AI429214	0.0480991	-0.0117692	0	0.013	1	-0.0169793	No
B130046B21Rik	0.0480991	-0.0117904	0	0.013	1	-0.01701	No
Gm45752	0.0480991	-0.0119219	0	0.013	1	-0.0171997	No
Gm20663	0.0480991	-0.0120884	0	0.013	1	-0.0174399	No
Gm9958	0.0480991	-0.0120954	0	0.013	1	-0.0174499	No
1700028I16Rik	0.0480991	-0.0121194	0	0.013	1	-0.0174846	No
Sema7a	0.0480991	-0.0121608	0	0.013	1	-0.0175444	No
Rhox5	0.0480991	-0.0124112	0	0.013	1	-0.0179056	No
Col23a1	0.0480991	-0.0124561	0	0.013	1	-0.0179704	No
Kit	0.0480991	-0.0126107	0	0.013	1	-0.0181934	No
Gm11772	0.0480991	-0.0126591	0	0.013	1	-0.0182633	No
Trim69	0.0480991	-0.012793	0	0.013	1	-0.0184564	No
Gm43707	0.0480991	-0.0130833	0	0.013	1	-0.0188752	No
Mterf1b	0.0480991	-0.0131969	0	0.013	1	-0.0190391	No
Zfp457	0.0480991	-0.0132218	0	0.013	1	-0.0190751	No
Ufsp1	0.0480991	-0.0132901	0	0.013	1	-0.0191736	No
Osr1	0.0480991	-0.013296	0	0.013	1	-0.019182	No
A730081D07Rik	0.0480991	-0.0134364	0	0.013	1	-0.0193846	No
1700056N10Rik	0.0480991	-0.0140087	0	0.013	1	-0.0202103	No
Gm15334	0.0480991	-0.0141562	0	0.013	1	-0.0204231	No
Ctrl	0.0480991	-0.0154476	0	0.013	1	-0.0222862	No
Zwilch	0.0480991	-0.0155469	0	0.013	1	-0.0224295	No
Gm44649	0.0480991	-0.0155787	0	0.013	1	-0.0224753	No
Mast4	0.0480991	-0.0156919	0	0.013	1	-0.0226386	No
Gm26877	0.0480991	-0.01592	0	0.013	1	-0.0229677	No
Apc2	0.0480991	-0.0160128	0	0.013	1	-0.0231016	No
Gm49747	0.0480991	-0.0160419	0	0.013	1	-0.0231436	No
Gm2396	0.0480991	-0.0164049	0	0.013	1	-0.0236672	No
Gm614	0.0480991	-0.0167044	0	0.013	1	-0.0240993	No
Stard6	0.0480991	-0.0168878	0	0.013	1	-0.024364	No
Gm19605	0.0480991	-0.0172192	0	0.013	1	-0.0248421	No
Thegl	0.0480991	-0.0178174	0	0.013	1	-0.0257051	No
Shox2	0.0480991	-0.0185978	0	0.013	1	-0.026831	No
Nbea	0.0480991	-0.0190554	0	0.013	1	-0.0274911	No
9330111N05Rik	0.0480991	-0.0191556	0	0.013	1	-0.0276357	No
Jrk	0.0480991	-0.0197077	0	0.013	1	-0.0284322	No
Gm47123	0.0480991	-0.0201028	0	0.013	1	-0.0290021	No
Trdc	0.0480991	-0.0205297	0	0.013	1	-0.0296181	No
Gm42809	0.0480991	-0.020934	0	0.013	1	-0.0302014	No
Flicr	0.0480991	-0.0220753	0	0.013	1	-0.0318479	No
Gm29340	0.0480991	-0.0223836	0	0.013	1	-0.0322928	No
Gm49066	0.0480991	-0.0226184	0	0.013	1	-0.0326315	No
Tcrg-V1	0.0480991	-0.0232238	0	0.013	1	-0.0335049	No
Gm20655	0.0480991	-0.0235193	0	0.013	1	-0.0339312	No
Rnf32	0.0480991	-0.025931	0	0.013	1	-0.0374106	No
Diras2	0.0480991	-0.0268029	0	0.013	1	-0.0386684	No
Cyp2s1	0.0480991	-0.0286239	0	0.013	1	-0.0412956	No
Crispld2	0.0480991	-0.030708	0	0.013	1	-0.0443023	No
Armcx6	0.0480991	-0.0340715	0	0.013	1	-0.0491548	No
Ip6k3	0.0480991	-0.037541	0	0.013	1	-0.0541602	No
Rep15	0.0480991	-0.0494638	0	0.013	1	-0.0713612	No
Mnd1	0.0480991	-0.0556276	0	0.013	1	-0.0802536	No
4930486L24Rik	0.0480991	-0.066691	0	0.013	1	-0.0962147	No
Hdac3	0.0482026	-0.0649151	0.147	0.223	1	-0.0936527	No
Pebp1	0.0484339	-0.135406	0.446	0.573	1	-0.19535	No
Hmg20a	0.0484605	0.0973325	0.121	0.064	1	0.140421	No
Kctd12	0.048494	0.223121	0.625	0.605	1	0.321896	No
Adora3	0.0487387	-0.0803143	0.078	0.134	1	-0.115869	No
Srsf2	0.0487559	0.152215	0.788	0.758	1	0.2196	No
Naa16	0.0488081	-0.0126214	0.098	0.166	1	-0.0182088	No
Rnf5	0.0488189	0.143384	0.349	0.28	1	0.20686	No
Gm4221	0.0488892	-0.0291984	0.026	0.064	1	-0.0421244	No
Ehmt2	0.0491132	0.129832	0.3	0.223	1	0.187309	No
Atp5k	0.0491184	0.149911	0.645	0.611	1	0.216275	No
Serpinb6b	0.0491368	0.120646	0.068	0.025	1	0.174056	No
E030030I06Rik	0.049138	-0.057278	0.062	0.115	1	-0.0826347	No
Cebpa	0.0491575	-0.264975	0.218	0.287	1	-0.382278	No
C1qtnf6	0.0491694	0.0671402	0.049	0.013	1	0.0968629	No
Arcn1	0.0493283	0.136263	0.518	0.439	1	0.196586	No
Ddost	0.0493403	-0.0788002	0.45	0.561	1	-0.113685	No
Vcan	0.0493531	0.0540755	0.277	0.382	1	0.0780145	No
Gdpd3	0.0495272	-0.0115787	0.042	0.089	1	-0.0167045	No
Mrto4	0.0495535	-0.0352342	0.098	0.166	1	-0.0508322	No
Ifih1	0.0496085	-0.147651	0.456	0.554	1	-0.213016	No
Dalrd3	0.0496789	0.0385826	0.098	0.045	1	0.055663	No
Nrip1	0.049819	-0.0631436	0.244	0.344	1	-0.0910969	No
Ctnnbl1	0.0499614	-0.102106	0.163	0.242	1	-0.147308	No
Larp7	0.0501944	-0.0776776	0.101	0.166	1	-0.112065	No
Abcd4	0.0502151	0.053322	0.049	0.013	1	0.0769274	No
Calcrl	0.0502239	0.0779127	0.068	0.025	1	0.112404	No
Stk24	0.0502361	0.137422	0.603	0.529	1	0.198257	No
Ccser2	0.0502433	0.156271	0.111	0.057	1	0.225451	No
Rpl17	0.0503067	-0.0987745	0.866	0.924	1	-0.142502	No
Poldip3	0.0503544	0.104624	0.388	0.299	1	0.150941	No
Trmt61b	0.0504141	-0.0349748	0.026	0.064	1	-0.050458	No
Igfbp6	0.0504611	-0.0124252	0.068	0.127	1	-0.0179258	No
Pnpt1	0.0505115	-0.0418276	0.13	0.204	1	-0.0603445	No
Ccdc28a	0.0506557	0.0567734	0.059	0.019	1	0.0819066	No
Cd8b1	0.0508973	0.109807	0.121	0.064	1	0.158418	No
Stk35	0.0510033	0.0660039	0.085	0.038	1	0.0952235	No
Gimap3	0.0510659	0.077667	0.15	0.089	1	0.11205	No
Pde3b	0.051209	0.103481	0.277	0.197	1	0.149292	No
Fbxw11	0.0513769	0.0048137	0.16	0.242	1	0.00694471	No
Taf1b	0.0514358	-0.0770005	0.114	0.178	1	-0.111088	No
March5	0.0515271	-0.170122	0.502	0.561	1	-0.245434	No
Nudt22	0.0517048	-0.0463394	0.062	0.115	1	-0.0668536	No
Ppp4r2	0.0518221	-0.112147	0.368	0.452	1	-0.161794	No
Def8	0.0518681	0.055344	0.059	0.019	1	0.0798445	No
Srfbp1	0.0520052	0.0564735	0.068	0.025	1	0.081474	No
Tmem161a	0.0520867	-0.0314874	0.085	0.146	1	-0.0454267	No
Itgb1	0.0526108	0.159113	0.775	0.732	1	0.229552	No
E230029C05Rik	0.0527853	-0.0252621	0.176	0.261	1	-0.0364455	No
Rrp1b	0.0528037	-0.0647041	0.104	0.166	1	-0.0933482	No
Arl15	0.052808	-0.0364536	0.101	0.166	1	-0.0525914	No
Grap	0.0531046	0.023237	0.059	0.019	1	0.0335239	No
Jdp2	0.0532058	-0.0151933	0.173	0.261	1	-0.0219193	No
Ssx2ip	0.0533132	-0.0109118	0.026	0.064	1	-0.0157423	No
Runx2os1	0.0535394	-0.0420876	0.023	0.057	1	-0.0607195	No
Fam53c	0.0537101	-0.0920944	0.098	0.159	1	-0.132864	No
Cyth3	0.0537101	-0.138196	0.098	0.159	1	-0.199375	No
Oard1	0.0538124	0.0762417	0.137	0.076	1	0.109993	No
Rsrp1	0.0538184	-0.0447645	0.785	0.834	1	-0.0645815	No
Xpa	0.05383	0.0973553	0.215	0.14	1	0.140454	No
Rap1gap2	0.0538348	-0.106995	0.114	0.178	1	-0.154361	No
Nfatc2	0.0539372	0.116686	0.111	0.057	1	0.168342	No
Gfm2	0.054072	-0.0334708	0.039	0.083	1	-0.0482882	No
Krr1	0.0541973	-0.0798989	0.098	0.159	1	-0.11527	No
Zfp335	0.0542046	-0.0760494	0.072	0.127	1	-0.109716	No
Ercc6	0.0544633	-0.00683955	0.052	0.102	1	-0.00986739	No
Ap2s1	0.0546249	0.107975	0.749	0.713	1	0.155775	No
Commd4	0.0546846	0.15937	0.521	0.465	1	0.229922	No
D830025C05Rik	0.0546958	-0.0368721	0.023	0.057	1	-0.0531951	No
Il15	0.0548156	-0.125932	0.319	0.408	1	-0.181681	No
Mettl6	0.0548198	-0.0360492	0.104	0.172	1	-0.0520079	No
Dusp16	0.054861	-0.0830824	0.212	0.293	1	-0.119863	No
Lyz2	0.0551293	-0.16098	0.974	0.975	1	-0.232244	No
Slc9a9	0.0553708	0.0734742	0.143	0.083	1	0.106001	No
Puf60	0.0555286	-0.139334	0.427	0.516	1	-0.201016	No
Tnfaip2	0.0555571	-0.0931156	0.541	0.662	1	-0.134337	No
Hnrnpul1	0.0555689	0.146006	0.42	0.338	1	0.210643	No
Oasl1	0.0555747	-0.138605	0.3	0.376	1	-0.199965	No
Shkbp1	0.0556471	-0.0740429	0.182	0.255	1	-0.106821	No
Cxcl9	0.0556985	-0.30983	0.199	0.274	1	-0.446991	Yes
Sec24d	0.0558654	-0.0382639	0.104	0.172	1	-0.0552031	No
Yju2	0.055968	-0.0917199	0.059	0.108	1	-0.132324	No
Stk26	0.056162	-0.083559	0.104	0.166	1	-0.12055	No
S100a9	0.0561659	0.479989	0.104	0.051	1	0.692477	No
Xpo4	0.0561659	0.0706867	0.104	0.051	1	0.101979	No
Cdk8	0.0562054	-0.0313204	0.166	0.248	1	-0.0451858	No
Shtn1	0.0562665	0.113178	0.241	0.159	1	0.163281	No
Itgb1bp1	0.0562902	-0.0594106	0.274	0.357	1	-0.0857114	No
Hip1	0.0562972	0.169756	0.375	0.299	1	0.244906	No
Rhot1	0.0563012	-0.0787207	0.14	0.21	1	-0.11357	No
Malsu1	0.056305	0.137703	0.306	0.236	1	0.198663	No
Ammecr1	0.0563218	-0.0505022	0.036	0.076	1	-0.0728593	No
Smim20	0.0563514	0.0845575	0.27	0.191	1	0.121991	No
Vti1b	0.0564999	-0.0743427	0.655	0.72	1	-0.107254	No
Mbnl2	0.0566003	-0.109378	0.622	0.682	1	-0.1578	No
Slc35f5	0.0566019	-0.0521867	0.107	0.172	1	-0.0752895	No
Hmgn5	0.0566907	-0.0317397	0.039	0.083	1	-0.0457907	No
Nlrp1b	0.0567493	0.0545271	0.104	0.051	1	0.078666	No
Rnft1	0.0567591	0.132457	0.199	0.134	1	0.191095	No
Cds2	0.0569643	0.113722	0.156	0.096	1	0.164066	No
Bad	0.0570101	-0.102405	0.264	0.357	1	-0.147739	No
Fahd1	0.0570637	0.0461384	0.036	0.006	1	0.0665636	No
Qk	0.0570637	0.200953	0.691	0.624	1	0.289913	No
Gm45871	0.0570911	0.0649344	0.023	0	1	0.0936806	No
Cd160	0.0570911	0.0474176	0.023	0	1	0.0684091	No
Adamtsl5	0.0570911	0.0426779	0.023	0	1	0.0615711	No
Siah1b	0.0570911	0.0391378	0.023	0	1	0.056464	No
Gas8	0.0570911	0.0390317	0.023	0	1	0.0563108	No
Cep97	0.0570911	0.0383621	0.023	0	1	0.0553448	No
Arpin	0.0570911	0.0363712	0.023	0	1	0.0524726	No
1700010I14Rik	0.0570911	0.031368	0.023	0	1	0.0452545	No
Foxred2	0.0570911	0.0296419	0.023	0	1	0.0427643	No
Gm5914	0.0570911	0.028385	0.023	0	1	0.0409509	No
Zfp933	0.0570911	0.0247668	0.023	0	1	0.035731	No
Usp35	0.0570911	0.0241794	0.023	0	1	0.0348835	No
Ifit1bl2	0.0570911	0.0238339	0.023	0	1	0.0343851	No
C230037L18Rik	0.0570911	0.0235553	0.023	0	1	0.0339831	No
Mblac1	0.0570911	0.0225115	0.023	0	1	0.0324772	No
Wdr38	0.0570911	0.0221576	0.023	0	1	0.0319667	No
Lca5	0.0570911	0.0218356	0.023	0	1	0.0315021	No
Ak8	0.0570911	0.0185214	0.023	0	1	0.0267207	No
Npm1	0.0571299	0.0627498	0.873	0.892	1	0.0905289	No
Cherp	0.0573152	0.0930627	0.215	0.146	1	0.134261	No
Fcrlb	0.0574376	0.0309046	0.088	0.038	1	0.0445859	No
Capzb	0.0574518	-0.121066	0.922	0.949	1	-0.174661	No
Pcbp2	0.0574602	-0.1541	0.423	0.529	1	-0.222319	No
Csrp2	0.0575346	0.119766	0.13	0.076	1	0.172786	No
Snrnp200	0.0576009	0.116637	0.313	0.236	1	0.168271	No
Gpatch1	0.0578459	-0.0442696	0.036	0.076	1	-0.0638676	No
Akt2	0.0579219	-0.103827	0.195	0.274	1	-0.14979	No
Slc10a7	0.0580521	-0.0517902	0.059	0.108	1	-0.0747174	No
Morf4l1	0.0580688	0.08131	0.915	0.892	1	0.117305	No
Trpm4	0.0580734	-0.0341861	0.049	0.096	1	-0.0493201	No
Map3k2	0.0583093	0.160117	0.358	0.293	1	0.230999	No
Sh3kbp1	0.0584179	0.1555	0.492	0.439	1	0.224339	No
Cycs	0.0587275	-0.104509	0.743	0.803	1	-0.150775	No
Baiap2	0.0589309	0.116136	0.117	0.064	1	0.167549	No
Parp14	0.0589485	-0.173392	0.577	0.643	1	-0.250152	No
Cfl1	0.0589976	-0.0639342	0.977	0.987	1	-0.0922375	No
Dnpep	0.0590503	0.0894437	0.254	0.191	1	0.12904	No
Ino80b	0.0591287	-0.070634	0.124	0.191	1	-0.101903	No
Ift74	0.0591798	0.0415675	0.036	0.006	1	0.0599692	No
Trappc2	0.0591884	-0.0640512	0.078	0.134	1	-0.0924063	No
Calhm6	0.0595319	-0.101646	0.384	0.484	1	-0.146644	No
Msra	0.0595378	-0.0536238	0.189	0.274	1	-0.0773628	No
Pdia6	0.0595416	0.176647	0.704	0.631	1	0.254848	No
Zdhhc6	0.0595437	0.096775	0.166	0.102	1	0.139617	No
Ermp1	0.0596	0.124791	0.228	0.159	1	0.180035	No
Plekhm2	0.0597013	0.159767	0.339	0.28	1	0.230496	No
A530032D15Rik	0.0597281	-0.0893564	0.166	0.242	1	-0.128914	No
Slc4a1ap	0.0597659	0.138012	0.114	0.064	1	0.199109	No
Mrps6	0.059812	-0.0448283	0.143	0.217	1	-0.0646735	No
Ikbke	0.0598799	-0.166135	0.101	0.159	1	-0.239682	No
Hspa1b	0.0602475	-0.291617	0.127	0.197	1	-0.420714	No
Rpl27	0.0602843	0.0616886	0.977	0.968	1	0.0889979	No
Cxcl14	0.0606265	0.0476725	0.036	0.006	1	0.0687769	No
Hist1h3f	0.0606541	0.0817571	0.117	0.064	1	0.117951	No
Mrpl34	0.0606605	-0.103447	0.212	0.293	1	-0.149243	No
Zswim8	0.0606877	-0.0651654	0.169	0.248	1	-0.0940137	No
Slc35b2	0.0608229	0.081911	0.208	0.14	1	0.118173	No
Xaf1	0.0608997	-0.138295	0.498	0.586	1	-0.199517	No
Mier1	0.0609052	0.123297	0.567	0.516	1	0.177881	No
Phf6	0.0609261	-0.121375	0.147	0.217	1	-0.175108	No
Trafd1	0.0609456	-0.111335	0.609	0.656	1	-0.160622	No
Polh	0.0609927	-0.0050656	0.036	0.006	1	-0.00730811	No
Rnf135	0.0610779	-0.0439698	0.059	0.108	1	-0.063435	No
Med12	0.0611617	-0.139766	0.179	0.255	1	-0.201639	No
Igtp	0.0613267	-0.129183	0.515	0.586	1	-0.186372	No
Cab39l	0.0613538	-0.0938679	0.121	0.185	1	-0.135423	No
Pstpip1	0.0613825	-0.0582651	0.456	0.586	1	-0.0840587	No
Trmt10a	0.0614213	-0.0423458	0.02	0.051	1	-0.0610921	No
Psd4	0.061458	-0.0838956	0.28	0.357	1	-0.121036	No
Mettl21a	0.0614746	0.0851503	0.107	0.057	1	0.122846	No
Fbxl12	0.0615076	0.0688564	0.085	0.038	1	0.0993388	No
Trbc2	0.0615206	0.108778	0.091	0.045	1	0.156933	No
Xrcc1	0.0615237	0.0526832	0.124	0.07	1	0.0760058	No
2410131K14Rik	0.0615598	0.0575476	0.055	0.019	1	0.0830236	No
Dnajb4	0.0615647	-0.173885	0.094	0.153	1	-0.250864	No
Cnpy2	0.0616903	-0.0212334	0.182	0.261	1	-0.0306334	No
Zmiz2	0.0617547	-0.0589539	0.208	0.293	1	-0.0850525	No
9330020H09Rik	0.0617647	-0.0368542	0.02	0.051	1	-0.0531693	No
Pde2a	0.0619867	-0.032265	0.072	0.127	1	-0.0465486	No
Ptov1	0.0621986	-0.0778621	0.127	0.197	1	-0.112331	No
Arhgef10l	0.0622047	-0.0645565	0.306	0.401	1	-0.0931353	No
1110008P14Rik	0.0622545	0.142971	0.28	0.204	1	0.206264	No
Cd3g	0.0623943	0.177532	0.212	0.146	1	0.256124	No
Tsc2	0.062498	0.0674052	0.101	0.051	1	0.0972451	No
Trappc8	0.0625234	0.0920731	0.114	0.064	1	0.132833	No
Zfp568	0.0626283	0.0726758	0.065	0.025	1	0.104849	No
Dars	0.0627678	-0.0221292	0.199	0.287	1	-0.0319258	No
Dtnb	0.0628044	-0.0772878	0.02	0.051	1	-0.111503	No
Med10	0.0628694	-0.104383	0.365	0.459	1	-0.150593	No
Tbcel	0.0629273	0.0662176	0.101	0.051	1	0.0955317	No
Igsf6	0.0629773	0.155726	0.684	0.675	1	0.224665	No
Cops8	0.0630016	-0.0252438	0.261	0.369	1	-0.0364191	No
Ddx23	0.0631536	-0.083889	0.293	0.382	1	-0.121026	No
4930599N23Rik	0.0631542	-0.0197742	0.02	0.051	1	-0.0285281	No
Nudt7	0.0631542	-0.0321463	0.02	0.051	1	-0.0463773	No
Eif5a2	0.0631542	-0.0345328	0.02	0.051	1	-0.0498203	No
Hist1h2bn	0.0631542	-0.0621828	0.02	0.051	1	-0.0897108	No
Hist1h2ak	0.0631542	-0.0899841	0.02	0.051	1	-0.12982	No
Otulin	0.0631568	0.115703	0.388	0.312	1	0.166925	No
Fzr1	0.0632774	-0.118094	0.166	0.242	1	-0.170373	No
Runx3	0.0632951	-0.164574	0.528	0.599	1	-0.23743	No
Gdi1	0.0634041	0.125256	0.345	0.28	1	0.180706	No
Fbxo32	0.0634391	0.0925189	0.065	0.025	1	0.133477	No
Dok2	0.0634947	-0.147857	0.427	0.548	1	-0.213313	No
Mcoln2	0.0637113	0.0680242	0.065	0.025	1	0.0981382	No
Man1a2	0.0637902	-0.0761473	0.179	0.255	1	-0.109857	No
Psmg3	0.0638187	0.0279732	0.137	0.076	1	0.0403568	No
Ndufb1-ps	0.0638825	-0.122967	0.739	0.854	1	-0.177404	No
Imp4	0.06394	-0.054503	0.225	0.318	1	-0.0786312	No
Psmd3	0.0639605	-0.112913	0.365	0.439	1	-0.162899	No
Gramd1a	0.0641343	0.131307	0.244	0.185	1	0.189436	No
Simc1	0.0642132	-0.0227104	0.02	0.051	1	-0.0327642	No
Plin2	0.0642146	0.210822	0.697	0.643	1	0.304152	No
Adamtsl4	0.0642151	0.0678124	0.046	0.013	1	0.0978326	No
Lima1	0.064278	-0.117723	0.075	0.127	1	-0.169839	No
Hp	0.0644779	-0.208079	0.518	0.599	1	-0.300195	No
Chm	0.064525	-0.0451061	0.134	0.204	1	-0.0650744	No
Pag1	0.0645927	-0.113978	0.218	0.293	1	-0.164436	No
Fam174a	0.0646157	-0.10646	0.518	0.618	1	-0.153589	No
Rps27a	0.0647642	-0.109232	0.961	0.994	1	-0.157589	No
Smg7	0.0648403	-0.0518177	0.169	0.242	1	-0.0747571	No
Nemp1	0.0649249	-0.102732	0.055	0.102	1	-0.148212	No
Ccdc124	0.0649275	-0.142853	0.378	0.478	1	-0.206093	No
Mtor	0.0653126	-0.0384132	0.091	0.153	1	-0.0554185	No
Plekha2	0.0654696	0.117958	0.336	0.274	1	0.170178	No
Mtm1	0.0654717	-0.0488637	0.121	0.185	1	-0.0704954	No
Rcan1	0.0655455	-0.0691867	0.075	0.127	1	-0.0998154	No
Btf3	0.0658811	-0.147633	0.886	0.943	1	-0.212989	No
Ada	0.0659237	0.104037	0.065	0.025	1	0.150093	No
Parp1	0.0661871	0.126394	0.192	0.127	1	0.182348	No
2510002D24Rik	0.0662759	-0.0418464	0.033	0.07	1	-0.0603716	No
Otulinl	0.0663544	0.178973	0.495	0.439	1	0.258203	No
Exosc5	0.0665302	0.117126	0.208	0.14	1	0.168977	No
Dhx32	0.0666349	-0.052997	0.046	0.089	1	-0.0764585	No
Paip2b	0.0667091	-0.0535477	0.016	0.045	1	-0.077253	No
Gm11110	0.0667696	0.0595871	0.065	0.025	1	0.085966	No
Cbl	0.0667758	-0.0912328	0.55	0.618	1	-0.131621	No
Plcb2	0.0669055	-0.0925219	0.114	0.178	1	-0.133481	No
Tmem259	0.0669399	-0.109937	0.238	0.325	1	-0.158606	No
Serinc1	0.0669905	0.217439	0.502	0.452	1	0.313698	No
Skil	0.06737	0.224909	0.401	0.331	1	0.324475	No
Churc1	0.067385	-0.0907763	0.293	0.389	1	-0.130962	No
Ifi204	0.0675475	-0.105924	0.433	0.51	1	-0.152816	No
Gatb	0.0676193	0.0543231	0.046	0.013	1	0.0783716	No
Plekhf2	0.0677699	-0.115404	0.433	0.561	1	-0.166493	No
Rnf115	0.0678831	0.143776	0.528	0.471	1	0.207425	No
Mtr	0.0680318	-0.0811552	0.107	0.172	1	-0.117082	No
Atf4	0.0681323	-0.0979741	0.564	0.631	1	-0.141347	No
9830144P21Rik	0.0681991	0.0543096	0.065	0.025	1	0.0783522	No
Tmem51os1	0.0683058	-0.0398524	0.016	0.045	1	-0.0574949	No
Zfp1	0.0683634	0.0277972	0.075	0.032	1	0.040103	No
Maff	0.0683637	-0.108204	0.208	0.28	1	-0.156105	No
Il2ra	0.0685119	0.0591685	0.055	0.019	1	0.0853621	No
Mtrex	0.0685285	-0.0700372	0.143	0.217	1	-0.101042	No
Gpr15	0.0687099	-0.0365897	0.016	0.045	1	-0.0527878	No
Gm42047	0.0687293	0.0898011	0.091	0.045	1	0.129556	No
Ganab	0.0687692	0.116297	0.192	0.134	1	0.167781	No
Wdr91	0.0688264	-0.0115859	0.104	0.051	1	-0.016715	No
Cysltr1	0.0689311	0.0826262	0.336	0.255	1	0.119204	No
Gm42418	0.0689586	-0.153114	1	1	1	-0.220897	No
Plxdc1	0.0690351	0.04796	0.085	0.038	1	0.0691917	No
Klhl9	0.0690584	0.139607	0.241	0.178	1	0.20141	No
Celsr3	0.0691159	-0.034233	0.016	0.045	1	-0.0493877	No
Cryzl2	0.0691159	-0.0515003	0.016	0.045	1	-0.0742993	No
Zfp326	0.0691335	-0.105104	0.205	0.274	1	-0.151633	No
Eml6	0.0693508	-0.00568264	0.02	0.051	1	-0.00819831	No
Gm9844	0.0694132	-0.0571802	0.101	0.159	1	-0.0824936	No
Capns1	0.06942	-0.0635873	0.619	0.707	1	-0.091737	No
Dusp5	0.0695173	0.227758	0.502	0.446	1	0.328586	No
Rad51c	0.0695239	-0.0363419	0.016	0.045	1	-0.0524303	No
Nom1	0.0696069	0.126062	0.137	0.083	1	0.181869	No
Cltb	0.069643	-0.0885455	0.238	0.325	1	-0.127744	No
Unc50	0.0696759	-0.0739583	0.29	0.382	1	-0.106699	No
Vdr	0.0697127	-0.0597295	0.094	0.153	1	-0.0861714	No
Ptpn2	0.0697791	-0.11051	0.362	0.446	1	-0.159432	No
Cdkn2aipnl	0.0699202	-0.070605	0.075	0.127	1	-0.101862	No
Stat3	0.0699825	-0.0966761	0.752	0.815	1	-0.139474	No
Slc35d2	0.0702018	-0.0480138	0.059	0.108	1	-0.0692692	No
Oas1a	0.0702129	-0.133034	0.564	0.662	1	-0.191927	No
Spink2	0.0702726	-0.0808859	0.042	0.083	1	-0.116694	No
Rpusd1	0.0703458	-0.0311343	0.016	0.045	1	-0.0449173	No
Taf1	0.0704246	0.129261	0.261	0.191	1	0.186485	No
Cgnl1	0.070428	0.040929	0.055	0.019	1	0.0590481	No
Cebpb	0.0705719	-0.099339	0.941	0.955	1	-0.143316	No
Dennd5a	0.0707195	-0.0601359	0.433	0.535	1	-0.0867578	No
Pak1ip1	0.070739	0.0674622	0.443	0.357	1	0.0973274	No
Tbrg1	0.0708767	0.171121	0.27	0.204	1	0.246876	No
Usp32	0.0710742	0.106009	0.261	0.185	1	0.152939	No
Fam189b	0.0714024	0.0528709	0.055	0.019	1	0.0762766	No
Yipf3	0.0714519	0.106621	0.322	0.248	1	0.153821	No
Elac2	0.0717898	-0.0665514	0.052	0.096	1	-0.0960134	No
Uxt	0.0719923	-0.0208693	0.121	0.191	1	-0.0301081	No
Plau	0.0719985	0.135928	0.156	0.096	1	0.196102	No
S100a11	0.0721943	-0.120683	0.925	0.917	1	-0.174108	No
Spred1	0.0722146	-0.0172284	0.176	0.255	1	-0.0248553	No
Ppt2	0.0723527	0.141669	0.29	0.229	1	0.204385	No
Mavs	0.0725201	0.0683158	0.101	0.051	1	0.0985588	No
Upf2	0.0725572	0.140136	0.179	0.121	1	0.202174	No
Slc26a2	0.0728958	0.162885	0.28	0.21	1	0.234993	No
Cops3	0.0728999	0.0999374	0.202	0.14	1	0.144179	No
Sap18b	0.0729325	-0.0274014	0.068	0.121	1	-0.0395319	No
Cluap1	0.073051	0.041163	0.055	0.019	1	0.0593856	No
Mapk1	0.0730961	0.140389	0.547	0.49	1	0.202539	No
Hspbp1	0.0731089	-0.0771609	0.085	0.14	1	-0.11132	No
Brwd1	0.0731515	-0.0617547	0.13	0.197	1	-0.0890932	No
Rnf20	0.0731762	0.109257	0.322	0.248	1	0.157624	No
Syk	0.0734295	0.158182	0.723	0.675	1	0.228208	No
Fam78a	0.073481	0.0561821	0.091	0.045	1	0.0810536	No
Mlf2	0.073499	-0.141254	0.583	0.624	1	-0.203786	No
Rabac1	0.0735978	-0.0842565	0.518	0.624	1	-0.121556	No
Atrnl1	0.0736016	-0.0716167	0.166	0.242	1	-0.103321	No
Foxn3	0.0736509	-0.0738048	0.264	0.35	1	-0.106478	No
Ets1	0.0736716	0.23279	0.244	0.178	1	0.335845	No
Ticam2	0.0737652	-0.114011	0.166	0.236	1	-0.164484	No
Mprip	0.0740043	-0.0746424	0.241	0.325	1	-0.107686	No
Heg1	0.0740335	-0.0894766	0.081	0.134	1	-0.129087	No
Snx16	0.0740534	-0.0628703	0.042	0.083	1	-0.0907027	No
Gnai2	0.0740758	-0.0566999	0.974	0.975	1	-0.0818006	No
Ranbp1	0.0741831	-0.101653	0.446	0.554	1	-0.146654	No
Hif1a	0.0742346	-0.142382	0.736	0.796	1	-0.205414	No
Usf3	0.0745843	0.0848265	0.208	0.14	1	0.122379	No
Ccdc25	0.0746731	-0.0676818	0.225	0.306	1	-0.0976441	No
Rab44	0.0747348	-0.040955	0.205	0.287	1	-0.0590856	No
Lamp1	0.0748885	0.098738	0.938	0.962	1	0.142449	No
Gps1	0.0750024	0.138017	0.228	0.166	1	0.199116	No
Nol9	0.0753936	0.069331	0.098	0.051	1	0.100024	No
Trim26	0.0754481	-0.0955391	0.257	0.338	1	-0.137834	No
Kdelr1	0.0755173	0.102977	0.606	0.535	1	0.148564	No
Tgtp2	0.0755924	-0.0702264	0.388	0.465	1	-0.101315	No
Qtrt1	0.0756043	0.0415932	0.081	0.038	1	0.0600063	No
Pxn	0.0756097	-0.10099	0.511	0.592	1	-0.145698	No
Alyref	0.0756246	-0.0848604	0.521	0.631	1	-0.122428	No
Riox2	0.075737	0.0551624	0.107	0.057	1	0.0795826	No
Lrrc59	0.0758361	-0.146969	0.436	0.503	1	-0.212031	No
9330175E14Rik	0.0760883	-0.0206033	0.046	0.089	1	-0.0297242	No
Lbh	0.0760916	0.156535	0.296	0.229	1	0.225832	No
Smg1	0.0761521	-0.0283144	0.443	0.567	1	-0.0408491	No
Serf2	0.0761664	-0.085903	0.945	0.994	1	-0.123932	No
Vps52	0.0761669	0.123364	0.218	0.153	1	0.177977	No
9230116N13Rik	0.0762257	-0.0503168	0.013	0.038	1	-0.0725918	No
Plac8	0.0762592	-0.118318	0.863	0.93	1	-0.170697	No
Ell2	0.0764688	-0.0491101	0.231	0.306	1	-0.070851	No
Rin2	0.0764992	-0.0668964	0.235	0.318	1	-0.0965112	No
Ndufs7	0.0766104	0.111811	0.557	0.478	1	0.16131	No
Tbc1d5	0.0767535	-0.0312684	0.143	0.217	1	-0.0451108	No
Cgas	0.0767805	-0.0337925	0.104	0.166	1	-0.0487523	No
Mpeg1	0.0768136	0.162158	0.87	0.866	1	0.233945	No
Rps16	0.0768431	-0.0825807	0.977	0.994	1	-0.119139	No
Ppox	0.0770063	-0.0999355	0.062	0.108	1	-0.144176	No
Anp32a	0.0770824	-0.117218	0.642	0.682	1	-0.169109	No
Fas	0.0771208	0.0204482	0.192	0.268	1	0.0295005	No
Ywhaq	0.0772317	-0.0841448	0.622	0.745	1	-0.121395	No
Gpatch2	0.0773809	-0.0271644	0.042	0.083	1	-0.03919	No
Hpgds	0.0774087	0.0633695	0.033	0.006	1	0.0914229	No
S100a1	0.077424	-0.0351854	0.228	0.312	1	-0.0507619	No
Rngtt	0.077458	0.120359	0.208	0.146	1	0.173641	No
Polr2h	0.0775053	0.0499041	0.189	0.127	1	0.0719964	No
Atp8a1	0.0775089	0.0720106	0.248	0.363	1	0.103889	No
Ms4a8a	0.0775593	-0.0199063	0.192	0.274	1	-0.0287187	No
Csnk2a1	0.0776113	-0.0575957	0.44	0.541	1	-0.083093	No
Sco2	0.0776829	-0.040853	0.013	0.038	1	-0.0589384	No
Hmces	0.0777597	0.0881148	0.072	0.032	1	0.127123	No
Sdc3	0.0779485	0.188314	0.544	0.49	1	0.27168	No
Anxa3	0.0781256	0.161881	0.277	0.21	1	0.233545	No
Gyg	0.0781409	-0.149258	0.609	0.682	1	-0.215334	No
Haus3	0.0781427	-0.0434961	0.052	0.096	1	-0.0627516	No
Slfn5	0.0781487	-0.218117	0.661	0.72	1	-0.314676	No
Abcc1	0.0781699	-0.0540423	0.101	0.159	1	-0.0779665	No
Selp	0.0781737	-0.0253547	0.013	0.038	1	-0.0365791	No
Ovol2	0.0783451	0.0396802	0.033	0.006	1	0.0572464	No
Rcan3	0.0784412	0.0919097	0.107	0.057	1	0.132598	No
Slc25a22	0.0785193	-0.0940375	0.15	0.217	1	-0.135667	No
Tead2	0.0785259	0.0520416	0.02	0	1	0.0750802	No
Gpnmb	0.0785259	0.0478578	0.02	0	1	0.0690442	No
Irak1bp1	0.0785259	0.0461496	0.02	0	1	0.0665798	No
Spry1	0.0785259	0.0453406	0.02	0	1	0.0654127	No
Sdr39u1	0.0785259	0.0409721	0.02	0	1	0.0591102	No
Mrm3	0.0785259	0.0324453	0.02	0	1	0.0468086	No
Setd6	0.0785259	0.0261464	0.02	0	1	0.0377213	No
Kif20a	0.0785259	0.0260758	0.02	0	1	0.0376195	No
Fpgs	0.0785259	0.0258694	0.02	0	1	0.0373217	No
Gm42555	0.0785259	0.0255931	0.02	0	1	0.036923	No
1110019D14Rik	0.0785259	0.0230726	0.02	0	1	0.0332868	No
1110051M20Rik	0.0785259	0.0222105	0.02	0	1	0.0320429	No
Zfp438	0.0785259	0.0220652	0.02	0	1	0.0318334	No
Xrcc2	0.0785259	0.021472	0.02	0	1	0.0309776	No
Efcab2	0.0785259	0.0205686	0.02	0	1	0.0296743	No
Gm11423	0.0785259	0.0192747	0.02	0	1	0.0278075	No
Usp11	0.0785259	0.0187476	0.02	0	1	0.027047	No
Abcc10	0.0785259	0.0178311	0.02	0	1	0.0257248	No
Cited4	0.078667	-0.0136041	0.013	0.038	1	-0.0196265	No
Chmp2a	0.0787271	-0.0706529	0.651	0.752	1	-0.101931	No
Sytl2	0.0788167	0.0345722	0.033	0.006	1	0.0498771	No
Tmem9b	0.0788504	0.0719786	0.423	0.344	1	0.103843	No
Rps23	0.0790638	-0.0859464	0.967	0.987	1	-0.123994	No
Rps28	0.0790649	-0.0836078	0.974	0.987	1	-0.120621	No
Tbc1d25	0.0791628	-0.025492	0.013	0.038	1	-0.0367772	No
Rbsn	0.0792091	0.102927	0.117	0.07	1	0.148493	No
Gpam	0.0792906	0.048669	0.033	0.006	1	0.0702146	No
Bcl11b	0.0792906	0.0434041	0.033	0.006	1	0.0626189	No
Tnfsf12	0.0793578	0.146715	0.241	0.178	1	0.211664	No
Reps1	0.0794249	0.103442	0.088	0.045	1	0.149235	No
Gpld1	0.0796611	-0.02614	0.013	0.038	1	-0.037712	No
E430024P14Rik	0.0796611	-0.0310358	0.013	0.038	1	-0.0447752	No
Ctps	0.0797669	0.0439321	0.033	0.006	1	0.0633806	No
Bpgm	0.0797669	0.0378084	0.033	0.006	1	0.054546	No
Rbck1	0.0797982	0.196289	0.394	0.331	1	0.283185	No
Plcb3	0.0798419	0.00489127	0.143	0.21	1	0.0070566	No
Cd36	0.0798753	0.218559	0.114	0.064	1	0.315313	No
Hspa1a	0.0799182	-0.142794	0.166	0.236	1	-0.206009	No
Mcm4	0.0799407	0.122757	0.166	0.108	1	0.177101	No
Slc44a1	0.0799543	0.0708726	0.062	0.025	1	0.102248	No
Cyb5r4	0.0800053	0.124919	0.322	0.261	1	0.18022	No
Spag1	0.0800848	-0.0178992	0.003	0.019	1	-0.0258231	No
Myoz1	0.0800848	-0.0191762	0.003	0.019	1	-0.0276654	No
Gm42869	0.0800848	-0.0201265	0.003	0.019	1	-0.0290364	No
Gja1	0.0800848	-0.0259462	0.003	0.019	1	-0.0374325	No
Tmcc2	0.0800848	-0.0327502	0.003	0.019	1	-0.0472486	No
Ddx4	0.0800848	-0.0327823	0.003	0.019	1	-0.0472949	No
Slc25a23	0.0800848	-0.0375083	0.003	0.019	1	-0.054113	No
Cenpn	0.0800848	-0.0800395	0.003	0.019	1	-0.115473	No
Vac14	0.080139	-0.064253	0.192	0.274	1	-0.0926975	No
Pogk	0.080162	-0.0274123	0.013	0.038	1	-0.0395476	No
Trpm2	0.0802455	0.0374692	0.033	0.006	1	0.0540566	No
Cenpv	0.0802455	0.0302741	0.033	0.006	1	0.0436763	No
Zfp280c	0.08029	0.0551256	0.062	0.025	1	0.0795295	No
Gpaa1	0.0803577	0.139286	0.212	0.153	1	0.200948	No
Nsmaf	0.08052	0.0157401	0.195	0.134	1	0.0227081	No
Ppih	0.0805326	0.0725122	0.072	0.032	1	0.104613	No
Hps6	0.0805327	0.0624169	0.072	0.032	1	0.0900485	No
Lpar1	0.0806655	-0.0314373	0.013	0.038	1	-0.0453544	No
Uck1	0.0807256	0.0674807	0.127	0.076	1	0.0973541	No
Twnk	0.0807264	0.0272019	0.033	0.006	1	0.0392441	No
Idi1	0.0808184	-0.0495917	0.143	0.21	1	-0.0715456	No
Plcb4	0.0808762	-0.0127116	0.003	0.019	1	-0.018339	No
Mypop	0.0808762	-0.0129618	0.003	0.019	1	-0.0187	No
9130221H12Rik	0.0808762	-0.0158529	0.003	0.019	1	-0.0228709	No
Ugt1a6a	0.0808762	-0.0161563	0.003	0.019	1	-0.0233086	No
9130023H24Rik	0.0808762	-0.016927	0.003	0.019	1	-0.0244205	No
Pidd1	0.0808762	-0.0169291	0.003	0.019	1	-0.0244235	No
Tyw3	0.0808762	-0.0178657	0.003	0.019	1	-0.0257747	No
Gm31105	0.0808762	-0.018022	0.003	0.019	1	-0.0260003	No
Zcchc3	0.0808762	-0.018023	0.003	0.019	1	-0.0260016	No
Gm36445	0.0808762	-0.0180489	0.003	0.019	1	-0.0260391	No
Shcbp1	0.0808762	-0.0201734	0.003	0.019	1	-0.0291041	No
Zgrf1	0.0808762	-0.0255754	0.003	0.019	1	-0.0368974	No
C920021L13Rik	0.0808762	-0.0263723	0.003	0.019	1	-0.0380472	No
Angptl4	0.0808762	-0.0290963	0.003	0.019	1	-0.0419771	No
Ccdc92	0.0808762	-0.0342873	0.003	0.019	1	-0.0494661	No
Serpina3g	0.0810441	-0.0786359	0.052	0.096	1	-0.113448	No
Ccnf	0.0811715	-0.0124969	0.013	0.038	1	-0.0180293	No
Csf2rb	0.0811902	-0.139993	0.736	0.771	1	-0.201967	No
Mrpl23	0.0812066	-0.17146	0.362	0.465	1	-0.247364	No
S1pr5	0.081227	-0.115522	0.039	0.076	1	-0.166662	No
Myo5a	0.0812474	0.123756	0.394	0.344	1	0.178542	No
Ppp2r1a	0.081257	-0.120602	0.423	0.516	1	-0.173992	No
Sirpa	0.0813312	0.14089	0.827	0.803	1	0.203261	No
Mtmr6	0.0813812	-0.0534575	0.322	0.427	1	-0.0771229	No
Wdr33	0.0814278	-0.200641	0.384	0.452	1	-0.289464	No
Serpina3f	0.0816542	-0.0349813	0.029	0.064	1	-0.0504674	No
Klhl33	0.081674	-0.0125192	0.003	0.019	1	-0.0180614	No
2310043M15Rik	0.081674	-0.0139287	0.003	0.019	1	-0.0200949	No
D430020J02Rik	0.081674	-0.0149782	0.003	0.019	1	-0.0216089	No
Meak7	0.081674	-0.01756	0.003	0.019	1	-0.0253337	No
Wdr19	0.081674	-0.0181503	0.003	0.019	1	-0.0261853	No
Rsl1	0.081674	-0.0188297	0.003	0.019	1	-0.0271656	No
Rbm3os	0.081674	-0.0189719	0.003	0.019	1	-0.0273707	No
Gm26887	0.081674	-0.0214627	0.003	0.019	1	-0.0309641	No
St8sia1	0.081674	-0.0229862	0.003	0.019	1	-0.0331621	No
Asb5	0.081674	-0.0237165	0.003	0.019	1	-0.0342157	No
Mtx3	0.081674	-0.0277199	0.003	0.019	1	-0.0399914	No
Amer1	0.0816952	0.030388	0.033	0.006	1	0.0438406	No
Rnf8	0.0817003	0.118315	0.169	0.115	1	0.170692	No
Ninj1	0.0817953	-0.121	0.59	0.675	1	-0.174566	No
Txnl1	0.081886	0.112808	0.531	0.49	1	0.162748	No
Gm14455	0.0819519	-0.0245358	0.01	0.032	1	-0.0353977	No
Zfp946	0.0820284	0.0642018	0.052	0.019	1	0.0926236	No
Dpp4	0.0823052	0.0972946	0.121	0.07	1	0.140366	No
Coq5	0.082337	-0.106852	0.134	0.197	1	-0.154154	No
Snx27	0.0823902	0.104097	0.244	0.185	1	0.15018	No
Haghl	0.0824727	0.0520246	0.098	0.051	1	0.0750556	No
Eid3	0.0824781	-0.00234292	0.003	0.019	1	-0.00338011	No
Pde8b	0.0824781	-0.00605419	0.003	0.019	1	-0.00873435	No
Sult2b1	0.0824781	-0.00687274	0.003	0.019	1	-0.00991526	No
N4bp2os	0.0824781	-0.00701892	0.003	0.019	1	-0.0101262	No
6430531B16Rik	0.0824781	-0.00819237	0.003	0.019	1	-0.0118191	No
Trpt1	0.0824781	-0.00890496	0.003	0.019	1	-0.0128471	No
Uckl1os	0.0824781	-0.0119036	0.003	0.019	1	-0.0171733	No
Slc25a42	0.0824781	-0.011909	0.003	0.019	1	-0.017181	No
Gm17021	0.0824781	-0.0120089	0.003	0.019	1	-0.0173252	No
Bicdl1	0.0824781	-0.0130802	0.003	0.019	1	-0.0188708	No
Selenbp2	0.0824781	-0.0132967	0.003	0.019	1	-0.0191831	No
Stamos	0.0824781	-0.0143851	0.003	0.019	1	-0.0207534	No
E130208F15Rik	0.0824781	-0.0166098	0.003	0.019	1	-0.0239629	No
Igsf23	0.0824781	-0.018246	0.003	0.019	1	-0.0263233	No
Rpp40	0.0824781	-0.0188999	0.003	0.019	1	-0.0272669	No
Srp54b	0.0824781	-0.0254134	0.003	0.019	1	-0.0366638	No
Dhx36	0.082489	0.158533	0.336	0.28	1	0.228715	No
Aatk	0.0825239	-0.03212	0.01	0.032	1	-0.0463394	No
Gm10762	0.0825239	-0.0363109	0.01	0.032	1	-0.0523856	No
Cdc20	0.0825239	-0.0464374	0.01	0.032	1	-0.0669951	No
Wwc2	0.0825667	-0.0441699	0.039	0.076	1	-0.0637237	No
Traf7	0.0825756	0.0130808	0.231	0.325	1	0.0188717	No
Kin	0.0826086	0.107529	0.238	0.172	1	0.155132	No
Snx2	0.0826765	-0.084927	0.596	0.669	1	-0.122524	No
Znfx1	0.0832	-0.188047	0.371	0.42	1	-0.271295	No
H2afy	0.0832705	-0.125146	0.772	0.854	1	-0.180548	No
Asf1b	0.0833837	0.0704355	0.042	0.013	1	0.101617	No
Slc35b1	0.0834615	-0.0552757	0.326	0.414	1	-0.0797459	No
Fgd3	0.0836771	0.102819	0.163	0.108	1	0.148336	No
Gbp9	0.0836788	-0.080376	0.44	0.535	1	-0.115958	No
Tmed10	0.0837948	0.159671	0.824	0.796	1	0.230357	No
A930006K02Rik	0.0838102	0.0709545	0.042	0.013	1	0.102366	No
Lin52	0.0838102	0.0528907	0.042	0.013	1	0.0763051	No
Mterf1a	0.0838418	-0.0642222	0.026	0.057	1	-0.0926531	No
Hspa14	0.0838578	-0.0913105	0.143	0.204	1	-0.131733	No
Klrc1	0.0839595	0.00493427	0.186	0.121	1	0.00711864	No
Ccl6	0.0842152	0.0837745	0.84	0.809	1	0.120861	No
Polr2k	0.0842384	-0.00782146	0.44	0.573	1	-0.011284	No
Anxa11os	0.0842592	-0.014071	0.01	0.032	1	-0.0203002	No
Gm7292	0.0842592	-0.0209448	0.01	0.032	1	-0.030217	No
Suv39h2	0.0842592	-0.0241844	0.01	0.032	1	-0.0348908	No
March3	0.0842592	-0.0312945	0.01	0.032	1	-0.0451484	No
Ak4	0.0843026	-0.0187272	0.029	0.064	1	-0.0270176	No
Capn7	0.0844398	0.0927191	0.212	0.146	1	0.133765	No
Patz1	0.0846096	-0.0560642	0.039	0.076	1	-0.0808835	No
Dxo	0.0846157	-0.0352358	0.134	0.197	1	-0.0508345	No
Rassf7	0.0846686	0.0625418	0.042	0.013	1	0.0902287	No
Pcbp3	0.0848442	-0.0506481	0.01	0.032	1	-0.0730698	No
Mrpl44	0.0850268	0.0174326	0.121	0.07	1	0.0251499	No
Gm46430	0.0850856	-0.0333831	0.007	0.025	1	-0.0481616	No
Ndufaf1	0.0852523	-0.0425839	0.052	0.096	1	-0.0614356	No
Ap3s2	0.0852778	0.0691832	0.121	0.07	1	0.0998103	No
Taf4b	0.0852997	-0.0375729	0.039	0.076	1	-0.0542062	No
Bcl10	0.0854043	-0.0401734	0.577	0.675	1	-0.0579579	No
Wee1	0.0854325	-0.0365434	0.01	0.032	1	-0.0527209	No
Ubac1	0.0856603	0.0780797	0.072	0.032	1	0.112645	No
Tiam2	0.0856604	-0.0881987	0.046	0.083	1	-0.127244	No
Setd1b	0.0857334	0.0753835	0.257	0.191	1	0.108755	No
Hmgcr	0.085782	0.141602	0.332	0.28	1	0.204289	No
Hdhd2	0.0857963	0.0674106	0.137	0.083	1	0.0972529	No
Gm45716	0.0858468	0.0769169	0.052	0.019	1	0.110968	No
Stk17b	0.0859578	-0.0926169	0.736	0.815	1	-0.133618	No
Cd28	0.0859694	0.120606	0.042	0.013	1	0.173997	No
Kifc5b	0.086024	-0.0152382	0.01	0.032	1	-0.021984	No
Zfp213	0.086024	-0.0156083	0.01	0.032	1	-0.022518	No
Shb	0.086024	-0.0213857	0.01	0.032	1	-0.030853	No
Jak2	0.0862045	-0.0165451	0.485	0.58	1	-0.0238695	No
Top1	0.0864467	-0.11988	0.632	0.701	1	-0.17295	No
Dennd6a	0.0865886	0.0871629	0.189	0.127	1	0.125749	No
Taf13	0.0866022	-0.0436936	0.212	0.293	1	-0.0630366	No
Zfp747	0.0866189	-0.0138243	0.01	0.032	1	-0.0199442	No
Csprs	0.0866189	-0.0225846	0.01	0.032	1	-0.0325827	No
Rpl37a	0.0866515	-0.0961026	0.971	0.994	1	-0.138647	No
Dek	0.0866896	-0.06726	0.505	0.592	1	-0.0970357	No
Lin54	0.0866976	0.00981998	0.094	0.153	1	0.0141672	No
Rexo4	0.0867314	-0.0233131	0.134	0.197	1	-0.0336338	No
5031425E22Rik	0.0867532	-0.0247759	0.16	0.229	1	-0.0357441	No
Nr4a1	0.0868168	0.133317	0.7	0.643	1	0.192336	No
Map7d1	0.0868207	0.0882102	0.567	0.484	1	0.12726	No
Hace1	0.08702	0.0657475	0.052	0.019	1	0.0948536	No
Znhit6	0.08702	0.0482708	0.052	0.019	1	0.0696401	No
Gm43813	0.0870446	-0.0491972	0.039	0.076	1	-0.0709766	No
R3hdm1	0.0872841	0.102778	0.345	0.293	1	0.148277	No
Rbl1	0.0872991	0.151472	0.143	0.089	1	0.218528	No
Ubxn6	0.0873587	-0.101354	0.244	0.338	1	-0.146223	No
Marcksl1	0.0874971	-0.2549	0.355	0.427	1	-0.367743	No
E2f1	0.0877446	-0.0483133	0.049	0.089	1	-0.0697013	No
Tfdp2	0.0878093	0.0543159	0.052	0.019	1	0.0783613	No
Mfsd4a	0.0878305	-0.0124465	0.007	0.025	1	-0.0179565	No
Gm14327	0.0878305	-0.0175899	0.007	0.025	1	-0.0253769	No
Tspyl2	0.0879455	-0.0421375	0.026	0.057	1	-0.0607916	No
Otud1	0.0879852	-0.0436753	0.068	0.115	1	-0.0630101	No
Ppp2cb	0.0880158	-0.0240399	0.306	0.401	1	-0.0346822	No
Rprd2	0.0882376	-0.0400261	0.134	0.197	1	-0.0577455	No
Rrs1	0.0883326	0.0614316	0.062	0.025	1	0.088627	No
Gga2	0.0883647	-0.0673837	0.026	0.057	1	-0.0972141	No
Pink1	0.0884363	0.111879	0.218	0.153	1	0.161407	No
Rab36	0.0885278	-0.0256498	0.007	0.025	1	-0.0370048	No
Ppp2r3d	0.088557	0.149062	0.147	0.096	1	0.215051	No
Tbx21	0.0886043	0.0511393	0.052	0.019	1	0.0737784	No
Sp2	0.0888966	-0.0249869	0.127	0.191	1	-0.0360484	No
Pdcd4	0.0889475	0.0898442	0.192	0.134	1	0.129618	No
Ndufaf4	0.0890208	0.0318389	0.088	0.045	1	0.0459338	No
Uxs1	0.0891022	0.0498033	0.13	0.076	1	0.071851	No
Plod3	0.0891138	-0.0680352	0.508	0.662	1	-0.098154	No
Sec61g	0.0891204	-0.0759839	0.883	0.917	1	-0.109622	No
Zbtb8a	0.0892295	-0.0144107	0.007	0.025	1	-0.0207903	No
Junos	0.0892295	-0.0213573	0.007	0.025	1	-0.0308121	No
Tmem256	0.0893469	-0.158453	0.713	0.777	1	-0.228599	No
Ccsap	0.0895175	0.0586953	0.042	0.013	1	0.0846794	No
Serac1	0.0895175	0.0361693	0.042	0.013	1	0.0521813	No
Paqr4	0.0895175	0.0357331	0.042	0.013	1	0.0515519	No
Ipo13	0.0896768	0.040492	0.072	0.032	1	0.0584176	No
Fnip1	0.0897874	-0.0881758	0.251	0.331	1	-0.127211	No
2700097O09Rik	0.0898077	0.0501953	0.052	0.019	1	0.0724164	No
B4galt7	0.0899003	0.0605763	0.104	0.057	1	0.0873932	No
Mrpl21	0.0899939	0.0897593	0.355	0.274	1	0.129495	No
Dnajc9	0.0901613	0.0987878	0.121	0.07	1	0.142521	No
Slc15a3	0.0901653	-0.0349607	0.459	0.548	1	-0.0504376	No
Gpx4	0.0902947	0.128394	0.827	0.79	1	0.185234	No
Relt	0.0904743	-0.0930712	0.244	0.318	1	-0.134273	No
Cebpg	0.0905708	-0.0616101	0.407	0.497	1	-0.0888847	No
Plekha1	0.0905795	0.154016	0.267	0.21	1	0.222198	No
Klrg2	0.0906464	0.00666413	0.007	0.025	1	0.0096143	No
BC048403	0.0906464	0.000822788	0.007	0.025	1	0.00118703	No
Gm45890	0.0906464	-0.00853939	0.007	0.025	1	-0.0123197	No
Miga2	0.0906464	-0.0127536	0.007	0.025	1	-0.0183996	No
Zfp316	0.0906464	-0.014088	0.007	0.025	1	-0.0203246	No
Gm29585	0.0906464	-0.0153375	0.007	0.025	1	-0.0221273	No
Hira	0.0907077	0.065373	0.094	0.051	1	0.0943133	No
Tspan17	0.0909094	0.136238	0.186	0.127	1	0.19655	No
Arl11	0.0909379	0.134218	0.235	0.178	1	0.193636	No
Mrtfb	0.0911435	-0.0474199	0.068	0.115	1	-0.0684124	No
Gcsh	0.091209	0.15357	0.244	0.178	1	0.221555	No
Ptar1	0.0912227	0.0637667	0.068	0.032	1	0.0919959	No
H2-Q7	0.0912884	0.0327993	0.124	0.07	1	0.0473194	No
Exoc2	0.091376	-0.0442746	0.202	0.28	1	-0.0638747	No
Hmga1b	0.091776	-0.0276332	0.026	0.057	1	-0.0398663	No
Skap1	0.0918467	0.0458737	0.098	0.051	1	0.0661818	No
Hadh	0.0920197	0.0510297	0.153	0.102	1	0.0736204	No
Pip4p1	0.0920398	0.0775915	0.557	0.484	1	0.111941	No
Pdzd11	0.0921358	0.151369	0.231	0.166	1	0.218379	No
Klrb1b	0.0922098	-0.0320733	0.026	0.057	1	-0.046272	No
Plekhg3	0.0923004	0.181809	0.362	0.293	1	0.262295	No
Cd180	0.0923978	0.13172	0.208	0.146	1	0.190032	No
Cd164	0.092412	0.216955	0.557	0.522	1	0.312999	No
Filip1l	0.0924594	-0.11809	0.417	0.497	1	-0.170368	No
Zeb2os	0.0925903	0.0946434	0.287	0.223	1	0.136542	No
BC005537	0.0926079	-0.0601227	0.56	0.637	1	-0.0867388	No
Chchd10	0.0928071	0.0791504	0.094	0.051	1	0.11419	No
Cd79b	0.0928228	-0.0137848	0.039	0.076	1	-0.0198872	No
Ube2z	0.0929525	-0.059062	0.316	0.414	1	-0.0852085	No
Rac2	0.0929886	-0.100052	0.857	0.885	1	-0.144344	No
Mrpl16	0.0929905	0.0824602	0.14	0.089	1	0.118965	No
Tfg	0.0933254	-0.0670088	0.358	0.452	1	-0.0966732	No
Mfsd5	0.0935341	0.0638889	0.362	0.274	1	0.0921722	No
Pih1d1	0.0935364	-0.0775962	0.186	0.255	1	-0.111948	No
Eva1b	0.0935848	-0.108377	0.156	0.217	1	-0.156355	No
Aasdhppt	0.0936004	0.10117	0.147	0.096	1	0.145957	No
Herc4	0.0937799	0.156001	0.443	0.389	1	0.225063	No
Ptprj	0.0940313	0.0203739	0.476	0.611	1	0.0293933	No
Zfp710	0.0940984	0.104133	0.296	0.217	1	0.150232	No
Mob1a	0.0941165	0.144017	0.599	0.554	1	0.207772	No
Smarcc2	0.0947372	-0.0657778	0.316	0.401	1	-0.0948973	No
Ccni	0.0948658	0.0902524	0.583	0.522	1	0.130207	No
Mcl1	0.0949214	-0.0547441	0.938	0.936	1	-0.078979	No
Nudt9	0.0949541	0.111442	0.228	0.172	1	0.160777	No
Srgap2	0.0951093	0.0122206	0.287	0.376	1	0.0176306	No
Arhgdib	0.0952558	-0.0942258	0.879	0.955	1	-0.135939	No
Cwc25	0.0953729	-0.0983257	0.173	0.236	1	-0.141854	No
Clec12a	0.0954071	-0.0872901	0.391	0.459	1	-0.125933	No
Gm3839	0.0955301	-0.0605638	0.495	0.592	1	-0.0873751	No
Eprs	0.0957243	0.157788	0.316	0.248	1	0.22764	No
Parp3	0.0957604	-0.0402845	0.059	0.102	1	-0.0581183	No
Dapk1	0.0958253	-0.0395913	0.039	0.076	1	-0.0571182	No
Agps	0.0958507	-0.0258029	0.313	0.408	1	-0.0372257	No
Wdr61	0.0958584	0.0826265	0.238	0.178	1	0.119205	No
Emp3	0.0958782	0.0901914	0.879	0.898	1	0.130119	No
Mrpl43	0.0959727	0.0535262	0.502	0.433	1	0.0772219	No
Chrac1	0.0959816	0.127765	0.384	0.325	1	0.184325	No
Pilrb2	0.0960492	0.0755984	0.248	0.178	1	0.109066	No
Tmem68	0.0961781	-0.0252634	0.107	0.166	1	-0.0364473	No
Coprs	0.0961881	-0.0272349	0.026	0.057	1	-0.0392916	No
Glul	0.096305	-0.0858808	0.384	0.446	1	-0.1239	No
Slc25a36	0.0963473	0.119106	0.189	0.134	1	0.171834	No
Rap2a	0.0963813	-0.150168	0.534	0.624	1	-0.216647	No
Sptlc1	0.096427	-0.0604815	0.221	0.293	1	-0.0872564	No
Rnf11	0.096502	-0.0589598	0.277	0.376	1	-0.0850611	No
Bcl7b	0.0965116	0.0328631	0.326	0.261	1	0.0474114	No
Osbpl8	0.0965804	0.147124	0.459	0.408	1	0.212255	No
Mtg1	0.096624	0.0654531	0.068	0.032	1	0.0944288	No
Klhdc4	0.0967063	-0.171205	0.114	0.166	1	-0.246997	No
Pigp	0.0968094	0.0613946	0.094	0.051	1	0.0885737	No
Arhgap27os2	0.0968486	-0.0404057	0.049	0.089	1	-0.0582931	No
Ipo11	0.0970939	-0.0604061	0.055	0.096	1	-0.0871476	No
Klrb1f	0.0971432	-0.0638407	0.085	0.134	1	-0.0921026	No
Fabp4	0.0971997	-0.0881574	0.049	0.089	1	-0.127184	No
Ggh	0.0973127	-0.0998695	0.345	0.414	1	-0.144081	No
Cfh	0.0974394	-0.0833123	0.358	0.427	1	-0.120194	No
Inpp5d	0.0974696	-0.0544468	0.511	0.643	1	-0.0785501	No
Ctnnb1	0.0975092	0.111135	0.632	0.573	1	0.160334	No
Rrbp1	0.097926	0.134854	0.889	0.873	1	0.194554	No
Narf	0.0980861	0.0624844	0.205	0.14	1	0.0901459	No
Rfc5	0.0981358	0.0756801	0.078	0.038	1	0.109183	No
Chd9	0.0982098	0.142812	0.277	0.21	1	0.206034	No
Vdac1	0.0982218	0.128119	0.573	0.497	1	0.184836	No
Vezf1	0.0982374	0.0832416	0.355	0.287	1	0.120092	No
Zfp932	0.0982851	-0.0444608	0.036	0.07	1	-0.0641434	No
Il18	0.0983698	-0.0718353	0.274	0.35	1	-0.103636	No
Pmepa1	0.0984803	0.132732	0.068	0.032	1	0.191492	No
Ippk	0.0984803	0.0657092	0.068	0.032	1	0.0947983	No
Med8	0.0985084	-0.0718246	0.345	0.446	1	-0.103621	No
Il6	0.0985157	0.002261	0.039	0.076	1	0.00326194	No
Csde1	0.0985162	0.0977769	0.681	0.631	1	0.141062	No
Trim30d	0.0987899	-0.127147	0.173	0.236	1	-0.183435	No
Mark3	0.0989034	0.132952	0.326	0.255	1	0.191809	No
Virma	0.0989734	-0.0997252	0.218	0.293	1	-0.143873	No
Uba3	0.0990575	-0.0313756	0.114	0.172	1	-0.0452654	No
Ifit3	0.0991104	-0.292854	0.182	0.248	1	-0.4225	No
Cd8a	0.0991414	0.114829	0.14	0.089	1	0.165664	No
Tsc22d1	0.0994579	-0.0245759	0.088	0.14	1	-0.0354555	No
Il1r2	0.0995501	-0.174292	0.134	0.191	1	-0.25145	No
Thumpd3	0.0995916	0.0463903	0.094	0.153	1	0.0669271	No
Bloc1s5	0.0999128	-0.0403289	0.036	0.07	1	-0.0581822	No
Slc35e2	0.0999858	0.0540662	0.068	0.032	1	0.0780011	No
Tlr1	0.10003	0.133038	0.143	0.096	1	0.191933	No
Yae1d1	0.100118	0.0850292	0.059	0.025	1	0.122671	No
H2-Q10	0.100222	-0.0532013	0.068	0.115	1	-0.0767532	No
Cox20	0.10032	-0.0190006	0.244	0.325	1	-0.0274121	No
Ice1	0.100507	-0.0614668	0.101	0.153	1	-0.0886778	No
H2-D1	0.100518	0.0820823	0.993	0.981	1	0.11842	Yes
Ssu72	0.10074	-0.0780065	0.547	0.631	1	-0.11254	No
Ip6k2	0.100768	-0.0328669	0.049	0.089	1	-0.0474169	No
Ccdc82	0.100815	0.137354	0.143	0.096	1	0.198161	No
Pld3	0.100924	0.152536	0.225	0.172	1	0.220063	No
Retreg1	0.101055	0.0673759	0.244	0.178	1	0.0972029	No
Pnkp	0.101071	0.131667	0.345	0.287	1	0.189956	No
Kmt2d	0.10114	-0.0616235	0.179	0.248	1	-0.088904	No
mt-Co1	0.101195	-0.00438011	0.961	0.975	1	-0.00631916	No
0610010F05Rik	0.101431	0.0523549	0.104	0.057	1	0.0755321	No
Ncf4	0.101556	-0.0869238	0.84	0.873	1	-0.125405	No
Pacs2	0.101624	0.112746	0.296	0.236	1	0.162659	No
Pofut2	0.101626	-0.0425184	0.381	0.484	1	-0.0613411	No
Cript	0.10168	-0.142457	0.453	0.522	1	-0.205523	No
Nt5dc1	0.101803	-0.015079	0.068	0.115	1	-0.0217544	No
Wdcp	0.101884	-0.04222	0.046	0.083	1	-0.0609106	No
Nos2	0.101977	-0.219999	0.036	0.07	1	-0.317391	No
Evi5	0.101997	0.105772	0.248	0.178	1	0.152597	No
Irak2	0.102027	0.0387372	0.524	0.637	1	0.055886	No
Tpra1	0.102338	0.0895982	0.15	0.096	1	0.129263	No
Fam104a	0.102412	-0.099871	0.469	0.554	1	-0.144083	No
Gtf2h3	0.10259	-0.0260478	0.049	0.089	1	-0.037579	No
Safb2	0.102667	-0.131354	0.375	0.459	1	-0.189504	No
Cyth4	0.10281	0.12995	0.655	0.592	1	0.187478	No
Med22	0.102813	-0.0312973	0.036	0.07	1	-0.0451525	No
Dnajc12	0.102873	-0.066491	0.023	0.051	1	-0.0959262	No
Hist1h4h	0.102877	0.0698403	0.14	0.089	1	0.100758	No
Gm21188	0.102905	-0.0639232	0.739	0.809	1	-0.0922218	No
Mettl5	0.102909	-0.0467998	0.085	0.134	1	-0.0675179	No
Rab3gap1	0.103113	0.0873745	0.182	0.127	1	0.126055	No
Daxx	0.103213	-0.21658	0.485	0.535	1	-0.312459	No
Flot2	0.103244	-0.107497	0.274	0.35	1	-0.155086	No
Mmp25	0.103416	-0.0431232	0.059	0.102	1	-0.0622136	No
Fam102a	0.103443	0.0832308	0.059	0.025	1	0.120077	No
2310022A10Rik	0.103655	-0.0210234	0.179	0.255	1	-0.0303303	No
Hprt	0.10366	-0.0891348	0.57	0.65	1	-0.128594	No
5031439G07Rik	0.103686	0.11213	0.544	0.49	1	0.16177	No
Phactr4	0.103697	-0.0442	0.205	0.28	1	-0.0637672	No
Slc10a3	0.104008	0.0648714	0.085	0.045	1	0.0935897	No
Rabgef1	0.104073	-0.156918	0.176	0.242	1	-0.226385	No
Klhl7	0.10417	-0.0313473	0.046	0.083	1	-0.0452245	No
Nup98	0.10434	-0.0689805	0.313	0.395	1	-0.0995178	No
Arhgap9	0.10439	0.156386	0.511	0.478	1	0.225618	No
Clasp1	0.104445	0.106426	0.137	0.089	1	0.15354	No
Tex30	0.10445	-0.00765518	0.059	0.102	1	-0.0110441	No
Unc119b	0.10456	-0.0544496	0.065	0.108	1	-0.0785542	No
Gmfb	0.104603	0.0506794	0.329	0.268	1	0.0731149	No
Dcaf1	0.104685	0.113407	0.124	0.076	1	0.163612	No
Agpat3	0.104716	-0.10802	0.114	0.166	1	-0.155841	No
Cdkal1	0.104976	0.0819318	0.124	0.076	1	0.118203	No
Rab1b	0.105066	-0.117436	0.577	0.662	1	-0.169424	No
Nob1	0.105142	0.0946237	0.107	0.064	1	0.136513	No
0610009L18Rik	0.105168	0.0494048	0.029	0.006	1	0.0712761	No
Cd34	0.105168	0.04012	0.029	0.006	1	0.057881	No
Uaca	0.105168	0.0311186	0.029	0.006	1	0.0448946	No
Acad11	0.105168	0.0308435	0.029	0.006	1	0.0444977	No
Epm2a	0.105168	0.0306567	0.029	0.006	1	0.0442282	No
Cd2	0.105413	0.0825105	0.085	0.045	1	0.119037	No
F11r	0.105417	-0.0330778	0.023	0.051	1	-0.0477211	No
Zbtb18	0.105491	-0.0230053	0.059	0.102	1	-0.0331896	No
Arhgap5	0.105561	-0.0159099	0.049	0.089	1	-0.0229531	No
Mcm7	0.105565	0.111939	0.059	0.025	1	0.161494	No
Hnrnpdl	0.105569	-0.10035	0.57	0.643	1	-0.144774	No
1190007I07Rik	0.105682	0.0657376	0.078	0.038	1	0.0948394	No
Scd2	0.105718	0.235031	0.261	0.204	1	0.339078	No
Atad3a	0.105767	0.0846159	0.085	0.045	1	0.122075	No
Myo10	0.105794	0.0498848	0.029	0.006	1	0.0719686	No
Ngrn	0.105812	0.0749516	0.166	0.115	1	0.108132	No
Lrrc25	0.105915	0.157592	0.515	0.465	1	0.227357	No
Ramac	0.10593	-0.081971	0.345	0.42	1	-0.118259	No
Rbm17	0.106288	-0.120966	0.391	0.497	1	-0.174517	No
Wwp2	0.106411	0.127972	0.313	0.255	1	0.184624	No
Kif15	0.106423	0.039436	0.029	0.006	1	0.0568941	No
Oas1c	0.106423	0.0363742	0.029	0.006	1	0.0524769	No
Gm26648	0.106448	-0.014838	0.023	0.051	1	-0.0214067	No
Tlr11	0.106448	-0.0329472	0.023	0.051	1	-0.0475327	No
Cdk2ap2	0.106559	0.167346	0.772	0.732	1	0.241429	No
Phf11d	0.106616	-0.0223583	0.261	0.338	1	-0.0322562	No
Fam20c	0.106855	0.0979869	0.059	0.025	1	0.141365	No
Ccdc126	0.106967	-0.0344111	0.023	0.051	1	-0.0496447	No
Gdpgp1	0.107055	0.0277282	0.029	0.006	1	0.0400034	No
Slc37a4	0.107072	0.0900128	0.075	0.038	1	0.129861	No
Arid3a	0.107156	0.110399	0.235	0.178	1	0.159272	No
Mau2	0.107185	0.111464	0.27	0.21	1	0.160809	No
Adipor2	0.107196	0.0920117	0.456	0.382	1	0.132745	No
Msr1	0.107426	0.0262541	0.612	0.713	1	0.0378767	No
Map11	0.107475	-0.0668532	0.274	0.357	1	-0.0964488	No
Slc35e1	0.107501	0.0916615	0.176	0.121	1	0.13224	No
Trim21	0.10756	-0.0713801	0.15	0.217	1	-0.10298	No
Atp6v1c1	0.107581	-0.149317	0.342	0.427	1	-0.215418	No
2610002M06Rik	0.107594	0.0605975	0.16	0.102	1	0.0874237	No
Cxcl1	0.10769	0.34966	0.029	0.006	1	0.504453	No
Phax	0.107707	-0.0684169	0.244	0.318	1	-0.0987047	No
C1rl	0.10795	-0.0687186	0.081	0.127	1	-0.09914	No
E230016K23Rik	0.108158	0.0432853	0.059	0.025	1	0.0624475	No
Atf3	0.108243	0.16446	0.834	0.79	1	0.237266	No
Ogfod3	0.108535	-0.0483096	0.023	0.051	1	-0.069696	No
Iars	0.108617	0.0610841	0.13	0.083	1	0.0881257	No
Cd79a	0.108727	0.0620698	0.016	0	1	0.0895478	No
Tns1	0.108727	0.0516665	0.016	0	1	0.074539	No
Azin2	0.108727	0.0487686	0.016	0	1	0.0703582	No
Gfi1	0.108727	0.0475873	0.016	0	1	0.068654	No
Rpgrip1l	0.108727	0.041375	0.016	0	1	0.0596915	No
Gk5	0.108727	0.0386954	0.016	0	1	0.0558257	No
Cracr2a	0.108727	0.035078	0.016	0	1	0.0506069	No
Serpinb9b	0.108727	0.0350224	0.016	0	1	0.0505267	No
Map3k9	0.108727	0.033994	0.016	0	1	0.0490429	No
Gm48027	0.108727	0.0332746	0.016	0	1	0.048005	No
C130046K22Rik	0.108727	0.031194	0.016	0	1	0.0450034	No
Diaph3	0.108727	0.0308725	0.016	0	1	0.0445396	No
Cd209d	0.108727	0.0291647	0.016	0	1	0.0420758	No
Nipa1	0.108727	0.0287784	0.016	0	1	0.0415185	No
Iglc3	0.108727	0.0285787	0.016	0	1	0.0412304	No
Mcm8	0.108727	0.0282211	0.016	0	1	0.0407144	No
Cdca7l	0.108727	0.0255265	0.016	0	1	0.036827	No
Nr6a1	0.108727	0.025454	0.016	0	1	0.0367224	No
Gm50340	0.108727	0.0222182	0.016	0	1	0.0320541	No
Lix1l	0.108727	0.0215038	0.016	0	1	0.0310234	No
Clec1b	0.108727	0.0212111	0.016	0	1	0.0306012	No
Cxxc5	0.108727	0.0197117	0.016	0	1	0.028438	No
Pik3ip1	0.108727	0.0195446	0.016	0	1	0.028197	No
Cdc42bpg	0.108727	0.0195311	0.016	0	1	0.0281774	No
Fbxo36	0.108727	0.0191624	0.016	0	1	0.0276455	No
AI506816	0.108727	0.01762	0.016	0	1	0.0254203	No
Nek2	0.108727	0.0174646	0.016	0	1	0.0251961	No
Ubox5	0.108727	0.0174301	0.016	0	1	0.0251463	No
Kcne3	0.108727	0.0161401	0.016	0	1	0.0232853	No
Fam216a	0.108727	0.0160373	0.016	0	1	0.0231369	No
1700034H15Rik	0.108727	0.0154848	0.016	0	1	0.0223399	No
Gm16059	0.108727	0.0149057	0.016	0	1	0.0215044	No
Gm16091	0.108727	0.0147209	0.016	0	1	0.0212378	No
Ppwd1	0.10874	-0.0771629	0.153	0.217	1	-0.111323	No
Il1rap	0.108995	-0.0721689	0.14	0.197	1	-0.104118	No
Asap1	0.109296	0.19948	0.492	0.433	1	0.287789	No
Thg1l	0.10942	-0.0524448	0.055	0.096	1	-0.0756619	No
Mrpl17	0.109422	0.0953545	0.43	0.369	1	0.137567	No
Fbxw8	0.109561	-0.0142652	0.085	0.134	1	-0.0205803	No
Zfp800	0.109655	-0.089291	0.397	0.478	1	-0.12882	No
Nr2c2ap	0.11011	-0.0534724	0.104	0.159	1	-0.0771444	No
Susd3	0.110134	0.114633	0.388	0.318	1	0.16538	No
Cav1	0.11026	0.0268049	0.029	0.006	1	0.0386713	No
Hmgn3	0.11026	0.0231086	0.029	0.006	1	0.0333387	No
Pwp2	0.11026	0.0172949	0.029	0.006	1	0.0249512	No
Yme1l1	0.110344	0.0668999	0.368	0.306	1	0.0965162	No
St3gal1	0.110485	-0.1108	0.401	0.478	1	-0.159851	No
Sec61a2	0.110578	-0.0269548	0.036	0.07	1	-0.0388876	No
2410022M11Rik	0.110654	-0.0674003	0.023	0.051	1	-0.097238	No
Man1c1	0.110836	-0.0240031	0.134	0.197	1	-0.0346292	No
Ppp1r16b	0.11091	0.00553443	0.029	0.006	1	0.0079845	No
Ube2n	0.11115	-0.0767763	0.58	0.643	1	-0.110765	No
Pmpcb	0.111247	-0.0557127	0.166	0.229	1	-0.0803764	No
Zfp422	0.111456	0.050298	0.068	0.032	1	0.0725647	No
Asb13	0.11151	0.123725	0.16	0.108	1	0.178498	No
Specc1	0.111525	0.0754307	0.143	0.089	1	0.108824	No
Spcs3	0.111803	-0.0888364	0.339	0.42	1	-0.128164	No
Ssh1	0.111906	-0.0630809	0.127	0.178	1	-0.0910066	No
2610021A01Rik	0.11207	0.0596111	0.039	0.013	1	0.0860007	No
Edrf1	0.11209	-0.0398912	0.065	0.108	1	-0.0575509	No
Rtn3	0.112154	0.129511	0.541	0.516	1	0.186845	No
Bag4	0.112296	0.0624337	0.085	0.045	1	0.0900728	No
Zbtb11os1	0.11231	0.0369572	0.049	0.019	1	0.053318	No
Ctla2a	0.112365	0.018093	0.137	0.083	1	0.0261026	No
Cask	0.112369	-0.0848171	0.156	0.217	1	-0.122365	No
Mon1a	0.112443	-0.0353253	0.065	0.108	1	-0.0509636	No
Pusl1	0.112629	0.033447	0.039	0.013	1	0.0482538	No
Ltbr	0.112678	-0.0867726	0.492	0.573	1	-0.125186	No
Rpl28	0.112818	-0.109263	0.971	0.981	1	-0.157633	No
Mdp1	0.112929	0.0827579	0.238	0.172	1	0.119394	No
Kdm4c	0.113321	0.0759149	0.169	0.115	1	0.109522	No
Lmnb1	0.113475	-0.144332	0.423	0.516	1	-0.208227	No
Itgb3bp	0.113752	0.0406729	0.039	0.013	1	0.0586786	No
Ercc6l2	0.113776	-0.0796733	0.033	0.064	1	-0.114944	No
Hectd3	0.113928	0.0567746	0.134	0.083	1	0.0819085	No
Abcb7	0.113932	0.086152	0.15	0.102	1	0.124291	No
Abhd4	0.113969	0.0615095	0.117	0.07	1	0.0887394	No
Hist1h1e	0.113997	0.166456	0.658	0.605	1	0.240146	No
Rhob	0.114021	0.203506	0.573	0.535	1	0.293597	No
Mfn2	0.114148	0.0774278	0.091	0.051	1	0.111705	No
Tor1a	0.114247	0.146333	0.469	0.42	1	0.211114	No
Stx16	0.114289	-0.0373213	0.085	0.134	1	-0.0538432	No
Tlr13	0.114296	0.152915	0.472	0.433	1	0.22061	No
Dcp1a	0.114301	0.0709713	0.153	0.102	1	0.10239	No
Usp18	0.114541	-0.0942475	0.309	0.369	1	-0.13597	No
Dbf4	0.114637	0.0850539	0.124	0.076	1	0.122707	No
Atpaf2	0.114729	-0.0666188	0.062	0.102	1	-0.0961106	No
Yipf5	0.114755	0.175916	0.42	0.382	1	0.253793	No
Rapgef6	0.114788	0.133546	0.352	0.293	1	0.192666	No
Cmtr1	0.114983	-0.00864177	0.329	0.427	1	-0.0124674	No
Ap3d1	0.115054	0.129699	0.378	0.318	1	0.187115	No
Tagap	0.115076	-0.054962	0.134	0.191	1	-0.0792934	No
Nedd9	0.115094	0.140251	0.489	0.433	1	0.202339	No
Ace	0.115211	0.183189	0.283	0.217	1	0.264285	No
Dpep2	0.115285	-0.0963792	0.199	0.268	1	-0.139046	No
Vim	0.115332	-0.0469901	0.971	0.987	1	-0.0677923	No
Zc3h12c	0.115455	0.0785472	0.039	0.013	1	0.11332	No
Pphln1	0.11546	-0.131413	0.169	0.229	1	-0.189589	No
Usp39	0.11568	-0.00650355	0.143	0.21	1	-0.00938264	No
Mrps23	0.115721	-0.0360271	0.176	0.248	1	-0.0519761	No
Nf2	0.115892	-0.0227318	0.091	0.14	1	-0.0327951	No
Cers4	0.116027	0.057606	0.039	0.013	1	0.0831079	No
Mgst1	0.116059	-0.0860173	0.55	0.65	1	-0.124097	No
Rgs10	0.116202	-0.0985897	0.378	0.484	1	-0.142235	No
Chchd4	0.116224	0.10142	0.117	0.07	1	0.146317	No
Extl3	0.116224	-0.0222202	0.085	0.134	1	-0.0320569	No
Ppp1r8	0.116332	0.0445733	0.091	0.051	1	0.0643057	No
Oip5os1	0.116475	0.134977	0.264	0.217	1	0.19473	No
Ttll4	0.11663	-0.0457486	0.02	0.045	1	-0.0660012	No
Ift46	0.116634	0.0793102	0.065	0.032	1	0.11442	No
Socs4	0.116666	-0.062548	0.156	0.217	1	-0.0902376	No
Slc7a6os	0.116725	0.0765017	0.13	0.083	1	0.110369	No
4833420G17Rik	0.116888	-0.030405	0.192	0.268	1	-0.0438651	No
Nrm	0.11689	0.0920505	0.176	0.121	1	0.132801	No
Hnrnpc	0.116988	-0.126373	0.459	0.516	1	-0.182318	No
Etv5	0.117101	-0.062191	0.065	0.108	1	-0.0897227	No
Pde5a	0.117177	0.0515561	0.039	0.013	1	0.0743797	No
Zfp382	0.117755	0.0254138	0.039	0.013	1	0.0366644	No
1110059E24Rik	0.117792	0.00289511	0.127	0.191	1	0.00417677	No
Ei24	0.117978	-0.097726	0.169	0.236	1	-0.140989	No
2700062C07Rik	0.118075	-0.0919086	0.062	0.102	1	-0.132596	No
Praf2	0.118079	-0.0262846	0.101	0.153	1	-0.0379206	No
Smurf1	0.118185	0.0760282	0.121	0.076	1	0.109685	No
Gys1	0.118319	-0.0277896	0.111	0.166	1	-0.0400919	No
BC002059	0.118336	0.0416487	0.039	0.013	1	0.0600863	No
Gtpbp1	0.118372	-0.0539304	0.088	0.134	1	-0.0778052	No
Rbl2	0.118492	-0.074735	0.15	0.21	1	-0.10782	No
Hacd1	0.118606	-0.0742229	0.033	0.064	1	-0.107081	No
Sp3	0.118755	0.13749	0.41	0.357	1	0.198356	No
Hadha	0.119091	-0.0729318	0.303	0.376	1	-0.105218	No
B4galt3	0.119123	-0.100051	0.254	0.325	1	-0.144344	No
Snx10	0.119399	-0.0876307	0.557	0.618	1	-0.126424	No
Zfyve27	0.119625	-0.0364429	0.107	0.159	1	-0.052576	No
Mtmr2	0.119675	0.0811169	0.179	0.127	1	0.117027	No
Zfp110	0.120046	0.0392504	0.124	0.076	1	0.0566264	No
Srm	0.120056	0.125669	0.156	0.108	1	0.181301	No
Ssbp3	0.12017	0.0730755	0.098	0.057	1	0.105426	No
Ifng	0.120198	0.0811197	0.075	0.038	1	0.117031	No
Abhd10	0.120302	0.077938	0.107	0.064	1	0.112441	No
Flot1	0.120325	-0.0259419	0.42	0.529	1	-0.0374262	No
Zbtb24	0.120371	0.0753637	0.124	0.076	1	0.108727	No
Snx19	0.120543	0.060939	0.081	0.045	1	0.0879164	No
Creld2	0.12076	-0.0283466	0.192	0.261	1	-0.0408955	No
Kat5	0.120926	-0.0955796	0.137	0.191	1	-0.137892	No
Fkbp5	0.121056	-0.0674253	0.042	0.076	1	-0.0972741	No
Vps37c	0.121125	-0.056322	0.163	0.223	1	-0.0812555	No
Snx30	0.121344	0.113445	0.173	0.121	1	0.163666	No
Rsph3a	0.121348	-0.0476577	0.091	0.14	1	-0.0687555	No
Eid2b	0.121764	-0.0107109	0.046	0.083	1	-0.0154525	No
Derl1	0.121914	0.143946	0.577	0.554	1	0.20767	No
Pvr	0.121962	-0.0111548	0.16	0.223	1	-0.016093	No
Ednrb	0.122095	-0.0172503	0.02	0.045	1	-0.0248869	No
Dancr	0.122095	-0.0198503	0.02	0.045	1	-0.0286379	No
Rp9	0.122223	0.0245008	0.463	0.389	1	0.0353471	No
Uvrag	0.122286	0.169436	0.619	0.58	1	0.244445	No
Dop1a	0.122308	-0.0521787	0.075	0.121	1	-0.075278	No
Zfp598	0.122375	0.0797004	0.15	0.102	1	0.114983	No
Blzf1	0.122401	-0.0406984	0.081	0.127	1	-0.0587153	No
Msl2	0.122672	0.137267	0.3	0.242	1	0.198035	No
B430306N03Rik	0.123025	-0.064521	0.104	0.153	1	-0.0930841	No
Tnip3	0.123066	-0.0813999	0.101	0.153	1	-0.117435	No
Emc9	0.123079	-0.0788115	0.059	0.096	1	-0.113701	No
Zfp287	0.123089	-0.0231279	0.033	0.064	1	-0.0333664	No
Ext1	0.123309	-0.00934948	0.166	0.229	1	-0.0134884	No
Psma2	0.12345	-0.0530478	0.726	0.764	1	-0.0765318	No
Patl1	0.123519	-0.134713	0.199	0.268	1	-0.19435	No
Trak2	0.123588	-0.0501054	0.169	0.236	1	-0.0722868	No
Tut7	0.123642	0.152515	0.56	0.548	1	0.220033	No
C330007P06Rik	0.123655	0.0551947	0.137	0.089	1	0.0796292	No
Klhl24	0.12378	0.0655314	0.3	0.248	1	0.0945418	No
Ppan	0.123851	0.0642873	0.091	0.051	1	0.092747	No
Osgep	0.123915	0.0431146	0.28	0.217	1	0.0622012	No
Ncr1	0.123989	0.101483	0.075	0.038	1	0.146409	No
Sec14l1	0.124155	0.152876	0.235	0.185	1	0.220553	No
Ifi209	0.124329	-0.200601	0.528	0.599	1	-0.289407	No
Rps19	0.124385	-0.0978052	0.967	0.987	1	-0.141103	No
Ogfrl1	0.124386	-0.0574817	0.41	0.51	1	-0.0829286	No
Lypla1	0.124402	0.0718027	0.378	0.299	1	0.103589	No
Ssb	0.12447	-0.0109651	0.544	0.675	1	-0.0158193	No
Stat4	0.124686	-0.0465052	0.042	0.076	1	-0.0670929	No
Hnrnph2	0.124699	-0.0612571	0.534	0.637	1	-0.0883753	No
Ufc1	0.12496	0.131634	0.479	0.433	1	0.189908	No
Nfil3	0.125307	-0.0624628	0.743	0.796	1	-0.0901148	No
Dnah8	0.125397	0.0946994	0.081	0.045	1	0.136622	No
Pde7b	0.125681	-0.0169577	0.166	0.229	1	-0.0244648	No
Dock10	0.125696	0.103545	0.534	0.484	1	0.149383	No
Galk2	0.125786	0.11273	0.143	0.096	1	0.162635	No
Cuta	0.126272	0.126288	0.528	0.497	1	0.182196	No
Hsd17b10	0.126459	-0.0732224	0.225	0.299	1	-0.105638	No
Akirin1	0.126646	-0.0763185	0.44	0.49	1	-0.110104	No
Cdk17	0.126753	-0.0523273	0.121	0.172	1	-0.0754923	No
Snd1	0.126769	0.114833	0.466	0.427	1	0.165669	No
Babam1	0.127052	-0.0590677	0.28	0.357	1	-0.0852167	No
Xpnpep1	0.127226	-0.0695473	0.221	0.28	1	-0.100336	No
Camsap2	0.127547	0.100539	0.15	0.102	1	0.145047	No
Clasp2	0.127666	0.121989	0.254	0.197	1	0.175993	No
Cd1d1	0.127704	-0.0185525	0.033	0.064	1	-0.0267656	No
Gpr137	0.127756	0.0594979	0.156	0.108	1	0.0858373	No
E2f8	0.127758	-0.0658091	0.02	0.045	1	-0.0949425	No
Arl6ip1	0.127765	0.0783004	0.808	0.796	1	0.112964	No
Sec16a	0.128082	-0.0856158	0.179	0.242	1	-0.123517	No
2010315B03Rik	0.128298	0.0815052	0.081	0.045	1	0.117587	No
Tmod3	0.128309	0.105972	0.596	0.554	1	0.152885	No
Slc25a14	0.1284	-0.0231027	0.02	0.045	1	-0.0333301	No
Ncoa3	0.12847	0.157382	0.42	0.376	1	0.227054	No
Tpcn1	0.128572	0.0801812	0.088	0.051	1	0.115677	No
Surf1	0.128637	0.0521454	0.225	0.159	1	0.0752299	No
Brf1	0.128669	0.0926555	0.156	0.108	1	0.133674	No
Cenpo	0.128747	-0.0267711	0.033	0.064	1	-0.0386226	No
Cox7a2	0.128782	-0.0598992	0.821	0.841	1	-0.0864163	No
Lrrc40	0.128872	-0.0779208	0.042	0.076	1	-0.112416	No
Nup155	0.128927	-0.0595041	0.052	0.089	1	-0.0858463	No
Inpp5f	0.128967	0.15963	0.322	0.268	1	0.230297	No
Fam89b	0.128991	0.0987888	0.528	0.465	1	0.142522	No
Xab2	0.129025	-0.0805979	0.173	0.223	1	-0.116278	No
Cdk5	0.129358	0.0819042	0.173	0.121	1	0.118163	No
Atxn7l3	0.129439	0.00559964	0.085	0.134	1	0.00807858	No
Nup160	0.129607	-0.0119814	0.065	0.108	1	-0.0172855	No
Cd3e	0.129628	0.0738063	0.186	0.127	1	0.10648	No
Cdkn1a	0.129632	-0.123973	0.86	0.866	1	-0.178856	No
Ctdspl2	0.129706	0.139819	0.182	0.127	1	0.201716	No
St3gal6	0.129817	-0.0148371	0.042	0.076	1	-0.0214054	No
Vps11	0.130103	-0.0781455	0.137	0.197	1	-0.11274	No
Tsnax	0.130127	-0.0887413	0.121	0.172	1	-0.128027	No
S100a4	0.130212	-0.114543	0.788	0.866	1	-0.165251	No
Slain2	0.130252	-0.0630192	0.287	0.363	1	-0.0909174	No
Atat1	0.13034	-0.0101528	0.02	0.045	1	-0.0146474	No
Prmt9	0.130665	0.0412529	0.098	0.057	1	0.0595154	No
Dis3	0.130666	-0.0560973	0.052	0.089	1	-0.0809312	No
Gatm	0.130748	-0.0818106	0.515	0.624	1	-0.118028	No
Zbtb7b	0.130774	-0.0764916	0.208	0.268	1	-0.110354	No
Vps33b	0.131	-0.0445477	0.062	0.102	1	-0.0642688	No
Plekho1	0.131041	-0.0797856	0.583	0.669	1	-0.115106	No
Epsti1	0.131064	0.118472	0.459	0.433	1	0.170919	No
Irs2	0.131264	-0.0717177	0.059	0.096	1	-0.103467	No
Ube2j1	0.131386	-0.0755438	0.407	0.49	1	-0.108987	No
Vps29	0.131411	-0.0440538	0.479	0.567	1	-0.0635562	No
Prpf8	0.131456	0.124377	0.456	0.401	1	0.179439	No
Hps1	0.131474	0.0753204	0.16	0.108	1	0.108664	No
Xist	0.131585	-0.0465755	0.71	0.758	1	-0.0671942	No
Pgam1	0.131626	-0.0384187	0.866	0.892	1	-0.0554265	No
Cdk12	0.131665	0.14987	0.221	0.178	1	0.216216	No
Hipk2	0.131771	0.0979404	0.296	0.248	1	0.141298	No
Zfp740	0.132158	0.104245	0.143	0.096	1	0.150394	No
Wdr1	0.1322	-0.0711527	0.759	0.822	1	-0.102652	No
Ttc37	0.132403	0.0531106	0.137	0.089	1	0.0766225	No
Mapk3	0.132509	0.0931498	0.606	0.586	1	0.134387	No
Ralgapb	0.132546	-0.021612	0.111	0.166	1	-0.0311796	No
Terf2ip	0.132951	-0.0286269	0.059	0.096	1	-0.0412998	No
Snx29	0.133166	0.059213	0.065	0.032	1	0.0854263	No
Dynlt1f	0.133166	-0.0258489	0.042	0.076	1	-0.0372921	No
Ngly1	0.133206	0.133664	0.277	0.236	1	0.192836	No
Mknk2	0.133438	-0.0506087	0.342	0.42	1	-0.073013	No
Pik3r2	0.133464	-0.0639511	0.062	0.102	1	-0.0922619	No
Psma5	0.133487	-0.0977167	0.616	0.701	1	-0.140975	No
Armc6	0.133509	-0.0346908	0.029	0.057	1	-0.0500483	No
Ccdc71l	0.133531	-0.0354651	0.238	0.306	1	-0.0511653	No
Mad1l1	0.133791	0.056292	0.098	0.057	1	0.0812122	No
Ptp4a1.1	0.133832	-0.0842831	0.479	0.554	1	-0.121595	No
Eif3c	0.133927	0.115417	0.707	0.72	1	0.166511	No
Capn1	0.133964	-0.0478688	0.264	0.344	1	-0.0690601	No
Tpgs1	0.133995	-0.0961615	0.27	0.338	1	-0.138732	No
Ppil2	0.134018	-0.0425134	0.27	0.344	1	-0.0613338	No
Hmgcl	0.134055	0.0928589	0.469	0.414	1	0.133967	No
Commd10	0.134112	0.108906	0.189	0.14	1	0.157118	No
Trps1	0.134122	-0.0166531	0.518	0.611	1	-0.0240253	No
Msh3	0.134185	0.0455615	0.098	0.057	1	0.0657313	No
Hnrnpf	0.134233	0.0838581	0.886	0.873	1	0.120982	No
Ppp3cc	0.134256	0.0649974	0.081	0.045	1	0.0937714	No
Aplp2	0.134302	-0.0293242	0.518	0.618	1	-0.0423059	No
Dnmt3a	0.134504	-0.0412171	0.088	0.134	1	-0.0594636	No
Mrpl42	0.134508	0.0631666	0.319	0.261	1	0.0911302	No
Abca9	0.134681	0.133	0.205	0.153	1	0.191879	No
Ralgds	0.13496	0.00298073	0.143	0.204	1	0.00430029	No
Cd300lf	0.135022	-0.0374964	0.515	0.618	1	-0.0540959	No
Hax1	0.135236	-0.108832	0.365	0.42	1	-0.157012	No
Tradd	0.135326	-0.0349737	0.225	0.287	1	-0.0504563	No
Rnf24	0.135375	0.0694166	0.098	0.057	1	0.100147	No
Lmbrd2	0.135436	0.100677	0.143	0.096	1	0.145247	No
Dhx37	0.135789	-0.0346954	0.029	0.057	1	-0.0500549	No
Slfn4	0.136108	0.00758889	0.319	0.408	1	0.0109484	No
Crtc2	0.136282	-0.0426947	0.28	0.369	1	-0.0615955	No
Ltb	0.136298	0.209136	0.479	0.433	1	0.301719	No
Slfn5os	0.136363	-0.0330488	0.029	0.057	1	-0.0476794	No
Arhgap45	0.136366	0.19588	0.599	0.605	1	0.282596	No
L1cam	0.136681	-0.0570742	0.088	0.134	1	-0.0823407	No
Med7	0.136755	-0.106843	0.313	0.382	1	-0.154143	No
Gmcl1	0.136992	0.0913645	0.104	0.064	1	0.131811	No
Stx17	0.137017	0.0481301	0.121	0.076	1	0.0694371	No
Thyn1	0.137046	-0.0461729	0.088	0.134	1	-0.0666134	No
Map4k5	0.137121	-0.0513275	0.078	0.121	1	-0.0740499	No
Sbds	0.137173	0.0983824	0.358	0.306	1	0.141936	No
Smarca4	0.137234	0.0957972	0.436	0.369	1	0.138206	No
Pinx1	0.137376	0.0555108	0.098	0.057	1	0.0800852	No
Meaf6	0.137405	0.137383	0.192	0.14	1	0.198202	No
Ppil4	0.137553	-0.00571143	0.254	0.344	1	-0.00823985	No
Micu1	0.137823	0.0656794	0.186	0.134	1	0.0947554	No
Txndc15	0.137827	0.0785944	0.235	0.178	1	0.113388	No
Erp29	0.137942	-0.0560692	0.779	0.86	1	-0.0808907	No
Mtdh	0.137963	0.121113	0.642	0.605	1	0.17473	No
Zfp606	0.138152	-0.0107101	0.016	0.038	1	-0.0154514	No
Ehbp1	0.138152	-0.0322502	0.016	0.038	1	-0.0465272	No
Kdm6b	0.138159	-0.134794	0.619	0.682	1	-0.194467	No
Pigx	0.138163	-0.0292103	0.257	0.325	1	-0.0421416	No
Tmem150b	0.138197	0.0547739	0.081	0.045	1	0.079022	No
Abl2	0.138212	-0.0320034	0.107	0.159	1	-0.0461711	No
Atg3	0.138361	-0.0805635	0.524	0.599	1	-0.116229	No
Lyst	0.138407	0.0810527	0.303	0.248	1	0.116934	No
Sri	0.138464	-0.116723	0.658	0.764	1	-0.168396	No
Fam114a2	0.138556	-0.0333403	0.189	0.255	1	-0.0480999	No
Setdb2	0.138764	-0.0614153	0.215	0.28	1	-0.0886035	No
Sipa1l2	0.138775	0.0719543	0.127	0.083	1	0.103808	No
Tuba4a	0.138948	-0.0863873	0.208	0.28	1	-0.124631	No
Pex3	0.138997	0.0450749	0.072	0.038	1	0.0650293	No
Anapc7	0.139054	-0.0473333	0.078	0.121	1	-0.0682876	No
Reep5	0.139503	0.0890945	0.818	0.758	1	0.128536	No
Mterf3	0.139522	-0.0037733	0.156	0.217	1	-0.00544372	No
Gimap6	0.139531	0.079537	0.081	0.045	1	0.114748	No
Sqstm1	0.139617	0.0793722	0.743	0.707	1	0.11451	No
Zfp111	0.139634	-0.0247914	0.016	0.038	1	-0.0357664	No
Card11	0.139634	-0.0626447	0.016	0.038	1	-0.0903772	No
Ifrd2	0.139686	0.0371197	0.055	0.025	1	0.0535523	No
Hsbp1	0.139772	-0.0724214	0.547	0.637	1	-0.104482	No
Cep162	0.139981	-0.0729203	0.055	0.089	1	-0.105202	No
Gm7072	0.140126	0.0510972	0.104	0.064	1	0.0737177	No
Nod2	0.14041	-0.0156148	0.192	0.261	1	-0.0225273	No
Egr2	0.140543	0.170456	0.238	0.191	1	0.245916	No
Tspan14	0.140582	-0.0179273	0.349	0.274	1	-0.0258636	No
Eno1b	0.140635	-0.0915292	0.238	0.299	1	-0.132049	No
Hist1h3c	0.140711	-0.0209224	0.114	0.07	1	-0.0301847	No
Gmps	0.140748	-0.0517439	0.218	0.293	1	-0.0746507	No
Dele1	0.140901	0.0916499	0.072	0.038	1	0.132223	No
Zmynd11	0.141067	0.0730141	0.313	0.242	1	0.105337	No
Zbtb38	0.141069	0.0598614	0.169	0.121	1	0.0863617	No
Zfp189	0.141128	-0.0235001	0.016	0.038	1	-0.0339034	No
Slc17a5	0.141272	-0.047796	0.104	0.153	1	-0.068955	No
Neurl2	0.141327	0.0412383	0.055	0.025	1	0.0594943	No
Gm5165	0.14162	-0.0349411	0.029	0.057	1	-0.0504093	No
4930522L14Rik	0.14162	-0.0432938	0.029	0.057	1	-0.0624597	No
Cdc42bpb	0.141643	0.0921583	0.163	0.115	1	0.132956	No
Gna12	0.141746	0.110025	0.192	0.146	1	0.158732	No
Ly6a	0.141773	-0.0292769	0.316	0.395	1	-0.0422376	No
Cep170	0.142172	0.167502	0.388	0.344	1	0.241654	No
Nfkbie	0.14224	-0.0905311	0.391	0.484	1	-0.130609	No
Slc35c1	0.142307	-0.0730308	0.14	0.197	1	-0.105361	No
Lsm2	0.142664	0.0885938	0.179	0.127	1	0.127814	No
Kat14	0.142809	-0.0243009	0.029	0.057	1	-0.0350589	No
Impa2	0.142858	0.152061	0.332	0.268	1	0.219378	No
Htra2	0.14308	0.098456	0.3	0.236	1	0.142042	No
Ccl5	0.143133	0.0899804	0.296	0.236	1	0.129814	No
Klrc2	0.143163	0.0564007	0.026	0.006	1	0.081369	No
Cmc4	0.143163	0.0367466	0.026	0.006	1	0.0530141	No
Ptgs2os2	0.143163	0.0328718	0.026	0.006	1	0.0474239	No
Zbtb39	0.143163	0.0252085	0.026	0.006	1	0.0363682	No
Tomm7	0.143549	-0.0893509	0.736	0.796	1	-0.128906	No
Topors	0.143576	0.0752975	0.186	0.134	1	0.108631	No
Atp2b1	0.143634	0.0900638	0.821	0.783	1	0.129935	No
Tmem203	0.143659	-0.0850305	0.091	0.134	1	-0.122673	No
Hyou1	0.14398	0.120152	0.287	0.242	1	0.173343	No
Cnot11	0.143984	-0.0326321	0.121	0.172	1	-0.0470782	No
Gzme	0.144001	0.0585823	0.026	0.006	1	0.0845164	No
Trmt5	0.144001	0.0372152	0.026	0.006	1	0.0536902	No
Scai	0.144001	0.0344179	0.026	0.006	1	0.0496545	No
1700066M21Rik	0.144001	0.0300806	0.026	0.006	1	0.0433971	No
Card6	0.144005	-0.0355058	0.029	0.057	1	-0.0512241	No
Mtrf1l	0.144005	-0.0408741	0.029	0.057	1	-0.0589689	No
Riok1	0.144124	-0.0226733	0.205	0.28	1	-0.0327107	No
Ctse	0.144128	-0.00399685	0.195	0.268	1	-0.00576624	No
Tspan5	0.144129	0.111315	0.173	0.127	1	0.160594	No
Gm5577	0.144154	-0.0229131	0.016	0.038	1	-0.0330565	No
Itsn1	0.144321	0.12095	0.117	0.076	1	0.174494	No
Rab2a	0.144432	0.120201	0.743	0.707	1	0.173414	No
Dctn6	0.144502	0.144411	0.3	0.255	1	0.208342	No
Zw10	0.144554	0.0395776	0.046	0.019	1	0.0570984	No
Mmp9	0.144844	0.076382	0.026	0.006	1	0.110196	No
Tarbp1	0.144844	0.0430557	0.026	0.006	1	0.0621163	No
A530076I17Rik	0.144844	0.0396683	0.026	0.006	1	0.0572293	No
Ccp110	0.144844	0.0373269	0.026	0.006	1	0.0538513	No
Ppip5k2	0.144847	0.0473303	0.182	0.134	1	0.0682833	No
Haspin	0.144918	-0.016918	0.016	0.038	1	-0.0244076	No
F7	0.144918	-0.0182914	0.016	0.038	1	-0.0263889	No
Jag1	0.144918	-0.0239775	0.016	0.038	1	-0.0345922	No
Pfdn5	0.145066	-0.109624	0.847	0.93	1	-0.158154	No
Il15ra	0.14521	-0.043253	0.156	0.217	1	-0.0624009	No
N4bp2l1	0.145265	0.122936	0.235	0.178	1	0.177359	No
Acd	0.145368	-0.00325046	0.15	0.21	1	-0.00468942	No
Tmem41b	0.145476	0.0725722	0.202	0.146	1	0.104699	No
Pitrm1	0.145685	-0.0391928	0.059	0.096	1	-0.0565433	No
Lratd2	0.14569	0.0348807	0.026	0.006	1	0.0503222	No
Ccdc106	0.14569	0.0323446	0.026	0.006	1	0.0466634	No
Gm48226	0.14569	0.0278521	0.026	0.006	1	0.040182	No
Fuom	0.145741	0.0548426	0.104	0.064	1	0.0791211	No
Ints6l	0.14579	0.0511001	0.147	0.096	1	0.0737218	No
Tmem35b	0.145795	0.0675808	0.046	0.019	1	0.0974984	No
AI504432	0.145832	-0.00572543	0.15	0.21	1	-0.00826006	No
Selenop	0.145857	-0.149077	0.534	0.618	1	-0.215073	No
Herpud1	0.145969	-0.12086	0.248	0.306	1	-0.174364	No
Tcp1	0.146024	-0.0366802	0.521	0.592	1	-0.0529184	No
Id1	0.146172	0.107042	0.14	0.096	1	0.154428	No
Hsdl1	0.146303	0.0833759	0.124	0.083	1	0.120286	No
Zdhhc9	0.146325	0.104721	0.218	0.166	1	0.151081	No
Gigyf1	0.146332	-0.0634027	0.068	0.108	1	-0.0914708	No
Dclre1c	0.14636	-0.0597765	0.244	0.312	1	-0.0862393	No
Cox4i2	0.14654	0.0345554	0.026	0.006	1	0.0498529	No
Hic2	0.14654	0.0283128	0.026	0.006	1	0.0408468	No
Sla2	0.14654	0.0178547	0.026	0.006	1	0.0257589	No
Saraf	0.146733	0.130727	0.368	0.318	1	0.188599	No
Ikzf5	0.146811	-0.0182048	0.088	0.134	1	-0.026264	No
Sugp1	0.146829	-0.0489308	0.127	0.178	1	-0.0705922	No
Rpp25l	0.147023	0.0776447	0.192	0.14	1	0.112018	No
Ndfip2	0.147045	0.215493	0.498	0.484	1	0.310891	No
Zfp69	0.147045	0.0351869	0.046	0.019	1	0.0507639	No
Gpr183	0.147084	0.22293	0.221	0.172	1	0.32162	No
Tubb2a	0.147102	0.0929028	0.267	0.204	1	0.13403	No
Gabarapl1	0.147203	0.0798072	0.134	0.089	1	0.115137	No
Cox7a1	0.147229	-0.0249698	0.016	0.038	1	-0.0360239	No
Vcpip1	0.147236	-0.0298587	0.391	0.465	1	-0.043077	No
Aph1c	0.147331	0.053702	0.192	0.14	1	0.0774756	No
Ccnh	0.147348	0.0692138	0.195	0.146	1	0.0998544	No
Cul2	0.147354	-0.0404128	0.147	0.204	1	-0.0583033	No
Mfap1b	0.147394	0.0324316	0.026	0.006	1	0.0467889	No
Cacnb1	0.147394	0.0265353	0.026	0.006	1	0.0382823	No
Cklf	0.147449	0.141867	0.433	0.389	1	0.204671	No
[truncated: 11,457 more rows]

## Sheet: Fig.4b_volcano_PT2a_vs_PDL1
	p_val	avg_logFC	pct.1	pct.2	p_val_adj	log2FC	label_in_plot
Gm8797	4.74181e-14	0.452872	0.543	0.159	7.26398e-10	0.653357	No
Gm3839	6.71201e-13	-0.606709	0.262	0.592	1.02821e-08	-0.875297	No
H2-K1	2.98814e-07	0.292958	1	0.975	0.00457754	0.42265	Yes
Rnase6	4.62066e-06	0.409514	0.6	0.382	0.0707839	0.590804	No
H2-D1	4.82526e-06	0.24969	0.99	0.981	0.0739182	0.360227	Yes
Gm4070	5.21698e-06	0.324021	0.557	0.331	0.0799189	0.467464	No
Irf1	1.42057e-05	0.369545	0.881	0.745	0.217617	0.53314	Yes
Stat1	2.38034e-05	0.370131	0.876	0.841	0.364644	0.533986	Yes
Rpl21	2.40869e-05	-0.247697	0.919	0.962	0.368987	-0.357352	No
Itgb7	3.91089e-05	0.298809	0.714	0.497	0.599109	0.43109	No
AY036118	3.97915e-05	-0.701903	0.929	0.962	0.609566	-1.01263	No
Tap1	4.10019e-05	0.396021	0.786	0.682	0.628107	0.571337	Yes
Klrk1	5.94412e-05	0.345987	0.476	0.287	0.91058	0.499154	No
Cxcl2	9.86988e-05	-0.383201	0.31	0.529	1	-0.552842	No
Derl2	0.000101017	0.250655	0.371	0.204	1	0.361619	No
H2-Q6	0.000109371	0.402367	0.524	0.363	1	0.580493	Yes
Rpl29	0.000114048	-0.250842	0.667	0.783	1	-0.361888	No
Rplp0	0.000116814	-0.214157	0.981	1	1	-0.308963	No
Ndufb5	0.000130374	0.284584	0.714	0.51	1	0.410569	No
Selplg	0.000131156	0.266572	0.805	0.675	1	0.384583	No
Gapdh	0.000134771	-0.306787	0.9	0.911	1	-0.4426	No
H2-T23	0.000145655	0.237092	0.933	0.911	1	0.342051	No
Gbp4	0.000148956	0.383712	0.595	0.439	1	0.55358	No
Tes	0.000173077	-0.32503	0.467	0.618	1	-0.46892	No
Agtpbp1	0.000193159	-0.20515	0.195	0.363	1	-0.295969	No
Rhou	0.000195074	-0.197468	0.138	0.293	1	-0.284886	No
Tapbpl	0.000198989	0.285497	0.452	0.268	1	0.411886	No
Adssl1	0.000224248	-0.169296	0.381	0.605	1	-0.244243	No
Basp1	0.000290303	-0.46215	0.362	0.529	1	-0.666742	No
Rpl3	0.000295286	-0.247559	0.91	0.936	1	-0.357153	No
Sphk1	0.000299412	-0.132363	0.019	0.108	1	-0.190959	No
Tnfaip2	0.000329676	0.343613	0.762	0.662	1	0.495729	No
Rpl26	0.000454426	-0.173288	0.929	0.994	1	-0.250001	No
Cep89	0.000454974	-0.0536414	0	0.057	1	-0.0773883	No
Calm2	0.000466082	-0.236644	0.676	0.79	1	-0.341406	No
Copg2	0.000466662	0.169346	0.31	0.159	1	0.244315	No
Cd180	0.000509662	0.212044	0.3	0.146	1	0.305914	No
F3	0.000514817	-0.062973	0.024	0.115	1	-0.0908509	No
Elof1	0.000518116	-0.185456	0.252	0.408	1	-0.267556	No
Ccl8	0.000535548	-0.470901	0.019	0.102	1	-0.679366	No
Gpr141	0.000546675	0.348143	0.829	0.726	1	0.502264	No
Rnft1	0.000547194	0.173165	0.286	0.134	1	0.249824	No
Adgre5	0.000622078	0.221783	0.838	0.669	1	0.319965	No
Setd6	0.000644211	0.103163	0.071	0	1	0.148832	No
Samhd1	0.000662132	0.293461	0.948	0.904	1	0.423375	No
Rnf20	0.000813078	0.208116	0.419	0.248	1	0.300249	No
Rps23	0.000879021	-0.169015	0.976	0.987	1	-0.243837	No
C1galt1c1	0.000942858	0.189249	0.4	0.229	1	0.273029	No
Arel1	0.000975357	0.205352	0.229	0.102	1	0.296261	No
Pgap2	0.00103899	0.209826	0.376	0.229	1	0.302715	No
Birc3	0.00107604	0.25317	0.652	0.516	1	0.365247	No
Tap2	0.00113478	0.292996	0.738	0.592	1	0.422704	Yes
Ilvbl	0.00118073	-0.137889	0.052	0.153	1	-0.198932	No
Tpt1	0.00119905	-0.135539	0.995	1	1	-0.195541	No
Fgl2	0.00121885	0.389689	0.724	0.586	1	0.562203	No
Pstpip2	0.00122591	0.241041	0.519	0.369	1	0.347748	No
Ly6c2	0.00128455	0.324935	0.843	0.809	1	0.468782	No
Tox	0.00129475	-0.0843295	0.014	0.083	1	-0.121662	No
Retreg3	0.00130965	0.161044	0.248	0.115	1	0.232338	No
Hspa1b	0.00133256	-0.408207	0.081	0.197	1	-0.588918	No
Htra3	0.0014275	-0.142842	0.014	0.083	1	-0.206078	No
Pex3	0.00143086	0.134131	0.133	0.038	1	0.19351	No
Gbp8	0.00148178	0.377748	0.381	0.229	1	0.544975	No
Nfkbia	0.00150479	-0.334602	0.805	0.841	1	-0.482728	No
Dnpep	0.00157402	0.131334	0.324	0.191	1	0.189475	No
Capns1	0.00160098	-0.196074	0.605	0.707	1	-0.282875	No
Ms4a4c	0.00161532	0.237432	0.871	0.866	1	0.342542	No
Hmox1	0.00165048	-0.608785	0.333	0.484	1	-0.878291	No
Rps12	0.00170564	-0.232889	0.957	0.987	1	-0.335987	No
Tma16	0.00172867	0.101227	0.124	0.032	1	0.146039	No
Pggt1b	0.00179257	0.057918	0.333	0.185	1	0.0835581	No
Egr1	0.00183529	0.600052	0.605	0.49	1	0.865692	No
Inpp4a	0.00188499	0.188976	0.248	0.121	1	0.272634	No
Txnl4a	0.00195205	-0.134211	0.171	0.299	1	-0.193625	No
Vps37b	0.00195936	0.30106	0.462	0.331	1	0.434338	No
Rp2	0.0019669	0.246411	0.533	0.369	1	0.355496	No
Id2	0.0019776	-0.388725	0.5	0.605	1	-0.560812	No
Cdkn1a	0.00197852	-0.335943	0.833	0.866	1	-0.484663	No
Etfdh	0.00198172	0.120936	0.186	0.07	1	0.174474	No
Mrps17	0.00203069	0.177302	0.429	0.268	1	0.255792	No
Gm15283	0.00204187	-0.0852447	0.019	0.089	1	-0.122982	No
Gm48768	0.00204912	-0.0463208	0	0.045	1	-0.0668268	No
Celsr3	0.00204912	-0.0521055	0	0.045	1	-0.0751723	No
Pgam1	0.00204912	-0.243015	0.862	0.892	1	-0.350597	No
Slc7a2	0.00206018	-0.442287	0.019	0.089	1	-0.638085	No
Adam8	0.00208317	-0.396801	0.381	0.522	1	-0.572462	No
F630028O10Rik	0.00208985	0.19803	0.195	0.083	1	0.285696	No
Tmx3	0.00210785	0.188466	0.486	0.312	1	0.271899	No
Gzma	0.0022365	0.197138	0.405	0.255	1	0.28441	No
2610008E11Rik	0.00237274	0.0971058	0.057	0	1	0.140094	No
Psmb8	0.00237511	0.200794	0.971	0.943	1	0.289685	No
Rpl28	0.00242698	-0.147611	0.957	0.981	1	-0.212958	No
Nin	0.00244949	0.226975	0.543	0.369	1	0.327456	No
Oip5os1	0.002488	0.192601	0.357	0.217	1	0.277864	No
Ankrd44	0.00249461	0.223888	0.629	0.478	1	0.323002	No
Cd93	0.00249478	-0.250578	0.257	0.389	1	-0.361508	No
Mtpn	0.00251879	0.233496	0.81	0.72	1	0.336863	No
Rps3a1	0.00255425	-0.170838	0.981	0.987	1	-0.246467	No
Cenpb	0.00257307	-0.265055	0.371	0.49	1	-0.382393	No
Calhm6	0.00257977	0.445239	0.6	0.484	1	0.642344	No
Per1	0.00261951	-0.206284	0.452	0.548	1	-0.297604	No
Rbbp7	0.00262087	0.153459	0.295	0.166	1	0.221395	No
Xpc	0.00263012	0.111027	0.11	0.025	1	0.160178	No
Pofut1	0.00280406	0.136828	0.167	0.064	1	0.197401	No
Cybb	0.00283026	0.282735	0.91	0.911	1	0.407901	No
Clec2d	0.00283113	0.177447	0.771	0.618	1	0.256001	No
Trim11	0.00290091	0.243267	0.276	0.153	1	0.35096	No
Msr1	0.00291712	-0.219981	0.624	0.713	1	-0.317366	No
Smim19	0.00296164	0.134994	0.324	0.178	1	0.194756	No
Btg2	0.00301099	0.339077	0.876	0.841	1	0.489184	No
Egln3	0.00303402	-0.320089	0.11	0.223	1	-0.461791	No
Cd2ap	0.00306491	0.258124	0.6	0.484	1	0.372395	No
Ddhd1	0.00306922	0.272077	0.5	0.376	1	0.392524	No
Slc25a5	0.00308464	0.151124	0.905	0.892	1	0.218026	No
H2-M3	0.00312554	0.193589	0.424	0.28	1	0.27929	No
Stx6	0.00333676	-0.158609	0.214	0.344	1	-0.228824	No
Gbp3	0.0033623	0.199034	0.629	0.471	1	0.287145	No
Rpl13	0.00338071	-0.170656	0.967	1	1	-0.246205	No
Znrf1	0.00338782	0.181274	0.448	0.299	1	0.261523	No
Eef1g	0.00339005	-0.185415	0.571	0.701	1	-0.267498	No
Creb1	0.00346261	0.199823	0.443	0.293	1	0.288284	No
Htra2	0.0034998	0.182837	0.39	0.236	1	0.263778	No
Mfsd5	0.00352416	0.140075	0.443	0.274	1	0.202085	No
Atp2b4	0.00353197	-0.187307	0.09	0.191	1	-0.270228	No
Dhx36	0.00355975	0.215155	0.4	0.28	1	0.310403	No
Arpp19	0.00356377	0.256009	0.657	0.548	1	0.369343	No
Lrrk1	0.00358747	0.18636	0.286	0.159	1	0.268861	No
Tmem86a	0.00369468	0.10844	0.143	0.051	1	0.156446	No
Tnfaip1	0.00394141	-0.110979	0.09	0.197	1	-0.16011	No
Rps16	0.00399447	-0.127725	0.986	0.994	1	-0.184268	No
Igsf6	0.00400509	0.214329	0.752	0.675	1	0.309211	No
Rps17	0.00408144	-0.215146	0.857	0.924	1	-0.310389	No
Srfbp1	0.00413633	0.097895	0.105	0.025	1	0.141233	No
Zfp710	0.00419353	0.153244	0.367	0.217	1	0.221084	No
Laptm4b	0.00419787	0.0579842	0.067	0.006	1	0.0836535	No
2010315B03Rik	0.00428868	0.0955224	0.133	0.045	1	0.13781	No
Uba7	0.00431713	0.197859	0.424	0.28	1	0.28545	No
Bod1l	0.00438037	0.19875	0.433	0.274	1	0.286736	No
Cdyl	0.00441759	-0.104962	0.143	0.261	1	-0.151429	No
Hnrnpf	0.00442546	0.16063	0.924	0.873	1	0.23174	No
Snx18	0.00442875	-0.226259	0.571	0.669	1	-0.326423	No
Rbms2	0.00449021	-0.21739	0.024	0.089	1	-0.313627	No
Dtymk	0.00465824	0.164597	0.143	0.051	1	0.237464	No
Fbxl5	0.00471702	0.219346	0.7	0.567	1	0.316449	No
Maff	0.00483047	-0.164977	0.167	0.28	1	-0.238012	No
Lpar6	0.0048641	0.190994	0.348	0.217	1	0.275546	No
Rbbp6	0.0048872	-0.163519	0.233	0.363	1	-0.235909	No
Nusap1	0.00489792	-0.0558026	0.005	0.051	1	-0.0805062	No
Ifi47	0.00491761	0.285901	0.771	0.694	1	0.412467	No
Hnrnpa3	0.00491936	-0.143704	0.924	0.962	1	-0.207321	No
Crem	0.00495185	-0.145044	0.243	0.389	1	-0.209254	No
Il18bp	0.00497454	0.238856	0.305	0.178	1	0.344597	No
Gm17035	0.00500851	-0.150359	0.067	0.159	1	-0.216923	No
Mrps6	0.00502813	-0.131925	0.11	0.217	1	-0.190327	No
Mtif3	0.00509848	0.095464	0.1	0.025	1	0.137725	No
Lars2	0.00513046	-0.0656805	0.867	0.93	1	-0.0947569	No
Dnajb5	0.00523375	-0.0762003	0.024	0.089	1	-0.109934	No
Hectd1	0.00524932	0.198705	0.671	0.541	1	0.286671	No
Hivep2	0.0052598	0.154399	0.181	0.083	1	0.222751	No
Msto1	0.00528568	0.0750093	0.076	0.013	1	0.108216	No
Eid1	0.00537178	-0.186664	0.333	0.465	1	-0.2693	No
Dynlt1c	0.00538553	-0.125478	0.143	0.255	1	-0.181027	No
Pcnx4	0.00546177	0.0987295	0.076	0.013	1	0.142437	No
Mpeg1	0.00554148	0.384015	0.886	0.866	1	0.554016	No
Gtpbp3	0.00554885	-0.0922625	0.029	0.096	1	-0.133107	No
Gas8	0.00566787	0.0476983	0.048	0	1	0.068814	No
Bnip3	0.00567315	-0.31599	0.381	0.503	1	-0.455878	No
Slc39a14	0.00574392	-0.136419	0.067	0.153	1	-0.19681	No
Fam117b	0.00582771	-0.235683	0.305	0.427	1	-0.340019	No
Smg5	0.00587422	0.0893366	0.195	0.089	1	0.128885	No
Arfgap1	0.00589339	-0.121449	0.148	0.255	1	-0.175214	No
Gdpgp1	0.00596827	0.0531223	0.062	0.006	1	0.0766393	No
Otulin	0.00599813	0.117204	0.471	0.312	1	0.16909	No
Nfatc2	0.00603854	0.1186	0.148	0.057	1	0.171103	No
Pik3r6	0.00608805	0.201961	0.319	0.197	1	0.291368	No
Itpr1	0.0061439	0.25099	0.343	0.21	1	0.362103	No
Rpl7	0.00620705	-0.146867	0.919	0.975	1	-0.211884	No
Gm4285	0.0062143	0.128141	0.086	0.019	1	0.184868	No
Ppp2cb	0.00624916	-0.11156	0.276	0.401	1	-0.160948	No
Mindy1	0.0063231	-0.129509	0.129	0.242	1	-0.186842	No
Cd300a	0.00635921	0.138378	0.714	0.561	1	0.199637	No
Trem2	0.00640203	-0.161659	0.143	0.255	1	-0.233225	No
Zfp961	0.00640349	0.075446	0.086	0.019	1	0.108846	No
Exosc5	0.00642701	0.132383	0.257	0.14	1	0.190988	No
Cebpe	0.00647957	-0.0873121	0.033	0.102	1	-0.125965	No
Tmem50a	0.00655445	0.202181	0.829	0.72	1	0.291686	No
Psmb10	0.00664275	0.216361	0.786	0.732	1	0.312143	No
Rapgef6	0.00665806	0.137805	0.433	0.293	1	0.19881	No
Sphk2	0.0067515	0.132562	0.271	0.146	1	0.191246	No
Gbp2	0.00675857	0.292765	0.8	0.669	1	0.42237	No
Uchl5	0.00678941	-0.167686	0.133	0.242	1	-0.241919	No
Slc4a1ap	0.00682869	0.133299	0.152	0.064	1	0.19231	No
Rps26	0.00683934	-0.189482	0.976	0.987	1	-0.273364	No
Ddx19a	0.00690611	0.1185	0.195	0.096	1	0.17096	No
Atp5k	0.0069138	0.180204	0.719	0.611	1	0.259979	No
Mitf	0.00699591	0.160999	0.29	0.166	1	0.232272	No
Yipf3	0.00708388	0.106094	0.395	0.248	1	0.153062	No
Stx17	0.00708391	0.115576	0.171	0.076	1	0.166741	No
Leprot	0.00715651	0.202826	0.643	0.51	1	0.292616	No
Evi2b	0.00741356	0.115229	0.176	0.083	1	0.16624	No
Tcirg1	0.00743684	0.184492	0.657	0.522	1	0.266166	No
Smyd5	0.00750741	0.0654224	0.071	0.013	1	0.0943845	No
Rpl27a	0.00768056	-0.162268	0.962	0.987	1	-0.234103	No
Rps7	0.00770361	-0.146345	0.967	0.994	1	-0.211132	No
Cyld	0.00770434	0.172771	0.348	0.217	1	0.249256	No
Fos	0.00772705	0.248109	0.919	0.866	1	0.357946	No
Rngtt	0.00775746	0.147385	0.257	0.146	1	0.212632	No
Tsn	0.007776	0.147042	0.471	0.331	1	0.212137	No
Cox15	0.00777935	0.115204	0.114	0.038	1	0.166205	No
Sars	0.0077932	-0.0977375	0.338	0.471	1	-0.141005	No
Dgcr8	0.00779697	0.0931538	0.095	0.025	1	0.134392	No
Slamf8	0.00784085	0.133746	0.414	0.268	1	0.192954	No
Gzmc	0.00784752	0.210951	0.124	0.045	1	0.304338	No
D830025C05Rik	0.00785768	-0.0513748	0.01	0.057	1	-0.0741181	No
Armc6	0.00785768	-0.0548036	0.01	0.057	1	-0.0790649	No
Pvr	0.00790803	-0.149915	0.124	0.223	1	-0.216282	No
Mt1	0.00806775	-0.22648	0.462	0.592	1	-0.326741	No
Rmnd1	0.00808202	0.13597	0.133	0.051	1	0.196163	No
Lacc1	0.00811667	0.141905	0.162	0.07	1	0.204726	No
Eif4e3	0.00817219	0.206303	0.529	0.401	1	0.297632	No
Zfp846	0.00825908	-0.0603487	0.01	0.057	1	-0.0870647	No
Rnf115	0.00832269	0.182128	0.576	0.471	1	0.262755	No
Tpra1	0.00842416	0.170389	0.195	0.096	1	0.245819	No
Nt5dc3	0.00846621	0.0683564	0.095	0.025	1	0.0986174	No
Bhlhe40	0.00846923	-0.371188	0.343	0.471	1	-0.535511	No
Pde4d	0.00850864	-0.0455045	0.01	0.057	1	-0.0656491	No
Prkcd	0.00852865	0.118368	0.857	0.758	1	0.170768	No
Eif2s2	0.00853114	-0.217338	0.629	0.745	1	-0.313553	No
Wdr75	0.00858261	0.0816255	0.095	0.025	1	0.117761	No
P4hb	0.00870928	-0.242412	0.843	0.879	1	-0.349727	No
Dusp22	0.00877606	0.161543	0.367	0.242	1	0.233057	No
Zfp933	0.00877625	0.0796372	0.043	0	1	0.114892	No
Homez	0.00877625	0.0427825	0.043	0	1	0.0617222	No
A630001G21Rik	0.00884511	0.143012	0.243	0.14	1	0.206323	No
Sav1	0.00890319	-0.0938869	0.276	0.408	1	-0.13545	No
Apoe	0.00901144	-0.655194	0.571	0.656	1	-0.945245	No
Son	0.00906469	0.18755	0.895	0.815	1	0.270577	No
Ciita	0.00915078	0.137721	0.281	0.159	1	0.198689	No
Tgtp1	0.00925968	0.240277	0.276	0.166	1	0.346647	No
Scamp2	0.00928652	0.187129	0.7	0.605	1	0.26997	No
Rps25	0.00931655	-0.164273	0.895	0.962	1	-0.236995	No
Ppp1cc	0.00932723	-0.17115	0.557	0.675	1	-0.246918	No
Abcg1	0.00933059	0.251324	0.486	0.35	1	0.362584	No
Alox5	0.00938159	0.0693145	0.057	0.006	1	0.0999996	No
Mfsd2a	0.00938256	-0.0320273	0	0.032	1	-0.0462056	No
Trav3-3	0.00938256	-0.0356747	0	0.032	1	-0.0514677	No
Zfp993	0.00938256	-0.0378733	0	0.032	1	-0.0546396	No
2610306M01Rik	0.00938256	-0.0429038	0	0.032	1	-0.0618972	No
D630039A03Rik	0.00938256	-0.0545373	0	0.032	1	-0.0786807	No
Pi4kb	0.00955628	0.116403	0.2	0.102	1	0.167934	No
B2m	0.00957845	0.10042	0.995	0.994	1	0.144876	Yes
Fbxl18	0.00962418	-0.0394246	0.005	0.045	1	-0.0568777	No
Irf2	0.00969308	0.15983	0.795	0.72	1	0.230586	No
Amer1	0.00972649	0.0688837	0.057	0.006	1	0.0993782	No
Tgtp2	0.00988587	0.248514	0.6	0.465	1	0.35853	No
Emp3	0.00997467	0.115347	0.919	0.898	1	0.16641	No
Wdr61	0.00997975	0.134617	0.29	0.178	1	0.194212	No
Git1	0.0101288	-0.0823367	0.048	0.121	1	-0.118787	No
Celf2	0.0101875	0.246676	0.681	0.561	1	0.355879	No
Dancr	0.0101878	-0.0431617	0.005	0.045	1	-0.0622692	No
St6gal1	0.0101902	-0.0929765	0.052	0.127	1	-0.134137	No
Gfm2	0.0102136	-0.0459017	0.024	0.083	1	-0.0662222	No
Pgap1	0.0102748	0.186473	0.138	0.057	1	0.269023	No
S100a13	0.0102756	-0.172454	0.652	0.777	1	-0.248798	No
Srsf3	0.0102815	-0.191573	0.69	0.745	1	-0.276381	No
Rhno1	0.0103803	-0.0663983	0.048	0.121	1	-0.0957926	No
1110008P14Rik	0.0104706	0.232022	0.324	0.204	1	0.334738	No
Shoc2	0.0105291	0.200354	0.405	0.268	1	0.289049	No
Themis2	0.0105842	0.241032	0.643	0.599	1	0.347735	No
Tmem19	0.0107446	0.103098	0.21	0.108	1	0.148738	No
Atl1	0.0107679	-0.0811552	0.048	0.121	1	-0.117082	No
Flt1	0.0107753	0.289604	0.157	0.07	1	0.41781	No
Hsp90aa1	0.0108071	0.0133467	0.676	0.752	1	0.0192553	No
Itga4	0.0108886	0.327721	0.752	0.688	1	0.472802	No
Vac14	0.0109306	-0.121718	0.167	0.274	1	-0.175602	No
Pkm	0.0109425	-0.194351	0.948	0.975	1	-0.28039	No
Xpr1	0.0109614	0.232277	0.381	0.274	1	0.335105	No
Lag3	0.0109755	-0.0639675	0.014	0.064	1	-0.0922856	No
Spata2	0.011007	0.0507745	0.143	0.057	1	0.073252	No
Acp5	0.0110714	-0.108884	0.052	0.127	1	-0.157087	No
Thap7	0.0111224	0.126412	0.252	0.14	1	0.182374	No
Mbp	0.0111526	0.207982	0.367	0.248	1	0.300055	No
Hspa1a	0.0111809	-0.0648878	0.133	0.236	1	-0.0936133	No
Eif4a1	0.0113328	-0.159948	0.776	0.873	1	-0.230756	No
Zdhhc9	0.0113421	0.168228	0.271	0.166	1	0.242701	No
Rps21	0.011356	-0.130889	0.952	0.994	1	-0.188833	No
Fhl3	0.0113639	-0.0139195	0.024	0.083	1	-0.0200815	No
Fgr	0.0114557	0.1718	0.79	0.701	1	0.247855	No
Ddhd2	0.0115117	-0.04588	0.043	0.115	1	-0.0661908	No
Rrs1	0.0115376	0.0837511	0.09	0.025	1	0.120827	No
Malat1	0.0115484	0.259124	0.976	0.93	1	0.373837	No
Card19	0.0115834	-0.226947	0.714	0.752	1	-0.327415	No
Tmem251	0.0116743	-0.120797	0.252	0.369	1	-0.174273	No
Gm20707	0.0118186	0.0752764	0.129	0.051	1	0.108601	No
Cd3g	0.0118262	-0.0948374	0.067	0.146	1	-0.136821	No
Rbl1	0.0118439	0.0943076	0.186	0.089	1	0.136057	No
Pik3c3	0.011907	0.0952553	0.148	0.064	1	0.137424	No
Cdc34	0.0120195	-0.125827	0.343	0.465	1	-0.18153	No
Prkx	0.0121349	0.22816	0.657	0.561	1	0.329166	No
Rpl35a	0.0121727	-0.157838	0.91	0.955	1	-0.227712	No
Mark3	0.0123063	0.134962	0.376	0.255	1	0.194709	No
Cd80	0.012355	-0.178489	0.286	0.395	1	-0.257505	No
Ncoa1	0.0125556	0.235135	0.457	0.344	1	0.339228	No
Galnt7	0.0126493	0.123416	0.157	0.07	1	0.178051	No
Gys1	0.0126693	-0.114754	0.081	0.166	1	-0.165556	No
Serpina3g	0.0126718	0.164903	0.19	0.096	1	0.237905	No
Nr2c2ap	0.0126747	-0.143461	0.081	0.159	1	-0.206971	No
Ptpn6	0.0127476	0.164803	0.8	0.745	1	0.237761	No
Gm1673	0.0127824	-0.112204	0.176	0.287	1	-0.161876	No
Usp46	0.0128066	0.0691606	0.067	0.013	1	0.0997777	No
Aup1	0.0128321	0.143623	0.805	0.682	1	0.207204	No
Lsm2	0.0129148	0.110674	0.233	0.127	1	0.159669	No
Smim20	0.0130029	0.133268	0.31	0.191	1	0.192264	No
Gpn2	0.0130283	0.0691286	0.1	0.032	1	0.0997315	No
Scfd1	0.0130687	0.132959	0.31	0.204	1	0.19182	No
Pole4	0.0131524	0.1896	0.352	0.255	1	0.273534	No
Mif4gd	0.0131776	0.154468	0.343	0.223	1	0.22285	No
Hist1h1b	0.0132684	-0.124541	0.124	0.217	1	-0.179675	No
Aldoa	0.0133187	-0.310633	0.929	0.949	1	-0.448149	No
Ifi30	0.0134356	0.247977	0.871	0.796	1	0.357755	No
Lgals1	0.0134838	-0.261768	0.886	0.911	1	-0.377652	No
Uba52	0.0135733	-0.131957	0.995	1	1	-0.190374	No
Samd9l	0.0136034	0.272817	0.671	0.624	1	0.393591	No
Gm45871	0.0136188	0.0664952	0.038	0	1	0.0959322	No
Map3k9	0.0136188	0.0604204	0.038	0	1	0.0871683	No
Pik3ip1	0.0136188	0.047918	0.038	0	1	0.0691311	No
Tmem69	0.0136188	0.0374706	0.038	0	1	0.0540586	No
Siglecg	0.0137189	0.117502	0.052	0.006	1	0.169519	No
Hdhd2	0.0138119	0.128776	0.171	0.083	1	0.185785	No
Hnrnpu	0.0138287	0.134386	0.905	0.841	1	0.193878	No
Dcps	0.0138425	0.101934	0.333	0.217	1	0.147059	No
Sord	0.0138606	-0.0994831	0.1	0.185	1	-0.143524	No
Parp11	0.0138996	0.101643	0.233	0.127	1	0.146639	No
Serbp1	0.0139809	-0.107557	0.752	0.803	1	-0.155172	No
Clns1a	0.0140801	0.147809	0.357	0.242	1	0.213243	No
Mrpl16	0.0141221	0.125059	0.176	0.089	1	0.180422	No
Zfp97	0.014123	-0.0600579	0.019	0.07	1	-0.0866452	No
Ccm2	0.0142801	0.156566	0.367	0.242	1	0.225877	No
Tmbim6	0.0143072	0.166631	0.929	0.924	1	0.240398	No
Rgcc	0.0143579	-0.128928	0.086	0.172	1	-0.186003	No
Psme2	0.0143774	0.180618	0.914	0.854	1	0.260576	No
Actr3	0.0144045	0.0897964	0.971	0.968	1	0.129549	No
Ran	0.0144441	-0.164782	0.662	0.764	1	-0.23773	No
Ccdc138	0.0144783	0.0497369	0.052	0.006	1	0.0717551	No
Dpy19l1	0.0144871	0.148592	0.348	0.229	1	0.214373	No
Nemp1	0.0144889	-0.114007	0.038	0.102	1	-0.164477	No
Shld1	0.014489	0.0641853	0.11	0.038	1	0.0925998	No
Cyb561d1	0.0146802	0.0881403	0.086	0.025	1	0.12716	No
Bpgm	0.0147395	0.0518204	0.052	0.006	1	0.0747611	No
Uck2	0.0147398	-0.144261	0.405	0.522	1	-0.208125	No
Scarb2	0.0148717	0.145839	0.567	0.452	1	0.210401	No
Zfp329	0.0148779	0.120033	0.086	0.025	1	0.173171	No
Klc4	0.0148948	-0.100258	0.01	0.051	1	-0.144641	No
Hmg20a	0.0151208	0.130988	0.143	0.064	1	0.188976	No
Mical1	0.0151303	0.137698	0.224	0.121	1	0.198656	No
Snx3	0.0151944	-0.185607	0.776	0.86	1	-0.267774	No
Rab2b	0.0153031	0.0995134	0.124	0.051	1	0.143568	No
Atraid	0.0153347	0.127368	0.295	0.185	1	0.183753	No
Trim27	0.0154184	0.18049	0.314	0.204	1	0.260392	No
Tradd	0.0155264	-0.114815	0.186	0.287	1	-0.165643	No
Sec62	0.0155675	0.165555	0.624	0.51	1	0.238845	No
Bcas3	0.0155882	0.0773365	0.086	0.025	1	0.111573	No
Gm13166	0.0160967	-0.0601782	0.01	0.051	1	-0.0868188	No
Calcrl	0.0161136	0.051254	0.086	0.025	1	0.0739439	No
Frg1	0.016128	0.194767	0.486	0.357	1	0.280989	No
Ctsc	0.0161517	0.265159	0.943	0.936	1	0.382544	No
Rcor1	0.0161653	-0.0604653	0.171	0.274	1	-0.0872329	No
Asb1	0.0161706	0.0709703	0.076	0.019	1	0.102389	No
Mrpl1	0.0162347	0.072017	0.2	0.108	1	0.103899	No
Cuta	0.0162395	0.155903	0.61	0.497	1	0.224921	No
Rps27a	0.0162732	-0.151235	0.976	0.994	1	-0.218186	No
Ddx23	0.0163231	-0.0783054	0.267	0.382	1	-0.112971	No
Supt7l	0.0163326	-0.0789137	0.062	0.134	1	-0.113848	No
Tfb2m	0.0164276	0.116305	0.133	0.057	1	0.167793	No
Snx6	0.0165847	0.149053	0.624	0.49	1	0.215038	No
Ptbp1	0.016643	0.194679	0.486	0.35	1	0.280863	No
Mfn2	0.016689	0.0935867	0.124	0.051	1	0.135017	No
Tubb5	0.0168198	-0.335147	0.614	0.707	1	-0.483516	No
Rbmx	0.0168235	0.0961134	0.152	0.07	1	0.138662	No
Cnot9	0.0169471	0.119002	0.133	0.057	1	0.171684	No
Ccny	0.0169485	0.0821229	0.371	0.261	1	0.118478	No
Dynlt1b	0.0171532	-0.17943	0.595	0.662	1	-0.258863	No
Cbfb	0.0172236	0.15375	0.471	0.363	1	0.221814	No
Ndrg1	0.0172695	-0.197971	0.386	0.471	1	-0.285612	No
Prickle3	0.0173732	0.0765354	0.2	0.108	1	0.110417	No
Ddx3x	0.0174531	0.124932	0.576	0.446	1	0.180238	No
Dut	0.0174789	-0.0741488	0.071	0.146	1	-0.106974	No
Uxs1	0.0174801	0.0786017	0.162	0.076	1	0.113398	No
L3mbtl2	0.0175985	-0.0793037	0.029	0.083	1	-0.114411	No
Polk	0.0176686	0.0792083	0.086	0.025	1	0.114273	No
Trim8	0.017678	0.147939	0.329	0.217	1	0.21343	No
Gbp7	0.0176944	0.255349	0.719	0.611	1	0.36839	No
Gm5431	0.0178046	0.148811	0.319	0.21	1	0.214689	No
Ywhag	0.0178159	0.0940316	0.714	0.618	1	0.135659	No
Atf7	0.0178442	0.187116	0.281	0.185	1	0.269952	No
Ciart	0.0178469	-0.0871346	0.057	0.127	1	-0.125709	No
Ppih	0.0179343	0.0522289	0.095	0.032	1	0.0753504	No
Slc16a10	0.0180117	0.168393	0.219	0.127	1	0.24294	No
Xpot	0.0180984	-0.0805075	0.029	0.083	1	-0.116148	No
Rbm45	0.0180991	-0.11159	0.095	0.178	1	-0.160991	No
Sntb1	0.0181376	0.0721946	0.062	0.013	1	0.104155	No
Mettl26	0.0182811	-0.110261	0.062	0.134	1	-0.159073	No
Naa16	0.0182986	-0.0820775	0.086	0.166	1	-0.118413	No
Clec4a3	0.0183517	0.240797	0.81	0.764	1	0.347397	No
Tut4	0.0183806	0.213291	0.324	0.223	1	0.307714	No
Anxa2	0.0184474	-0.214664	0.881	0.904	1	-0.309695	No
Map7d1	0.0185449	0.113856	0.638	0.484	1	0.164259	No
Rfc5	0.0186814	0.0691822	0.105	0.038	1	0.0998089	No
Cds2	0.0186911	0.109334	0.181	0.096	1	0.157735	No
Agbl5	0.0188497	-0.0464523	0.024	0.076	1	-0.0670165	No
Gpr34	0.0188593	0.079964	0.062	0.013	1	0.115364	No
Mex3d	0.0191357	-0.0662296	0.029	0.083	1	-0.0955491	No
Epc2	0.0192216	0.103719	0.243	0.14	1	0.149634	No
Rpp21	0.0192315	0.166702	0.471	0.363	1	0.240501	No
Mov10	0.0192449	0.114399	0.138	0.064	1	0.165043	No
Rpl14	0.0192652	-0.133768	0.919	0.962	1	-0.192987	No
Srbd1	0.0193042	0.052988	0.062	0.013	1	0.0764456	No
Cd47	0.0193667	0.143224	0.89	0.854	1	0.206628	No
Hspa5	0.0194442	0.284066	0.905	0.834	1	0.409821	No
P2ry12	0.0194546	0.0468253	0.062	0.013	1	0.0675547	No
Cyb5r4	0.0194858	0.126842	0.376	0.261	1	0.182994	No
Tm9sf4	0.0195091	0.172279	0.3	0.197	1	0.248547	No
Gatb	0.019606	0.0496973	0.062	0.013	1	0.0716981	No
Syncrip	0.0196783	0.0146979	0.448	0.331	1	0.0212045	No
Pianp	0.0196806	0.0385634	0.105	0.038	1	0.0556352	No
Rmdn3	0.0197812	0.161059	0.3	0.197	1	0.232359	No
Csgalnact2	0.0198448	0.127319	0.229	0.134	1	0.183683	No
Srsf2	0.0198513	0.16731	0.824	0.758	1	0.241377	No
Tusc1	0.0198852	0.083269	0.257	0.146	1	0.120132	No
Wdr1	0.0199308	-0.163837	0.776	0.822	1	-0.236367	No
Odc1	0.0199445	-0.161372	0.124	0.21	1	-0.23281	No
Nmnat3	0.0200516	-0.0308896	0.005	0.038	1	-0.0445643	No
Kifc1	0.0200516	-0.191922	0.005	0.038	1	-0.276886	No
Arid3a	0.0200776	0.133725	0.281	0.178	1	0.192924	No
Ctss	0.0200899	0.123762	0.981	0.981	1	0.178551	No
Neat1	0.0200979	0.209277	0.781	0.669	1	0.301922	No
Brf1	0.0201105	0.0822533	0.2	0.108	1	0.118666	No
Ppwd1	0.020297	-0.166877	0.129	0.217	1	-0.240753	No
Gm45890	0.0203514	-0.0193512	0	0.025	1	-0.0279179	No
Zfp316	0.0203514	-0.0205226	0	0.025	1	-0.0296079	No
Cntrob	0.0203514	-0.0222241	0	0.025	1	-0.0320626	No
Gm29585	0.0203514	-0.0239291	0	0.025	1	-0.0345223	No
A330009N23Rik	0.0203514	-0.0245339	0	0.025	1	-0.0353949	No
Rtl6	0.0203514	-0.0264749	0	0.025	1	-0.0381952	No
4930539J05Rik	0.0203514	-0.0266245	0	0.025	1	-0.0384111	No
Gm38287	0.0203514	-0.0279894	0	0.025	1	-0.0403801	No
Synpo	0.0203514	-0.0462847	0	0.025	1	-0.0667747	No
Foxp3	0.0203514	-0.0466385	0	0.025	1	-0.0672852	No
Nlrc3	0.0203514	-0.0523112	0	0.025	1	-0.0754691	No
Dbp	0.0203514	-0.102496	0	0.025	1	-0.147871	No
Depdc1b	0.0203514	-0.107448	0	0.025	1	-0.155014	No
Higd1a	0.0204655	-0.196123	0.576	0.643	1	-0.282946	No
Nadk2	0.0204858	-0.0997875	0.076	0.153	1	-0.143963	No
Ldlrad4	0.0205044	-0.0363647	0.005	0.038	1	-0.0524632	No
Myl12a	0.0205095	-0.149174	0.876	0.93	1	-0.215212	No
Ly6e	0.0205157	0.110531	0.967	0.949	1	0.159462	No
Capzb	0.0205463	-0.164946	0.905	0.949	1	-0.237967	No
Noc2l	0.0206053	0.115334	0.305	0.197	1	0.166392	No
Klra2	0.0206167	0.16498	0.662	0.573	1	0.238015	No
Becn1	0.0206253	0.136469	0.571	0.42	1	0.196883	No
Fam162a	0.0206772	-0.264587	0.324	0.414	1	-0.381718	No
Rab14	0.0207386	0.164146	0.805	0.732	1	0.236813	No
Nfkbib	0.0207567	0.178849	0.571	0.439	1	0.258024	No
Eng	0.0207891	-0.0548771	0.029	0.083	1	-0.0791709	No
Rnf5	0.0208248	0.126836	0.41	0.28	1	0.182985	No
Cited4	0.0209662	-0.0404683	0.005	0.038	1	-0.0583834	No
Ifng	0.0209662	-0.090083	0.005	0.038	1	-0.129962	No
Chordc1	0.0211743	0.122517	0.386	0.268	1	0.176755	No
Tesk2	0.0212005	0.0491355	0.033	0	1	0.0708876	No
Pigb	0.0212005	0.0489554	0.033	0	1	0.0706277	No
Zfp955a	0.0212005	0.0409642	0.033	0	1	0.0590988	No
Ptges3l	0.0212005	-0.04289	0.005	0.038	1	-0.0618772	No
Aldh18a1	0.0212708	-0.0486212	0.014	0.057	1	-0.0701455	No
Zfp983	0.0213239	0.0734227	0.133	0.057	1	0.105927	No
Fcnb	0.0215691	0.0756108	0.048	0.006	1	0.109083	No
Tnfrsf14	0.0215978	0.15336	0.314	0.217	1	0.221251	No
Lin54	0.0216127	-0.0775757	0.076	0.153	1	-0.111918	No
Hist1h3a	0.0216367	-0.0899194	0.014	0.057	1	-0.129726	No
Rpl10-ps3	0.0217411	-0.157204	0.952	0.987	1	-0.226797	No
Mtdh	0.0217699	0.136739	0.7	0.605	1	0.197273	No
6330562C20Rik	0.0218216	-0.0664058	0.014	0.057	1	-0.0958033	No
Dok2	0.0218933	-0.2349	0.433	0.548	1	-0.338889	No
Mfap1b	0.0219554	0.0699575	0.048	0.006	1	0.100927	No
Reep5	0.0219605	0.145632	0.867	0.758	1	0.210103	No
Gtdc1	0.0219755	0.0877507	0.119	0.051	1	0.126597	No
H2-T22	0.0221446	0.13418	0.614	0.503	1	0.193581	No
Cnot4	0.0221767	-0.114234	0.338	0.439	1	-0.164804	No
Taf9	0.0221957	-0.0451149	0.014	0.057	1	-0.0650871	No
Suclg1	0.0222144	0.0705092	0.371	0.248	1	0.101723	No
Hyou1	0.0223335	0.149516	0.343	0.242	1	0.215706	No
Nek1	0.0223477	0.0446	0.048	0.006	1	0.0643442	No
Slc2a1	0.0223614	-0.176548	0.552	0.643	1	-0.254705	No
Naa80	0.0224369	-0.0371452	0.033	0.089	1	-0.0535891	No
Cd81	0.0225022	-0.194899	0.048	0.108	1	-0.28118	No
Nrde2	0.022519	0.0675382	0.071	0.019	1	0.097437	No
Clpx	0.0225276	0.110357	0.195	0.108	1	0.159212	No
Hmgn3	0.0225462	0.0538771	0.048	0.006	1	0.0777283	No
mt-Co3	0.022611	-0.0764465	0.967	0.968	1	-0.110289	No
Apba3	0.0227038	-0.181463	0.167	0.255	1	-0.261796	No
Rheb	0.0227149	-0.158233	0.562	0.656	1	-0.228282	No
Shtn1	0.0227314	0.160334	0.262	0.159	1	0.231312	No
Tatdn2	0.0228998	-0.180989	0.219	0.312	1	-0.261111	No
AW112010	0.0229003	0.336838	0.729	0.669	1	0.485955	No
Crkl	0.0229183	0.0886415	0.205	0.115	1	0.127883	No
Plekhj1	0.022978	0.114292	0.529	0.427	1	0.164889	No
Uqcrc1	0.0229926	0.133136	0.676	0.573	1	0.192074	No
Fkbp15	0.0230394	0.192083	0.414	0.312	1	0.277117	No
Coq8b	0.0230424	-0.117502	0.11	0.191	1	-0.16952	No
Krr1	0.023118	-0.0857558	0.081	0.159	1	-0.123719	No
Cdc42se2	0.0231385	0.12602	0.495	0.382	1	0.181808	No
Ttc14	0.0231599	0.127837	0.457	0.338	1	0.184429	No
Ralb	0.0232944	0.189805	0.581	0.503	1	0.273831	No
Scarf1	0.0233305	0.096439	0.11	0.045	1	0.139132	No
Usp40	0.023406	0.0998695	0.119	0.051	1	0.144081	No
Psmc4	0.0234313	0.17091	0.567	0.471	1	0.24657	No
E2f1	0.0234763	-0.0867617	0.033	0.089	1	-0.125171	No
Siah2	0.023738	-0.140683	0.39	0.459	1	-0.202962	No
Sharpin	0.0238032	0.157818	0.557	0.446	1	0.227684	No
Acsf2	0.0240887	0.0953234	0.081	0.025	1	0.137523	No
Ptpre	0.0240953	0.176585	0.648	0.554	1	0.254758	No
Rps19	0.0241609	-0.118619	0.967	0.987	1	-0.171131	No
Trim35	0.0241769	-0.0444147	0.105	0.191	1	-0.0640769	No
Txndc16	0.0245936	0.0701566	0.1	0.038	1	0.101215	No
Ttc9c	0.0246469	0.11829	0.195	0.108	1	0.170656	No
Pde4dip	0.0246892	-0.0734653	0.143	0.236	1	-0.105988	No
Epb41l2	0.0247488	-0.111715	0.424	0.529	1	-0.16117	No
Runx3	0.0247919	-0.305097	0.538	0.599	1	-0.440162	No
Eno1	0.0248209	-0.169474	0.952	0.968	1	-0.244499	No
Tbc1d10b	0.0250018	-0.124878	0.31	0.42	1	-0.18016	No
Ngrn	0.0250788	0.0789008	0.2	0.115	1	0.11383	No
Dpp4	0.0251302	0.152423	0.143	0.07	1	0.2199	No
1700021F05Rik	0.0252278	0.11164	0.162	0.083	1	0.161063	No
Atp9b	0.025247	-0.113026	0.267	0.382	1	-0.163062	No
Dbnl	0.0254429	0.107162	0.771	0.707	1	0.154602	No
Eef1a1	0.0255382	-0.134793	1	1	1	-0.194465	No
Pot1b	0.0255505	0.138556	0.229	0.134	1	0.199894	No
Gm31718	0.0256808	0.0552719	0.081	0.025	1	0.0797405	No
Psmg3	0.0256907	0.0350595	0.157	0.076	1	0.0505802	No
Dars	0.0257042	-0.0443355	0.186	0.287	1	-0.0639627	No
Ccl9	0.0257914	-0.25475	0.624	0.713	1	-0.367527	No
Tmtc3	0.0258449	-0.0288442	0.033	0.089	1	-0.0416134	No
C2cd2	0.0258749	-0.0538871	0.019	0.064	1	-0.0777427	No
Snx27	0.0259239	0.0669328	0.286	0.185	1	0.0965636	No
Unc119b	0.0261043	-0.0895841	0.048	0.108	1	-0.129243	No
Chd4	0.0261923	0.174326	0.648	0.561	1	0.251499	No
Tut1	0.0262754	0.0620265	0.09	0.032	1	0.0894853	No
Fam199x	0.0262771	0.101596	0.057	0.013	1	0.146572	No
Pgm1	0.0263565	-0.162292	0.171	0.261	1	-0.234138	No
Emsy	0.0263606	0.152423	0.195	0.115	1	0.2199	No
Tmem59	0.026362	0.0929034	0.729	0.656	1	0.134031	No
Zswim4	0.0264007	-0.0743415	0.119	0.21	1	-0.107252	No
Abcd3	0.0265504	-0.10821	0.048	0.108	1	-0.156114	No
Arl2	0.0265734	-0.201874	0.057	0.121	1	-0.291243	No
Usf3	0.026619	0.116005	0.233	0.14	1	0.167359	No
Hps1	0.0267212	0.107142	0.195	0.108	1	0.154574	No
Rasal3	0.0270532	0.0721743	0.2	0.108	1	0.104126	No
Tlr9	0.0270749	0.17914	0.214	0.127	1	0.258445	No
Dennd1c	0.0271148	0.150809	0.319	0.21	1	0.217572	No
Nop56	0.0271537	0.128527	0.195	0.108	1	0.185425	No
Gm49774	0.0271556	0.0614459	0.129	0.057	1	0.0886476	No
Slc31a2	0.0272986	0.172554	0.41	0.306	1	0.248943	No
Mavs	0.0273409	0.113784	0.119	0.051	1	0.164156	No
Irf2bpl	0.0273465	0.166347	0.31	0.21	1	0.239988	No
Hsp90ab1	0.0273907	-0.110994	0.948	0.968	1	-0.16013	No
Utp15	0.0274022	0.0777323	0.095	0.038	1	0.112144	No
Tifa	0.027687	0.156944	0.638	0.535	1	0.226423	No
Arg1	0.0277279	-0.743847	0.019	0.064	1	-1.07314	No
Irgm1	0.0278345	0.187975	0.79	0.675	1	0.27119	No
Tppp3	0.0278465	0.0886398	0.262	0.159	1	0.12788	No
Pkd2	0.0278502	0.107587	0.143	0.07	1	0.155215	No
Paxbp1	0.0278914	0.123904	0.348	0.242	1	0.178756	No
Etv5	0.0279285	-0.116823	0.048	0.108	1	-0.16854	No
Zc3h12c	0.0279407	0.0557733	0.057	0.013	1	0.0804638	No
A530040E14Rik	0.0279445	0.129493	0.257	0.166	1	0.186819	No
Smox	0.0280682	-0.327155	0.667	0.662	1	-0.471985	No
Lamp2	0.0280949	0.234416	0.843	0.809	1	0.338191	No
Fbxl4	0.0281549	0.116255	0.057	0.013	1	0.16772	No
Nfkbid	0.0281658	0.127183	0.238	0.146	1	0.183486	No
Wdr92	0.0283706	0.0532072	0.057	0.013	1	0.0767618	No
Arid5b	0.0284809	0.191203	0.505	0.395	1	0.275848	No
Lysmd1	0.0288061	-0.035682	0.019	0.064	1	-0.0514782	No
Pgk1	0.0288691	-0.247765	0.762	0.803	1	-0.357449	No
Fam204a	0.0289699	0.0574986	0.333	0.223	1	0.082953	No
Upf2	0.0289963	0.128506	0.21	0.121	1	0.185395	No
Dynll2	0.0290592	0.10597	0.219	0.127	1	0.152883	No
Fuca1	0.0291728	0.172474	0.643	0.522	1	0.248828	No
Cpt1a	0.0291792	0.182175	0.281	0.191	1	0.262823	No
Dnajc7	0.02921	0.175972	0.538	0.42	1	0.253874	No
Asap1	0.02926	0.182837	0.557	0.433	1	0.263777	No
Magt1	0.0292698	0.188709	0.586	0.459	1	0.272249	No
Rexo1	0.0293873	0.168584	0.376	0.268	1	0.243215	No
Smarcad1	0.0294153	0.113587	0.252	0.159	1	0.163872	No
Dnajc11	0.029505	0.0954386	0.095	0.038	1	0.137689	No
Wwox	0.0296944	0.0434338	0.057	0.013	1	0.0626617	No
Homer3	0.0296944	-0.0201653	0.019	0.064	1	-0.0290924	No
Nkg7	0.0296997	-0.130819	0.205	0.299	1	-0.188732	No
Dnajb1	0.0297043	-0.14788	0.371	0.465	1	-0.213345	No
Rpl34	0.0297058	-0.104615	0.986	0.994	1	-0.150928	No
Alas1	0.0297474	0.125232	0.405	0.306	1	0.180671	No
Adora2b	0.0299101	-0.209485	0.267	0.35	1	-0.302223	No
Ltb	0.0300487	0.293529	0.538	0.433	1	0.423473	No
Cttnbp2nl	0.0300711	-0.144402	0.205	0.293	1	-0.208329	No
Nkiras2	0.0301959	-0.0960691	0.233	0.338	1	-0.138598	No
Atm	0.0302431	0.0841593	0.067	0.019	1	0.121416	No
Stx7	0.0302917	0.137309	0.767	0.726	1	0.198095	No
Rpl39	0.030343	-0.158124	0.943	0.994	1	-0.228124	No
Ccdc82	0.0303444	0.159255	0.171	0.096	1	0.229756	No
Ssr4	0.0304382	-0.119097	0.767	0.803	1	-0.171821	No
Nudt8	0.0304435	-0.0850199	0.052	0.115	1	-0.122658	No
Commd3	0.030501	0.124275	0.357	0.255	1	0.179291	No
Mrpl10	0.0305975	0.126307	0.257	0.166	1	0.182223	No
Tet3	0.030805	0.154126	0.329	0.229	1	0.222357	No
Polr1a	0.0308378	0.0316392	0.057	0.013	1	0.0456457	No
Zc3h15	0.0308669	0.0928499	0.552	0.414	1	0.133954	No
Zfp992	0.0308882	-0.0431645	0.01	0.045	1	-0.0622732	No
Napsa	0.0308899	0.117155	0.848	0.771	1	0.169018	No
Eno2	0.0309334	-0.201944	0.057	0.121	1	-0.291343	No
Sacs	0.0310861	0.0591676	0.067	0.019	1	0.0853609	No
AC113595.1	0.0311777	-0.0448189	0.01	0.045	1	-0.06466	No
2610002M06Rik	0.0312301	0.085713	0.186	0.102	1	0.123658	No
Ctdspl2	0.0312682	0.135438	0.214	0.127	1	0.195395	No
Ly6c1	0.0314759	0.239625	0.662	0.561	1	0.345706	No
Gm17494	0.0315393	0.0659413	0.076	0.025	1	0.0951331	No
Slc35a4	0.031674	0.0254521	0.262	0.159	1	0.0367196	No
Ubap2l	0.0318843	0.174414	0.571	0.465	1	0.251626	No
Gm10260	0.0320424	-0.155616	0.467	0.554	1	-0.224507	No
Blm	0.03206	-0.0440509	0.01	0.045	1	-0.063552	No
Bloc1s5	0.0320846	-0.0597115	0.024	0.07	1	-0.0861456	No
Hist1h3e	0.0320919	-0.133784	0.071	0.14	1	-0.193009	No
Rpl10	0.0321576	-0.132377	0.881	0.949	1	-0.19098	No
Rab3gap1	0.0322775	0.170553	0.21	0.127	1	0.246056	No
Prpf40a	0.0324098	0.101366	0.686	0.58	1	0.14624	No
Ubr2	0.0324213	0.0776813	0.352	0.242	1	0.11207	No
Nasp	0.0324961	-0.170202	0.129	0.21	1	-0.24555	No
Abca9	0.0326951	0.144293	0.243	0.153	1	0.208171	No
Llgl2	0.0327455	0.0866685	0.043	0.006	1	0.125036	No
Noa1	0.0327674	-0.0660063	0.024	0.07	1	-0.0952269	No
Csnk1g2	0.0328956	-0.100365	0.176	0.274	1	-0.144797	No
Lrp8	0.0329637	-0.025268	0.01	0.045	1	-0.036454	No
Zfp516	0.0330129	-0.0956667	0.176	0.268	1	-0.138018	No
3110001I22Rik	0.0330345	0.0557242	0.043	0.006	1	0.080393	No
Mycbp	0.033045	0.0529302	0.167	0.089	1	0.0763622	No
Sfi1	0.0330696	0.220394	0.681	0.567	1	0.317961	No
Ift81	0.0331543	0.0900531	0.029	0	1	0.129919	No
Cuedc1	0.0331543	0.0765323	0.029	0	1	0.110413	No
Cd22	0.0331543	0.0569557	0.029	0	1	0.0821697	No
Hist3h2a	0.0331543	0.0346402	0.029	0	1	0.0499752	No
Rab30	0.0331543	0.0318162	0.029	0	1	0.0459011	No
Abcc10	0.0331543	0.0296581	0.029	0	1	0.0427875	No
Zfp110	0.0332881	0.0446328	0.152	0.076	1	0.0643915	No
Gzme	0.0333257	0.0723815	0.043	0.006	1	0.104424	No
Rsrc2	0.0333298	-0.260083	0.429	0.529	1	-0.375221	No
Xpa	0.033368	0.0959337	0.233	0.14	1	0.138403	No
Taok1	0.0334963	0.215328	0.457	0.35	1	0.310652	No
Zfp282	0.0335934	0.0548248	0.076	0.025	1	0.0790955	No
Fosl2	0.0335941	-0.13487	0.61	0.688	1	-0.194576	No
Hist1h2ae	0.03361	-0.327286	0.124	0.204	1	-0.472174	No
Lgals3bp	0.0336889	0.201213	0.486	0.376	1	0.290289	No
Grap	0.0337372	-0.00490566	0.067	0.019	1	-0.00707737	No
Kdm3a	0.0338211	-0.0956243	0.2	0.299	1	-0.137957	No
Patz1	0.033834	-0.0683201	0.029	0.076	1	-0.098565	No
Adora3	0.0339748	-0.0801558	0.067	0.134	1	-0.11564	No
Osgep	0.0341952	0.0990679	0.324	0.217	1	0.142925	No
Lpcat1	0.0342294	-0.118065	0.11	0.185	1	-0.170332	No
Ralbp1	0.0343212	0.159754	0.51	0.401	1	0.230476	No
Hivep3	0.0344212	0.143147	0.195	0.115	1	0.206517	No
Ftl1-ps1	0.0344294	-0.118791	0.39	0.503	1	-0.171379	No
Cltb	0.0344627	-0.13048	0.229	0.325	1	-0.188243	No
Pclaf	0.0345091	-0.265513	0.029	0.076	1	-0.383055	No
Flad1	0.0345194	0.131332	0.167	0.096	1	0.189472	No
Marf1	0.0345879	0.0686319	0.267	0.172	1	0.099015	No
Prr5	0.0348149	0.0353262	0.043	0.006	1	0.0509649	No
Uimc1	0.034833	0.0913868	0.286	0.185	1	0.131843	No
Nipsnap3b	0.034852	0.160467	0.481	0.382	1	0.231505	No
Fxr2	0.0348602	-0.142173	0.11	0.185	1	-0.205112	No
Hist1h4i	0.0350189	0.0829834	0.086	0.032	1	0.11972	No
Mapk6	0.0350508	-0.167235	0.295	0.395	1	-0.241268	No
Gmds	0.0350865	0.0788028	0.095	0.038	1	0.113688	No
A930037H05Rik	0.0350984	0.048257	0.076	0.025	1	0.0696201	No
Zfp169	0.0351194	0.0403879	0.043	0.006	1	0.0582674	No
Rps8	0.0351293	-0.118567	0.981	0.987	1	-0.171056	No
Dock10	0.0353855	0.0925349	0.624	0.484	1	0.1335	No
Mybbp1a	0.0354486	0.0988144	0.286	0.178	1	0.142559	No
Eef2kmt	0.0355662	0.0781587	0.21	0.127	1	0.112759	No
Hrh2	0.03561	0.030988	0.067	0.019	1	0.0447062	No
Rbbp8	0.0356959	0.135862	0.281	0.191	1	0.196007	No
Fundc2	0.0357549	0.108318	0.262	0.172	1	0.156269	No
Gsr	0.0357606	-0.149701	0.367	0.459	1	-0.215972	No
Serf2	0.0358221	-0.101599	0.948	0.994	1	-0.146577	No
Poldip3	0.0358923	0.0754164	0.438	0.299	1	0.108803	No
Ptpro	0.0359616	0.172897	0.567	0.446	1	0.249437	No
Phf14	0.0363326	0.109638	0.314	0.217	1	0.158175	No
Cmc2	0.0365824	-0.142399	0.052	0.108	1	-0.205439	No
Ppm1h	0.0366167	0.159609	0.29	0.197	1	0.230266	No
Anp32a	0.0366247	-0.130823	0.61	0.682	1	-0.188738	No
2300009A05Rik	0.0366678	0.0611456	0.157	0.083	1	0.0882144	No
Rpl37a	0.036756	-0.123399	0.986	0.994	1	-0.178028	No
Mrps18c	0.0368365	0.102187	0.529	0.427	1	0.147425	No
Klf2	0.0369372	0.223299	0.7	0.586	1	0.322153	No
Tapbp	0.0369826	0.125183	0.843	0.771	1	0.180601	No
Mysm1	0.0369888	0.13514	0.314	0.223	1	0.194966	No
Alg1	0.037019	0.125096	0.195	0.115	1	0.180476	No
Ccl2	0.0370598	-0.304489	0.324	0.433	1	-0.439285	No
Acer3	0.0370996	0.208634	0.781	0.694	1	0.300995	No
Cd1d1	0.0371368	0.15767	0.129	0.064	1	0.22747	No
Rpl15	0.0372033	-0.133586	0.952	0.987	1	-0.192724	No
Ly86	0.0374212	0.144797	0.795	0.745	1	0.208897	No
Pcgf3	0.0375423	0.10055	0.148	0.076	1	0.145062	No
Vim	0.0376604	-0.139957	0.967	0.987	1	-0.201915	No
Cops7b	0.0376882	-0.0819626	0.043	0.096	1	-0.118247	No
Acat3	0.0378139	-0.0423517	0.029	0.076	1	-0.0611006	No
Tmem9b	0.0379574	0.104029	0.471	0.344	1	0.150083	No
Mif	0.0380225	-0.239593	0.714	0.752	1	-0.34566	No
Arl6ip6	0.0380651	-0.198778	0.181	0.268	1	-0.286776	No
Dhrs4	0.0380863	-0.10511	0.105	0.178	1	-0.151641	No
Utp20	0.0382068	0.054442	0.086	0.032	1	0.0785431	No
Chd2	0.038207	0.179353	0.381	0.293	1	0.258751	No
Rasgrp4	0.0382797	0.128026	0.495	0.395	1	0.184702	No
Coa7	0.0384279	0.08547	0.086	0.032	1	0.123307	No
C1qb	0.038451	-0.926246	0.062	0.121	1	-1.33629	No
Micu1	0.0386781	0.0790509	0.219	0.134	1	0.114046	No
Gps1	0.0387433	0.0986194	0.252	0.166	1	0.142278	No
Stat2	0.0387462	0.103906	0.633	0.478	1	0.149905	No
Akr7a5	0.038816	0.0439495	0.133	0.064	1	0.0634057	No
Stk26	0.0389005	-0.0644382	0.095	0.166	1	-0.0929647	No
Slc16a3	0.0390187	-0.241709	0.533	0.624	1	-0.348712	No
Tigd2	0.0390353	0.11339	0.243	0.153	1	0.163587	No
Wdr82	0.0392744	0.100429	0.271	0.178	1	0.144889	No
Rnaset2a	0.0394652	0.140283	0.862	0.828	1	0.202385	No
Cd63	0.0395039	-0.435476	0.1	0.166	1	-0.628259	No
Ssna1	0.0395274	0.143176	0.457	0.363	1	0.20656	No
Men1	0.0395494	0.0582715	0.086	0.032	1	0.0840681	No
Ndufa12	0.039788	-0.171516	0.333	0.439	1	-0.247445	No
Elmod3	0.0399974	-0.0524763	0.014	0.051	1	-0.0757074	No
Mcu	0.0400319	-0.06281	0.038	0.089	1	-0.0906157	No
Cfap36	0.0400759	-0.0384354	0.1	0.172	1	-0.0554505	No
E030030I06Rik	0.0401328	-0.0783005	0.057	0.115	1	-0.112964	No
Itprip	0.0401728	-0.125942	0.186	0.274	1	-0.181696	No
Asxl1	0.0401787	-0.105496	0.157	0.236	1	-0.152199	No
Igtp	0.0402724	0.180133	0.695	0.586	1	0.259876	No
Fzd1	0.0403245	-0.0700917	0.014	0.051	1	-0.101121	No
Pitrm1	0.0403273	-0.0689803	0.043	0.096	1	-0.0995175	No
4933412E12Rik	0.0403965	0.111855	0.11	0.051	1	0.161372	No
Tlr1	0.0404712	0.107275	0.167	0.096	1	0.154766	No
Serpina3f	0.040551	0.133261	0.129	0.064	1	0.192255	No
Suv39h1	0.040551	0.0930263	0.129	0.064	1	0.134209	No
Mapk1	0.0406382	0.0897861	0.61	0.49	1	0.129534	No
Ggt5	0.0406539	-0.0463013	0.014	0.051	1	-0.0667986	No
Tubb2a	0.0407036	0.157723	0.305	0.204	1	0.227545	No
Lage3	0.0409516	0.139596	0.205	0.121	1	0.201395	No
Creld1	0.0409856	-0.0397994	0.014	0.051	1	-0.0574185	No
Chchd4	0.0410124	0.0740059	0.138	0.07	1	0.106768	No
Sowahc	0.0410323	0.104119	0.338	0.236	1	0.150213	No
Cd3e	0.0411978	-0.152538	0.067	0.127	1	-0.220066	No
Gemin5	0.0412177	-0.0507988	0.038	0.089	1	-0.0732872	No
Cd8a	0.0414584	-0.099603	0.038	0.089	1	-0.143697	No
Man1c1	0.0415486	-0.0474374	0.114	0.197	1	-0.0684377	No
Rc3h1	0.04156	0.150403	0.376	0.274	1	0.216986	No
Thap3	0.041561	0.0462762	0.138	0.07	1	0.0667625	No
Oxsr1	0.0416048	-0.0982593	0.2	0.287	1	-0.141758	No
Osgepl1	0.0416233	0.0800571	0.052	0.013	1	0.115498	No
Acadvl	0.0418958	-0.103661	0.152	0.236	1	-0.149552	No
Rps10	0.0419253	-0.0930039	0.995	1	1	-0.134176	No
Gm20528	0.0419945	-0.0535864	0.014	0.051	1	-0.0773088	No
Dtnb	0.0419945	-0.0983399	0.014	0.051	1	-0.141875	No
Fuom	0.0420662	0.0911301	0.129	0.064	1	0.131473	No
Nmd3	0.0421944	0.114328	0.229	0.14	1	0.164941	No
Nipal3	0.0422493	0.0561759	0.052	0.013	1	0.0810446	No
Fpr2	0.0422499	0.270846	0.295	0.197	1	0.390748	No
Tgfbr2	0.0423034	-0.143089	0.338	0.427	1	-0.206434	No
Rcan1	0.0423901	-0.0289221	0.067	0.127	1	-0.0417257	No
Uspl1	0.0424891	-0.0895249	0.081	0.146	1	-0.129157	No
Jak3	0.0426195	-0.0756431	0.152	0.229	1	-0.10913	No
Gpi1	0.0426386	-0.150798	0.848	0.854	1	-0.217556	No
Phb2	0.0426496	0.127719	0.471	0.376	1	0.18426	No
D11Wsu47e	0.0427079	0.0939098	0.09	0.038	1	0.135483	No
Tns3	0.0427284	0.13146	0.395	0.287	1	0.189656	No
Rae1	0.0427482	0.0948563	0.281	0.185	1	0.136849	No
Tmem177	0.042757	-0.0312725	0.005	0.032	1	-0.0451166	No
Nrn1	0.042757	-0.0429842	0.005	0.032	1	-0.062013	No
Gm7292	0.042757	-0.043203	0.005	0.032	1	-0.0623287	No
2410131K14Rik	0.0428371	0.0536943	0.062	0.019	1	0.0774645	No
Jaml	0.0428491	0.138812	0.729	0.656	1	0.200263	No
Pkdcc	0.0428653	0.0725623	0.138	0.07	1	0.104685	No
Arl8a	0.0429445	-0.158579	0.567	0.662	1	-0.228781	No
Ikzf1	0.0429476	0.0907908	0.533	0.433	1	0.130983	No
Nfam1	0.043187	0.177888	0.686	0.611	1	0.256637	No
Gm43462	0.043223	-0.0320501	0.005	0.032	1	-0.0462386	No
Klre1	0.043223	-0.0338664	0.005	0.032	1	-0.0488589	No
Nedd1	0.0432535	0.119772	0.1	0.045	1	0.172795	No
Laptm4a	0.0433442	0.0980165	0.914	0.879	1	0.141408	No
Scmh1	0.043367	-0.0478844	0.048	0.102	1	-0.0690827	No
Trmt10a	0.0433722	-0.0437027	0.014	0.051	1	-0.0630497	No
Kif3a	0.0433722	-0.0571905	0.014	0.051	1	-0.0825084	No
Atl2	0.043626	0.0331874	0.138	0.07	1	0.0478794	No
Col4a1	0.0436933	-0.023643	0.005	0.032	1	-0.0341096	No
Fam122b	0.0436933	-0.0278041	0.005	0.032	1	-0.0401129	No
Dab2	0.0436948	-0.219399	0.238	0.331	1	-0.316525	No
Errfi1	0.0437799	0.105688	0.243	0.344	1	0.152476	No
Naip6	0.04383	0.0131499	0.148	0.076	1	0.0189713	No
Ndufa7	0.0438767	0.160304	0.829	0.809	1	0.23127	No
Nfx1	0.0439895	-0.118843	0.152	0.242	1	-0.171454	No
AI480526	0.0440753	-0.0337788	0.014	0.051	1	-0.0487325	No
Gm10143	0.0441679	-0.0262671	0.005	0.032	1	-0.0378954	No
Suv39h2	0.0441679	-0.0276054	0.005	0.032	1	-0.0398262	No
Crebzf	0.044459	0.153747	0.2	0.127	1	0.22181	No
Irf2bp2	0.0444712	-0.150075	0.814	0.809	1	-0.216512	No
Cpeb4	0.0445586	0.0897215	0.143	0.076	1	0.129441	No
3110021N24Rik	0.0446469	-0.0202181	0.005	0.032	1	-0.0291685	No
Gm10634	0.0446469	-0.0214898	0.005	0.032	1	-0.0310032	No
Map4k4	0.0446618	-0.157096	0.524	0.586	1	-0.226641	No
Ino80c	0.0447235	0.0979157	0.19	0.115	1	0.141262	No
Megf9	0.0448332	0.0427	0.129	0.064	1	0.0616031	No
Tmem237	0.0448337	0.0385323	0.052	0.013	1	0.0555903	No
4833445I07Rik	0.0449129	-0.0141649	0	0.019	1	-0.0204356	No
Mypop	0.0449129	-0.0155959	0	0.019	1	-0.0225001	No
6430531B16Rik	0.0449129	-0.0166294	0	0.019	1	-0.0239911	No
N4bp2os	0.0449129	-0.0167882	0	0.019	1	-0.0242202	No
2310043M15Rik	0.0449129	-0.0168893	0	0.019	1	-0.0243661	No
Sult2b1	0.0449129	-0.0169753	0	0.019	1	-0.0244902	No
Zfp30	0.0449129	-0.0170094	0	0.019	1	-0.0245393	No
Gm20443	0.0449129	-0.0174009	0	0.019	1	-0.0251042	No
Uckl1os	0.0449129	-0.0175467	0	0.019	1	-0.0253145	No
Kif5c	0.0449129	-0.0177335	0	0.019	1	-0.0255841	No
Gm1123	0.0449129	-0.0177475	0	0.019	1	-0.0256042	No
Map3k12	0.0449129	-0.0178094	0	0.019	1	-0.0256935	No
1600014C23Rik	0.0449129	-0.0180624	0	0.019	1	-0.0260585	No
Eid3	0.0449129	-0.0180808	0	0.019	1	-0.026085	No
Nckap5l	0.0449129	-0.0181995	0	0.019	1	-0.0262564	No
Stamos	0.0449129	-0.018449	0	0.019	1	-0.0266163	No
Gm43848	0.0449129	-0.0185266	0	0.019	1	-0.0267283	No
Ugt1a6a	0.0449129	-0.0186733	0	0.019	1	-0.0269398	No
Amacr	0.0449129	-0.0190086	0	0.019	1	-0.0274236	No
Gm6598	0.0449129	-0.019152	0	0.019	1	-0.0276305	No
Gm20492	0.0449129	-0.0192008	0	0.019	1	-0.0277009	No
Gm20075	0.0449129	-0.0192307	0	0.019	1	-0.0277441	No
Gm17021	0.0449129	-0.0205064	0	0.019	1	-0.0295845	No
Gm47772	0.0449129	-0.0209252	0	0.019	1	-0.0301886	No
9830107B12Rik	0.0449129	-0.0211681	0	0.019	1	-0.0305391	No
Gm41664	0.0449129	-0.0212239	0	0.019	1	-0.0306196	No
Rbm3os	0.0449129	-0.02175	0	0.019	1	-0.0313786	No
Gm36445	0.0449129	-0.0218417	0	0.019	1	-0.0315109	No
Gm42869	0.0449129	-0.0228467	0	0.019	1	-0.0329609	No
Bard1	0.0449129	-0.0228935	0	0.019	1	-0.0330283	No
Shcbp1	0.0449129	-0.0230945	0	0.019	1	-0.0333183	No
Jag2	0.0449129	-0.0239101	0	0.019	1	-0.034495	No
Zfp867	0.0449129	-0.0245473	0	0.019	1	-0.0354143	No
Hist1h2ao	0.0449129	-0.0272624	0	0.019	1	-0.0393314	No
D330041H03Rik	0.0449129	-0.0280115	0	0.019	1	-0.0404121	No
Mtcp1	0.0449129	-0.0281543	0	0.019	1	-0.040618	No
Gja1	0.0449129	-0.0284704	0	0.019	1	-0.0410741	No
Ankrd61	0.0449129	-0.0288372	0	0.019	1	-0.0416033	No
C920021L13Rik	0.0449129	-0.0292983	0	0.019	1	-0.0422686	No
Ptpn21	0.0449129	-0.029715	0	0.019	1	-0.0428697	No
Sh3d19	0.0449129	-0.0303488	0	0.019	1	-0.0437841	No
Cdc6	0.0449129	-0.0313122	0	0.019	1	-0.045174	No
Gm28529	0.0449129	-0.0313308	0	0.019	1	-0.0452008	No
Mtx3	0.0449129	-0.0315632	0	0.019	1	-0.0455361	No
Srp54b	0.0449129	-0.033911	0	0.019	1	-0.0489232	No
Fbxo5	0.0449129	-0.0361156	0	0.019	1	-0.0521038	No
Ccdc92	0.0449129	-0.0374436	0	0.019	1	-0.0540196	No
Smad6	0.0449129	-0.0432602	0	0.019	1	-0.0624113	No
Eri2	0.0449129	-0.0720501	0	0.019	1	-0.103946	No
Coil	0.0449129	-0.0732594	0	0.019	1	-0.105691	No
Ncaph	0.0449129	-0.0733626	0	0.019	1	-0.10584	No
Ppt1	0.0449251	0.197899	0.7	0.656	1	0.285509	No
Ninj1	0.044965	-0.303721	0.61	0.675	1	-0.438177	No
Yae1d1	0.0449792	0.0627622	0.071	0.025	1	0.0905467	No
Rnf19b	0.0451798	0.172586	0.348	0.261	1	0.248989	No
Zbtb11os1	0.045198	0.0695387	0.062	0.019	1	0.100323	No
Mob3c	0.0452151	0.070634	0.205	0.127	1	0.101903	No
Bclaf1	0.0452632	0.0760717	0.576	0.446	1	0.109748	No
1700123O20Rik	0.0453013	0.125436	0.319	0.217	1	0.180966	No
Slc29a3	0.0455707	0.170551	0.395	0.299	1	0.246053	No
Pacs1	0.0455733	-0.0260593	0.043	0.096	1	-0.0375956	No
Rpl9-ps6	0.045771	-0.131162	0.962	0.975	1	-0.189226	No
Ms4a6b	0.0458066	0.142927	0.89	0.898	1	0.2062	No
Sort1	0.0459374	0.144185	0.21	0.134	1	0.208016	No
Serpina3i	0.0460956	0.18323	0.238	0.153	1	0.264346	No
Arid1a	0.0462933	0.140428	0.457	0.357	1	0.202595	No
Gm11808	0.0463028	0.0354401	0.157	0.083	1	0.0511293	No
Srpr	0.0463702	0.0735227	0.629	0.535	1	0.106071	No
Aftph	0.0464662	0.203577	0.448	0.35	1	0.2937	No
Psmd9	0.046605	0.0788505	0.229	0.146	1	0.113757	No
Hp1bp3	0.0466735	-0.178276	0.3	0.376	1	-0.257198	No
Fam129b	0.0469385	-0.195461	0.467	0.535	1	-0.281991	No
Ing3	0.047014	0.0813243	0.243	0.153	1	0.117326	No
Cdkn2c	0.0470305	-0.0502753	0.019	0.057	1	-0.072532	No
2510009E07Rik	0.0470305	-0.0902126	0.019	0.057	1	-0.130149	No
Fam102a	0.0472417	0.0759088	0.071	0.025	1	0.109513	No
Ldlrap1	0.0472545	-0.0696755	0.143	0.223	1	-0.100521	No
Ctbp2	0.0472723	0.0764857	0.295	0.21	1	0.110346	No
Cdc14a	0.0474386	0.106442	0.1	0.045	1	0.153563	No
Rpl7a	0.0474645	-0.115884	0.938	0.981	1	-0.167185	No
Ppm1g	0.0474797	0.0496042	0.49	0.389	1	0.0715638	No
Hax1	0.0475283	-0.142419	0.338	0.42	1	-0.205468	No
Pfkfb3	0.0475401	-0.243689	0.252	0.35	1	-0.351569	No
Morf4l1	0.0476159	0.0974936	0.924	0.892	1	0.140654	No
Gab1	0.047698	-0.066992	0.186	0.268	1	-0.096649	No
Nt5c2	0.0477469	-0.00565076	0.181	0.102	1	-0.00815233	No
9830144P21Rik	0.047822	0.0705211	0.071	0.025	1	0.10174	No
Hcst	0.0478547	-0.160192	0.31	0.389	1	-0.231109	No
Abcb1a	0.0478589	0.119994	0.152	0.083	1	0.173114	No
Rps27l	0.0478824	0.069256	0.738	0.618	1	0.0999153	No
Psmd11	0.0479742	-0.135291	0.5	0.567	1	-0.195184	No
Mbd1	0.0479825	0.0517667	0.219	0.14	1	0.0746836	No
Eif2ak3	0.04802	0.0697026	0.167	0.096	1	0.10056	No
Med27	0.0482226	0.116867	0.205	0.127	1	0.168603	No
Spout1	0.0483025	0.0402098	0.062	0.019	1	0.0580105	No
Cdk5	0.0483198	0.116423	0.195	0.121	1	0.167964	No
Gdi1	0.0484396	0.148416	0.362	0.28	1	0.214118	No
Dhrs7	0.0485626	0.0710525	0.29	0.197	1	0.102507	No
Gdi2	0.0485793	-0.149809	0.852	0.873	1	-0.216129	No
Def8	0.0486225	0.0462443	0.062	0.019	1	0.0667165	No
Fmn1	0.0487038	0.0957759	0.071	0.025	1	0.138175	No
Cyb561a3	0.0487386	0.106704	0.162	0.096	1	0.153941	No
Aifm1	0.0487848	0.113797	0.195	0.115	1	0.164174	No
Nhsl2	0.0488606	0.147797	0.286	0.197	1	0.213225	No
Dffa	0.0488808	0.0643593	0.09	0.038	1	0.0928509	No
Cog7	0.0489072	0.0514614	0.1	0.045	1	0.0742431	No
Ftl1	0.0489963	-0.161453	1	0.994	1	-0.232928	No
Hilpda	0.0490035	-0.167422	0.195	0.287	1	-0.241539	No
Psme2b	0.0490072	0.103661	0.243	0.153	1	0.149551	No
1810037I17Rik	0.0490083	0.127272	0.81	0.752	1	0.183614	No
Ndufaf4	0.0491557	0.0423332	0.1	0.045	1	0.0610738	No
Gm15448	0.049268	0.0481322	0.062	0.019	1	0.0694401	No
Zfp106	0.0494702	0.178218	0.648	0.529	1	0.257114	No
Cul9	0.0494969	-0.0626208	0.019	0.057	1	-0.0903428	No
Map4k2	0.0495289	0.0985484	0.171	0.102	1	0.142175	No
Mogs	0.0496631	-0.116215	0.148	0.223	1	-0.167663	No
Pias2	0.0497027	-0.0572179	0.081	0.146	1	-0.082548	No
Fundc1	0.0498002	0.0946458	0.348	0.248	1	0.136545	No
Ercc8	0.0499207	0.0366047	0.062	0.019	1	0.0528094	No
Pirb	0.0499352	0.139526	0.838	0.771	1	0.201293	No
Sell	0.049979	0.293247	0.61	0.567	1	0.423066	No
Atxn7	0.0499855	0.111479	0.276	0.185	1	0.16083	No
D1Ertd622e	0.0500104	-0.10574	0.471	0.541	1	-0.15255	No
Wdr7	0.0500704	0.10853	0.148	0.083	1	0.156576	No
Slamf6	0.0501601	0.0819311	0.1	0.045	1	0.118202	No
Ddx46	0.0503685	0.166129	0.448	0.357	1	0.239674	No
Ccnl1	0.0504468	0.0529679	0.819	0.745	1	0.0764165	No
Clec4a2	0.0504621	-0.146849	0.471	0.548	1	-0.211859	No
Tmem223	0.0505069	0.0575429	0.205	0.121	1	0.0830169	No
Zfp598	0.050525	0.0689354	0.176	0.102	1	0.0994527	No
Cabp4	0.0506597	0.0828094	0.038	0.006	1	0.119469	No
Fancc	0.0506597	0.0406033	0.038	0.006	1	0.0585782	No
Zranb2	0.0506783	0.134233	0.362	0.268	1	0.193657	No
Gpr108	0.0508078	0.123724	0.414	0.312	1	0.178496	No
Lipe	0.0508463	0.132132	0.314	0.229	1	0.190626	No
Zfp217	0.050884	0.151549	0.214	0.134	1	0.21864	No
Ptpn4	0.0509544	-0.0450362	0.019	0.057	1	-0.0649735	No
Gm26532	0.050979	0.0305912	0.429	0.306	1	0.0441338	No
Emilin2	0.051039	-0.0264959	0.881	0.866	1	-0.0382255	No
Trim68	0.0511	0.0461201	0.038	0.006	1	0.0665372	No
Gstp3	0.0511	0.0384756	0.038	0.006	1	0.0555086	No
Ucp2	0.0512006	-0.118234	0.957	0.962	1	-0.170575	No
Clcn6	0.0512382	0.0754157	0.081	0.032	1	0.108802	No
R3hdm1	0.0512691	0.174277	0.367	0.293	1	0.251429	No
Kcnq1ot1	0.0512791	0.12629	0.09	0.038	1	0.182198	No
Ttc32	0.0514598	-0.0347786	0.086	0.153	1	-0.050175	No
Tigit	0.0516965	-0.00842295	0.019	0.057	1	-0.0121518	No
Dapp1	0.0517185	0.158368	0.433	0.35	1	0.228477	No
Hps6	0.0518177	0.0507512	0.081	0.032	1	0.0732185	No
Prkar2a	0.0518368	-0.0904759	0.09	0.153	1	-0.130529	No
Eif4ebp1	0.0519166	-0.257053	0.695	0.72	1	-0.37085	No
Tor1a	0.0519749	0.136774	0.51	0.42	1	0.197324	No
Cd79a	0.0521937	0.436648	0.024	0	1	0.629951	No
Cpa3	0.0521937	0.102947	0.024	0	1	0.148521	No
Serpinb9b	0.0521937	0.101566	0.024	0	1	0.146529	No
Gm5914	0.0521937	0.0888989	0.024	0	1	0.128254	No
Ifit1bl2	0.0521937	0.0571304	0.024	0	1	0.0824217	No
Ccnb1ip1	0.0521937	0.0413329	0.024	0	1	0.0596308	No
Zfp956	0.0521937	0.039615	0.024	0	1	0.0571524	No
Firre	0.0521937	0.0319957	0.024	0	1	0.0461601	No
Art2b	0.0521937	0.031748	0.024	0	1	0.0458027	No
Traf4	0.0521937	0.0316342	0.024	0	1	0.0456386	No
Fktn	0.0521937	0.031222	0.024	0	1	0.0450438	No
Cma1	0.0521937	0.0307344	0.024	0	1	0.0443404	No
A630012P03Rik	0.0521937	0.0306787	0.024	0	1	0.04426	No
Tmem220	0.0521937	0.0240812	0.024	0	1	0.0347418	No
Cdca7l	0.0521937	0.0229011	0.024	0	1	0.0330393	No
Cdk5rap1	0.0521937	0.0189875	0.024	0	1	0.0273932	No
Sec14l1	0.052206	0.192351	0.262	0.185	1	0.277504	No
Cep192	0.0522509	0.101468	0.114	0.057	1	0.146387	No
Ndst2	0.0523438	0.153499	0.238	0.159	1	0.221453	No
Nr1h2	0.0525811	0.14246	0.552	0.459	1	0.205526	No
Ttc19	0.0527746	-0.0530391	0.124	0.204	1	-0.0765192	No
Aste1	0.0528933	0.0336693	0.038	0.006	1	0.0485746	No
Rps6kc1	0.0529932	0.0219016	0.081	0.032	1	0.0315974	No
Cdk12	0.0530111	0.135306	0.252	0.178	1	0.195205	No
Sh3bgrl	0.0530225	-0.170757	0.819	0.815	1	-0.24635	No
Zbp1	0.0530546	0.161318	0.829	0.809	1	0.232732	No
Rpl36a	0.0530641	-0.187633	0.9	0.936	1	-0.270697	No
Ddit3	0.0531865	-0.211619	0.143	0.217	1	-0.305302	No
Psmb9	0.0532275	0.113097	0.848	0.822	1	0.163164	No
Lrrfip1	0.053271	-0.162846	0.733	0.758	1	-0.234937	No
Rassf4	0.0532746	0.135973	0.795	0.688	1	0.196167	No
Tmcc3	0.053277	-0.0815565	0.052	0.108	1	-0.117661	No
Ssbp1	0.0534431	0.122605	0.357	0.268	1	0.176881	No
Usp32	0.0535148	0.0411081	0.276	0.185	1	0.0593065	No
Mxi1	0.0536526	-0.167596	0.352	0.439	1	-0.24179	No
Ankrd12	0.0537115	0.175286	0.357	0.28	1	0.252884	No
Asah2	0.0538094	0.0245997	0.038	0.006	1	0.0354899	No
Caap1	0.0538278	0.12424	0.2	0.127	1	0.17924	No
Coq2	0.0540107	0.0870539	0.271	0.178	1	0.125592	No
Hck	0.0540246	0.105786	0.824	0.758	1	0.152616	No
Nudt16	0.0540587	0.0576051	0.09	0.038	1	0.0831065	No
Ccr2	0.0541046	0.247019	0.833	0.803	1	0.356373	No
Nars2	0.054226	-0.0507501	0.024	0.064	1	-0.0732169	No
Mppe1	0.0543258	0.136577	0.21	0.134	1	0.197038	No
Ddi2	0.0543852	0.123097	0.495	0.408	1	0.177592	No
Smad5	0.0545864	0.0956431	0.167	0.096	1	0.137984	No
Sec22b	0.0546124	0.0971619	0.429	0.318	1	0.140175	No
Lars	0.0546408	0.162293	0.286	0.21	1	0.234139	No
Maip1	0.054796	0.0764955	0.195	0.121	1	0.11036	No
Tsfm	0.0548155	-0.142749	0.071	0.127	1	-0.205943	No
Psap	0.054926	0.120519	0.967	0.949	1	0.173872	No
Zfp869	0.0550276	0.000280044	0.129	0.064	1	0.000404018	No
Pld3	0.0550882	0.163917	0.248	0.172	1	0.236482	No
Pla2g4a	0.0551133	-0.115401	0.229	0.325	1	-0.166489	No
Actg1	0.0552494	-0.135959	1	1	1	-0.196147	No
Chchd10	0.0553242	0.156739	0.105	0.051	1	0.226127	No
Mau2	0.0555827	0.150613	0.29	0.21	1	0.217289	No
Traf5	0.0557578	0.0532537	0.195	0.115	1	0.0768288	No
Sema4a	0.0558781	0.122334	0.51	0.414	1	0.17649	No
Ly6i	0.0559819	0.190218	0.438	0.331	1	0.274427	No
Narf	0.0561576	0.081457	0.224	0.14	1	0.117518	No
Cyp27a1	0.0562884	0.0450205	0.152	0.083	1	0.0649508	No
Ttc7b	0.0563979	0.0108544	0.057	0.115	1	0.0156595	No
Suz12	0.056424	0.107273	0.352	0.261	1	0.154762	No
Lgmn	0.0567487	-0.198303	0.576	0.682	1	-0.286091	No
Cdc42	0.0567748	0.0746342	0.962	0.955	1	0.107674	No
Cptp	0.0568148	-0.0488941	0.024	0.064	1	-0.0705393	No
Chuk	0.0568699	0.12996	0.367	0.274	1	0.187492	No
Vbp1	0.0568957	-0.083444	0.243	0.331	1	-0.120384	No
Wrnip1	0.0569314	-0.0709722	0.081	0.14	1	-0.102391	No
Rex1bd	0.0569633	-0.190344	0.51	0.573	1	-0.274609	No
Abcg3	0.0569652	0.128667	0.162	0.096	1	0.185628	No
Eif1	0.0569769	-0.0856805	0.981	0.987	1	-0.123611	No
Lrrc25	0.0569844	0.165497	0.543	0.465	1	0.238762	No
Bfar	0.0570536	0.129669	0.286	0.197	1	0.187072	No
Arfip1	0.0570609	0.0949615	0.229	0.153	1	0.137	No
Nufip1	0.0571312	-0.203921	0.314	0.382	1	-0.294195	No
R3hdm2	0.057139	0.132631	0.362	0.274	1	0.191346	No
Gm16229	0.0571706	-0.0636536	0.029	0.07	1	-0.0918327	No
C3ar1	0.0572465	-0.137092	0.257	0.35	1	-0.197782	No
Srsf1	0.0574186	0.119253	0.305	0.236	1	0.172046	No
Hinfp	0.0575458	0.0428233	0.11	0.051	1	0.0617809	No
H13	0.0575857	0.128115	0.719	0.65	1	0.184831	No
Prelid3b	0.0576581	0.0879077	0.443	0.357	1	0.126824	No
Tmem37	0.05825	-0.0674083	0.029	0.07	1	-0.0972496	No
Pim1	0.0582524	0.108953	0.933	0.873	1	0.157186	No
Ms4a4b	0.0584156	0.0921006	0.248	0.159	1	0.132873	No
Vcp	0.0584319	0.0737345	0.71	0.586	1	0.106376	No
Nono	0.0584671	0.129969	0.648	0.561	1	0.187506	No
Atf4	0.0585037	-0.130651	0.581	0.631	1	-0.18849	No
Rps15	0.0585326	-0.12575	0.857	0.911	1	-0.181418	No
Hspb11	0.058545	0.122631	0.238	0.159	1	0.17692	No
Ets2	0.0587381	-0.143516	0.595	0.669	1	-0.20705	No
Eif3m	0.0587712	0.154182	0.657	0.573	1	0.222438	No
Thbs1	0.0589341	-0.302639	0.467	0.548	1	-0.436616	No
Rubcn	0.0589608	0.0871821	0.095	0.045	1	0.125777	No
Zfp445	0.0590011	0.161204	0.267	0.191	1	0.232569	No
Vps72	0.0590909	0.126411	0.233	0.153	1	0.182373	No
Ndufa6	0.0591693	-0.164148	0.819	0.904	1	-0.236816	No
Rpl35	0.0594149	-0.128458	0.952	0.994	1	-0.185326	No
Thoc5	0.0594201	0.0359361	0.162	0.096	1	0.0518449	No
Ctsz	0.0595253	0.0592909	0.933	0.949	1	0.0855387	No
A930015D03Rik	0.0595928	0.0831025	0.167	0.096	1	0.119892	No
Ankrd39	0.0597155	-0.036785	0.029	0.07	1	-0.0530696	No
Mier1	0.0599426	0.0990744	0.595	0.516	1	0.142934	No
Ppp1r18	0.0600045	-0.0876267	0.69	0.783	1	-0.126419	No
Lin52	0.0600698	0.046053	0.048	0.013	1	0.0664404	No
Rnf103	0.0601703	0.118083	0.176	0.108	1	0.170358	No
Prdx5	0.0602196	0.18704	0.971	0.943	1	0.269842	No
Ube2z	0.0602463	-0.0651095	0.319	0.414	1	-0.0939332	No
Ift172	0.0604204	0.0683204	0.224	0.14	1	0.0985656	No
Phactr2	0.0604852	0.0632167	0.19	0.115	1	0.0912024	No
Dennd6a	0.0605168	0.0837981	0.205	0.127	1	0.120895	No
Herc4	0.0606198	0.147045	0.471	0.389	1	0.212141	No
Lnpep	0.0606963	0.189952	0.738	0.65	1	0.274043	No
Ube4a	0.0608572	0.14038	0.262	0.185	1	0.202525	No
Ago4	0.0610902	-0.0307029	0.024	0.064	1	-0.0442949	No
Ccs	0.0613277	0.071884	0.238	0.159	1	0.103707	No
Hnrnpul1	0.0614695	0.163443	0.443	0.338	1	0.235799	No
Rnf113a1	0.0615477	-0.0369833	0.01	0.038	1	-0.0533557	No
Mul1	0.0615591	0.0452988	0.148	0.083	1	0.0653523	No
Vcl	0.0615904	0.0922132	0.248	0.166	1	0.133035	No
Uxt	0.0616164	-0.0486995	0.119	0.191	1	-0.0702585	No
Acvrl1	0.0616629	-0.122964	0.238	0.318	1	-0.177399	No
Tpgs1	0.0617011	-0.0800856	0.248	0.338	1	-0.115539	No
Il27	0.0620429	0.175757	0.214	0.146	1	0.253564	No
Armcx5	0.0620962	-0.0349796	0.01	0.038	1	-0.0504649	No
Irf7	0.0621086	0.223779	0.871	0.834	1	0.322844	No
Pex19	0.0621755	0.0588373	0.181	0.108	1	0.0848843	No
Spg20	0.0621848	-0.0621478	0.033	0.076	1	-0.0896603	No
Pef1	0.0622686	0.0790228	0.229	0.146	1	0.114006	No
Gm34455	0.0623019	0.095421	0.048	0.013	1	0.137663	No
Gcdh	0.0623019	0.0408993	0.048	0.013	1	0.0590052	No
Cd24a	0.0623229	0.282888	0.105	0.051	1	0.408122	No
Phactr4	0.0623902	-0.0796632	0.195	0.28	1	-0.11493	No
Sap30	0.0624123	-0.214318	0.51	0.548	1	-0.309195	No
Trafd1	0.0625071	0.147561	0.786	0.656	1	0.212885	No
Arid4b	0.0625111	0.182756	0.438	0.35	1	0.263662	No
Slc35b2	0.0626504	0.0125315	0.224	0.14	1	0.0180792	No
Exosc3	0.0628134	-0.0945162	0.295	0.382	1	-0.136358	No
Enox2	0.0628159	0.0549341	0.124	0.064	1	0.0792531	No
Mprip	0.0628308	-0.0440483	0.224	0.325	1	-0.0635483	No
Emp1	0.0628561	-0.213161	0.443	0.503	1	-0.307526	No
H6pd	0.0629085	0.0888996	0.119	0.064	1	0.128255	No
Tor2a	0.0629568	0.123238	0.3	0.217	1	0.177795	No
Slc8a1	0.0632638	0.186155	0.433	0.344	1	0.268566	No
Apeh	0.0633393	0.0301141	0.2	0.121	1	0.0434454	No
Alcam	0.0634688	-0.0129824	0.429	0.522	1	-0.0187296	No
Ilrun	0.0635703	0.0879508	0.657	0.522	1	0.126886	No
Prcc	0.0636857	0.0804818	0.157	0.096	1	0.116111	No
Cacna1d	0.0637064	-0.0757588	0.038	0.083	1	-0.109297	No
Slc38a7	0.0637395	0.0594995	0.057	0.019	1	0.0858397	No
Tha1	0.0637659	-0.0249215	0.01	0.038	1	-0.0359541	No
BC147527	0.0637974	0.0422112	0.148	0.083	1	0.0608978	No
Rbm4b	0.063835	0.0560782	0.095	0.045	1	0.0809038	No
Eif4g3	0.0638579	0.150655	0.69	0.592	1	0.217349	No
Orc5	0.0639039	-0.0224921	0.029	0.07	1	-0.0324492	No
Pilrb2	0.0639052	0.113881	0.257	0.178	1	0.164296	No
Pip4p1	0.0640688	0.071577	0.61	0.484	1	0.103264	No
Preb	0.0640873	0.141108	0.495	0.401	1	0.203575	No
Tex10	0.0641244	0.0638284	0.219	0.14	1	0.0920849	No
Tbp	0.0642253	0.0953645	0.186	0.121	1	0.137582	No
Stag2	0.0642895	0.148699	0.524	0.427	1	0.214527	No
Slfn1	0.0643037	0.170045	0.805	0.732	1	0.245323	No
Pnpo	0.0644313	-0.0411586	0.076	0.134	1	-0.0593793	No
Arhgap10	0.064477	-0.22193	0.067	0.121	1	-0.320177	No
Bud31	0.0645495	-0.133137	0.324	0.389	1	-0.192077	No
Stk24	0.0646708	0.131464	0.643	0.529	1	0.189663	No
Cd5	0.0648995	-0.0359955	0.01	0.038	1	-0.0519306	No
Klhl6	0.0649008	0.0738929	0.2	0.127	1	0.106605	No
Rsrp1	0.0649549	-0.119909	0.833	0.834	1	-0.172992	No
Nudt14	0.0650672	-0.112714	0.086	0.146	1	-0.162612	No
Helq	0.0650705	0.0619234	0.048	0.013	1	0.0893366	No
Ap2m1	0.0651761	-0.138842	0.714	0.758	1	-0.200306	No
Slc7a1	0.0653072	0.0626151	0.124	0.064	1	0.0903345	No
Mvd	0.0653323	-0.0876443	0.086	0.146	1	-0.126444	No
Spata5	0.065413	0.0926509	0.171	0.108	1	0.133667	No
Sun2	0.0654259	0.0995686	0.257	0.172	1	0.143647	No
Rhoq	0.0654269	-0.118931	0.324	0.433	1	-0.171581	No
Map3k14	0.0655017	0.0673245	0.243	0.159	1	0.0971288	No
Magoh	0.0655863	-0.120517	0.324	0.414	1	-0.17387	No
Rad1	0.0657175	0.0804775	0.067	0.025	1	0.116104	No
Zfp568	0.0657175	0.0466775	0.067	0.025	1	0.0673414	No
Tlr13	0.0658104	0.197629	0.495	0.433	1	0.285118	No
Thap11	0.0658198	-0.09354	0.129	0.197	1	-0.13495	No
1810058I24Rik	0.0659	0.129374	0.571	0.478	1	0.186647	No
Rbck1	0.0659017	0.106691	0.424	0.331	1	0.153922	No
Cotl1	0.0659028	-0.139197	0.776	0.796	1	-0.200819	No
Lmnb1	0.0659808	-0.222583	0.443	0.516	1	-0.321119	No
Pgap3	0.0660497	-0.0171301	0.01	0.038	1	-0.0247136	No
Wfdc17	0.066106	-0.096489	0.686	0.777	1	-0.139204	No
Cbfa2t2	0.0662951	-0.0843909	0.048	0.096	1	-0.12175	No
C1qc	0.0663866	-0.634145	0.057	0.108	1	-0.914878	No
Ppp1r21	0.0664448	0.142047	0.348	0.248	1	0.204931	No
Arap2	0.0666605	-0.0903722	0.076	0.134	1	-0.13038	No
Gm15886	0.066698	0.0515807	0.057	0.019	1	0.0744152	No
Hectd3	0.066886	0.0790075	0.148	0.083	1	0.113984	No
Vdr	0.066906	-0.0866322	0.09	0.153	1	-0.124984	No
Actr2	0.0670014	0.136921	0.886	0.892	1	0.197535	No
Slc10a3	0.067047	0.0661541	0.095	0.045	1	0.0954403	No
Tubgcp6	0.0671297	0.0654568	0.057	0.019	1	0.0944342	No
Siae	0.0672925	0.0709696	0.067	0.025	1	0.102388	No
Ptar1	0.0673214	0.0997431	0.076	0.032	1	0.143899	No
Znhit6	0.0675637	0.0549487	0.057	0.019	1	0.0792742	No
Snx16	0.067692	-0.0690403	0.038	0.083	1	-0.0996041	No
Mctp1	0.0678921	0.104646	0.167	0.102	1	0.150972	No
Alkbh3	0.0679358	0.0553224	0.229	0.146	1	0.0798133	No
Bcl9	0.0679649	-0.116389	0.043	0.089	1	-0.167913	No
Dot1l	0.0680282	0.0652008	0.133	0.07	1	0.0940649	No
Ero1l	0.0680335	-0.171682	0.338	0.427	1	-0.247685	No
Tomm20	0.0680973	-0.120858	0.571	0.624	1	-0.174361	No
Psmd6	0.0682287	0.119754	0.514	0.42	1	0.172768	No
Map1lc3a	0.0683475	-0.0274297	0.267	0.363	1	-0.0395727	No
Serinc3	0.0683819	0.144445	0.862	0.879	1	0.20839	No
Zfp871	0.0684447	0.127636	0.319	0.236	1	0.18414	No
Rpl10a	0.0686132	-0.0812821	0.957	0.994	1	-0.117265	No
Snx15	0.0686479	0.140506	0.143	0.083	1	0.202707	No
Clcn4	0.0686779	0.11552	0.31	0.236	1	0.166659	No
Tm9sf3	0.068725	0.195072	0.686	0.637	1	0.281429	No
Dnmt1	0.0687635	0.030474	0.238	0.153	1	0.0439647	No
Thoc3	0.0688242	-0.079023	0.152	0.223	1	-0.114006	No
Grk3	0.068863	0.166655	0.433	0.331	1	0.240433	No
Ap1ar	0.0689688	0.120991	0.219	0.146	1	0.174553	No
Kat2b	0.0689963	0.114531	0.262	0.185	1	0.165233	No
Commd10	0.0691623	0.134033	0.214	0.14	1	0.193368	No
Ppp2r2a	0.0692865	0.150225	0.386	0.318	1	0.216729	No
Ebp	0.0694248	0.135811	0.562	0.446	1	0.195933	No
Borcs5	0.069536	0.0997771	0.124	0.07	1	0.143948	No
Irf8	0.0696057	0.194852	0.824	0.764	1	0.281112	No
Nfil3	0.0696387	-0.137537	0.781	0.796	1	-0.198424	No
Rpsa	0.0696809	-0.101079	0.981	1	1	-0.145825	No
Ifi203	0.069702	0.0867604	0.81	0.713	1	0.125169	No
Grk6	0.069803	0.082521	0.424	0.306	1	0.119053	No
Cd3d	0.0699034	-0.0815491	0.062	0.115	1	-0.11765	No
Gtf2b	0.0700348	0.0822553	0.557	0.433	1	0.118669	No
Sec24d	0.0703941	-0.063486	0.105	0.172	1	-0.091591	No
Hsd17b4	0.070473	0.107014	0.3	0.217	1	0.154388	No
As3mt	0.0704927	-0.0621905	0.181	0.248	1	-0.0897219	No
Gtf2h3	0.0705026	-0.0551659	0.043	0.089	1	-0.0795875	No
G6pdx	0.070569	0.164162	0.543	0.471	1	0.236835	No
Mbd4	0.070667	0.0389738	0.057	0.019	1	0.0562273	No
Akap9	0.0707451	0.181814	0.429	0.357	1	0.262302	No
Nr1d2	0.0711197	0.068021	0.057	0.019	1	0.0981336	No
Nras	0.0712085	0.126837	0.49	0.389	1	0.182987	No
Inppl1	0.0712468	0.0937228	0.243	0.159	1	0.135213	No
Kpna4	0.0712688	0.133519	0.829	0.732	1	0.192627	No
Endod1	0.0712799	-0.179467	0.09	0.146	1	-0.258916	No
Smarce1	0.0714308	0.0533084	0.39	0.306	1	0.0769078	No
Il13ra1	0.0716734	0.172453	0.714	0.624	1	0.248798	No
Fkbp1b	0.0716955	0.0318976	0.243	0.166	1	0.0460185	No
Arhgap25	0.0717009	0.111872	0.257	0.178	1	0.161396	No
Dis3	0.0719873	-0.0798267	0.043	0.089	1	-0.115166	No
Gm32031	0.0720323	0.0250571	0.057	0.019	1	0.0361497	No
9430038I01Rik	0.0720966	0.0780836	0.181	0.115	1	0.112651	No
Nup35	0.0721135	0.0279756	0.095	0.045	1	0.0403602	No
Tysnd1	0.0721989	-0.0623115	0.081	0.14	1	-0.0898965	No
Neurl2	0.0722047	0.0747837	0.067	0.025	1	0.10789	No
AU040320	0.0722293	0.0896761	0.11	0.057	1	0.129375	No
Gpr137	0.0722994	0.0238195	0.176	0.108	1	0.0343642	No
Mfsd10	0.0723586	0.0887799	0.243	0.166	1	0.128082	No
Gmeb1	0.072374	0.05566	0.114	0.057	1	0.0803005	No
Casp1	0.072393	0.110423	0.686	0.554	1	0.159306	No
Mycbp2	0.0724425	0.153498	0.757	0.707	1	0.221451	No
Emb	0.0724745	0.133359	0.829	0.777	1	0.192396	No
Fam160b2	0.0725883	-0.0499766	0.057	0.108	1	-0.0721009	No
Tfg	0.0726973	-0.0752361	0.362	0.452	1	-0.108543	No
Atp6v1c1	0.0728354	-0.213212	0.362	0.427	1	-0.3076	No
Itgam	0.0728396	-0.0742257	0.805	0.828	1	-0.107085	No
Dgcr6	0.0728761	0.0793848	0.11	0.057	1	0.114528	No
Nob1	0.0728955	0.140062	0.119	0.064	1	0.202067	No
Cep57	0.0728955	-0.0794559	0.071	0.127	1	-0.114631	No
E230029C05Rik	0.0729273	-0.134481	0.186	0.261	1	-0.194015	No
Cd82	0.0729939	0.119657	0.286	0.21	1	0.172629	No
Usp3	0.0730421	0.130019	0.381	0.306	1	0.187577	No
Tars	0.0730655	0.0791394	0.29	0.21	1	0.114174	No
Rnf2	0.0730937	-0.056003	0.157	0.236	1	-0.0807953	No
Ssrp1	0.0731848	-0.0826221	0.314	0.408	1	-0.119199	No
Papolg	0.0732679	-0.0476236	0.057	0.108	1	-0.0687064	No
Sh3kbp1	0.0733025	0.0918006	0.529	0.439	1	0.13244	No
Ptprc	0.0736124	0.236804	0.943	0.898	1	0.341635	No
Trappc5	0.0736713	0.144043	0.224	0.153	1	0.207811	No
Mcm3	0.073754	0.0451579	0.086	0.038	1	0.0651491	No
Herc6	0.0738179	0.10154	0.467	0.376	1	0.146491	No
Bcap31	0.0738294	0.163707	0.586	0.516	1	0.236179	No
Gtf2f1	0.0738299	0.0871762	0.405	0.318	1	0.125769	No
Pde2a	0.0738358	-0.0714489	0.071	0.127	1	-0.103079	No
Actb	0.0738367	-0.0833994	0.995	1	1	-0.12032	No
Lyz1	0.073906	0.157141	0.067	0.025	1	0.226706	No
Klhl9	0.0739633	0.144585	0.252	0.178	1	0.208592	No
Clcn5	0.0740011	-0.0479504	0.086	0.146	1	-0.0691778	No
Bsg	0.0741929	-0.0639677	0.743	0.771	1	-0.0922859	No
Gm17089	0.0743364	0.0462306	0.067	0.025	1	0.0666966	No
Trmt44	0.0743364	0.0359803	0.067	0.025	1	0.0519086	No
Copb2	0.0743811	-0.144637	0.452	0.522	1	-0.208667	No
Vapa	0.0744528	-0.133713	0.757	0.783	1	-0.192907	No
Kars	0.0745275	-0.00280047	0.181	0.108	1	-0.00404023	No
Cryzl2	0.0746584	-0.0594031	0.014	0.045	1	-0.0857005	No
6030458C11Rik	0.074733	0.131974	0.138	0.083	1	0.190398	No
Tmed10	0.0749328	0.177476	0.838	0.796	1	0.256044	No
Dhx57	0.0751582	-0.0289459	0.033	0.076	1	-0.0417601	No
Slc25a1	0.0752565	-0.0858897	0.229	0.306	1	-0.123913	No
Lgals3	0.0752813	-0.171401	0.967	0.943	1	-0.247279	No
Bri3bp	0.0753075	-0.118763	0.357	0.433	1	-0.171338	No
Mob1a	0.0753935	0.161918	0.614	0.554	1	0.233598	No
Mcm4	0.0754269	0.0890477	0.176	0.108	1	0.128469	No
Hadhb	0.075459	0.130921	0.462	0.369	1	0.188879	No
Rps24	0.0756192	-0.125574	0.976	0.987	1	-0.181165	No
Ldlr	0.0756946	0.175455	0.543	0.459	1	0.253128	No
Anapc2	0.0759732	0.0630395	0.214	0.14	1	0.0909467	No
Snapc5	0.076086	-0.1611	0.329	0.42	1	-0.232418	No
Raly	0.0761028	-0.100524	0.719	0.752	1	-0.145026	No
Stambpl1	0.0761403	0.198818	0.21	0.153	1	0.286833	No
Cnr2	0.0761821	0.0595603	0.11	0.057	1	0.0859274	No
Npc1	0.0762054	0.0810134	0.233	0.159	1	0.116878	No
Ldlrad3	0.076322	-0.148486	0.138	0.204	1	-0.21422	No
Pdcd1	0.0763982	-0.0569114	0.014	0.045	1	-0.0821057	No
Stk38l	0.0763982	-0.080939	0.014	0.045	1	-0.11677	No
Lyl1	0.0764142	0.0928931	0.367	0.268	1	0.134016	No
Pcsk7	0.0764798	0.102172	0.181	0.115	1	0.147402	No
Ubl3	0.0765854	0.113933	0.724	0.669	1	0.164371	No
Smim11	0.0766081	0.0734267	0.371	0.268	1	0.105932	No
Mmp19	0.0767674	-0.115646	0.229	0.312	1	-0.166842	No
Snu13	0.0767989	0.0882862	0.69	0.554	1	0.12737	No
Rnaseh2c	0.0768798	-0.0977311	0.224	0.299	1	-0.140996	No
Gsk3b	0.0770535	0.123416	0.576	0.478	1	0.178052	No
Slc7a11	0.0773478	-0.0338978	0.186	0.268	1	-0.0489042	No
Egln1	0.0773841	-0.2473	0.39	0.439	1	-0.356778	No
Tmem205	0.0774033	0.0908558	0.19	0.121	1	0.131077	No
Slc35d2	0.0774552	-0.0474782	0.057	0.108	1	-0.0684966	No
Psmf1	0.077474	0.0757322	0.195	0.127	1	0.109258	No
Tmem106b	0.0774748	0.0649518	0.143	0.083	1	0.0937057	No
Slc25a32	0.0775454	-0.0528273	0.062	0.115	1	-0.0762137	No
Mypopos	0.0775763	-0.0823272	0.014	0.045	1	-0.118773	No
Flrt3	0.077674	-0.0500749	0.052	0.102	1	-0.0722428	No
Rnf213	0.0776893	0.0888118	0.752	0.656	1	0.128128	No
Mrm1	0.0777846	-0.0340625	0.043	0.089	1	-0.0491418	No
Pex14	0.0778209	0.0904995	0.21	0.146	1	0.130563	No
Rb1cc1	0.0778582	0.152286	0.429	0.344	1	0.219702	No
Cxcr6	0.0781709	-0.0141164	0.014	0.045	1	-0.0203656	No
Iigp1	0.0782517	0.122748	0.271	0.185	1	0.177088	No
Ccdc180	0.0785009	0.0403286	0.033	0.006	1	0.0581819	No
0610009L18Rik	0.0785009	0.0375856	0.033	0.006	1	0.0542245	No
Shf	0.0785009	0.0361646	0.033	0.006	1	0.0521745	No
Gm4673	0.0785009	0.0265538	0.033	0.006	1	0.038309	No
Mrpl43	0.0786552	0.0525606	0.519	0.433	1	0.0758289	No
Arhgdia	0.0787231	0.0612076	0.89	0.847	1	0.0883039	No
Paip2b	0.0787692	-0.016718	0.014	0.045	1	-0.024119	No
Ifi206	0.0787692	-0.0539346	0.014	0.045	1	-0.0778112	No
Plekha2	0.0790345	0.0532233	0.357	0.274	1	0.0767851	No
Cfl1	0.0790362	-0.0724834	0.971	0.987	1	-0.104571	No
Tpsab1	0.0791705	0.0413361	0.033	0.006	1	0.0596354	No
Akr1b3	0.0793274	-0.153831	0.419	0.49	1	-0.221931	No
Nek7	0.0793709	0.029478	0.352	0.255	1	0.0425278	No
Gpr15	0.0793712	-0.0371971	0.014	0.045	1	-0.0536641	No
Rps11	0.0794608	-0.11914	0.967	0.987	1	-0.171882	No
Sec61g	0.0796502	-0.0923415	0.886	0.917	1	-0.133221	No
Trpm2	0.0798447	0.0651602	0.033	0.006	1	0.0940062	No
Ube2h	0.079853	-0.0641445	0.286	0.363	1	-0.092541	No
Immp1l	0.079882	-0.10671	0.143	0.21	1	-0.153951	No
Malsu1	0.0799871	0.0823478	0.319	0.236	1	0.118803	No
Msrb1	0.0800225	0.166139	0.924	0.841	1	0.239688	No
Ubac1	0.0800387	0.029625	0.076	0.032	1	0.0427398	No
Eva1b	0.0800402	-0.152744	0.152	0.217	1	-0.220363	No
Zfyve27	0.0801273	-0.0336309	0.095	0.159	1	-0.0485191	No
Mafb	0.0801537	-0.27657	0.581	0.675	1	-0.399006	No
Clec4e	0.0802137	-0.0740776	0.548	0.65	1	-0.106871	No
Dctn5	0.0802322	0.12082	0.271	0.191	1	0.174306	No
Galk2	0.0802673	0.0753574	0.157	0.096	1	0.108718	No
Hint3	0.0803116	0.0930227	0.171	0.108	1	0.134203	No
Zwint	0.0803904	0.0939148	0.2	0.127	1	0.13549	No
Cdk2ap2	0.08049	0.163312	0.771	0.732	1	0.23561	No
Wtap	0.0805	0.100404	0.405	0.312	1	0.144852	No
Saa3	0.0805236	0.0713119	0.033	0.006	1	0.102881	No
Klhl22	0.0805236	0.0375185	0.033	0.006	1	0.0541278	No
1200007C13Rik	0.0805236	0.0336626	0.033	0.006	1	0.0485649	No
Iscu	0.0806595	0.150629	0.629	0.541	1	0.217312	No
Proser1	0.0810713	0.041373	0.129	0.07	1	0.0596886	No
Slc37a2	0.081078	-0.0492605	0.124	0.191	1	-0.0710678	No
Srsf5	0.0811021	0.118859	0.886	0.783	1	0.171477	No
Mmp9	0.0812071	0.0487909	0.033	0.006	1	0.0703904	No
Tbc1d1	0.0813236	0.116198	0.333	0.236	1	0.167639	No
Zmpste24	0.0814471	-0.0322689	0.119	0.185	1	-0.0465541	No
Rtp4	0.0816354	0.115433	0.748	0.688	1	0.166535	No
Ubtd1	0.0817139	-0.0804503	0.205	0.274	1	-0.116065	No
Ganab	0.0817175	0.131602	0.195	0.134	1	0.189861	No
Pdia3	0.0817542	0.198771	0.881	0.841	1	0.286766	No
Fam151b	0.0818167	-0.0268456	0.014	0.045	1	-0.0387299	No
C2cd3	0.0818708	0.0911307	0.171	0.108	1	0.131474	No
Map7d3	0.0818954	0.0276961	0.033	0.006	1	0.0399571	No
Brd3	0.082015	0.0683186	0.214	0.14	1	0.0985629	No
Atf3	0.0820504	0.150115	0.867	0.79	1	0.21657	No
Akirin1	0.0820935	-0.136354	0.457	0.49	1	-0.196718	No
Reep4	0.0821104	0.0931684	0.21	0.14	1	0.134414	No
P2ry6	0.0821967	-0.122704	0.29	0.382	1	-0.177025	No
Btg3	0.0822597	-0.204102	0.238	0.293	1	-0.294457	No
Prpf6	0.0823595	-0.116006	0.181	0.255	1	-0.167362	No
Nelfa	0.0823836	0.0489941	0.238	0.159	1	0.0706835	No
Tnfsf13	0.0823877	0.110326	0.39	0.299	1	0.159167	No
Ptprcap	0.0824067	-0.0421334	0.071	0.127	1	-0.0607856	No
C2cd5	0.082492	0.0910726	0.19	0.121	1	0.13139	No
Pofut2	0.0824935	-0.0838239	0.414	0.484	1	-0.120932	No
Plcb3	0.0826564	-0.0825946	0.143	0.21	1	-0.119159	No
H2afz	0.0826801	0.0526338	0.933	0.904	1	0.0759345	No
Sipa1l1	0.0827663	-0.0936473	0.138	0.204	1	-0.135105	No
Seh1l	0.0828928	0.102291	0.371	0.28	1	0.147574	No
Ebf1	0.0829832	0.158863	0.019	0	1	0.229192	No
Ly6d	0.0829832	0.108896	0.019	0	1	0.157104	No
Fcmr	0.0829832	0.100152	0.019	0	1	0.144489	No
Snn	0.0829832	0.0726041	0.019	0	1	0.104746	No
Wdr34	0.0829832	0.0548389	0.019	0	1	0.0791159	No
Ccne2	0.0829832	0.0426203	0.019	0	1	0.0614881	No
Dmrtb1	0.0829832	0.0415371	0.019	0	1	0.0599254	No
Ccdc18	0.0829832	0.0370622	0.019	0	1	0.0534695	No
6430590A07Rik	0.0829832	0.0329813	0.019	0	1	0.047582	No
Cd160	0.0829832	0.0279815	0.019	0	1	0.0403688	No
Tns1	0.0829832	0.0279723	0.019	0	1	0.0403555	No
Serping1	0.0829832	0.0278606	0.019	0	1	0.0401943	No
Tmem17	0.0829832	0.0278186	0.019	0	1	0.0401337	No
Jakmip1	0.0829832	0.0275799	0.019	0	1	0.0397894	No
Ctsg	0.0829832	0.0239116	0.019	0	1	0.0344971	No
Phldb1	0.0829832	0.0233449	0.019	0	1	0.0336796	No
Rpgrip1l	0.0829832	0.0226131	0.019	0	1	0.0326239	No
Nr6a1	0.0829832	0.0224463	0.019	0	1	0.0323832	No
Rasgrp3	0.0829832	0.0224462	0.019	0	1	0.032383	No
Usp35	0.0829832	0.0223488	0.019	0	1	0.0322425	No
Kyat3	0.0829832	0.0220472	0.019	0	1	0.0318074	No
Gm47920	0.0829832	0.0220316	0.019	0	1	0.0317849	No
Cd4	0.0829832	0.0219319	0.019	0	1	0.031641	No
Cxxc5	0.0829832	0.0213261	0.019	0	1	0.030767	No
Zfp438	0.0829832	0.0213212	0.019	0	1	0.0307599	No
Hist2h2be	0.0829832	0.0210311	0.019	0	1	0.0303415	No
Gm50340	0.0829832	0.0204343	0.019	0	1	0.0294804	No
1110019D14Rik	0.0829832	0.0202383	0.019	0	1	0.0291977	No
Gm17552	0.0829832	0.0201113	0.019	0	1	0.0290145	No
Armcx2	0.0829832	0.0199925	0.019	0	1	0.0288431	No
Zfp579	0.0829832	0.0199864	0.019	0	1	0.0288343	No
Cttn	0.0829832	0.0199267	0.019	0	1	0.0287482	No
Slc19a1	0.0829832	0.0193756	0.019	0	1	0.0279531	No
Tspan9	0.0829832	0.0193414	0.019	0	1	0.0279038	No
B230217C12Rik	0.0829832	0.0191915	0.019	0	1	0.0276875	No
Zfp446	0.0829832	0.0190761	0.019	0	1	0.0275211	No
Gm43774	0.0829832	0.0189947	0.019	0	1	0.0274035	No
Lig4	0.0829832	0.0187319	0.019	0	1	0.0270244	No
AI506816	0.0829832	0.0186942	0.019	0	1	0.0269701	No
Gm4737	0.0829832	0.0186552	0.019	0	1	0.0269138	No
Cep97	0.0829832	0.0180459	0.019	0	1	0.0260348	No
Usp11	0.0829832	0.0177738	0.019	0	1	0.0256422	No
Fam72a	0.0829832	0.0171357	0.019	0	1	0.0247216	No
Cd276	0.0829832	0.0167879	0.019	0	1	0.0242198	No
Ifitm5	0.0829832	0.0161497	0.019	0	1	0.0232991	No
Cdc42bpg	0.0829832	0.0159266	0.019	0	1	0.0229772	No
Pkn3	0.0829832	0.0144474	0.019	0	1	0.0208432	No
2900005J15Rik	0.0829832	0.0139555	0.019	0	1	0.0201336	No
Fhod1	0.0830355	0.102152	0.181	0.115	1	0.147375	No
Gm16845	0.0830622	-0.0189718	0.014	0.045	1	-0.0273705	No
Nelfcd	0.0831681	0.0950243	0.152	0.096	1	0.137091	No
Alad	0.08331	-0.0952109	0.019	0.051	1	-0.13736	No
Csrp2	0.0834744	0.0610727	0.133	0.076	1	0.0881092	No
Jund	0.0836468	0.12235	0.914	0.873	1	0.176514	No
Hibadh	0.0836479	0.100659	0.338	0.248	1	0.14522	No
Tmed7	0.08382	0.114604	0.69	0.58	1	0.165338	No
Cct2	0.0838396	0.132139	0.652	0.58	1	0.190637	No
Map3k11	0.083843	0.0904811	0.324	0.248	1	0.130537	No
Sbno1	0.084213	0.116856	0.452	0.382	1	0.168588	No
Adam15	0.0842571	-0.0965713	0.376	0.459	1	-0.139323	No
Mettl21a	0.0845456	0.0808862	0.105	0.057	1	0.116694	No
Rpl31	0.0846236	-0.132044	0.867	0.898	1	-0.190499	No
Atp5o	0.0848951	0.103671	0.79	0.72	1	0.149565	No
Sod2	0.0849239	0.186463	0.6	0.516	1	0.26901	No
Bnip3l	0.0849419	0.143384	0.671	0.592	1	0.20686	No
Plin2	0.0850538	0.205347	0.686	0.643	1	0.296253	No
Dglucy	0.085058	0.0887833	0.1	0.051	1	0.128087	No
Osbpl9	0.0850618	0.143097	0.729	0.624	1	0.206446	No
Pdia6	0.0851534	0.125402	0.724	0.631	1	0.180917	No
Tnfaip3	0.0851832	-0.112167	0.414	0.497	1	-0.161822	No
Pdcd11	0.0852189	0.028493	0.152	0.089	1	0.0411067	No
Pdzd11	0.0853699	0.068165	0.252	0.166	1	0.0983413	No
Rpl5	0.0853756	-0.16652	0.871	0.873	1	-0.240237	No
Nae1	0.085393	-0.0792696	0.2	0.274	1	-0.114362	No
Ncoa3	0.0854113	0.146473	0.443	0.376	1	0.211315	No
Flrt2	0.0856356	-0.0586635	0.019	0.051	1	-0.0846335	No
AU022252	0.0857225	0.0497705	0.11	0.057	1	0.0718037	No
Rybp	0.0857486	-0.158976	0.162	0.229	1	-0.229353	No
Fbxo46	0.0857933	-0.0321281	0.048	0.096	1	-0.0463511	No
Dhx9	0.0858201	0.192391	0.433	0.376	1	0.277562	No
Sarnp	0.0858248	-0.120241	0.552	0.611	1	-0.173472	No
Metrnl	0.0859028	-0.130999	0.676	0.732	1	-0.188991	No
Tle5	0.0861519	-0.1676	0.681	0.72	1	-0.241795	No
Tmem164	0.086334	-0.144714	0.281	0.344	1	-0.208779	No
Pgd	0.0864436	0.0937736	0.652	0.592	1	0.135287	No
Cbx4	0.0865306	0.112453	0.3	0.236	1	0.162235	No
Tdp2	0.086626	0.0456811	0.119	0.064	1	0.0659039	No
Strn	0.0866577	-0.0417422	0.119	0.185	1	-0.0602213	No
Ift46	0.086744	0.0536627	0.071	0.032	1	0.0774189	No
Smim3	0.0867545	-0.120141	0.348	0.414	1	-0.173327	No
Far1	0.0867666	0.0996029	0.548	0.433	1	0.143697	No
2310040G24Rik	0.0868179	-0.0591172	0.019	0.051	1	-0.085288	No
Lrrc8b	0.0868345	0.0772955	0.129	0.076	1	0.111514	No
Acbd5	0.0868561	0.10487	0.3	0.223	1	0.151296	No
Nrip1	0.0870324	0.140085	0.419	0.344	1	0.202101	No
Dna2	0.0872061	0.147821	0.4	0.318	1	0.21326	No
Tpm3	0.0872266	0.0863544	0.943	0.943	1	0.124583	No
Hnrnpa0	0.0873528	-0.129398	0.719	0.739	1	-0.186682	No
Gspt2	0.0873835	0.0565601	0.09	0.045	1	0.081599	No
Rbbp4	0.0873841	0.0290995	0.519	0.42	1	0.0419818	No
Lsp1	0.0874288	0.114464	0.848	0.796	1	0.165137	No
Ptpa	0.0875449	-0.0517498	0.3	0.401	1	-0.0746591	No
Galnt9	0.0875746	-0.06686	0.09	0.146	1	-0.0964586	No
Appl2	0.0878973	-0.00597219	0.086	0.146	1	-0.00861605	No
Baz2b	0.0879151	0.101208	0.576	0.49	1	0.146012	No
Arf5	0.0880958	-0.102024	0.871	0.93	1	-0.147189	No
Ifngr1	0.0881332	0.0461899	0.829	0.732	1	0.0666379	No
Plac8	0.0884725	0.12725	0.914	0.93	1	0.183583	No
Gtf2ird2	0.088616	-0.0419762	0.019	0.051	1	-0.0605588	No
Atrn	0.0886394	0.0617511	0.124	0.07	1	0.089088	No
Anapc13	0.088701	0.17222	0.405	0.325	1	0.248461	No
Trp53bp2	0.0887731	-0.0972373	0.162	0.223	1	-0.140284	No
Nfe2l1	0.0888446	0.0920467	0.281	0.204	1	0.132795	No
Mcl1	0.088908	-0.0815692	0.967	0.936	1	-0.11768	No
Rufy3	0.08897	0.0990437	0.219	0.153	1	0.14289	No
Il1rn	0.0890075	-0.115344	0.514	0.586	1	-0.166406	No
Atp11a	0.0890145	-0.0274454	0.167	0.242	1	-0.0395953	No
Ptk2b	0.0890222	0.0968807	0.495	0.401	1	0.139769	No
Tiparp	0.0892059	-0.287225	0.529	0.573	1	-0.414379	No
Pld4	0.0892881	0.120986	0.852	0.822	1	0.174546	No
Rbm43	0.0893215	0.0759559	0.219	0.146	1	0.109581	No
Abhd6	0.0893491	-0.0295551	0.005	0.025	1	-0.0426391	No
Gm21860	0.0893491	-0.0306042	0.005	0.025	1	-0.0441525	No
Penk	0.0893491	-0.0333733	0.005	0.025	1	-0.0481475	No
Wwc1	0.0893491	-0.0374485	0.005	0.025	1	-0.0540267	No
Zmynd15	0.0893491	-0.153744	0.005	0.025	1	-0.221805	No
Renbp	0.0894109	-0.128029	0.152	0.223	1	-0.184707	No
Abl1	0.0896753	-0.0103297	0.129	0.197	1	-0.0149026	No
Psme1	0.0897222	0.0861428	0.9	0.911	1	0.124278	No
9930111J21Rik2	0.089767	0.154161	0.424	0.35	1	0.222407	No
Gtpbp1	0.089787	0.0628007	0.205	0.134	1	0.0906022	No
Stk11ip	0.090069	0.0530738	0.081	0.038	1	0.0765692	No
Rbm7	0.0901054	0.146631	0.61	0.567	1	0.211544	No
Prkch	0.0902439	-0.0440495	0.238	0.325	1	-0.0635499	No
Gm37233	0.0902865	-0.0183803	0.005	0.025	1	-0.0265171	No
Miga2	0.0902865	-0.0216021	0.005	0.025	1	-0.0311652	No
Cd320	0.0902865	-0.0240178	0.005	0.025	1	-0.0346504	No
Nfia	0.0902865	-0.0283399	0.005	0.025	1	-0.0408858	No
Dnmt3l	0.0902865	-0.0293604	0.005	0.025	1	-0.0423581	No
Gm47079	0.0902865	-0.0297451	0.005	0.025	1	-0.0429132	No
Plagl1	0.0902865	-0.133697	0.005	0.025	1	-0.192885	No
Rap1a	0.090304	0.123496	0.881	0.841	1	0.178166	No
Simc1	0.0904441	-0.0350868	0.019	0.051	1	-0.0506196	No
Sel1l	0.090717	0.145217	0.333	0.261	1	0.209504	No
Nt5c3	0.0909606	0.109048	0.271	0.204	1	0.157323	No
Aldh4a1	0.090998	0.0402123	0.043	0.013	1	0.0580142	No
Tmem185a	0.0910228	0.0964417	0.129	0.076	1	0.139136	No
Hibch	0.0910601	-0.0287999	0.019	0.051	1	-0.0415494	No
Hps3	0.091118	0.0794499	0.305	0.223	1	0.114622	No
Crybg3	0.0911991	0.200645	0.224	0.159	1	0.28947	No
Gm28192	0.0912318	-0.016125	0.005	0.025	1	-0.0232634	No
Mir142hg	0.0912318	-0.0185904	0.005	0.025	1	-0.0268203	No
Usp49	0.0912318	-0.0208867	0.005	0.025	1	-0.0301332	No
Gm16740	0.0912318	-0.022579	0.005	0.025	1	-0.0325746	No
Ptk2	0.0912318	-0.0275339	0.005	0.025	1	-0.039723	No
Gm20234	0.0912318	-0.0320127	0.005	0.025	1	-0.0461845	No
Rab26os	0.0912318	-0.0465228	0.005	0.025	1	-0.0671183	No
Gpr68	0.0912318	-0.0717541	0.005	0.025	1	-0.103519	No
Plk1	0.0912318	-0.118484	0.005	0.025	1	-0.170936	No
Cep120	0.0913963	-0.055132	0.081	0.134	1	-0.0795387	No
Gtf2h4	0.0914982	0.051947	0.071	0.032	1	0.0749437	No
Snx10	0.0915641	0.124377	0.662	0.618	1	0.179438	No
Myo5a	0.0916274	0.0520601	0.414	0.344	1	0.0751068	No
Srsf10	0.0918124	0.208579	0.49	0.408	1	0.300915	No
Zfp335	0.091962	-0.112454	0.076	0.127	1	-0.162238	No
Smtn	0.092185	-0.0197851	0.005	0.025	1	-0.0285438	No
Junos	0.092185	-0.0233128	0.005	0.025	1	-0.0336333	No
Ska2	0.092185	-0.0698876	0.005	0.025	1	-0.100827	No
Mgl2	0.092185	-0.35299	0.005	0.025	1	-0.509257	No
Eef1b2	0.0921951	-0.169017	0.905	0.904	1	-0.24384	No
C1qa	0.0922097	-0.675733	0.067	0.115	1	-0.974877	No
Gbp10	0.0922619	0.114803	0.124	0.07	1	0.165626	No
Gm37494	0.0922932	0.0352841	0.043	0.013	1	0.0509042	No
D2hgdh	0.0923023	-0.0669113	0.019	0.051	1	-0.0965327	No
Bicra	0.0924725	0.117715	0.2	0.134	1	0.169827	No
Pum3	0.092574	0.0398344	0.19	0.121	1	0.0574688	No
Tmem189	0.0925984	-0.190163	0.519	0.58	1	-0.274348	No
Oas2	0.0926531	0.0987848	0.438	0.357	1	0.142516	No
Mrgbp	0.092696	0.118753	0.138	0.083	1	0.171324	No
Zfp458	0.0929285	-0.0313908	0.019	0.051	1	-0.0452874	No
Oxld1	0.0929285	-0.0476585	0.019	0.051	1	-0.0687567	No
Trim23	0.0929464	0.0461282	0.043	0.013	1	0.0665489	No
Zfp267	0.0929464	0.0334999	0.043	0.013	1	0.0483301	No
Pnpla8	0.0930302	0.0478218	0.29	0.21	1	0.0689923	No
Tmem71	0.0930561	0.102428	0.152	0.096	1	0.147772	No
Csnk1e	0.0931223	0.117226	0.343	0.268	1	0.169121	No
Mfsd4a	0.0931462	-0.0102845	0.005	0.025	1	-0.0148374	No
Adat1	0.0931462	-0.0137668	0.005	0.025	1	-0.0198612	No
Samd3	0.0931462	-0.0155594	0.005	0.025	1	-0.0224475	No
Plekhh3	0.0931462	-0.028014	0.005	0.025	1	-0.0404157	No
Tmem171	0.0931462	-0.0281761	0.005	0.025	1	-0.0406495	No
Ube2j2	0.0931807	-0.112456	0.419	0.503	1	-0.16224	No
Slc38a10	0.0932829	-0.090835	0.224	0.299	1	-0.131047	No
Cpsf3	0.0934738	0.0915377	0.257	0.185	1	0.132061	No
Tmx4	0.0936459	0.077118	0.19	0.127	1	0.111258	No
Arrdc3	0.0937039	-0.0671364	0.119	0.185	1	-0.0968573	No
Pabpc1	0.0938555	-0.152237	0.933	0.955	1	-0.219631	No
Pmaip1	0.0939238	0.0497568	0.414	0.325	1	0.0717839	No
Prmt7	0.0941453	-0.0539787	0.029	0.064	1	-0.0778748	No
Tsc22d1	0.0941538	-0.11104	0.086	0.14	1	-0.160197	No
Hist1h2bn	0.0941911	-0.0470515	0.019	0.051	1	-0.067881	No
Erp44	0.0942045	-0.111334	0.405	0.471	1	-0.160621	No
Egr3	0.0942638	0.039622	0.043	0.013	1	0.0571625	No
Sirpa	0.0944488	0.153725	0.829	0.803	1	0.221779	No
Fam71a	0.0944498	0.100983	0.071	0.032	1	0.145687	No
Copz1	0.0944605	0.0796694	0.61	0.548	1	0.114939	No
Rad23a	0.0945588	0.0501862	0.338	0.242	1	0.0724033	No
Gm39469	0.094672	0.12971	0.062	0.025	1	0.187132	No
Ctdspl	0.094672	0.118328	0.062	0.025	1	0.170711	No
Me2	0.094749	0.169172	0.552	0.433	1	0.244064	No
Efemp2	0.0948275	-0.00575404	0.019	0.051	1	-0.00830132	No
2610301B20Rik	0.0949281	0.0266063	0.043	0.013	1	0.0383848	No
Apbb1ip	0.094932	0.131451	0.776	0.643	1	0.189643	No
Snx14	0.0949749	-0.0380126	0.119	0.185	1	-0.0548406	No
Trabd	0.0950488	-0.0896832	0.257	0.338	1	-0.129385	No
Lin7c	0.0952885	0.0905647	0.31	0.242	1	0.130657	No
Otulinl	0.0952993	0.113789	0.524	0.439	1	0.164163	No
Pus1	0.095396	-0.109754	0.067	0.115	1	-0.158341	No
Eif2b4	0.0957553	0.0744994	0.152	0.096	1	0.10748	No
Ctla4	0.0958146	-0.100425	0.029	0.064	1	-0.144883	No
Mefv	0.0959473	0.140726	0.471	0.382	1	0.203025	No
Zfp69	0.0959735	0.0461386	0.052	0.019	1	0.0665639	No
Iws1	0.0960005	0.0276426	0.276	0.197	1	0.0398798	No
Erp29	0.0960822	-0.135143	0.814	0.86	1	-0.19497	No
Hnrnpr	0.0961838	0.110692	0.357	0.28	1	0.159694	No
Tgm2	0.0961875	-0.270457	0.495	0.541	1	-0.390187	No
Morrbid	0.0962967	-0.136761	0.39	0.478	1	-0.197305	No
Zfp280c	0.0963006	0.0403023	0.062	0.025	1	0.058144	No
Edc3	0.0963831	0.0549525	0.124	0.07	1	0.0792797	No
Cyren	0.0965333	0.0560422	0.114	0.064	1	0.0808518	No
Cebpb	0.0965399	-0.124437	0.967	0.955	1	-0.179524	No
Ezh1	0.0965442	0.0375174	0.171	0.108	1	0.0541262	No
Cnot3	0.0965703	-0.101928	0.167	0.229	1	-0.147051	No
Csf1r	0.0966263	0.119439	0.881	0.841	1	0.172314	No
F13a1	0.0966796	-0.143555	0.514	0.611	1	-0.207106	No
Ddx5	0.0967373	0.0935803	0.967	0.949	1	0.135008	No
Slc7a8	0.0970371	-0.135865	0.157	0.217	1	-0.196012	No
Man1a	0.0975043	0.122821	0.3	0.229	1	0.177194	No
Eif2ak4	0.0977288	0.0515704	0.114	0.064	1	0.0744004	No
Mansc1	0.0977815	0.0318803	0.052	0.019	1	0.0459935	No
AI504432	0.0978916	-0.071134	0.148	0.21	1	-0.102625	No
Acat2	0.098077	-0.0775947	0.029	0.064	1	-0.111946	No
Rpl7l1	0.0982934	0.075867	0.319	0.236	1	0.109453	No
Diaph2	0.0983274	0.165287	0.481	0.414	1	0.238458	No
Ccdc28a	0.0983902	0.0455681	0.052	0.019	1	0.0657408	No
Paqr3	0.0983902	-0.0480585	0.024	0.057	1	-0.0693337	No
Hist1h3i	0.0983902	-0.0590508	0.024	0.057	1	-0.0851923	No
Nup62	0.0984556	-0.0420681	0.105	0.166	1	-0.0606915	No
Wdr89	0.0985034	0.0504187	0.071	0.032	1	0.0727388	No
Lbh	0.0985656	0.139684	0.305	0.229	1	0.201522	No
AI837181	0.0986221	-0.0520157	0.157	0.229	1	-0.0750429	No
Mrpl54	0.0988138	-0.157819	0.533	0.605	1	-0.227684	No
Pold4	0.0988431	-0.159556	0.505	0.586	1	-0.230191	No
Tcaim	0.0989932	0.0272083	0.043	0.013	1	0.0392533	No
Prpf8	0.099105	0.0886768	0.481	0.401	1	0.127934	No
Coq3	0.099147	-0.0626401	0.033	0.07	1	-0.0903706	No
Ldha	0.0991702	-0.120838	0.914	0.917	1	-0.174333	No
Dock8	0.0992143	0.0639166	0.614	0.478	1	0.0922121	No
Phip	0.0992956	0.18338	0.438	0.363	1	0.264561	No
Acox3	0.0993597	-0.0828767	0.152	0.217	1	-0.119566	No
Fam122a	0.0994619	-0.0631246	0.057	0.102	1	-0.0910696	No
Cped1	0.0995382	0.0451868	0.071	0.032	1	0.0651908	No
Rpap3	0.099625	0.0374641	0.062	0.025	1	0.0540493	No
Ola1	0.0996942	0.0498226	0.376	0.274	1	0.0718788	No
Rnase4	0.0998059	0.114387	0.286	0.21	1	0.165026	No
Gdap2	0.0998674	0.102197	0.205	0.14	1	0.147439	No
Tlr6	0.0999003	0.0597703	0.157	0.102	1	0.0862303	No
Mrpl34	0.09994	-0.0679695	0.224	0.293	1	-0.0980592	No
Slc38a6	0.100068	0.0257906	0.09	0.045	1	0.037208	No
Snx17	0.10013	0.119195	0.576	0.484	1	0.171962	No
Lrrc57	0.100175	-0.10395	0.129	0.191	1	-0.149969	No
Usp12	0.100181	0.167211	0.376	0.306	1	0.241235	No
Safb2	0.100197	-0.180456	0.381	0.459	1	-0.260344	No
Gm11175	0.100234	0.0439565	0.052	0.019	1	0.0634158	No
Fuca2	0.100268	0.132021	0.419	0.357	1	0.190466	No
Med10	0.100341	-0.124961	0.39	0.459	1	-0.18028	No
Dhrs9	0.100382	-0.0603755	0.029	0.064	1	-0.0871034	No
Traf7	0.100528	-0.0189693	0.238	0.325	1	-0.0273669	No
Nos1ap	0.100582	-0.0524048	0.038	0.076	1	-0.0756041	No
Scaper	0.100582	-0.0720731	0.038	0.076	1	-0.103979	No
Spred1	0.10093	-0.0110692	0.176	0.255	1	-0.0159695	No
Nod1	0.10096	0.102209	0.338	0.261	1	0.147456	No
Fam89a	0.100995	0.0371801	0.09	0.045	1	0.0536396	No
Ankrd9	0.101077	0.00268872	0.043	0.013	1	0.00387901	No
Skil	0.101084	0.149954	0.41	0.331	1	0.216338	No
Gbp5	0.101155	0.206429	0.614	0.516	1	0.297814	No
Gm15056	0.101321	0.177317	0.062	0.025	1	0.255815	No
B4galt7	0.10136	0.0719634	0.105	0.057	1	0.103821	No
Rcor3	0.10136	0.0714782	0.105	0.057	1	0.103121	No
Trim37	0.101479	-0.0388475	0.024	0.057	1	-0.0560452	No
Nbr1	0.101483	0.0842616	0.248	0.178	1	0.121564	No
Ssx2ip	0.101551	-0.051811	0.029	0.064	1	-0.0747474	No
F8a	0.101592	-0.0493513	0.071	0.121	1	-0.0711989	No
Srgn	0.101619	-0.132743	0.957	0.943	1	-0.191507	No
Spg21	0.101655	0.116289	0.538	0.478	1	0.16777	No
Fopnl	0.101708	0.0776349	0.271	0.191	1	0.112004	No
Hace1	0.102106	0.0376172	0.052	0.019	1	0.0542701	No
Abitram	0.102106	-0.0250448	0.024	0.057	1	-0.0361319	No
4930520O04Rik	0.102275	-0.00648323	0	0.013	1	-0.00935332	No
Zfp113	0.102275	-0.00765947	0	0.013	1	-0.0110503	No
Adamts14	0.102275	-0.00784575	0	0.013	1	-0.011319	No
Arl14epl	0.102275	-0.00798625	0	0.013	1	-0.0115217	No
Myo19	0.102275	-0.0080663	0	0.013	1	-0.0116372	No
Tm6sf2	0.102275	-0.008258	0	0.013	1	-0.0119138	No
Ubash3a	0.102275	-0.00871383	0	0.013	1	-0.0125714	No
Trbv3	0.102275	-0.0091479	0	0.013	1	-0.0131976	No
Phtf1os	0.102275	-0.00916808	0	0.013	1	-0.0132267	No
4930532G15Rik	0.102275	-0.0091868	0	0.013	1	-0.0132538	No
Asgr2	0.102275	-0.00921051	0	0.013	1	-0.013288	No
Rac3	0.102275	-0.00938635	0	0.013	1	-0.0135416	No
3110070M22Rik	0.102275	-0.00939669	0	0.013	1	-0.0135566	No
Phf19	0.102275	-0.0094093	0	0.013	1	-0.0135748	No
A630035G10Rik	0.102275	-0.00961581	0	0.013	1	-0.0138727	No
4933412O06Rik	0.102275	-0.00968136	0	0.013	1	-0.0139672	No
9530018F02Rik	0.102275	-0.00968375	0	0.013	1	-0.0139707	No
Gm10501	0.102275	-0.009705	0	0.013	1	-0.0140014	No
Prkcg	0.102275	-0.00986073	0	0.013	1	-0.014226	No
Fam171a1	0.102275	-0.00998402	0	0.013	1	-0.0144039	No
Rasgrf1	0.102275	-0.0100656	0	0.013	1	-0.0145216	No
Pgbd1	0.102275	-0.0101284	0	0.013	1	-0.0146122	No
Eldr	0.102275	-0.010149	0	0.013	1	-0.0146418	No
Senp8	0.102275	-0.0102664	0	0.013	1	-0.0148113	No
Avpr2	0.102275	-0.0103603	0	0.013	1	-0.0149468	No
Insyn2b	0.102275	-0.0103764	0	0.013	1	-0.01497	No
5830448L01Rik	0.102275	-0.0104526	0	0.013	1	-0.01508	No
A430073D23Rik	0.102275	-0.010528	0	0.013	1	-0.0151887	No
Gm16283	0.102275	-0.0106506	0	0.013	1	-0.0153655	No
Zfp78	0.102275	-0.0106961	0	0.013	1	-0.0154312	No
Zfp784	0.102275	-0.0108873	0	0.013	1	-0.0157071	No
Magi1	0.102275	-0.0109431	0	0.013	1	-0.0157876	No
Acer2	0.102275	-0.0110655	0	0.013	1	-0.0159641	No
Gm47015	0.102275	-0.0110658	0	0.013	1	-0.0159645	No
Naip1	0.102275	-0.0111015	0	0.013	1	-0.0160161	No
Tns2	0.102275	-0.0111414	0	0.013	1	-0.0160737	No
Rec114	0.102275	-0.0111699	0	0.013	1	-0.0161147	No
D130020L05Rik	0.102275	-0.0113432	0	0.013	1	-0.0163647	No
Slc39a8	0.102275	-0.0118391	0	0.013	1	-0.0170802	No
Gm45752	0.102275	-0.0119219	0	0.013	1	-0.0171997	No
1700055D18Rik	0.102275	-0.0119804	0	0.013	1	-0.017284	No
Gm43330	0.102275	-0.0120772	0	0.013	1	-0.0174238	No
Gm15473	0.102275	-0.0120844	0	0.013	1	-0.0174341	No
Gm20663	0.102275	-0.0120884	0	0.013	1	-0.0174399	No
Spaca6	0.102275	-0.0121068	0	0.013	1	-0.0174664	No
1700028I16Rik	0.102275	-0.0121194	0	0.013	1	-0.0174846	No
Serpine1	0.102275	-0.0123568	0	0.013	1	-0.0178271	No
Rhox5	0.102275	-0.0124112	0	0.013	1	-0.0179056	No
Col23a1	0.102275	-0.0124561	0	0.013	1	-0.0179704	No
Arhgef40	0.102275	-0.0126272	0	0.013	1	-0.0182172	No
Dctd	0.102275	-0.0127369	0	0.013	1	-0.0183755	No
Mgst2	0.102275	-0.0127788	0	0.013	1	-0.018436	No
Dennd2c	0.102275	-0.0128266	0	0.013	1	-0.0185048	No
Ankrd42	0.102275	-0.013035	0	0.013	1	-0.0188055	No
Gm43707	0.102275	-0.0130833	0	0.013	1	-0.0188752	No
Klhl8	0.102275	-0.0131942	0	0.013	1	-0.0190352	No
Mterf1b	0.102275	-0.0131969	0	0.013	1	-0.0190391	No
A730081D07Rik	0.102275	-0.0134364	0	0.013	1	-0.0193846	No
Zfp473	0.102275	-0.0135213	0	0.013	1	-0.0195071	No
B930059L03Rik	0.102275	-0.0135948	0	0.013	1	-0.0196132	No
1700012D14Rik	0.102275	-0.0137819	0	0.013	1	-0.0198831	No
1700020L24Rik	0.102275	-0.013812	0	0.013	1	-0.0199265	No
1700056N10Rik	0.102275	-0.0140087	0	0.013	1	-0.0202103	No
Gm15334	0.102275	-0.0141562	0	0.013	1	-0.0204231	No
Prr11	0.102275	-0.0141825	0	0.013	1	-0.0204611	No
Cmya5	0.102275	-0.0142277	0	0.013	1	-0.0205262	No
Fgf13	0.102275	-0.0143993	0	0.013	1	-0.0207738	No
Ccdc166	0.102275	-0.0144796	0	0.013	1	-0.0208896	No
Gm11707	0.102275	-0.0145962	0	0.013	1	-0.0210579	No
Bicd1	0.102275	-0.0145977	0	0.013	1	-0.02106	No
Tle2	0.102275	-0.0148545	0	0.013	1	-0.0214304	No
Zwilch	0.102275	-0.0155469	0	0.013	1	-0.0224295	No
Gm44649	0.102275	-0.0155787	0	0.013	1	-0.0224753	No
Acad12	0.102275	-0.0155975	0	0.013	1	-0.0225024	No
Cetn4	0.102275	-0.0156272	0	0.013	1	-0.0225453	No
Mast4	0.102275	-0.0156919	0	0.013	1	-0.0226386	No
Noxred1	0.102275	-0.0157561	0	0.013	1	-0.0227313	No
Apc2	0.102275	-0.0160128	0	0.013	1	-0.0231016	No
Gm49747	0.102275	-0.0160419	0	0.013	1	-0.0231436	No
Exoc3l2	0.102275	-0.016109	0	0.013	1	-0.0232404	No
Tarsl2	0.102275	-0.0162908	0	0.013	1	-0.0235026	No
Gm2396	0.102275	-0.0164049	0	0.013	1	-0.0236672	No
Exo1	0.102275	-0.0165586	0	0.013	1	-0.0238891	No
Sidt1	0.102275	-0.0167858	0	0.013	1	-0.0242168	No
9530082P21Rik	0.102275	-0.0170275	0	0.013	1	-0.0245655	No
Actn2	0.102275	-0.0171468	0	0.013	1	-0.0247376	No
Ndnf	0.102275	-0.0173067	0	0.013	1	-0.0249682	No
Gm29292	0.102275	-0.017569	0	0.013	1	-0.0253467	No
Fcrls	0.102275	-0.0175986	0	0.013	1	-0.0253894	No
E430018J23Rik	0.102275	-0.017981	0	0.013	1	-0.0259412	No
Trim45	0.102275	-0.0183918	0	0.013	1	-0.0265338	No
Glt1d1	0.102275	-0.0184489	0	0.013	1	-0.0266162	No
Klri1	0.102275	-0.0187775	0	0.013	1	-0.0270902	No
D830035M03Rik	0.102275	-0.0189722	0	0.013	1	-0.0273711	No
Nbea	0.102275	-0.0190554	0	0.013	1	-0.0274911	No
9330111N05Rik	0.102275	-0.0191556	0	0.013	1	-0.0276357	No
Gm44686	0.102275	-0.019702	0	0.013	1	-0.028424	No
Tfpi	0.102275	-0.0199817	0	0.013	1	-0.0288276	No
Dusp8	0.102275	-0.0199849	0	0.013	1	-0.0288321	No
Trbv29	0.102275	-0.0203297	0	0.013	1	-0.0293295	No
Gpr85	0.102275	-0.0208465	0	0.013	1	-0.0300752	No
Nxpe4	0.102275	-0.0218298	0	0.013	1	-0.0314937	No
3830403N18Rik	0.102275	-0.0219749	0	0.013	1	-0.031703	No
Hist1h2bh	0.102275	-0.0220746	0	0.013	1	-0.031847	No
Flicr	0.102275	-0.0220753	0	0.013	1	-0.0318479	No
Mxd3	0.102275	-0.0222605	0	0.013	1	-0.0321151	No
Pimreg	0.102275	-0.0222766	0	0.013	1	-0.0321383	No
Dmac2l	0.102275	-0.0225412	0	0.013	1	-0.0325201	No
Gm49066	0.102275	-0.0226184	0	0.013	1	-0.0326315	No
2810408I11Rik	0.102275	-0.0226615	0	0.013	1	-0.0326936	No
Ttll11	0.102275	-0.0226931	0	0.013	1	-0.0327393	No
Gm20536	0.102275	-0.0229966	0	0.013	1	-0.033177	No
Tcrg-V1	0.102275	-0.0232238	0	0.013	1	-0.0335049	No
Tsen2	0.102275	-0.0241498	0	0.013	1	-0.0348409	No
Aspm	0.102275	-0.0244111	0	0.013	1	-0.0352178	No
Ahnak2	0.102275	-0.0257102	0	0.013	1	-0.037092	No
Rnf32	0.102275	-0.025931	0	0.013	1	-0.0374106	No
Rhod	0.102275	-0.0263965	0	0.013	1	-0.038082	No
Diras2	0.102275	-0.0268029	0	0.013	1	-0.0386684	No
Gm49785	0.102275	-0.0275105	0	0.013	1	-0.0396892	No
Kcnq3	0.102275	-0.028353	0	0.013	1	-0.0409048	No
Cyp2s1	0.102275	-0.0286239	0	0.013	1	-0.0412956	No
Crispld2	0.102275	-0.030708	0	0.013	1	-0.0443023	No
Olfml3	0.102275	-0.0314228	0	0.013	1	-0.0453336	No
Dbn1	0.102275	-0.0338852	0	0.013	1	-0.048886	No
Armcx6	0.102275	-0.0340715	0	0.013	1	-0.0491548	No
Ip6k3	0.102275	-0.037541	0	0.013	1	-0.0541602	No
Ddah2	0.102275	-0.0474074	0	0.013	1	-0.0683945	No
Rep15	0.102275	-0.0494638	0	0.013	1	-0.0713612	No
Cenpk	0.102275	-0.0539595	0	0.013	1	-0.0778471	No
Mnd1	0.102275	-0.0556276	0	0.013	1	-0.0802536	No
Trbv15	0.102275	-0.0611477	0	0.013	1	-0.0882175	No
Morn1	0.102275	-0.0634431	0	0.013	1	-0.091529	No
Eya3	0.102282	0.0389206	0.167	0.102	1	0.0561506	No
Gbp6	0.102286	0.173629	0.295	0.223	1	0.250494	No
Amz2	0.102309	-0.173697	0.095	0.146	1	-0.250592	No
Gtpbp8	0.102313	-0.0473775	0.062	0.108	1	-0.0683513	No
Hnrnpm	0.102515	0.110345	0.643	0.567	1	0.159194	No
2310022B05Rik	0.102518	-0.056533	0.09	0.146	1	-0.0815598	No
Socs3	0.102585	-0.273949	0.748	0.783	1	-0.395225	No
Itprid2	0.103001	-0.148961	0.357	0.401	1	-0.214906	No
Cdk2ap1	0.103145	-0.0755247	0.286	0.369	1	-0.108959	No
Cfb	0.103173	0.127983	0.448	0.357	1	0.184641	No
Eif2s1	0.103209	0.139509	0.552	0.478	1	0.201269	No
Abcc1	0.103502	-0.0600878	0.105	0.159	1	-0.0866884	No
Cyba	0.103507	0.0956239	0.957	0.949	1	0.137956	No
Trim56	0.104046	0.119747	0.233	0.172	1	0.172759	No
Bmp2k	0.104089	-0.0821813	0.367	0.459	1	-0.118563	No
Cog5	0.104131	0.0816787	0.157	0.102	1	0.117837	No
Map4	0.104138	0.184416	0.49	0.433	1	0.266057	No
Snap23	0.104189	0.0690495	0.662	0.605	1	0.0996173	No
Casp8	0.104192	-0.0938992	0.529	0.618	1	-0.135468	No
Mafg	0.104271	-0.061166	0.229	0.306	1	-0.0882439	No
Tlr8	0.104517	0.00552053	0.238	0.325	1	0.00796444	No
Mepce	0.104614	-0.0707575	0.067	0.115	1	-0.102081	No
Mapk14	0.104782	0.0483191	0.476	0.382	1	0.0697098	No
Zfp429	0.104783	0.0304802	0.062	0.025	1	0.0439737	No
Edem3	0.10485	0.126123	0.157	0.102	1	0.181957	No
Kctd5	0.104913	-0.0627404	0.114	0.172	1	-0.0905153	No
Fth1	0.105115	-0.476711	0.986	1	1	-0.687748	No
Gm42418	0.105115	-0.147472	1	1	1	-0.212757	No
Cxcl3	0.105121	-0.14015	0.029	0.064	1	-0.202194	No
Xdh	0.105153	0.186323	0.719	0.662	1	0.268808	No
Arid4a	0.105177	0.128678	0.567	0.522	1	0.185643	No
Cnn3	0.105186	0.155809	0.4	0.331	1	0.224785	No
Thap12	0.105386	0.0285737	0.071	0.032	1	0.0412232	No
Tab3	0.105726	-0.0355764	0.029	0.064	1	-0.051326	No
Swap70	0.106156	-0.0155484	0.176	0.121	1	-0.0224315	No
Hist1h2ai	0.106212	-0.0237685	0.052	0.096	1	-0.0342908	No
Ipp	0.106429	-0.048331	0.033	0.07	1	-0.0697269	No
Rbm42	0.106486	0.161768	0.581	0.516	1	0.233382	No
Gpbp1l1	0.106503	0.0808794	0.224	0.153	1	0.116684	No
Actn4	0.106528	-0.178028	0.51	0.548	1	-0.256841	No
Ghitm	0.106531	-0.128167	0.657	0.701	1	-0.184906	No
Lap3	0.106556	0.18107	0.295	0.229	1	0.261229	No
Cep170	0.106917	0.107194	0.433	0.344	1	0.154649	No
Tab1	0.106944	-0.0412887	0.029	0.064	1	-0.059567	No
Cd8b1	0.106944	-0.0969903	0.029	0.064	1	-0.139927	No
Dennd2d	0.107074	0.0541171	0.105	0.057	1	0.0780745	No
Jak2	0.107133	-0.0544609	0.505	0.58	1	-0.0785705	No
Kif2a	0.107291	-0.063449	0.071	0.121	1	-0.0915375	No
Gzmb	0.107346	0.177253	0.333	0.255	1	0.255722	No
Zmynd11	0.107381	0.111317	0.324	0.242	1	0.160597	No
Spryd4	0.10744	0.0401764	0.081	0.038	1	0.0579623	No
Ube2r2	0.107632	-0.126396	0.357	0.414	1	-0.18235	No
Mbnl1	0.107719	0.162997	0.819	0.764	1	0.235155	No
Clec4d	0.107813	-0.21969	0.438	0.484	1	-0.316946	No
Manea	0.107888	0.0775596	0.052	0.019	1	0.111895	No
Ccnh	0.107901	0.091008	0.214	0.146	1	0.131297	No
Szrd1	0.107923	0.113847	0.433	0.363	1	0.164247	No
Prpf31	0.107924	0.0619208	0.329	0.236	1	0.0893328	No
Polr3b	0.107934	0.0664386	0.152	0.096	1	0.0958507	No
Arl10	0.107936	-0.0745491	0.138	0.204	1	-0.107552	No
Actr1b	0.107984	-0.0964022	0.133	0.197	1	-0.139079	No
Itsn2	0.108325	-0.0691546	0.49	0.561	1	-0.099769	No
Naga	0.108596	0.117539	0.467	0.395	1	0.169573	No
Faf2	0.108663	0.201425	0.333	0.268	1	0.290595	No
Stat4	0.108688	-0.0411123	0.038	0.076	1	-0.0593125	No
Med22	0.108753	-0.0320057	0.033	0.07	1	-0.0461745	No
B4galt5	0.108759	-0.0997829	0.405	0.471	1	-0.143956	No
Camta2	0.108871	-0.0900214	0.19	0.255	1	-0.129873	No
Mob1b	0.10892	0.109002	0.329	0.242	1	0.157257	No
Slc25a10	0.108939	0.0118559	0.062	0.025	1	0.0171044	No
Cfap97	0.10908	-0.0652536	0.062	0.108	1	-0.0941411	No
Klhl28	0.10917	0.0293268	0.162	0.102	1	0.0423097	No
Hspd1	0.109205	-0.0277134	0.357	0.439	1	-0.039982	No
Slx4ip	0.109246	-0.0880142	0.038	0.076	1	-0.126978	No
Znhit1	0.109277	-0.139233	0.505	0.548	1	-0.200871	No
Exosc2	0.109288	-0.0509189	0.043	0.083	1	-0.0734605	No
Phgdh	0.10934	-0.0290279	0.033	0.07	1	-0.0418785	No
Hgsnat	0.109351	0.124261	0.3	0.236	1	0.17927	No
Klhdc4	0.10954	-0.152726	0.114	0.166	1	-0.220337	No
Celf1	0.109597	0.128375	0.457	0.376	1	0.185205	No
Syap1	0.109819	0.0885651	0.4	0.325	1	0.127772	No
Nos2	0.10993	-0.196605	0.033	0.07	1	-0.283641	No
Ak4	0.110036	-0.0208978	0.029	0.064	1	-0.0301492	No
Gna13	0.11017	-0.18088	0.681	0.701	1	-0.260955	No
Bptf	0.110299	0.137386	0.476	0.382	1	0.198206	No
Glcci1	0.110362	-0.0405824	0.043	0.083	1	-0.058548	No
Plekhm3	0.110422	0.161587	0.333	0.268	1	0.23312	No
Drap1	0.110486	0.100666	0.567	0.49	1	0.145231	No
2510002D24Rik	0.110522	-0.0296957	0.033	0.07	1	-0.0428419	No
Pkp4	0.11054	-0.0243903	0.052	0.019	1	-0.0351877	No
Oaz2	0.110673	0.0936478	0.176	0.115	1	0.135105	No
Fxr1	0.110789	0.0993621	0.471	0.389	1	0.143349	No
Tbc1d10a	0.110798	-0.138327	0.138	0.197	1	-0.199563	No
Sesn1	0.111059	0.0418002	0.095	0.051	1	0.0603049	No
Arid3b	0.111082	0.0314664	0.129	0.076	1	0.0453964	No
Serinc1	0.111103	0.153377	0.514	0.452	1	0.221276	No
Rbis	0.111154	0.10909	0.533	0.452	1	0.157384	No
Plpp5	0.111291	-0.0921507	0.086	0.134	1	-0.132945	No
Pramef8	0.111293	-0.0329162	0.029	0.064	1	-0.047488	No
Slc25a30	0.111448	-0.0717318	0.114	0.172	1	-0.103487	No
Rab10	0.111545	0.0671939	0.652	0.548	1	0.0969403	No
Ccnq	0.111674	0.0364001	0.114	0.064	1	0.0525143	No
0610010F05Rik	0.111872	0.0380804	0.105	0.057	1	0.0549384	No
H2-Q4	0.111936	0.0938618	0.8	0.79	1	0.135414	No
Ndufc1	0.111973	-0.15491	0.619	0.707	1	-0.223488	No
Arrdc1	0.112289	0.0331114	0.352	0.274	1	0.0477697	No
St6galnac4	0.112436	-0.123739	0.2	0.268	1	-0.178517	No
Timmdc1	0.112475	0.0704524	0.176	0.115	1	0.101641	No
Eif2d	0.112536	-0.0454168	0.043	0.083	1	-0.0655226	No
Zfp36	0.112614	0.10045	0.957	0.885	1	0.144919	No
Ccdc59	0.112747	-0.0742641	0.367	0.427	1	-0.10714	No
Gucd1	0.112838	0.0671328	0.176	0.115	1	0.0968521	No
Tasor2	0.112878	0.0493044	0.248	0.178	1	0.0711312	No
Smu1	0.112897	0.119665	0.395	0.318	1	0.17264	No
Ubb	0.112911	-0.110809	0.981	0.994	1	-0.159863	No
Cd52	0.113009	0.105536	0.948	0.968	1	0.152257	No
Vps8	0.113015	-0.0376901	0.071	0.121	1	-0.0543753	No
Polb	0.113022	-0.119548	0.352	0.408	1	-0.172472	No
Lancl2	0.113268	0.0613122	0.086	0.045	1	0.0884548	No
Nfxl1	0.113401	-0.051314	0.11	0.166	1	-0.0740304	No
Kdm6b	0.113757	-0.123569	0.571	0.682	1	-0.178273	No
Srebf1	0.113759	-0.060855	0.167	0.236	1	-0.0877951	No
Flvcr1	0.113908	-0.0521342	0.081	0.134	1	-0.0752137	No
Naglu	0.113995	0.0396264	0.095	0.051	1	0.0571687	No
2900097C17Rik	0.114107	0.0957867	0.314	0.242	1	0.138191	No
Tsc2	0.11449	0.0346488	0.095	0.051	1	0.0499877	No
Ddx6	0.114582	0.143364	0.614	0.522	1	0.20683	No
Whamm	0.114766	0.0845298	0.248	0.178	1	0.121951	No
Tox4	0.11499	-0.0957824	0.457	0.529	1	-0.138185	No
Cers5	0.115292	0.0712327	0.386	0.293	1	0.102767	No
Kat2a	0.115313	0.0582804	0.129	0.076	1	0.0840808	No
Slc4a2	0.1155	0.106853	0.2	0.14	1	0.154156	No
Rnf44	0.115534	0.0474458	0.433	0.331	1	0.0684499	No
Ngly1	0.115576	0.141946	0.286	0.236	1	0.204784	No
Txlng	0.116045	0.0276878	0.138	0.083	1	0.0399451	No
Pdcl	0.11611	0.105352	0.157	0.102	1	0.15199	No
Ralgapb	0.11611	-0.0623947	0.11	0.166	1	-0.0900165	No
Cbfa2t3	0.116234	0.0122637	0.238	0.166	1	0.0176928	No
Pygo2	0.116325	-0.0953344	0.119	0.172	1	-0.137539	No
Mmp12	0.116418	0.283709	0.048	0.089	1	0.409305	No
Gsap	0.116434	0.111972	0.538	0.452	1	0.161541	No
Tob2	0.116445	0.149328	0.414	0.344	1	0.215434	No
Tagap	0.116469	0.214076	0.257	0.191	1	0.308847	No
G6pc3	0.116488	0.0500606	0.095	0.051	1	0.0722222	No
Mef2d	0.116568	-0.150376	0.381	0.452	1	-0.216947	No
Naf1	0.116683	-0.0236405	0.062	0.108	1	-0.034106	No
Cd44	0.116738	-0.0920934	0.848	0.828	1	-0.132863	No
Itgb5	0.116832	-0.126138	0.148	0.204	1	-0.181979	No
B4galt3	0.116928	-0.171647	0.276	0.325	1	-0.247635	No
Dctpp1	0.11704	0.0552305	0.129	0.076	1	0.0796807	No
Shprh	0.11705	0.0864812	0.11	0.064	1	0.124766	No
Secisbp2	0.117249	0.0855546	0.252	0.185	1	0.123429	No
Kdelr2	0.11729	-0.129088	0.433	0.503	1	-0.186234	No
Rbpj	0.117422	-0.194746	0.524	0.561	1	-0.280958	No
Wapl	0.117448	-0.0844233	0.5	0.573	1	-0.121797	No
Rassf5	0.117479	0.096376	0.448	0.363	1	0.139041	No
Hdgfl3	0.117549	-0.0463762	0.043	0.083	1	-0.0669068	No
Rpl17	0.11756	-0.105993	0.886	0.924	1	-0.152915	No
Elp2	0.117858	0.0402027	0.167	0.108	1	0.0580003	No
Pcdh17	0.117924	-0.0268237	0.01	0.032	1	-0.0386984	No
Tuft1	0.117924	-0.0368039	0.01	0.032	1	-0.0530968	No
Gm29233	0.117924	-0.0395786	0.01	0.032	1	-0.0570999	No
Pyroxd2	0.117924	-0.0458491	0.01	0.032	1	-0.0661462	No
Slc17a6	0.117924	-0.138116	0.01	0.032	1	-0.199259	No
Armc10	0.118007	0.0763406	0.171	0.115	1	0.110136	No
Srpk2	0.11831	0.0028218	0.11	0.172	1	0.004071	No
Sh3tc1	0.118461	0.0675401	0.11	0.064	1	0.0974398	No
Susd3	0.11848	0.115156	0.386	0.318	1	0.166135	No
Ube2v2	0.118562	-0.154983	0.295	0.357	1	-0.223593	No
Chrac1	0.118748	0.0522482	0.41	0.325	1	0.0753782	No
4833420G17Rik	0.11878	-0.101722	0.195	0.268	1	-0.146753	No
Krt10	0.118914	-0.0452454	0.01	0.032	1	-0.0652754	No
Olr1	0.118914	-0.0473304	0.01	0.032	1	-0.0682833	No
Psen1	0.118915	0.121945	0.438	0.382	1	0.175929	No
Adk	0.118996	0.0368639	0.138	0.083	1	0.0531833	No
Pdxk	0.119127	0.0440471	0.233	0.166	1	0.0635465	No
Dok1	0.119342	-0.156873	0.276	0.35	1	-0.22632	No
Nsd2	0.119362	-0.0784884	0.281	0.363	1	-0.113235	No
Cdk8	0.119534	-0.0451546	0.176	0.248	1	-0.0651443	No
Trip10	0.119871	-0.0191496	0.1	0.153	1	-0.027627	No
Gm38190	0.11991	-0.0296736	0.01	0.032	1	-0.0428099	No
Top1mt	0.11991	-0.0454238	0.01	0.032	1	-0.0655326	No
Tceanc	0.11991	-0.0797531	0.01	0.032	1	-0.115059	No
Haus2	0.119939	0.152675	0.238	0.178	1	0.220264	No
Oser1	0.119965	0.108214	0.352	0.274	1	0.15612	No
Huwe1	0.119976	0.122873	0.357	0.293	1	0.177269	No
Selenos	0.120053	0.102113	0.552	0.49	1	0.147318	No
Rab43	0.120076	0.112274	0.467	0.414	1	0.161977	No
Atpsckmt	0.12016	0.0870007	0.119	0.07	1	0.125515	No
Sirt3	0.120244	0.030442	0.105	0.057	1	0.0439185	No
Gatd1	0.120327	0.0719147	0.214	0.146	1	0.103751	No
Ogfod1	0.12041	0.043019	0.076	0.038	1	0.0620633	No
Fau	0.120442	-0.0751362	0.995	1	1	-0.108399	No
Twsg1	0.120566	0.0283902	0.095	0.051	1	0.0409584	No
Ripk1	0.12059	0.174523	0.5	0.433	1	0.251783	No
Herc3	0.120895	-0.0195905	0.038	0.076	1	-0.0282631	No
Gimap8	0.120913	-0.0261358	0.01	0.032	1	-0.0377059	No
[truncated: 11,258 more rows]

## Sheet: Fig.4c_tumor_CD8_heatmap
	T1_ctrl	T2_PDL1	T3_tigit2b	T4_tigit2a	T5_PDL1tg2b	T6_PDL1tg2a
Klf2	1.63216	2.29587	5.23762	8.17538	2.18977	5.21621
Ccr7	0.979878	1.33389	3.25838	4.69583	1.19654	3.13579
Sell	0.356886	0.66251	1.62124	2.32342	0.657031	1.80034
Itgb7	0.500782	0.576888	1.32415	1.71083	0.600351	1.60846
Il7r	1.35896	1.63385	2.47803	3.21485	1.34902	3.29001
Slamf6	0.290439	0.300329	0.468294	0.500965	0.219586	0.621413
Tcf7	0.456871	0.754665	1.84649	2.42877	0.625602	1.78805
Lef1	0.226156	0.606237	1.45427	1.9558	0.46638	1.39661
S1pr1	0.1355	0.376962	1.05632	1.3785	0.361586	1.01596
Tox	2.67514	3.00345	1.96619	1.29306	2.53663	1.55798
Havcr2	1.76159	2.30317	0.992962	1.2332	2.47135	1.02648
Nr4a2	6.20969	6.60077	5.72329	3.63818	7.42653	3.55287
Lag3	4.43434	4.60392	2.89694	2.48253	3.73811	2.24736
Pdcd1	7.43762	7.86184	4.99772	3.95558	6.3327	4.18381
Id2	11.5575	13.2876	7.10748	5.8863	10.7211	7.14294
Tigit	3.65615	4.27466	2.35487	1.541	3.38628	1.71941
Cxcr6	8.90598	9.21812	5.56949	4.3093	9.43508	4.57769

## Sheet: Fig.4c_volcano_PT2b_vs_PDL1
	p_val	avg_logFC	pct.1	pct.2	p_val_adj	log2FC	label_in_plot
Zfp36l2	2.39343e-226	-0.810879	0.904	0.975	4.37447e-222	-1.16985	No
Dusp2	5.98909e-97	-0.589884	0.881	0.936	1.09463e-92	-0.851022	No
Trbv14	1.94764e-92	1.25034	0.233	0.018	3.5597e-88	1.80386	No
Tsc22d3	4.67322e-64	-0.51189	0.45	0.651	8.54125e-60	-0.738501	No
Rplp2	4.68053e-54	0.169505	0.981	0.968	8.55461e-50	0.244545	No
AY036118	3.30007e-51	-0.469742	0.913	0.943	6.03153e-47	-0.677695	No
H2-K1	1.41308e-49	-0.174767	0.999	1	2.58269e-45	-0.252135	No
mt-Atp8	2.41143e-45	-0.183371	0.997	0.998	4.40737e-41	-0.264549	No
Lars2	6.3744e-40	-0.491807	0.81	0.876	1.16505e-35	-0.709528	No
Btg1	1.88178e-39	-0.247102	0.987	0.991	3.43933e-35	-0.356493	No
mt-Co3	1.80978e-38	-0.171222	0.996	0.999	3.30774e-34	-0.247021	No
Itk	2.74421e-38	-0.254648	0.899	0.936	5.01559e-34	-0.367379	No
Rpl28	7.63822e-38	0.147891	0.987	0.987	1.39604e-33	0.213362	No
Trav6-3	1.85653e-37	-0.478994	0.011	0.094	3.39318e-33	-0.691043	No
Spp1	3.98052e-37	0.398384	0.768	0.589	7.27521e-33	0.574746	No
Rsrp1	2.94145e-35	-0.230253	0.882	0.903	5.3761e-31	-0.332184	No
Il10ra	9.14196e-35	-0.358592	0.571	0.669	1.67088e-30	-0.517339	No
Txnip	1.15161e-34	-0.405273	0.55	0.67	2.1048e-30	-0.584686	No
Itgav	1.61059e-32	-0.303436	0.748	0.787	2.94367e-28	-0.437766	No
Rps26	5.80504e-32	0.140563	0.985	0.985	1.06099e-27	0.20279	No
Scd2	9.90632e-32	0.2483	0.521	0.347	1.81058e-27	0.358222	No
Trbv19	1.72904e-31	-0.497111	0.214	0.37	3.16016e-27	-0.717179	No
Rack1	2.27832e-31	0.144873	0.975	0.969	4.16409e-27	0.209007	No
Rpl41	3.59033e-31	0.171711	0.949	0.939	6.56205e-27	0.247726	No
Cd74	4.86483e-31	0.156563	0.253	0.112	8.89145e-27	0.225873	No
B2m	3.19773e-30	0.114988	0.995	0.998	5.84449e-26	0.165893	No
Trav14-2	7.46648e-30	0.153913	0.081	0.007	1.36465e-25	0.22205	No
Rps12	8.8136e-30	0.140577	0.982	0.972	1.61086e-25	0.202809	No
Trdv1	9.38541e-30	0.180388	0.078	0.006	1.71537e-25	0.260244	No
Dusp1	6.90662e-29	-0.387659	0.663	0.74	1.26232e-24	-0.559274	No
Fcer1g	7.7198e-29	0.391938	0.504	0.334	1.41095e-24	0.565447	No
Rps8	1.07671e-28	0.108965	0.989	0.996	1.9679e-24	0.157203	No
Lyz2	1.1666e-28	0.145235	0.215	0.089	2.1322e-24	0.209531	No
Malt1	4.72072e-28	-0.261933	0.662	0.736	8.62807e-24	-0.37789	No
Ms4a6b	9.36601e-28	-0.184561	0.965	0.973	1.71183e-23	-0.266266	No
Shisa5	1.12581e-26	-0.168479	0.989	0.994	2.05765e-22	-0.243064	No
mt-Co1	2.4295e-26	-0.0968366	0.999	1	4.44039e-22	-0.139706	No
Ptma	4.11382e-26	0.208159	0.99	0.988	7.51883e-22	0.300309	No
Slc16a11	9.98548e-26	0.257971	0.498	0.337	1.82505e-21	0.372173	No
H2afz	1.65753e-25	0.273742	0.918	0.887	3.02947e-21	0.394926	No
Gzma	9.45805e-25	0.162811	0.451	0.286	1.72865e-20	0.234887	No
Rps15	1.37493e-24	0.147417	0.953	0.936	2.51295e-20	0.212678	No
Rpl23a	4.02102e-24	0.14909	0.94	0.926	7.34923e-20	0.215091	No
Ddx5	4.25965e-24	-0.147424	0.992	0.994	7.78537e-20	-0.212688	No
Rpl31	7.54885e-24	0.147243	0.952	0.923	1.3797e-19	0.212427	No
Gramd3	2.45908e-23	-0.196347	0.348	0.496	4.49446e-19	-0.283269	No
Eno3	4.00821e-23	0.285041	0.467	0.325	7.3258e-19	0.411228	No
Rpl10-ps3	6.80556e-23	0.121841	0.971	0.969	1.24385e-18	0.17578	No
Mcl1	1.37145e-22	-0.188641	0.856	0.892	2.5066e-18	-0.272152	No
Cox4i1	2.19312e-22	0.118517	0.959	0.951	4.00836e-18	0.170984	No
Trav21-dv12	2.22506e-22	0.373142	0.127	0.041	4.06675e-18	0.538331	No
Rps27	3.18742e-22	-0.124051	0.987	0.984	5.82564e-18	-0.178968	No
mt-Cytb	5.79839e-22	-0.157703	0.99	0.992	1.05977e-17	-0.227517	No
Fam107b	5.90661e-22	-0.190011	0.832	0.877	1.07955e-17	-0.274127	No
Ms4a4b	7.13785e-22	-0.160086	0.997	0.994	1.30458e-17	-0.230955	No
Rpl10	1.02801e-21	0.14818	0.924	0.876	1.87889e-17	0.213778	No
Trgv2	1.23442e-21	0.368837	0.257	0.142	2.25615e-17	0.532119	No
Gm26532	1.42892e-21	0.188579	0.42	0.279	2.61163e-17	0.272062	No
Lgals1	1.50741e-21	0.19808	0.94	0.93	2.75509e-17	0.285769	No
Sla	1.75094e-21	-0.2325	0.577	0.66	3.20019e-17	-0.335426	No
Rps20	1.87731e-21	0.0964313	0.992	0.988	3.43117e-17	0.139121	No
Hist1h1b	2.18017e-21	0.364334	0.369	0.24	3.9847e-17	0.525623	No
Rps6	6.50573e-21	0.118169	0.971	0.966	1.18905e-16	0.170483	No
Ly6a	1.32111e-20	-0.449434	0.391	0.498	2.41459e-16	-0.648396	No
Trbc1	2.38903e-20	-0.243949	0.354	0.481	4.36644e-16	-0.351945	No
Nrgn	5.40406e-20	0.262074	0.747	0.66	9.877e-16	0.378093	No
Tcrg-V3	6.11873e-20	-0.10533	0.006	0.051	1.11832e-15	-0.151959	No
Rps17	6.17264e-20	0.138487	0.929	0.907	1.12817e-15	0.199795	No
Emilin2	8.44062e-20	0.15821	0.231	0.123	1.54269e-15	0.228248	No
Filip1	1.07969e-19	0.133268	0.246	0.134	1.97335e-15	0.192265	No
Cenpa	1.25565e-19	0.230559	0.593	0.469	2.29496e-15	0.332627	No
Gm42418	2.42873e-19	-0.237534	1	1	4.43899e-15	-0.342689	No
Lockd	5.31086e-19	0.169938	0.275	0.162	9.70666e-15	0.245169	No
Calm1	7.66676e-19	0.128316	0.965	0.96	1.40125e-14	0.185121	No
Ctla4	1.46772e-18	-0.245638	0.72	0.762	2.68256e-14	-0.35438	No
Rps25	2.4333e-18	0.121762	0.936	0.925	4.44735e-14	0.175665	No
Cytip	5.02926e-18	-0.176776	0.838	0.86	9.19198e-14	-0.255033	No
Trbv31	9.71391e-18	-0.623508	0.052	0.123	1.77541e-13	-0.899532	No
Cd82	1.09687e-17	-0.166318	0.695	0.742	2.00476e-13	-0.239946	No
Rps27l	1.38992e-17	0.173973	0.727	0.631	2.54035e-13	0.25099	No
Pde4b	3.60609e-17	-0.19029	0.42	0.53	6.59085e-13	-0.274531	No
Clspn	4.84691e-17	0.145374	0.2	0.107	8.8587e-13	0.20973	No
Tyrobp	5.73014e-17	0.147952	0.249	0.142	1.0473e-12	0.21345	No
Tigit	6.52273e-17	-0.184431	0.798	0.818	1.19216e-12	-0.266077	Yes
Mki67	7.23377e-17	0.284143	0.376	0.26	1.32212e-12	0.409932	No
Trav8d-1	9.05453e-17	-0.124565	0.019	0.07	1.6549e-12	-0.179709	No
Cd55	1.36278e-16	0.142068	0.322	0.206	2.49075e-12	0.204961	No
Gm10282	1.66942e-16	0.11941	0.257	0.156	3.05121e-12	0.172272	No
Ly6e	1.71451e-16	0.201375	0.835	0.76	3.13361e-12	0.290523	No
Slfn1	3.71705e-16	-0.184273	0.479	0.573	6.79366e-12	-0.26585	No
Cdca8	3.76656e-16	0.168537	0.199	0.109	6.88414e-12	0.243148	No
Pdcd1	4.12102e-16	-0.189411	0.854	0.84	7.53199e-12	-0.273262	Yes
Gm10076	4.73318e-16	0.0839122	0.988	0.986	8.65083e-12	0.12106	No
Top2a	7.10064e-16	0.319415	0.411	0.303	1.29778e-11	0.460818	No
Birc5	8.62562e-16	0.25614	0.202	0.113	1.5765e-11	0.369532	No
Ly6c2	1.2025e-15	-0.498503	0.565	0.624	2.19781e-11	-0.719187	No
Cks1b	1.25312e-15	0.210467	0.265	0.168	2.29033e-11	0.30364	No
Rgs8	1.3491e-15	0.0944172	0.138	0.062	2.46575e-11	0.136215	No
Actg1	1.47568e-15	0.120258	0.998	0.997	2.69711e-11	0.173496	No
Klra3	1.53411e-15	0.182486	0.195	0.105	2.80388e-11	0.263272	No
Gzmc	1.71516e-15	0.0966003	0.179	0.092	3.1348e-11	0.139365	No
Prelid1	1.91593e-15	0.13688	0.889	0.863	3.50175e-11	0.197475	No
Ccnd3	1.96345e-15	-0.155526	0.807	0.832	3.58861e-11	-0.224376	No
Rpl29	2.87135e-15	-0.151176	0.829	0.848	5.24796e-11	-0.2181	No
Pde7a	2.92239e-15	-0.174648	0.496	0.582	5.34126e-11	-0.251963	No
Dbi	3.06829e-15	0.148552	0.663	0.554	5.60792e-11	0.214316	No
Gimap3	3.59685e-15	-0.152108	0.932	0.939	6.57396e-11	-0.219446	No
Gimap4	7.04312e-15	-0.16144	0.897	0.92	1.28727e-10	-0.232909	No
Stmn1	9.16465e-15	0.20234	0.344	0.239	1.67502e-10	0.291914	No
Knl1	1.07327e-14	0.157841	0.18	0.098	1.96161e-10	0.227717	No
Cenpw	1.37458e-14	0.138758	0.361	0.253	2.51232e-10	0.200185	No
Cenpe	1.42013e-14	0.142796	0.18	0.098	2.59557e-10	0.206011	No
Rpl35	1.54685e-14	0.0870065	0.98	0.969	2.82717e-10	0.125524	No
Cit	1.6127e-14	0.0893005	0.15	0.075	2.94754e-10	0.128833	No
Cox6a1	2.06066e-14	0.121172	0.841	0.784	3.76627e-10	0.174815	No
Dlgap5	2.41084e-14	0.0897958	0.163	0.085	4.4063e-10	0.129548	No
Pmf1	2.43079e-14	0.0805658	0.223	0.131	4.44276e-10	0.116232	No
Ppp1r3b	2.73245e-14	0.131222	0.35	0.239	4.99409e-10	0.189313	No
Rpl13a	2.90323e-14	0.0782947	0.984	0.98	5.30624e-10	0.112955	No
Cebpb	3.29454e-14	-0.270161	0.533	0.592	6.02143e-10	-0.389761	No
Serf2	3.49516e-14	0.081047	0.965	0.96	6.3881e-10	0.116926	No
mt-Co2	3.62775e-14	-0.0734292	0.998	0.999	6.63044e-10	-0.105936	No
Il18rap	3.90267e-14	-0.217215	0.576	0.635	7.13292e-10	-0.313375	No
Prkch	4.17176e-14	-0.169698	0.854	0.866	7.62472e-10	-0.244822	No
Hist1h2an	4.85297e-14	0.160129	0.199	0.117	8.86978e-10	0.231018	No
Nusap1	4.88137e-14	0.170251	0.192	0.109	8.92168e-10	0.24562	No
Hist1h2ae	5.33545e-14	0.439067	0.332	0.236	9.7516e-10	0.633439	No
Set	5.6834e-14	0.127655	0.911	0.865	1.03876e-09	0.184168	No
Ncapg2	6.82246e-14	0.105426	0.21	0.123	1.24694e-09	0.152098	No
Trbv13-1	6.98976e-14	0.536869	0.178	0.101	1.27752e-09	0.774539	No
Cd244a	7.00796e-14	0.116896	0.452	0.329	1.28084e-09	0.168646	No
Pclaf	7.3302e-14	0.271805	0.274	0.181	1.33974e-09	0.392131	No
Epdr1	8.61989e-14	0.0844735	0.327	0.216	1.57546e-09	0.12187	No
Uhrf1	9.04716e-14	0.102639	0.253	0.158	1.65355e-09	0.148077	No
Cited2	9.88056e-14	-0.238676	0.585	0.636	1.80587e-09	-0.344337	No
Ikzf2	9.98475e-14	0.16156	0.439	0.315	1.82491e-09	0.233082	No
Ifi47	1.07193e-13	-0.195429	0.79	0.807	1.95916e-09	-0.281945	No
Ets1	1.12221e-13	-0.129193	0.941	0.952	2.05107e-09	-0.186386	No
Ect2	1.12828e-13	0.0856405	0.137	0.067	2.06216e-09	0.123553	No
Fcrl6	1.2446e-13	0.137582	0.267	0.17	2.27475e-09	0.198489	No
Hint1	1.26166e-13	0.125283	0.885	0.86	2.30593e-09	0.180745	No
Dut	1.36778e-13	0.194265	0.668	0.59	2.49988e-09	0.280265	No
H2-Aa	1.48978e-13	0.0855229	0.12	0.055	2.72286e-09	0.123383	No
Trappc6a	1.51394e-13	0.119701	0.561	0.428	2.76703e-09	0.172692	No
Mtus2	1.69522e-13	-0.0477977	0.01	0.047	3.09836e-09	-0.0689575	No
Tcrg-C2	1.78573e-13	0.109874	0.142	0.071	3.26377e-09	0.158515	No
Id2	1.81513e-13	-0.197997	0.907	0.917	3.31751e-09	-0.285649	Yes
Ppia	2.23818e-13	0.0956467	0.985	0.988	4.09071e-09	0.137989	No
Mt1	2.37179e-13	0.237784	0.203	0.119	4.33492e-09	0.343049	No
Il18r1	3.04836e-13	-0.177023	0.564	0.63	5.57149e-09	-0.25539	No
Spc24	3.63926e-13	0.157348	0.191	0.112	6.65147e-09	0.227005	No
S100a13	3.74003e-13	0.131988	0.825	0.768	6.83566e-09	0.190419	No
Ran	4.33596e-13	0.137117	0.858	0.828	7.92483e-09	0.197818	No
Myl6	4.664e-13	0.106148	0.973	0.961	8.52439e-09	0.153139	No
Cdc20	4.90234e-13	0.0919826	0.158	0.084	8.96001e-09	0.132703	No
Shcbp1	4.98258e-13	0.0683204	0.127	0.06	9.10666e-09	0.0985656	No
Neb	5.11673e-13	0.082263	0.125	0.06	9.35185e-09	0.11868	No
Hmmr	5.53311e-13	0.09955	0.136	0.068	1.01129e-08	0.14362	No
Stat1	6.44566e-13	-0.196319	0.899	0.909	1.17807e-08	-0.283228	No
Aurkb	6.71728e-13	0.0999864	0.177	0.099	1.22772e-08	0.14425	No
Tipin	8.30202e-13	0.129111	0.421	0.312	1.51736e-08	0.186267	No
Samhd1	8.48112e-13	-0.176383	0.668	0.716	1.55009e-08	-0.254467	No
Cdk1	9.24206e-13	0.129804	0.193	0.115	1.68917e-08	0.187268	No
Smc2	1.17051e-12	0.190628	0.378	0.286	2.13933e-08	0.275018	No
Trav3-1	1.17658e-12	-0.1267	0.006	0.036	2.15044e-08	-0.182789	No
Cyp51	1.20387e-12	0.0934414	0.225	0.139	2.20031e-08	0.134807	No
Ccna2	1.54519e-12	0.187969	0.19	0.114	2.82415e-08	0.271183	No
Rrm2	1.61863e-12	0.201383	0.214	0.132	2.95836e-08	0.290534	No
Cdca3	1.78396e-12	0.097512	0.158	0.087	3.26054e-08	0.14068	No
Trbv24	1.93784e-12	-0.064305	0.005	0.034	3.54179e-08	-0.0927725	No
Ddit4	1.98988e-12	-0.174598	0.49	0.567	3.6369e-08	-0.251891	No
Cenpm	2.03995e-12	0.0736916	0.151	0.081	3.72841e-08	0.106315	No
Trbc2	2.13885e-12	-0.153364	0.872	0.876	3.90917e-08	-0.221257	No
Tyms	2.16483e-12	0.0846836	0.291	0.193	3.95667e-08	0.122173	No
Aspm	2.17059e-12	0.11551	0.145	0.077	3.96719e-08	0.166645	No
Poc1a	2.17691e-12	0.0437643	0.1	0.044	3.97874e-08	0.0631386	No
Cep55	2.23533e-12	0.133395	0.2	0.121	4.08552e-08	0.192448	No
AI662270	2.53658e-12	0.119915	0.577	0.47	4.63611e-08	0.173001	No
Lgals3	2.62367e-12	0.186495	0.829	0.795	4.79528e-08	0.269055	No
Mastl	2.71756e-12	0.0586566	0.104	0.047	4.96688e-08	0.0846236	No
Mxd3	2.81198e-12	0.0690502	0.106	0.049	5.13945e-08	0.0996183	No
Ska1	2.92946e-12	0.0550078	0.125	0.061	5.35417e-08	0.0793594	No
Lsp1	3.49395e-12	-0.117102	0.914	0.93	6.38589e-08	-0.168942	No
Rfc4	4.36361e-12	0.0934077	0.266	0.175	7.97538e-08	0.134759	No
Sdf2l1	4.48343e-12	0.113954	0.524	0.414	8.19436e-08	0.164401	No
Rfc1	4.51869e-12	0.108412	0.451	0.336	8.2588e-08	0.156406	No
C1qtnf6	4.8891e-12	0.0865721	0.396	0.29	8.93582e-08	0.124897	No
Prc1	4.94704e-12	0.197189	0.222	0.144	9.04171e-08	0.284484	No
Fdps	5.06115e-12	0.0976599	0.281	0.19	9.25026e-08	0.140893	No
Igtp	5.18923e-12	-0.168874	0.54	0.607	9.48436e-08	-0.243634	No
Tk1	5.67493e-12	0.144022	0.278	0.191	1.03721e-07	0.207779	No
Il1b	6.26157e-12	0.111323	0.066	0.022	1.14443e-07	0.160605	No
Cd3e	6.55727e-12	-0.0829757	0.992	0.994	1.19847e-07	-0.119709	No
Kif11	6.62497e-12	0.122041	0.178	0.105	1.21085e-07	0.176068	No
Trav16n	7.17345e-12	-0.262239	0.058	0.116	1.31109e-07	-0.378332	No
Ubc	7.91759e-12	-0.169614	0.635	0.676	1.4471e-07	-0.244701	No
Rad51	8.0315e-12	0.0893772	0.185	0.109	1.46792e-07	0.128944	No
Elob	8.31782e-12	0.096148	0.928	0.91	1.52025e-07	0.138712	No
Ccdc117	8.74081e-12	-0.111545	0.112	0.181	1.59756e-07	-0.160926	No
Crybg1	9.29709e-12	-0.15114	0.452	0.516	1.69923e-07	-0.218048	No
Kifc1	9.66912e-12	0.0665003	0.14	0.074	1.76722e-07	0.0959397	No
Ncaph	9.68298e-12	0.0819039	0.166	0.094	1.76976e-07	0.118162	No
Sh3bgrl3	1.08932e-11	0.105955	0.952	0.954	1.99096e-07	0.152861	No
Tpx2	1.16876e-11	0.135018	0.201	0.124	2.13615e-07	0.194791	No
Anln	1.22131e-11	0.0641309	0.107	0.05	2.23219e-07	0.0925214	No
Eif5a	1.25156e-11	0.117647	0.924	0.918	2.28748e-07	0.169728	No
Cenpf	1.25257e-11	0.168016	0.162	0.093	2.28932e-07	0.242396	No
S100a11	1.42615e-11	0.129648	0.927	0.911	2.60658e-07	0.187043	No
Slfn2	1.55098e-11	-0.149728	0.785	0.816	2.83472e-07	-0.216012	No
Gm42047	1.57567e-11	0.221829	0.458	0.357	2.87985e-07	0.320031	No
Lag3	1.58051e-11	-0.167829	0.809	0.812	2.8887e-07	-0.242126	Yes
Tmem97	1.63502e-11	0.0621434	0.174	0.1	2.98832e-07	0.089654	No
Cdc42	1.65696e-11	0.0974561	0.954	0.945	3.02843e-07	0.140599	No
Atp5g3	1.83044e-11	0.103547	0.932	0.921	3.3455e-07	0.149387	No
Rgs2	2.05746e-11	0.159859	0.542	0.442	3.76042e-07	0.230628	No
Diaph3	2.2777e-11	0.0970324	0.185	0.111	4.16296e-07	0.139988	No
Rfc5	2.48142e-11	0.0891631	0.305	0.211	4.53529e-07	0.128635	No
Srsf5	2.53752e-11	-0.131577	0.871	0.875	4.63782e-07	-0.189825	No
Ndc80	2.62543e-11	0.0750072	0.137	0.073	4.7985e-07	0.108212	No
Bub1b	2.68641e-11	0.0656315	0.129	0.068	4.90995e-07	0.0946862	No
Ncapg	2.99854e-11	0.0850334	0.175	0.103	5.48042e-07	0.122677	No
Rad51ap1	3.34561e-11	0.0690926	0.152	0.085	6.11477e-07	0.0996796	No
Gng5	3.4408e-11	0.0815564	0.921	0.907	6.28875e-07	0.117661	No
Hist1h1e	3.83438e-11	0.244362	0.741	0.649	7.0081e-07	0.352539	No
Pimreg	4.07422e-11	0.0574034	0.1	0.047	7.44645e-07	0.0828156	No
Ckap2l	4.08183e-11	0.086191	0.15	0.084	7.46036e-07	0.124347	No
Ifi203	4.1848e-11	-0.184318	0.753	0.761	7.64856e-07	-0.265915	No
Kpna4	4.1941e-11	-0.124722	0.72	0.75	7.66556e-07	-0.179936	No
Eif4ebp2	4.57096e-11	-0.13615	0.392	0.464	8.35434e-07	-0.196423	No
Hmgb3	4.67975e-11	0.0912099	0.262	0.178	8.55318e-07	0.131588	No
Klrd1	4.81474e-11	-0.157286	0.921	0.924	8.7999e-07	-0.226916	No
Nap1l1	4.82692e-11	0.13095	0.812	0.769	8.82217e-07	0.188921	No
Arid5a	5.26757e-11	-0.144946	0.506	0.57	9.62753e-07	-0.209114	No
Mis18bp1	5.65634e-11	0.0819837	0.139	0.076	1.03381e-06	0.118277	No
Dctpp1	5.76771e-11	0.109421	0.365	0.271	1.05417e-06	0.157862	No
Hif1a	6.10863e-11	-0.164644	0.846	0.859	1.11647e-06	-0.237532	No
Hsp90b1	6.26657e-11	0.11665	0.923	0.924	1.14534e-06	0.16829	No
Krtcap3	6.3471e-11	0.0551201	0.139	0.075	1.16006e-06	0.0795215	No
Esco2	6.47548e-11	0.0926925	0.122	0.064	1.18352e-06	0.133727	No
Spc25	6.71941e-11	0.0774284	0.147	0.083	1.22811e-06	0.111706	No
Trav7-3	6.95868e-11	0.00867811	0.061	0.12	1.27184e-06	0.0125199	No
Sgo2a	7.29971e-11	0.0826683	0.133	0.072	1.33417e-06	0.119265	No
Rpl5	7.32313e-11	0.0771306	0.956	0.947	1.33845e-06	0.111276	No
Tnfrsf9	7.47629e-11	0.149123	0.85	0.779	1.36644e-06	0.215139	No
Ulbp1	7.65931e-11	0.0806264	0.189	0.115	1.39989e-06	0.116319	No
Mcm5	8.15772e-11	0.116879	0.352	0.258	1.49099e-06	0.168621	No
Gimap8	8.47924e-11	-0.131721	0.604	0.651	1.54975e-06	-0.190033	No
Asns	8.64518e-11	0.0502147	0.101	0.048	1.58008e-06	0.0724446	No
Tuba1b	8.91443e-11	0.309681	0.795	0.739	1.62929e-06	0.446775	No
Fkbp2	9.11512e-11	0.0978742	0.458	0.355	1.66597e-06	0.141203	No
Plk1	9.79846e-11	0.0832665	0.119	0.061	1.79087e-06	0.120128	No
Lig1	9.96812e-11	0.093719	0.281	0.193	1.82187e-06	0.135208	No
Thy1	9.98912e-11	-0.110462	0.968	0.973	1.82571e-06	-0.159363	No
Zgpat	1.01176e-10	-0.129143	0.714	0.74	1.84919e-06	-0.186315	No
Tcrg-V7	1.15598e-10	0.0688714	0.053	0.016	2.11279e-06	0.0993605	No
Pglyrp1	1.19187e-10	0.126093	0.805	0.744	2.17838e-06	0.181914	No
Tmem256	1.24651e-10	0.11344	0.707	0.627	2.27825e-06	0.163659	No
Ube2c	1.2499e-10	0.330207	0.205	0.135	2.28445e-06	0.476388	No
mt-Nd1	1.2576e-10	0.123019	0.979	0.964	2.29852e-06	0.177479	No
Icos	1.28873e-10	-0.202464	0.611	0.648	2.35541e-06	-0.292094	No
Ccnb2	1.46148e-10	0.136106	0.17	0.102	2.67114e-06	0.19636	No
Ndufa4	1.46311e-10	0.108232	0.863	0.828	2.67412e-06	0.156145	No
Hnrnpa0	1.53839e-10	-0.115558	0.848	0.855	2.81171e-06	-0.166715	No
Ldha	1.60039e-10	0.125665	0.955	0.953	2.92504e-06	0.181296	No
Malat1	1.62535e-10	-0.0417734	1	0.999	2.97065e-06	-0.0602663	No
Kif20a	1.63887e-10	0.0570326	0.103	0.05	2.99536e-06	0.0822806	No
H2-T22	1.70325e-10	-0.124236	0.895	0.909	3.11303e-06	-0.179234	No
Klrc1	1.71319e-10	-0.113963	0.899	0.883	3.1312e-06	-0.164414	No
Irf8	1.73814e-10	0.123123	0.734	0.647	3.1768e-06	0.17763	No
Rpl9-ps6	1.92481e-10	-0.0690122	0.98	0.986	3.51798e-06	-0.0995636	No
9630013D21Rik	1.96857e-10	0.055257	0.115	0.059	3.59795e-06	0.079719	No
Txn1	2.02025e-10	0.108684	0.866	0.834	3.69242e-06	0.156797	No
Cox5b	2.06977e-10	0.091192	0.919	0.9	3.78292e-06	0.131562	No
Kif20b	2.17628e-10	0.0745658	0.197	0.122	3.97758e-06	0.107576	No
Orc6	2.24291e-10	0.0827289	0.291	0.204	4.09936e-06	0.119353	No
Ezh2	2.31335e-10	0.144473	0.466	0.372	4.22811e-06	0.208431	No
Calcb	2.37618e-10	0.0378217	0.071	0.028	4.34294e-06	0.0545652	No
Sdcbp2	2.42055e-10	-0.170614	0.276	0.341	4.42404e-06	-0.246144	No
Msn	2.53671e-10	-0.0865375	0.957	0.96	4.63634e-06	-0.124847	No
Neil3	2.83412e-10	0.0829735	0.129	0.071	5.17992e-06	0.119705	No
Cenpp	3.06902e-10	0.0473894	0.109	0.055	5.60926e-06	0.0683684	No
Tra2b	3.11442e-10	-0.110775	0.863	0.889	5.69223e-06	-0.159814	No
Cmtm7	3.16042e-10	0.140235	0.644	0.551	5.7763e-06	0.202316	No
Kif4	3.24467e-10	0.0570409	0.125	0.067	5.93029e-06	0.0822926	No
Ldlr	3.24973e-10	0.0536444	0.08	0.034	5.93953e-06	0.0773926	No
Pbk	3.64884e-10	0.067312	0.114	0.06	6.66898e-06	0.0971107	No
Akap13	3.65593e-10	-0.0933935	0.919	0.909	6.68194e-06	-0.134738	No
Stoml2	3.76264e-10	0.0735913	0.478	0.365	6.87698e-06	0.10617	No
Rad50	3.93665e-10	0.0891351	0.395	0.296	7.19502e-06	0.128595	No
Gzmf	4.10858e-10	0.101803	0.113	0.058	7.50924e-06	0.146871	No
Tubb6	4.32724e-10	0.0624915	0.145	0.084	7.9089e-06	0.0901562	No
Tpm4	4.48664e-10	0.103953	0.757	0.658	8.20023e-06	0.149972	No
Trdv2-1	4.90704e-10	0.0230725	0.02	0	8.96859e-06	0.0332866	No
Hist1h2bj	4.91403e-10	0.0651525	0.157	0.093	8.98138e-06	0.0939952	No
Tagln2	5.19891e-10	0.111053	0.831	0.762	9.50205e-06	0.160216	No
Rps14	5.55049e-10	0.0734533	0.984	0.983	1.01446e-05	0.105971	No
Edf1	6.12716e-10	0.0926713	0.886	0.865	1.11986e-05	0.133696	No
Gimap1	6.37453e-10	-0.125114	0.795	0.804	1.16507e-05	-0.180502	No
Tacc3	6.55698e-10	0.083536	0.194	0.124	1.19842e-05	0.120517	No
Tfrc	6.55797e-10	0.115525	0.321	0.234	1.1986e-05	0.166667	No
Tnfaip3	6.71996e-10	-0.135186	0.866	0.893	1.22821e-05	-0.195033	No
Tmem107	7.42955e-10	0.0425212	0.119	0.064	1.3579e-05	0.0613452	No
Knstrn	7.88151e-10	0.0875041	0.177	0.112	1.4405e-05	0.126242	No
Siva1	8.0178e-10	0.106141	0.44	0.345	1.46541e-05	0.153129	No
Zdhhc18	8.82606e-10	-0.119912	0.85	0.858	1.61314e-05	-0.172996	No
Dhcr24	9.08556e-10	0.0647144	0.165	0.1	1.66057e-05	0.0933631	No
Tmprss6	9.86829e-10	0.0786956	0.161	0.097	1.80363e-05	0.113534	No
Calm3	1.09232e-09	0.106953	0.792	0.73	1.99644e-05	0.154301	No
Socs1	1.11723e-09	-0.187824	0.704	0.729	2.04196e-05	-0.270973	No
Ltb	1.15739e-09	-0.137222	0.967	0.974	2.11536e-05	-0.197969	No
Troap	1.18134e-09	0.0419465	0.071	0.03	2.15913e-05	0.060516	No
Gins2	1.23098e-09	0.0591204	0.203	0.131	2.24985e-05	0.0852927	No
Cks2	1.23646e-09	0.152197	0.413	0.323	2.25988e-05	0.219574	No
Sgo1	1.28625e-09	0.056819	0.108	0.056	2.35089e-05	0.0819725	No
Trav13n-4	1.32235e-09	0.0372889	0.02	0.001	2.41685e-05	0.0537964	No
Pdia6	1.33411e-09	0.152966	0.694	0.619	2.43836e-05	0.220684	No
Sp100	1.33645e-09	-0.0994624	0.911	0.919	2.44264e-05	-0.143494	No
Sass6	1.39625e-09	0.0567004	0.151	0.09	2.55192e-05	0.0818014	No
Hsp90ab1	1.43348e-09	0.0877994	0.983	0.984	2.61997e-05	0.126668	No
Parpbp	1.48403e-09	0.0583668	0.103	0.053	2.71236e-05	0.0842055	No
Cox8a	1.48704e-09	0.0734308	0.96	0.959	2.71787e-05	0.105938	No
Mtfr2	1.50058e-09	0.035932	0.075	0.032	2.7426e-05	0.0518389	No
Rpl13	1.58252e-09	0.0592508	0.992	0.993	2.89237e-05	0.0854809	No
Bub1	1.64735e-09	0.0605187	0.128	0.072	3.01086e-05	0.0873101	No
Cenpk	1.69111e-09	0.0512098	0.147	0.085	3.09085e-05	0.0738802	No
S100a9	1.70036e-09	0.119473	0.048	0.015	3.10776e-05	0.172362	No
Pole	1.73135e-09	0.0506797	0.167	0.102	3.16439e-05	0.0731153	No
Traj57	1.76465e-09	0.0258728	0.018	0	3.22525e-05	0.0373266	No
Cd8b1	1.77745e-09	-0.0979958	0.949	0.952	3.24864e-05	-0.141378	No
Vim	1.9073e-09	0.129118	0.944	0.924	3.48596e-05	0.186278	No
Lmnb1	1.9466e-09	0.151659	0.525	0.444	3.5578e-05	0.218797	No
Gimap6	2.03869e-09	-0.127909	0.806	0.819	3.72611e-05	-0.184533	No
Sytl3	2.13151e-09	-0.13437	0.481	0.538	3.89577e-05	-0.193855	No
Atad5	2.16714e-09	0.0457313	0.215	0.139	3.96088e-05	0.0659763	No
Hmgb1	2.20724e-09	0.116054	0.943	0.946	4.03418e-05	0.167431	No
Cdkn2a	2.26483e-09	0.0509954	0.153	0.091	4.13943e-05	0.0735708	No
Entpd1	2.37839e-09	0.159253	0.585	0.484	4.34698e-05	0.229754	No
Cox5a	2.52506e-09	0.0934748	0.881	0.866	4.61506e-05	0.134856	No
Anapc5	2.5336e-09	0.103841	0.525	0.432	4.63065e-05	0.149812	No
Hist1h2ao	2.60936e-09	0.0570159	0.131	0.073	4.76913e-05	0.0822566	No
Rrm1	2.63529e-09	0.0979557	0.409	0.317	4.81651e-05	0.14132	No
Cdkn3	2.70209e-09	0.0570578	0.11	0.058	4.93862e-05	0.082317	No
Kif23	2.72958e-09	0.0875673	0.148	0.088	4.98885e-05	0.126333	No
Nfatc1	2.79263e-09	-0.138769	0.764	0.776	5.10409e-05	-0.200201	No
Hilpda	2.8782e-09	0.116827	0.513	0.42	5.26049e-05	0.168545	No
Mif	2.97548e-09	0.118975	0.911	0.901	5.43829e-05	0.171645	No
E2f8	3.00171e-09	0.051177	0.097	0.049	5.48622e-05	0.0738328	No
Hist2h2ac	3.04489e-09	0.0950853	0.25	0.173	5.56514e-05	0.137179	No
Clk1	3.3329e-09	-0.115563	0.57	0.603	6.09155e-05	-0.166722	No
Nhp2	3.35384e-09	0.100038	0.547	0.46	6.12982e-05	0.144324	No
Pim1	3.35962e-09	0.113431	0.599	0.499	6.14038e-05	0.163646	No
Nop58	3.38307e-09	0.104177	0.588	0.502	6.18323e-05	0.150296	No
Mydgf	3.38437e-09	0.0802535	0.41	0.314	6.18562e-05	0.115781	No
Aprt	3.43437e-09	0.111518	0.811	0.76	6.27699e-05	0.160887	No
Kif18a	3.58178e-09	0.0274822	0.124	0.068	6.54641e-05	0.0396485	No
Ndufa11	3.99078e-09	0.106762	0.732	0.658	7.29396e-05	0.154024	No
Ctsw	4.07809e-09	-0.115073	0.873	0.877	7.45353e-05	-0.166016	No
Mir155hg	4.16714e-09	0.0669885	0.328	0.238	7.61628e-05	0.0966439	No
Rap1b	4.17016e-09	-0.104836	0.926	0.934	7.62181e-05	-0.151247	No
Fbxo5	4.27714e-09	0.0824076	0.146	0.087	7.81734e-05	0.118889	No
Rpl17	4.28396e-09	-0.081274	0.953	0.954	7.8298e-05	-0.117254	No
Idi1	4.37531e-09	0.0715505	0.24	0.164	7.99676e-05	0.103226	No
Prf1	4.38776e-09	0.18817	0.828	0.782	8.01951e-05	0.271471	No
Rps19	4.39612e-09	0.0663328	0.979	0.971	8.03479e-05	0.0956981	No
Ap2s1	4.4518e-09	0.0999286	0.704	0.617	8.13655e-05	0.144167	No
Cox7b	4.80604e-09	0.10218	0.85	0.823	8.78399e-05	0.147415	No
Cd7	4.84656e-09	0.130479	0.236	0.163	8.85806e-05	0.188241	No
Ankle1	5.09586e-09	0.0264183	0.05	0.017	9.3137e-05	0.0381135	No
Lsm2	5.15448e-09	0.0914776	0.455	0.357	9.42085e-05	0.131974	No
Rnaseh2b	5.158e-09	0.0726707	0.335	0.245	9.42727e-05	0.104842	No
Med14	6.01293e-09	0.0991521	0.477	0.375	0.000109898	0.143046	No
Atp5b	6.53981e-09	0.0784459	0.931	0.905	0.000119528	0.113173	No
Asf1b	6.55607e-09	0.0880921	0.211	0.141	0.000119825	0.12709	No
Stk17b	6.89834e-09	-0.0969841	0.96	0.963	0.000126081	-0.139919	No
Cox7a2	6.96269e-09	0.0819928	0.873	0.84	0.000127257	0.118291	No
Trav13-1	7.18031e-09	-0.103535	0.027	0.062	0.000131235	-0.149369	No
Creld2	7.21034e-09	0.0763922	0.382	0.284	0.000131783	0.110211	No
Depdc1a	7.53948e-09	0.0626199	0.131	0.077	0.000137799	0.0903414	No
Gpr65	7.59e-09	-0.139048	0.52	0.566	0.000138722	-0.200603	No
Klf2	7.63726e-09	-0.0327189	0.398	0.291	0.000139586	-0.0472034	Yes
Galnt18	7.66571e-09	0.0433767	0.1	0.052	0.000140106	0.0625793	No
Cdc25c	7.73475e-09	0.0317007	0.059	0.023	0.000141368	0.0457344	No
Hells	7.7617e-09	0.0947305	0.4	0.307	0.000141861	0.136667	No
Nuf2	7.80446e-09	0.0437211	0.108	0.058	0.000142642	0.0630762	No
Ybx3	7.81438e-09	0.103127	0.833	0.786	0.000142823	0.148781	No
Ube2m	8.60876e-09	0.0923051	0.744	0.661	0.000157342	0.133168	No
Ccdc30	8.61203e-09	0.0258367	0.043	0.013	0.000157402	0.0372745	No
Hist1h2bc	8.67057e-09	0.0730779	0.162	0.1	0.000158472	0.105429	No
Plscr1	9.25915e-09	-0.158182	0.498	0.544	0.000169229	-0.228209	No
Gnb4	9.3345e-09	0.0415045	0.188	0.122	0.000170607	0.0598784	No
Snrpd1	9.37031e-09	0.100393	0.662	0.591	0.000171261	0.144836	No
Cdca5	9.76948e-09	0.0442177	0.1	0.052	0.000178557	0.0637926	No
Mpp6	9.8824e-09	0.0836393	0.418	0.324	0.000180621	0.120666	No
Sapcd2	1.01272e-08	0.0426274	0.089	0.044	0.000185095	0.0614984	No
Rpl8	1.02308e-08	0.0564453	0.983	0.986	0.000186989	0.0814334	No
Jaml	1.0748e-08	-0.163333	0.664	0.692	0.00019644	-0.23564	No
H2-Q4	1.08279e-08	-0.0931623	0.971	0.975	0.000197902	-0.134405	No
Chmp4b	1.08298e-08	-0.108549	0.722	0.742	0.000197936	-0.156603	No
H2-Q6	1.16166e-08	-0.0971439	0.941	0.948	0.000212317	-0.140149	No
Alyref	1.18573e-08	0.117047	0.698	0.646	0.000216716	0.168863	No
Uqcr11	1.21751e-08	0.106486	0.754	0.683	0.000222523	0.153627	No
Mcm7	1.21776e-08	0.0732158	0.315	0.233	0.000222569	0.105628	No
Gcsh	1.22068e-08	0.0565019	0.23	0.157	0.000223104	0.081515	No
Nudcd2	1.23065e-08	0.0710065	0.381	0.293	0.000224926	0.102441	No
Ptpn22	1.2943e-08	-0.115317	0.81	0.825	0.000236559	-0.166368	No
Rpl32	1.35156e-08	0.0648837	0.987	0.984	0.000247025	0.0936073	No
Trip13	1.40634e-08	0.0392306	0.1	0.053	0.000257036	0.0565979	No
Pgk1	1.4407e-08	0.108452	0.871	0.839	0.000263317	0.156463	No
Bard1	1.49774e-08	0.0614048	0.168	0.108	0.000273741	0.0885884	No
Ranbp1	1.54447e-08	0.1217	0.706	0.64	0.000282283	0.175576	No
Rpl10a	1.55238e-08	0.0651085	0.984	0.981	0.000283729	0.0939317	No
2810408I11Rik	1.57034e-08	0.0316994	0.077	0.036	0.000287012	0.0457326	No
Rps4x	1.71386e-08	0.0545451	0.99	0.988	0.000313243	0.078692	No
Gm4316	1.72551e-08	0.0587187	0.201	0.135	0.000315371	0.0847132	No
Serpine2	1.72723e-08	0.0808558	0.157	0.097	0.000315686	0.11665	No
Traj56	1.73513e-08	0.0285603	0.02	0.002	0.000317129	0.0412038	No
Ctla2a	1.76006e-08	-0.191217	0.732	0.74	0.000321687	-0.275868	No
Tuba1c	1.76408e-08	0.19339	0.629	0.571	0.000322422	0.279003	No
Cblb	1.80573e-08	-0.124843	0.851	0.866	0.000330034	-0.180111	No
Gm156	1.84966e-08	0.08448	0.338	0.245	0.000338062	0.121879	No
Kntc1	1.85087e-08	0.0426235	0.103	0.056	0.000338283	0.0614927	No
Cish	1.86023e-08	-0.230131	0.41	0.459	0.000339995	-0.332008	No
Topbp1	1.88313e-08	0.104392	0.446	0.36	0.00034418	0.150606	No
Bcl2a1b	1.94867e-08	0.0927091	0.833	0.781	0.000356159	0.133751	No
Syncrip	1.98112e-08	0.0972757	0.673	0.578	0.00036209	0.140339	No
Hist1h4h	1.99313e-08	0.089372	0.261	0.187	0.000364285	0.128937	No
Agfg2	2.07852e-08	0.0623281	0.23	0.158	0.000379892	0.0899204	No
Brip1	2.09966e-08	0.0524977	0.127	0.074	0.000383755	0.0757382	No
Mt2	2.10692e-08	0.0647104	0.077	0.036	0.000385081	0.0933574	No
Skap1	2.11962e-08	-0.087127	0.907	0.911	0.000387402	-0.125698	No
Sc5d	2.40627e-08	0.071989	0.22	0.151	0.000439795	0.103858	No
Rbm39	2.48018e-08	-0.0708745	0.969	0.973	0.000453303	-0.10225	No
Grap2	2.48084e-08	-0.122174	0.427	0.485	0.000453422	-0.176259	No
Crbn	2.51865e-08	-0.140341	0.453	0.504	0.000460334	-0.20247	No
Kdelr2	2.52714e-08	0.0887136	0.52	0.426	0.000461886	0.127987	No
Cisd1	2.7126e-08	0.0886979	0.418	0.333	0.000495782	0.127964	No
Trbj1-6	2.79823e-08	-0.0140976	0	0.013	0.000511433	-0.0203385	No
S100a6	2.86611e-08	0.155355	0.882	0.808	0.000523839	0.22413	No
Fabp5	2.89191e-08	0.0718739	0.248	0.177	0.000528555	0.103692	No
Irak2	2.93023e-08	-0.135064	0.4	0.458	0.000535558	-0.194856	No
Brca1	2.97028e-08	0.0513445	0.128	0.076	0.000542878	0.0740744	No
Tfam	2.98088e-08	0.0769528	0.322	0.239	0.000544816	0.111019	No
Dtl	3.14709e-08	0.0471031	0.268	0.189	0.000575194	0.0679555	No
Dnajb1	3.20384e-08	-0.207193	0.478	0.519	0.000585566	-0.298917	No
Oas1a	3.22114e-08	-0.159843	0.195	0.251	0.000588727	-0.230605	No
Hnrnpab	3.22959e-08	0.112791	0.855	0.815	0.000590273	0.162723	No
Kif22	3.24142e-08	0.0650214	0.138	0.084	0.000592434	0.093806	No
Hist1h3c	3.3292e-08	0.0885962	0.217	0.15	0.000608478	0.127817	No
Rexo2	3.33472e-08	0.0936817	0.614	0.527	0.000609488	0.135154	No
Ly6c1	3.39704e-08	-0.158674	0.182	0.244	0.000620877	-0.228918	No
Selplg	3.43438e-08	-0.0922575	0.945	0.947	0.000627702	-0.1331	No
Zfp367	3.43772e-08	0.0446156	0.185	0.119	0.000628311	0.0643666	No
Hmgn2	3.52716e-08	0.150385	0.587	0.514	0.000644659	0.216959	No
Aurka	3.53422e-08	0.0487594	0.081	0.04	0.00064595	0.070345	No
Gnb2	3.64898e-08	0.0833539	0.886	0.843	0.000666925	0.120254	No
Rad54l	3.73063e-08	0.0393867	0.109	0.06	0.000681848	0.056823	No
Sh2b1	3.74249e-08	-0.102465	0.283	0.345	0.000684014	-0.147826	No
Fh1	3.78588e-08	0.0829643	0.414	0.328	0.000691945	0.119692	No
Srsf2	3.79265e-08	0.102157	0.866	0.819	0.000693183	0.147381	No
Csrp2	3.83069e-08	0.0334335	0.079	0.039	0.000700136	0.0482344	No
Atp5e	3.8944e-08	0.0686967	0.952	0.944	0.00071178	0.0991084	No
Incenp	3.89775e-08	0.114429	0.344	0.27	0.000712391	0.165086	No
Ifitm2	4.09351e-08	0.258821	0.253	0.182	0.00074817	0.3734	No
Anp32b	4.12697e-08	0.100029	0.856	0.822	0.000754286	0.144311	No
Tmem273	4.2325e-08	0.0224532	0.041	0.013	0.000773575	0.0323931	No
Anapc11	4.26079e-08	0.101189	0.696	0.615	0.000778744	0.145985	No
Psmb1	4.26835e-08	0.0810231	0.876	0.844	0.000780126	0.116892	No
Arap2	4.29382e-08	-0.151934	0.443	0.491	0.000784782	-0.219194	No
Blm	4.30193e-08	0.0555079	0.167	0.107	0.000786264	0.0800809	No
Inpp5d	4.34067e-08	-0.132179	0.529	0.577	0.000793344	-0.190693	No
Trav6-4	4.8146e-08	0.0407905	0.025	0.004	0.000879964	0.0588483	No
Ndufb7	5.03036e-08	0.0899033	0.828	0.793	0.000919399	0.129703	No
Bola2	5.25107e-08	0.0977124	0.716	0.631	0.000959739	0.140969	No
Myl12b	5.27704e-08	-0.0870806	0.941	0.959	0.000964484	-0.125631	No
Pola1	5.65193e-08	0.0736275	0.239	0.168	0.001033	0.106222	No
Ncapd2	5.7835e-08	0.0702028	0.209	0.145	0.00105705	0.101281	No
Sec61g	5.91443e-08	0.073889	0.911	0.885	0.00108098	0.106599	No
Tbc1d31	6.1011e-08	0.0398315	0.104	0.057	0.0011151	0.0574647	No
Tomm5	6.38381e-08	0.0973454	0.614	0.527	0.00116677	0.14044	No
Uqcrq	6.5353e-08	0.0897955	0.82	0.77	0.00119446	0.129547	No
Hspd1	6.64284e-08	0.107062	0.725	0.642	0.00121411	0.154457	No
Trav6-5	6.77974e-08	-0.0872799	0.015	0.041	0.00123913	-0.125918	No
Anxa6	7.30137e-08	-0.092537	0.875	0.891	0.00133447	-0.133503	No
a	7.38777e-08	0.0657643	0.22	0.153	0.00135026	0.0948778	No
Trbv4	7.5625e-08	0.0873176	0.097	0.053	0.0013822	0.125973	No
Espl1	7.58413e-08	0.0295912	0.073	0.035	0.00138615	0.0426911	No
Atox1	7.79722e-08	0.0967756	0.78	0.718	0.0014251	0.139618	No
Ttk	8.19586e-08	0.0338337	0.085	0.044	0.00149796	0.0488116	No
Itgb1	8.35517e-08	0.108048	0.83	0.751	0.00152707	0.15588	No
Ccnf	8.6471e-08	0.0441466	0.104	0.059	0.00158043	0.06369	No
Eif2s1	8.74781e-08	0.0875332	0.679	0.595	0.00159884	0.126284	No
Dazap1	8.85241e-08	0.0780112	0.592	0.498	0.00161796	0.112546	No
Pls3	9.24386e-08	-0.0493131	0.024	0.055	0.0016895	-0.0711437	No
Foxm1	9.31812e-08	0.0344636	0.101	0.055	0.00170307	0.0497204	No
Banf1	9.41285e-08	0.0999962	0.679	0.618	0.00172039	0.144264	No
Ube2s	9.50412e-08	0.14996	0.741	0.691	0.00173707	0.216346	No
Cenph	9.96591e-08	0.034518	0.119	0.071	0.00182147	0.0497989	No
Lncbate6	1.00428e-07	0.0373431	0.118	0.069	0.00183552	0.0538748	No
Cxcr3	1.00684e-07	-0.124439	0.187	0.249	0.0018402	-0.179528	No
Prim1	1.01008e-07	0.0652229	0.254	0.184	0.00184613	0.0940967	No
S100a4	1.01535e-07	0.131311	0.841	0.805	0.00185575	0.189441	No
Shmt1	1.01827e-07	0.0381405	0.113	0.066	0.00186109	0.0550251	No
Chchd2	1.04134e-07	0.0735352	0.92	0.902	0.00190326	0.106089	No
Chchd1	1.05382e-07	0.081369	0.545	0.454	0.00192607	0.117391	No
Prr11	1.06447e-07	0.0355854	0.071	0.034	0.00194553	0.0513388	No
Galk1	1.08593e-07	0.0753149	0.439	0.347	0.00198476	0.108656	No
Trbv15	1.0905e-07	-0.471856	0.046	0.085	0.00199311	-0.680744	No
Gnai2	1.11767e-07	0.0583267	0.954	0.961	0.00204276	0.0841476	No
Cdca2	1.1759e-07	0.0511617	0.167	0.109	0.00214919	0.0738108	No
1110038B12Rik	1.18036e-07	0.0850486	0.408	0.325	0.00215734	0.122699	No
Hcst	1.20081e-07	-0.10496	0.918	0.915	0.00219472	-0.151426	No
Syngr1	1.20592e-07	0.0202412	0.039	0.013	0.00220407	0.0292018	No
Itpkb	1.22171e-07	-0.105879	0.525	0.571	0.00223292	-0.152751	No
Rpl7a	1.23375e-07	0.0661033	0.972	0.974	0.00225492	0.0953669	No
Zadh2	1.28729e-07	0.0510433	0.313	0.233	0.00235279	0.0736399	No
Ppil1	1.30272e-07	0.0399529	0.316	0.231	0.00238098	0.0576398	No
Hist1h2bb	1.3053e-07	0.0600072	0.122	0.072	0.0023857	0.0865721	No
Nme1	1.3082e-07	0.109866	0.76	0.714	0.00239099	0.158503	No
Pdcd4	1.31815e-07	-0.148204	0.62	0.646	0.00240919	-0.213813	No
Pcbp1	1.32379e-07	0.0723047	0.866	0.847	0.00241949	0.104314	No
Ckap2	1.36301e-07	0.0423591	0.11	0.064	0.00249118	0.0611112	No
Per1	1.36536e-07	-0.0928375	0.209	0.27	0.00249547	-0.133936	No
E2f7	1.48853e-07	0.0429431	0.077	0.039	0.00272059	0.0619538	No
Selenoh	1.4978e-07	0.130326	0.562	0.496	0.00273754	0.188021	No
Rps21	1.53548e-07	-0.0539551	0.985	0.974	0.0028064	-0.0778408	No
Serpinb9	1.53707e-07	-0.179843	0.557	0.59	0.00280931	-0.259458	No
Gm36723	1.53952e-07	0.0699638	0.296	0.218	0.00281377	0.100936	No
Ywhah	1.67635e-07	0.0785345	0.828	0.791	0.00306386	0.113301	No
Ppp1ca	1.68442e-07	0.0680027	0.919	0.912	0.00307861	0.0981072	No
Arhgap11a	1.68704e-07	0.0526458	0.129	0.08	0.0030834	0.0759519	No
Erh	1.73334e-07	0.0987541	0.823	0.784	0.00316802	0.142472	No
Slfn9	1.74216e-07	0.054145	0.187	0.126	0.00318414	0.0781147	No
Bex3	1.76828e-07	0.0723713	0.481	0.388	0.00323188	0.10441	No
Mlec	1.77572e-07	0.0794767	0.684	0.595	0.00324548	0.114661	No
Phf1	1.79025e-07	-0.110974	0.23	0.288	0.00327203	-0.160101	No
Mtpn	1.85224e-07	0.0840805	0.59	0.492	0.00338533	0.121303	No
Pttg1	1.86249e-07	0.159017	0.41	0.339	0.00340408	0.229414	No
2900026A02Rik	1.90313e-07	0.0640368	0.39	0.301	0.00347836	0.0923856	No
Ndufb9	1.93511e-07	0.0819612	0.801	0.744	0.00353679	0.118245	No
Hdlbp	2.13776e-07	0.0842704	0.562	0.467	0.00390718	0.121576	No
Cd28	2.19054e-07	-0.127723	0.777	0.781	0.00400365	-0.184265	No
P4hb	2.2494e-07	0.104731	0.753	0.69	0.00411123	0.151095	No
Actn1	2.25546e-07	-0.116124	0.251	0.315	0.0041223	-0.167531	No
Krtcap2	2.34205e-07	0.076428	0.858	0.827	0.00428057	0.110262	No
Xaf1	2.38943e-07	-0.116864	0.489	0.54	0.00436715	-0.168599	No
Spag7	2.40524e-07	0.0633783	0.369	0.284	0.00439606	0.0914356	No
Il2rg	2.49518e-07	-0.0687907	0.968	0.969	0.00456044	-0.099244	No
Calr	2.51255e-07	0.0941593	0.753	0.692	0.00459218	0.135843	No
Fam53b	2.52948e-07	-0.0740286	0.217	0.281	0.00462314	-0.106801	No
Trav9-4	2.57012e-07	0.0756799	0.057	0.026	0.0046974	0.109183	No
Gm14326	2.57982e-07	0.0506439	0.178	0.119	0.00471514	0.0730637	No
Eno1b	2.67479e-07	0.0628975	0.261	0.192	0.00488871	0.0907418	No
Slc16a13	2.68937e-07	0.047834	0.175	0.117	0.00491536	0.0690099	No
Ddah2	2.79614e-07	0.0334496	0.056	0.025	0.0051105	0.0482576	No
Klc3	2.80566e-07	0.0339733	0.096	0.053	0.00512791	0.0490131	No
Cd8a	2.83128e-07	-0.100785	0.958	0.959	0.00517473	-0.145402	No
A530040E14Rik	2.85902e-07	0.0496572	0.159	0.104	0.00522544	0.0716402	No
Dscc1	3.00176e-07	0.026507	0.08	0.041	0.00548632	0.0382415	No
Zfp182	3.01423e-07	0.042866	0.118	0.071	0.00550911	0.0618425	No
Arid5b	3.02725e-07	-0.147524	0.544	0.572	0.00553291	-0.212832	No
Cd5	3.09303e-07	-0.217396	0.651	0.634	0.00565312	-0.313636	No
Mcm3	3.13674e-07	0.0952239	0.413	0.334	0.00573303	0.137379	No
Ptprcap	3.18623e-07	0.0653776	0.937	0.938	0.00582348	0.0943199	No
Mrpl35	3.22705e-07	0.0480837	0.391	0.301	0.00589808	0.0693702	No
Tcf19	3.22849e-07	0.0623793	0.178	0.121	0.00590071	0.0899943	No
Rad54b	3.23255e-07	0.0310236	0.067	0.032	0.00590813	0.0447575	No
Sept9	3.33437e-07	-0.0972197	0.814	0.822	0.00609423	-0.140258	No
Atp5d	3.36619e-07	0.0649296	0.913	0.906	0.00615239	0.0936736	No
Xlr	3.36822e-07	-0.0451035	0.019	0.046	0.0061561	-0.0650707	No
Zap70	3.4768e-07	-0.101723	0.819	0.822	0.00635455	-0.146756	No
Oip5	3.49981e-07	0.0250571	0.075	0.038	0.00639661	0.0361498	No
Dnaja1	3.52161e-07	-0.103015	0.816	0.836	0.00643645	-0.148619	No
Rasal3	3.58145e-07	-0.103047	0.694	0.718	0.00654582	-0.148666	No
Trav23	3.62605e-07	-0.0220496	0	0.011	0.00662733	-0.0318108	No
Card19	3.71922e-07	0.0722895	0.53	0.438	0.00679762	0.104292	No
Psat1	3.7347e-07	0.0842427	0.364	0.288	0.0068259	0.121536	No
Pcbd2	3.75269e-07	0.0635445	0.348	0.269	0.00685879	0.0916754	No
B4galnt1	3.84589e-07	-0.0951852	0.924	0.921	0.00702914	-0.137323	No
Nrm	3.88396e-07	0.0729814	0.274	0.206	0.00709871	0.10529	No
Ndufb8	3.94785e-07	0.0789459	0.751	0.684	0.00721549	0.113895	No
Hist1h2af	4.08681e-07	0.0599824	0.175	0.118	0.00746947	0.0865363	No
H2-T23	4.19584e-07	-0.0964089	0.97	0.971	0.00766873	-0.139089	No
Lrr1	4.2616e-07	0.0250138	0.066	0.032	0.00778892	0.0360874	No
Micos10	4.27912e-07	0.0796701	0.792	0.737	0.00782094	0.11494	No
Bnip3	4.28992e-07	0.106701	0.339	0.264	0.00784069	0.153938	No
Ddias	4.32528e-07	0.025181	0.048	0.019	0.00790531	0.0363285	No
S100a1	4.33473e-07	0.0446149	0.148	0.096	0.00792259	0.0643657	No
Pnrc1	4.34274e-07	-0.0885149	0.942	0.944	0.00793723	-0.1277	No
Spcs1	4.36264e-07	0.0630695	0.804	0.758	0.0079736	0.09099	No
Kif18b	4.61389e-07	0.0292676	0.087	0.048	0.0084328	0.0422242	No
Pin4	4.61638e-07	0.0694934	0.495	0.406	0.00843736	0.100258	No
Nek2	4.63861e-07	0.0406648	0.091	0.05	0.008478	0.0586669	No
Cycs	4.73923e-07	0.109501	0.772	0.722	0.00866189	0.157977	No
1700097N02Rik	4.77797e-07	0.0947776	0.45	0.371	0.0087327	0.136735	No
Gimap9	4.77942e-07	-0.118537	0.532	0.568	0.00873534	-0.171012	No
Tubgcp2	5.27425e-07	0.0627853	0.295	0.219	0.00963975	0.0905801	No
Kif14	5.381e-07	0.0306614	0.077	0.04	0.00983486	0.0442351	No
Pop1	5.46692e-07	0.0322825	0.122	0.074	0.00999188	0.0465738	No
Cdkn1a	5.5028e-07	0.0741541	0.104	0.061	0.0100575	0.106982	No
Bax	5.54438e-07	0.088064	0.747	0.681	0.0101335	0.12705	No
Lman1	5.74717e-07	0.0696941	0.408	0.326	0.0105041	0.100547	No
Ddx24	5.92063e-07	-0.128641	0.786	0.792	0.0108211	-0.18559	No
Brd4	5.9515e-07	-0.0856186	0.702	0.731	0.0108776	-0.123521	No
Mrc2	6.01008e-07	0.0440828	0.119	0.073	0.0109846	0.063598	No
Smc1a	6.02999e-07	0.0881689	0.617	0.54	0.011021	0.127201	No
Gen1	6.09201e-07	0.0280094	0.073	0.037	0.0111344	0.040409	No
Dusp10	6.12047e-07	-0.117067	0.29	0.341	0.0111864	-0.168892	No
Spdl1	6.18167e-07	0.0237484	0.078	0.041	0.0112982	0.0342617	No
Bcl2a1d	6.44762e-07	0.104888	0.775	0.723	0.0117843	0.151322	No
Msrb1	6.67259e-07	0.060005	0.319	0.239	0.0121955	0.0865689	No
Trav4-4-dv10	6.75105e-07	-0.0791967	0.021	0.048	0.0123389	-0.114257	No
Naa10	7.25117e-07	0.06781	0.529	0.438	0.013253	0.0978291	No
Klhl24	7.30968e-07	-0.0932217	0.23	0.289	0.0133599	-0.134491	No
Heca	7.40006e-07	-0.108684	0.378	0.431	0.0135251	-0.156797	No
Psmg3	7.5241e-07	0.039373	0.217	0.154	0.0137518	0.0568032	No
Trim56	7.69528e-07	-0.109123	0.277	0.338	0.0140647	-0.157431	No
Reep5	7.78733e-07	0.0722715	0.882	0.849	0.0142329	0.104266	No
Socs3	7.83755e-07	-0.141245	0.244	0.297	0.0143247	-0.203774	No
Tpm3	8.0606e-07	0.0648689	0.942	0.94	0.0147324	0.0935861	No
Mrpl12	8.23167e-07	0.0856171	0.558	0.474	0.015045	0.123519	No
Uqcr10	8.2551e-07	0.079121	0.813	0.759	0.0150878	0.114147	No
Tnfrsf1a	8.298e-07	0.0639855	0.337	0.261	0.0151663	0.0923116	No
Itm2b	8.53672e-07	-0.0697774	0.974	0.982	0.0156026	-0.100667	No
Trappc1	9.03039e-07	0.0606156	0.356	0.277	0.0165048	0.0874499	No
Med9	9.17163e-07	0.0380924	0.231	0.166	0.016763	0.0549558	No
Plk4	9.23987e-07	0.0663461	0.259	0.192	0.0168877	0.0957172	No
Tox	9.25927e-07	-0.12398	0.757	0.768	0.0169232	-0.178866	Yes
Atp5g1	9.41124e-07	0.092373	0.79	0.734	0.0172009	0.133266	No
Ska2	9.50062e-07	0.0335165	0.138	0.088	0.0173643	0.048354	No
Hsph1	9.55835e-07	-0.169059	0.371	0.422	0.0174698	-0.2439	No
Mndal	9.56687e-07	-0.114447	0.728	0.74	0.0174854	-0.165113	No
Mrps36	9.69327e-07	0.0771351	0.585	0.511	0.0177164	0.111282	No
Pfn1	9.72658e-07	0.0589758	0.992	0.997	0.0177773	0.085084	No
Sept11	9.84821e-07	0.069606	0.586	0.503	0.0179996	0.10042	No
Mad2l2	9.98999e-07	0.0497527	0.319	0.243	0.0182587	0.071778	No
Mrps21	1.01454e-06	0.0807553	0.759	0.709	0.0185428	0.116505	No
Jam2	1.01555e-06	0.0375482	0.144	0.093	0.0185612	0.0541706	No
Rpl15	1.03184e-06	0.0555927	0.979	0.976	0.018859	0.0802033	No
Hist1h3b	1.04554e-06	0.0898008	0.169	0.114	0.0191093	0.129555	No
Spag5	1.04869e-06	0.0294913	0.089	0.05	0.0191669	0.042547	No
5830405F06Rik	1.07714e-06	0.0571449	0.086	0.048	0.0196868	0.0824427	No
Hpf1	1.08309e-06	0.0725708	0.527	0.438	0.0197957	0.104697	No
Cdc123	1.1272e-06	0.0650857	0.476	0.396	0.0206018	0.0938988	No
Arhgap45	1.13085e-06	-0.0736423	0.87	0.874	0.0206686	-0.106243	No
Mad2l1	1.13361e-06	0.0544777	0.223	0.161	0.0207191	0.0785948	No
Ehd1	1.14042e-06	-0.114869	0.417	0.46	0.0208435	-0.165721	No
Txk	1.18569e-06	0.0915913	0.645	0.558	0.0216709	0.132138	No
Gins1	1.19212e-06	0.0236925	0.088	0.049	0.0217884	0.034181	No
Cd2	1.20507e-06	-0.126583	0.666	0.693	0.0220251	-0.182621	No
Rad18	1.21254e-06	0.0509498	0.176	0.121	0.0221616	0.0735051	No
Plp2	1.25077e-06	0.094182	0.734	0.671	0.0228603	0.135876	No
Tubg1	1.26162e-06	0.0366865	0.217	0.153	0.0230587	0.0529275	No
Ccp110	1.26707e-06	0.0376762	0.121	0.075	0.0231583	0.0543553	No
Magt1	1.27556e-06	0.0887574	0.397	0.318	0.0233134	0.12805	No
Gzmd	1.31074e-06	0.110641	0.081	0.044	0.0239565	0.159622	No
Hist1h2ab	1.38684e-06	0.114581	0.229	0.17	0.0253472	0.165306	No
Hist1h1d	1.39479e-06	0.0990352	0.352	0.283	0.0254925	0.142878	No
Arf5	1.40321e-06	0.0703476	0.901	0.867	0.0256465	0.10149	No
Pold1	1.41252e-06	0.0419624	0.24	0.174	0.0258167	0.0605389	No
Rtp4	1.48668e-06	-0.15884	0.349	0.402	0.0271721	-0.229158	No
Ube2t	1.50103e-06	0.0416281	0.195	0.137	0.0274343	0.0600567	No
Atp5l	1.52482e-06	0.0657598	0.929	0.913	0.0278691	0.0948713	No
Usp1	1.53444e-06	0.0915439	0.553	0.477	0.028045	0.13207	No
Slc7a1	1.54133e-06	0.0681373	0.233	0.169	0.0281709	0.0983013	No
Nsd2	1.55246e-06	0.0842495	0.488	0.401	0.0283742	0.121546	No
Tcrg-C1	1.56665e-06	0.0296199	0.033	0.011	0.0286336	0.0427325	No
Stk39	1.58382e-06	0.0941202	0.776	0.715	0.0289475	0.135787	No
Ubash3a	1.58743e-06	-0.1137	0.497	0.533	0.0290135	-0.164035	No
Prelid3b	1.63234e-06	0.0741875	0.469	0.392	0.0298342	0.10703	No
Cela1	1.63603e-06	0.0402737	0.105	0.064	0.0299017	0.0581026	No
Ska3	1.66892e-06	0.0249985	0.077	0.042	0.0305028	0.0360653	No
Mcm10	1.68671e-06	0.0220311	0.081	0.044	0.030828	0.0317841	No
Impdh2	1.70633e-06	0.0828076	0.557	0.479	0.0311866	0.119466	No
Fam174b	1.75119e-06	0.0283818	0.2	0.139	0.0320064	0.0409463	No
Nlrc5	1.77916e-06	-0.119038	0.534	0.568	0.0325178	-0.171735	No
Zfp36l1	1.81435e-06	-0.112328	0.876	0.887	0.0331609	-0.162055	No
Nup37	1.83989e-06	0.0382121	0.199	0.139	0.0336277	0.0551284	No
Adssl1	1.84254e-06	0.0405638	0.236	0.172	0.0336761	0.0585213	No
Trav7d-4	1.87102e-06	0.177775	0.03	0.01	0.0341966	0.256476	No
Klhl30	1.88424e-06	0.0169797	0.032	0.01	0.0344383	0.0244965	No
Nr4a1	1.93632e-06	0.0341831	0.338	0.264	0.0353901	0.0493157	No
Cstb	1.93743e-06	0.0763057	0.62	0.53	0.0354105	0.110086	No
Cep57l1	1.93989e-06	0.0239625	0.112	0.068	0.0354554	0.0345706	No
Canx	1.97203e-06	0.0837773	0.787	0.73	0.0360428	0.120865	No
Timm8a1	1.98676e-06	0.0638974	0.28	0.214	0.0363119	0.0921845	No
Dpm2	1.9979e-06	0.0547591	0.354	0.28	0.0365157	0.0790007	No
Rps29	2.0092e-06	-0.0533556	0.985	0.983	0.0367221	-0.0769759	No
Aldoc	2.03286e-06	0.0517631	0.117	0.074	0.0371546	0.0746783	No
Manf	2.05195e-06	0.0835722	0.716	0.656	0.0375034	0.120569	No
Jak3	2.07325e-06	-0.10162	0.691	0.715	0.0378928	-0.146607	No
Ndufb2	2.14549e-06	0.0776531	0.643	0.555	0.0392132	0.11203	No
Hmgcs1	2.21145e-06	0.0525005	0.251	0.186	0.0404186	0.0757423	No
Tmem237	2.21571e-06	0.0259414	0.124	0.078	0.0404965	0.0374256	No
Hmgb2	2.23435e-06	0.238612	0.819	0.781	0.0408372	0.344244	No
Cep295	2.25278e-06	0.0565119	0.247	0.182	0.0411741	0.0815294	No
Pkmyt1	2.28723e-06	0.0383129	0.173	0.119	0.0418036	0.0552738	No
Slc25a5	2.29023e-06	0.092827	0.863	0.828	0.0418586	0.133921	No
Vwa5a	2.29645e-06	0.0524004	0.165	0.114	0.0419721	0.0755978	No
Trbv16	2.31979e-06	0.0203453	0.027	0.008	0.0423989	0.0293521	No
Tpt1	2.34647e-06	0.0529736	0.992	0.991	0.0428863	0.0764247	No
Odc1	2.35304e-06	0.0595042	0.541	0.446	0.0430064	0.0858464	No
Pdia3	2.40744e-06	0.0813565	0.946	0.923	0.0440008	0.117373	No
Atp5j2	2.46732e-06	0.0596431	0.922	0.905	0.0450951	0.0860467	No
Rragb	2.51536e-06	0.0301852	0.085	0.048	0.0459732	0.0435481	No
E2f1	2.52767e-06	0.048775	0.139	0.092	0.0461983	0.0703674	No
Rnf114	2.56962e-06	-0.108426	0.61	0.638	0.0469649	-0.156426	No
Memo1	2.57341e-06	0.0609292	0.31	0.242	0.0470342	0.0879022	No
Rbm3	2.64281e-06	0.0656075	0.952	0.955	0.0483026	0.0946516	No
Rpa3	2.68554e-06	0.0740455	0.441	0.368	0.0490836	0.106825	No
Nasp	2.68889e-06	0.0780029	0.456	0.378	0.0491448	0.112534	No
Ndufa13	2.7398e-06	0.0720954	0.908	0.886	0.0500753	0.104012	No
Arap3	2.78987e-06	0.0324926	0.095	0.056	0.0509905	0.046877	No
Trav9n-2	2.79092e-06	-0.0226431	0.005	0.02	0.0510097	-0.0326671	No
Zbp1	2.80574e-06	-0.148828	0.544	0.577	0.0512805	-0.214713	No
Tpst2	2.90299e-06	-0.119396	0.438	0.48	0.0530579	-0.172252	No
Stil	2.93793e-06	0.0312961	0.098	0.058	0.0536965	0.0451507	No
Taf10	2.9712e-06	0.0708754	0.848	0.807	0.0543047	0.102252	No
Ticrr	3.00994e-06	0.0303506	0.099	0.059	0.0550126	0.0437867	No
Hsbp1	3.06348e-06	0.0714849	0.618	0.53	0.0559913	0.103131	No
Klhl6	3.10943e-06	-0.100169	0.264	0.317	0.056831	-0.144513	No
Ssu72	3.16053e-06	0.0787826	0.672	0.597	0.057765	0.113659	No
S100a8	3.18861e-06	0.0772709	0.028	0.009	0.0582783	0.111478	No
Actb	3.1887e-06	0.0535964	0.999	1	0.0582798	0.0773232	No
Srp19	3.23975e-06	0.0875068	0.682	0.603	0.0592129	0.126246	No
Il16	3.25204e-06	-0.109507	0.483	0.52	0.0594376	-0.157985	No
Traj15	3.25668e-06	-0.0197385	0.003	0.015	0.0595224	-0.0284766	No
Chaf1a	3.29654e-06	0.0442409	0.185	0.13	0.0602508	0.0638261	No
Dctn3	3.30158e-06	0.0704249	0.658	0.586	0.0603429	0.101602	No
Mrps33	3.48824e-06	0.071098	0.651	0.567	0.0637545	0.102573	No
Eldr	3.50224e-06	0.0204808	0.072	0.039	0.0640105	0.0295475	No
Tnfrsf1b	3.51116e-06	-0.119356	0.593	0.608	0.0641735	-0.172194	No
Klrk1	3.54396e-06	-0.0893667	0.868	0.852	0.0647729	-0.128929	No
Cbx5	3.54485e-06	0.0439259	0.332	0.256	0.0647892	0.0633717	No
Cisd3	3.60325e-06	0.0415926	0.228	0.168	0.0658565	0.0600054	No
Ifitm3	3.64724e-06	0.0205674	0.345	0.271	0.0666606	0.0296725	No
Suv39h1	3.6476e-06	0.0326757	0.173	0.12	0.0666672	0.0471411	No
Prim2	3.66487e-06	0.035881	0.188	0.132	0.0669828	0.0517653	No
Snrpf	3.67733e-06	0.081665	0.756	0.704	0.0672106	0.117818	No
Ndufab1	3.82908e-06	0.0785572	0.676	0.601	0.0699841	0.113334	No
Nup88	3.83133e-06	0.0389481	0.295	0.221	0.0700252	0.0561902	No
Slc16a3	3.90655e-06	0.0908579	0.343	0.275	0.0714001	0.13108	No
Cdc27	3.91168e-06	0.0404532	0.243	0.177	0.0714938	0.0583616	No
Themis	3.92212e-06	-0.124106	0.645	0.658	0.0716847	-0.179047	No
Tkt	3.944e-06	0.0784215	0.747	0.676	0.0720844	0.113138	No
Ndc1	3.94543e-06	0.0194358	0.096	0.057	0.0721106	0.0280399	No
Lrch1	3.94916e-06	-0.0959405	0.478	0.523	0.0721787	-0.138413	No
Mms22l	4.01133e-06	0.0332152	0.216	0.156	0.0733151	0.0479195	No
Mdfic	4.02319e-06	-0.130341	0.661	0.668	0.0735318	-0.188042	No
Chtf18	4.12231e-06	0.0217782	0.089	0.052	0.0753435	0.0314193	No
Acsl3	4.14348e-06	0.0354678	0.084	0.049	0.0757304	0.0511692	No
Syce2	4.15978e-06	0.0448094	0.21	0.152	0.0760283	0.0646464	No
Ifit3	4.17388e-06	-0.177308	0.11	0.156	0.076286	-0.255802	No
Hist1h2ac	4.19912e-06	0.0195798	0.06	0.03	0.0767474	0.0282477	No
Eef1b2	4.22366e-06	0.0615305	0.967	0.957	0.0771959	0.0887698	No
Hist1h3d	4.22585e-06	0.028122	0.068	0.036	0.0772359	0.0405714	No
Snrpd3	4.30279e-06	0.0641096	0.722	0.634	0.0786421	0.0924906	No
Isoc1	4.3434e-06	0.0567971	0.27	0.204	0.0793843	0.0819409	No
Dtymk	4.56426e-06	0.0765258	0.451	0.38	0.0834209	0.110403	No
Cenpn	4.57085e-06	0.0289588	0.067	0.035	0.0835414	0.0417788	No
Ifi209	4.70143e-06	-0.114905	0.258	0.309	0.085928	-0.165773	No
Prdx5	4.72156e-06	0.0851139	0.766	0.704	0.086296	0.122793	No
Txnrd1	4.82739e-06	0.0535585	0.382	0.306	0.0882303	0.0772685	No
Rac2	4.88938e-06	-0.0586082	0.973	0.986	0.0893632	-0.0845537	No
Btg2	4.98388e-06	0.0822842	0.891	0.849	0.0910904	0.118711	No
Haus1	5.04291e-06	0.0305801	0.14	0.093	0.0921693	0.0441177	No
Sqle	5.08927e-06	0.0367086	0.107	0.067	0.0930165	0.0529593	No
Rfc3	5.17873e-06	0.0510569	0.259	0.195	0.0946516	0.0736596	No
Vdac1	5.25857e-06	0.0778716	0.635	0.552	0.0961109	0.112345	No
Ncl	5.31588e-06	0.0831095	0.883	0.858	0.0971583	0.119902	No
Myo10	5.35039e-06	0.0985803	0.294	0.226	0.097789	0.142221	No
Kcnk7	5.38168e-06	0.0310164	0.14	0.093	0.098361	0.0447472	No
H2-Eb1	5.48123e-06	0.0336424	0.082	0.047	0.10018	0.0485358	No
Foxp4	5.52515e-06	-0.0726688	0.147	0.196	0.100983	-0.104839	No
Mapk3	5.64541e-06	0.0599152	0.481	0.398	0.103181	0.0864394	No
Comt	5.67077e-06	0.0589134	0.404	0.33	0.103645	0.0849941	No
Hist1h4c	5.78006e-06	0.0705304	0.271	0.205	0.105642	0.101754	No
Ppp1r12a	5.85127e-06	-0.0798864	0.744	0.749	0.106944	-0.115252	No
Smarcc1	5.9041e-06	0.0588146	0.498	0.414	0.107909	0.0848515	No
B230219D22Rik	5.9053e-06	0.0696785	0.579	0.49	0.107931	0.100525	No
E2f2	6.00478e-06	0.0347503	0.11	0.07	0.109749	0.0501341	No
Atp5o	6.03269e-06	0.0728175	0.818	0.772	0.11026	0.105053	No
Pbdc1	6.03763e-06	0.0653274	0.436	0.359	0.11035	0.0942475	No
Rnf125	6.04751e-06	-0.111191	0.438	0.475	0.11053	-0.160414	No
Trim37	6.15416e-06	0.028326	0.148	0.1	0.11248	0.0408657	No
Chac1	6.25859e-06	0.0117983	0.014	0.002	0.114388	0.0170213	No
Cd320	6.27793e-06	0.0273444	0.089	0.053	0.114742	0.0394497	No
Cnn2	6.39745e-06	-0.0742237	0.94	0.944	0.116926	-0.107082	No
4930579G24Rik	6.41852e-06	0.0292749	0.121	0.078	0.117311	0.0422348	No
Sec61b	6.42086e-06	0.0663725	0.912	0.889	0.117354	0.0957552	No
Pmvk	6.4913e-06	0.0412344	0.207	0.151	0.118641	0.0594887	No
Rpsa	6.49233e-06	0.0470877	0.993	0.996	0.11866	0.0679332	No
Psma4	6.51803e-06	0.0713175	0.724	0.659	0.11913	0.102889	No
Smdt1	6.75373e-06	0.0790164	0.721	0.664	0.123438	0.113997	No
Crip1	6.7831e-06	0.0724703	0.899	0.858	0.123975	0.104553	No
Pomp	6.82673e-06	0.0728842	0.79	0.747	0.124772	0.10515	No
Polr2l	6.87226e-06	0.07896	0.691	0.624	0.125604	0.113915	No
Itgb2	6.90016e-06	-0.085434	0.887	0.889	0.126114	-0.123255	No
Hid1	6.98059e-06	-0.0578151	0.066	0.103	0.127584	-0.0834095	No
Atad2	7.07041e-06	0.0854667	0.424	0.35	0.129226	0.123302	No
Rras	7.15794e-06	0.0501528	0.241	0.18	0.130826	0.0723551	No
Trdv2-2	7.18506e-06	0.0364191	0.046	0.021	0.131321	0.0525417	No
Hist1h2ad	7.28179e-06	0.0183904	0.061	0.031	0.133089	0.0265318	No
Dclre1c	7.38348e-06	-0.111199	0.23	0.274	0.134948	-0.160427	No
Cinp	7.40628e-06	0.0322461	0.217	0.158	0.135365	0.0465212	No
Pqlc3	7.4984e-06	0.0493737	0.409	0.33	0.137048	0.0712312	No
Dnajc19	7.5942e-06	0.0618218	0.595	0.513	0.138799	0.08919	No
Fen1	7.64623e-06	0.074988	0.309	0.246	0.13975	0.108185	No
Zgrf1	7.65336e-06	0.0272323	0.103	0.064	0.13988	0.0392878	No
Hist1h2be	7.75451e-06	0.042987	0.182	0.129	0.141729	0.0620171	No
Zc3hav1	7.78756e-06	-0.0925992	0.779	0.784	0.142333	-0.133592	No
Hist1h3e	7.88017e-06	0.113654	0.318	0.252	0.144026	0.163967	No
Eno1	7.89512e-06	0.0977064	0.964	0.969	0.144299	0.140961	No
Pbx4	7.91741e-06	0.0249907	0.053	0.026	0.144707	0.036054	No
Arhgap17	8.04104e-06	-0.120895	0.359	0.403	0.146966	-0.174415	No
Atp2b2	8.11002e-06	0.0649812	0.105	0.067	0.148227	0.0937481	No
Hist1h3a	8.27753e-06	0.0460622	0.134	0.09	0.151288	0.0664537	No
Anapc15	8.2783e-06	0.0563634	0.205	0.152	0.151302	0.0813152	No
Cenpc1	8.28744e-06	0.0537125	0.21	0.154	0.15147	0.0774908	No
Hist1h4d	8.32947e-06	0.127015	0.476	0.418	0.152238	0.183243	No
Inpp4b	8.35316e-06	-0.105854	0.781	0.79	0.152671	-0.152715	No
Cdc45	8.49904e-06	0.0262981	0.132	0.087	0.155337	0.0379401	No
Dhfr	8.59062e-06	0.0566179	0.172	0.123	0.157011	0.0816824	No
Chaf1b	8.72104e-06	0.0452643	0.216	0.161	0.159394	0.0653026	No
Bag5	8.84342e-06	0.0301708	0.21	0.152	0.161631	0.0435273	No
Nenf	8.86189e-06	0.0418747	0.265	0.203	0.161969	0.0604124	No
Sntb1	8.97983e-06	-0.0849117	0.144	0.19	0.164124	-0.122502	No
Hist1h2bn	8.98158e-06	0.0439423	0.111	0.071	0.164156	0.0633953	No
Nucks1	9.11729e-06	0.0971203	0.671	0.614	0.166637	0.140115	No
Pole4	9.21157e-06	0.0764106	0.67	0.593	0.16836	0.110237	No
Txndc17	9.26972e-06	0.0715156	0.643	0.557	0.169423	0.103175	No
Eif4g2	9.28129e-06	0.0487588	0.915	0.891	0.169634	0.070344	No
Arhgap15	9.42053e-06	-0.0885738	0.591	0.61	0.172179	-0.127785	No
Ccdc34	9.50917e-06	0.0616386	0.241	0.183	0.173799	0.0889257	No
Pfdn4	9.55766e-06	0.0296564	0.271	0.205	0.174685	0.0427851	No
Peli1	9.65881e-06	-0.10098	0.728	0.749	0.176534	-0.145683	No
Sumo1	9.71333e-06	-0.0798224	0.747	0.743	0.17753	-0.115159	No
Mrpl18	9.79396e-06	0.0660544	0.611	0.533	0.179004	0.0952964	No
Nol7	9.89232e-06	0.068807	0.841	0.808	0.180802	0.0992675	No
Mcm2	9.92772e-06	0.054903	0.316	0.249	0.181449	0.0792083	No
Nt5dc2	1.00446e-05	0.0168077	0.051	0.025	0.183586	0.0242484	No
Gclm	1.01402e-05	0.0324	0.291	0.222	0.185333	0.0467433	No
Irgm1	1.02015e-05	-0.130267	0.417	0.457	0.186452	-0.187936	No
Plcxd2	1.02756e-05	-0.0573404	0.083	0.123	0.187807	-0.0827248	No
Xlr3b	1.03123e-05	0.0142877	0.011	0.001	0.188478	0.0206128	No
Ociad1	1.03985e-05	-0.0874735	0.741	0.749	0.190053	-0.126198	No
Melk	1.04368e-05	0.0279277	0.086	0.051	0.190754	0.0402912	No
Mrps12	1.04708e-05	0.0524938	0.4	0.32	0.191375	0.0757325	No
Rpl18	1.04948e-05	0.0461351	0.987	0.988	0.191813	0.0665589	No
Pik3ip1	1.05643e-05	-0.0693167	0.076	0.115	0.193084	-0.100003	No
Tex9	1.09939e-05	0.0445448	0.296	0.227	0.200935	0.0642646	No
Cotl1	1.10634e-05	0.0733696	0.774	0.715	0.202206	0.10585	No
Mcm6	1.10963e-05	0.087185	0.442	0.375	0.202808	0.125781	No
Rhoa	1.12029e-05	0.0626848	0.92	0.904	0.204756	0.090435	No
Metrn	1.12295e-05	0.0354421	0.289	0.22	0.205242	0.0511322	No
Scn1b	1.1353e-05	0.0335019	0.108	0.069	0.207499	0.0483331	No
Ripor2	1.13841e-05	-0.0870397	0.246	0.304	0.208067	-0.125572	No
Nudt2	1.14903e-05	0.0413769	0.202	0.148	0.210008	0.0596942	No
Ddx1	1.15909e-05	0.0466149	0.306	0.239	0.211847	0.0672511	No
Rpl27a	1.18215e-05	-0.0396941	0.979	0.974	0.216062	-0.0572665	No
Cenpu	1.19355e-05	0.0206422	0.07	0.039	0.218145	0.0297803	No
Ptpn6	1.21521e-05	-0.114786	0.762	0.784	0.222104	-0.165601	No
Dkc1	1.21673e-05	0.0681551	0.347	0.278	0.222383	0.098327	No
Ndufaf3	1.21873e-05	0.0375946	0.337	0.264	0.222747	0.0542375	No
Ccdc112	1.22305e-05	0.0251994	0.128	0.085	0.223537	0.036355	No
Ucp2	1.2236e-05	-0.0731736	0.945	0.951	0.223638	-0.105567	No
Gm15473	1.22597e-05	0.0164128	0.03	0.011	0.22407	0.0236786	No
Ccn4	1.22849e-05	-0.114518	0.224	0.27	0.224531	-0.165215	No
Nr4a2	1.26969e-05	0.103135	0.841	0.811	0.232062	0.148792	Yes
Arhgef1	1.27519e-05	-0.0754371	0.866	0.894	0.233066	-0.108833	No
Jdp2	1.28816e-05	-0.0649379	0.129	0.174	0.235436	-0.0936855	No
Tjp2	1.31031e-05	0.0296915	0.114	0.073	0.239485	0.0428358	No
Clec2d	1.34183e-05	-0.116885	0.658	0.679	0.245247	-0.16863	No
Arhgef3	1.34653e-05	-0.0792426	0.223	0.274	0.246105	-0.114323	No
Trav10n	1.36771e-05	-0.0957139	0.006	0.02	0.249977	-0.138086	No
Myo1g	1.37649e-05	0.0642848	0.612	0.524	0.251581	0.0927434	No
Nfatc2ip	1.38495e-05	0.0271013	0.165	0.115	0.253127	0.0390989	No
Timm50	1.39503e-05	0.0576348	0.364	0.298	0.254969	0.0831494	No
Polr2f	1.41048e-05	0.0613662	0.554	0.476	0.257793	0.0885327	No
Arhgef2	1.42865e-05	0.0630954	0.405	0.33	0.261113	0.0910275	No
Igsf5	1.444e-05	0.031011	0.085	0.051	0.26392	0.0447394	No
Psma1	1.45786e-05	0.0710191	0.691	0.619	0.266453	0.102459	No
Ssna1	1.46647e-05	0.0534159	0.544	0.466	0.268026	0.0770628	No
Xylt1	1.47472e-05	-0.0315535	0.033	0.061	0.269534	-0.045522	No
Hist1h3f	1.50545e-05	0.0797102	0.197	0.147	0.27515	0.114997	No
Mrpl17	1.50871e-05	0.062649	0.428	0.352	0.275747	0.0903834	No
Pold4	1.51527e-05	0.0792922	0.559	0.485	0.276946	0.114395	No
Dnajc9	1.51612e-05	0.0811729	0.615	0.554	0.277101	0.117108	No
Rnaseh2c	1.52758e-05	0.0565002	0.521	0.443	0.279195	0.0815126	No
Polr2i	1.542e-05	0.0488531	0.391	0.318	0.281831	0.0704801	No
Rpl35a	1.55119e-05	-0.067004	0.954	0.958	0.28351	-0.0966663	No
Lat2	1.55851e-05	0.0648291	0.559	0.487	0.284849	0.0935286	No
Tm4sf19	1.56724e-05	0.0276623	0.038	0.016	0.286445	0.0399083	No
Hcfc1r1	1.57657e-05	0.0521463	0.467	0.39	0.28815	0.0752312	No
Limd2	1.58768e-05	-0.0795276	0.911	0.924	0.290181	-0.114734	No
Trav16	1.59015e-05	-0.0271399	0.01	0.027	0.290631	-0.0391545	No
Fancd2	1.59393e-05	0.0171368	0.065	0.035	0.291322	0.0247232	No
Vdac3	1.59435e-05	0.068115	0.565	0.485	0.2914	0.0982691	No
Tpr	1.61512e-05	0.0650661	0.902	0.87	0.295195	0.0938706	No
Ptprk	1.61537e-05	0.0540824	0.06	0.032	0.295241	0.0780245	No
Slc25a10	1.61949e-05	0.0275737	0.105	0.067	0.295994	0.0397804	No
Golt1b	1.62234e-05	0.0356125	0.285	0.218	0.296516	0.0513779	No
Fignl1	1.62409e-05	0.0298766	0.125	0.084	0.296836	0.0431029	No
Ramp1	1.6251e-05	0.0587077	0.295	0.231	0.297019	0.0846974	No
Elmo2	1.64233e-05	0.0502613	0.413	0.332	0.300169	0.0725117	No
Slc52a3	1.64259e-05	0.0321063	0.118	0.078	0.300216	0.0463196	No
Rasgef1b	1.64338e-05	-0.0443198	0.04	0.069	0.30036	-0.06394	No
Taf1	1.66236e-05	0.0714246	0.413	0.332	0.303829	0.103044	No
Cdkn2aipnl	1.67092e-05	0.056448	0.468	0.383	0.305394	0.0814373	No
Spcs3	1.72458e-05	0.067794	0.569	0.485	0.315201	0.0978061	No
Cenps	1.72664e-05	0.0394939	0.172	0.123	0.315577	0.0569777	No
Slamf6	1.7462e-05	-0.0641059	0.091	0.133	0.319153	-0.0924852	Yes
D430041D05Rik	1.74847e-05	0.0221517	0.03	0.011	0.319567	0.0319581	No
Utf1	1.77717e-05	0.0253927	0.127	0.085	0.324813	0.0366339	No
Sec11c	1.7925e-05	0.0752249	0.816	0.776	0.327616	0.108527	No
Atpif1	1.79523e-05	0.0776994	0.662	0.591	0.328114	0.112097	No
Phf11b	1.79809e-05	-0.152356	0.48	0.507	0.328637	-0.219803	No
Rer1	1.83715e-05	0.0697806	0.74	0.678	0.335775	0.100672	No
Chpt1	1.86073e-05	0.0430554	0.294	0.229	0.340085	0.0621158	No
Kif2c	1.86688e-05	0.0285784	0.083	0.05	0.341211	0.0412299	No
Ypel3	1.86717e-05	-0.0947833	0.683	0.705	0.341263	-0.136743	No
Zwilch	1.86958e-05	0.0217076	0.071	0.04	0.341703	0.0313174	No
H3f3a	1.87452e-05	0.0517615	0.947	0.936	0.342606	0.0746761	No
Rbbp8	1.88192e-05	0.0478151	0.266	0.206	0.343959	0.0689826	No
Herc4	1.90345e-05	-0.0903488	0.357	0.401	0.347893	-0.130346	No
Ppic	1.98259e-05	0.0543718	0.182	0.133	0.362359	0.0784419	No
Lage3	1.98462e-05	0.0472074	0.396	0.318	0.362728	0.0681059	No
Timeless	1.98842e-05	0.0364015	0.165	0.117	0.363423	0.0525162	No
Hist1h4i	1.99356e-05	0.0162397	0.086	0.052	0.364363	0.023429	No
Rps18	2.0063e-05	-0.0643186	0.975	0.968	0.366692	-0.0927922	No
Anp32e	2.02707e-05	0.0852698	0.623	0.561	0.370487	0.123018	No
Rnf130	2.05298e-05	0.0511028	0.291	0.227	0.375224	0.0737257	No
Gm45716	2.07045e-05	0.0384306	0.269	0.207	0.378417	0.0554436	No
Mtdh	2.08619e-05	0.0713172	0.772	0.705	0.381293	0.102889	No
Slc25a13	2.1034e-05	0.0278929	0.134	0.091	0.384439	0.040241	No
Mrps5	2.14407e-05	0.0594672	0.322	0.258	0.391872	0.085793	No
Sorl1	2.15346e-05	-0.0677575	0.39	0.439	0.393588	-0.0977534	No
Trav17	2.19691e-05	0.0636523	0.022	0.006	0.40153	0.0918309	No
Cyb5b	2.21617e-05	0.0374608	0.352	0.279	0.40505	0.0540445	No
Fadd	2.23172e-05	0.0275477	0.106	0.068	0.407891	0.0397429	No
Psmd1	2.23248e-05	0.0687073	0.509	0.435	0.40803	0.0991236	No
Commd3	2.24996e-05	0.0583761	0.586	0.496	0.411225	0.0842189	No
Srbd1	2.25003e-05	0.0326218	0.232	0.176	0.411238	0.0470633	No
Ube2e3	2.25295e-05	0.0329285	0.245	0.187	0.411772	0.0475058	No
Napsa	2.25312e-05	0.0662778	0.363	0.295	0.411804	0.0956186	No
Flot2	2.28572e-05	0.0365695	0.29	0.223	0.417762	0.0527586	No
Gpld1	2.32006e-05	-0.0443531	0.051	0.081	0.424037	-0.0639881	No
Nsl1	2.34063e-05	0.0145444	0.048	0.023	0.427797	0.0209831	No
Nmral1	2.3471e-05	0.0307153	0.181	0.131	0.428979	0.0443128	No
Ndufb10	2.36014e-05	0.0701106	0.76	0.717	0.431362	0.101148	No
Bcap29	2.38094e-05	0.0583076	0.45	0.379	0.435165	0.08412	No
Hist1h2bh	2.41102e-05	0.028664	0.076	0.044	0.440662	0.0413535	No
Dnmt1	2.41591e-05	0.0849641	0.516	0.448	0.441556	0.122577	No
Cep83	2.42383e-05	0.0551107	0.27	0.212	0.443004	0.079508	No
Sfxn1	2.44013e-05	0.0608526	0.442	0.368	0.445983	0.0877918	No
Commd1	2.52005e-05	0.0582064	0.468	0.398	0.46059	0.0839741	No
2700049A03Rik	2.56568e-05	0.0328831	0.098	0.062	0.468928	0.0474402	No
Trbv23	2.57031e-05	-0.0631245	0.001	0.011	0.469776	-0.0910694	No
Kif15	2.58007e-05	0.0640119	0.324	0.261	0.471559	0.0923496	No
Pld3	2.5863e-05	-0.0807812	0.777	0.78	0.472698	-0.116543	No
Hist1h2ai	2.6225e-05	0.0590446	0.182	0.135	0.479315	0.0851834	No
Cerkl	2.63103e-05	0.0290547	0.053	0.028	0.480874	0.041917	No
Ube2a	2.64414e-05	0.0599537	0.65	0.572	0.483269	0.0864949	No
Pole2	2.70337e-05	0.0208221	0.149	0.103	0.494095	0.03004	No
Mrps24	2.73364e-05	0.055847	0.711	0.627	0.499628	0.0805702	No
Yif1b	2.74757e-05	0.0515129	0.346	0.276	0.502173	0.0743174	No
Pih1d1	2.86269e-05	0.0443831	0.295	0.231	0.523214	0.0640312	No
Ssbp3	2.87858e-05	0.0631407	0.486	0.409	0.526117	0.0910928	No
Mrpl33	2.88131e-05	0.0678985	0.805	0.757	0.526617	0.0979569	No
Trim26	2.89186e-05	-0.0914014	0.343	0.385	0.528545	-0.131864	No
Irak1bp1	2.90085e-05	0.0213548	0.043	0.02	0.530189	0.0308084	No
Ilk	2.98315e-05	0.0754447	0.649	0.581	0.54523	0.108844	No
Ntan1	2.98766e-05	0.0590989	0.64	0.563	0.546054	0.0852616	No
Cct6a	3.02044e-05	0.0560462	0.609	0.527	0.552047	0.0808575	No
Dynlt3	3.03244e-05	0.0386692	0.328	0.26	0.55424	0.0557878	No
Resf1	3.03738e-05	-0.0976944	0.522	0.554	0.555142	-0.140943	No
Chd7	3.05208e-05	-0.067113	0.496	0.529	0.557829	-0.0968236	No
Ltf	3.08467e-05	0.0844002	0.042	0.019	0.563785	0.121764	No
Tdg	3.08802e-05	0.0540796	0.342	0.273	0.564397	0.0780204	No
Eme1	3.0975e-05	0.0143503	0.057	0.03	0.566131	0.0207031	No
Ssr3	3.10276e-05	0.0613885	0.581	0.511	0.567092	0.0885648	No
Tgtp2	3.1165e-05	-0.119401	0.382	0.421	0.569602	-0.172259	No
Ifngr1	3.12544e-05	-0.0815475	0.82	0.821	0.571236	-0.117648	No
Tmem242	3.13653e-05	0.0269473	0.312	0.243	0.573264	0.0388768	No
Mrpl57	3.15634e-05	0.0603198	0.587	0.511	0.576884	0.0870231	No
4933404O12Rik	3.15742e-05	0.0258601	0.078	0.047	0.577081	0.0373082	No
Cd14	3.17999e-05	0.0207088	0.03	0.012	0.581207	0.0298764	No
Scimp	3.19127e-05	0.0300381	0.049	0.025	0.583268	0.0433359	No
Etf1	3.20174e-05	0.0564135	0.593	0.52	0.585181	0.0813875	No
Hbp1	3.21176e-05	-0.065755	0.273	0.321	0.587014	-0.0948645	No
Lamtor5	3.29245e-05	0.0667818	0.552	0.471	0.601761	0.0963458	No
Ppat	3.36511e-05	0.0542117	0.318	0.254	0.615042	0.078211	No
H2afx	3.36849e-05	0.184554	0.425	0.372	0.615659	0.266255	No
Adrb1	3.41545e-05	0.0308667	0.16	0.114	0.624242	0.0445312	No
Mgst3	3.43965e-05	0.0334991	0.094	0.059	0.628665	0.0483289	No
Polr2h	3.50307e-05	0.0452946	0.327	0.262	0.640256	0.0653464	No
Eif4ebp1	3.58471e-05	0.048572	0.228	0.175	0.655178	0.0700746	No
Ubl4a	3.62772e-05	0.050089	0.352	0.283	0.663038	0.0722631	No
Rpp21	3.63178e-05	0.0548195	0.524	0.448	0.663781	0.0790879	No
Fbxo33	3.63304e-05	-0.0847892	0.228	0.27	0.664011	-0.122325	No
Ndufa1	3.6644e-05	0.0722498	0.797	0.75	0.669743	0.104234	No
Arpc5	3.69181e-05	0.0607374	0.889	0.873	0.674753	0.0876256	No
Ccdc50	3.70719e-05	0.0663691	0.715	0.647	0.677564	0.0957504	No
Plekhj1	3.70818e-05	0.0662376	0.686	0.603	0.677744	0.0955606	No
Fundc2	3.70974e-05	0.0573712	0.608	0.532	0.67803	0.0827692	No
Rab5if	3.80234e-05	0.0751233	0.671	0.609	0.694953	0.10838	No
Mybl2	3.80344e-05	0.0225095	0.087	0.054	0.695154	0.0324744	No
Phactr2	3.81898e-05	0.0399227	0.36	0.291	0.697995	0.0575963	No
Lgals7	3.82253e-05	0.084277	0.038	0.017	0.698644	0.121586	No
Eif3c	3.93205e-05	0.0547587	0.842	0.807	0.718661	0.0790001	No
Mrpl27	3.95813e-05	0.0324768	0.303	0.239	0.723428	0.0468541	No
Ier2	3.9717e-05	0.0774673	0.863	0.827	0.725908	0.111762	No
Cd53	4.13636e-05	-0.0731573	0.852	0.857	0.756003	-0.105544	No
Epop	4.14115e-05	0.0230539	0.152	0.107	0.756877	0.0332598	No
Slc31a1	4.16512e-05	0.0305886	0.123	0.084	0.761258	0.04413	No
Ssh2	4.18876e-05	-0.0872184	0.259	0.31	0.76558	-0.125829	No
Smim15	4.20173e-05	0.0580976	0.438	0.363	0.76795	0.0838172	No
Map7d1	4.22525e-05	0.0487144	0.495	0.409	0.772248	0.07028	No
Tmem208	4.34121e-05	0.0603598	0.501	0.424	0.793443	0.0870808	No
Stard4	4.35363e-05	0.0369674	0.37	0.297	0.795714	0.0533327	No
Pask	4.36081e-05	0.0184562	0.046	0.023	0.797025	0.0266267	No
Pim2	4.38237e-05	-0.113627	0.381	0.424	0.800966	-0.163929	No
Zbtb38	4.40979e-05	0.0575456	0.495	0.421	0.805976	0.0830207	No
Gmpr2	4.41101e-05	0.0238616	0.235	0.178	0.806201	0.034425	No
Clec2i	4.4245e-05	-0.0590499	0.086	0.123	0.808665	-0.085191	No
Mnd1	4.42635e-05	0.0146437	0.065	0.037	0.809005	0.0211265	No
Xlr4a	4.43489e-05	-0.0487126	0.145	0.189	0.810565	-0.0702775	No
Eef1a1	4.4487e-05	-0.0398068	1	0.999	0.813089	-0.057429	No
Eid1	4.51866e-05	0.0531749	0.507	0.432	0.825876	0.0767151	No
Rpl36a	4.55011e-05	0.048388	0.963	0.956	0.831623	0.0698091	No
Hist1h2bm	4.57403e-05	0.0256162	0.103	0.067	0.835996	0.0369563	No
Mettl1	4.58373e-05	0.0373113	0.187	0.138	0.837768	0.0538288	No
Carhsp1	4.62067e-05	0.0262568	0.242	0.185	0.844521	0.0378806	No
Rplp1	4.64e-05	0.0537664	0.984	0.978	0.848052	0.0775686	No
Sat1	4.71347e-05	-0.108058	0.617	0.64	0.861481	-0.155894	No
Tcrg-C3	4.72475e-05	-0.00959829	0.001	0.01	0.863543	-0.0138474	No
Clip2	4.77301e-05	0.0325098	0.123	0.084	0.872363	0.0469017	No
Abce1	4.78231e-05	0.0594514	0.425	0.354	0.874064	0.0857702	No
Rps13	4.82345e-05	-0.0417592	0.979	0.983	0.881582	-0.0602458	No
Ccnb1	4.85027e-05	0.0433196	0.112	0.075	0.886484	0.062497	No
Mrps15	4.86552e-05	0.046817	0.555	0.465	0.889271	0.0675426	No
Cxxc5	4.94183e-05	0.0375667	0.075	0.045	0.903218	0.0541972	No
Fcgr3	4.95748e-05	0.0200076	0.028	0.011	0.906079	0.0288649	No
Btf3	4.99544e-05	0.0449476	0.944	0.945	0.913017	0.0648457	No
Chek1	5.0018e-05	0.0222158	0.1	0.065	0.914178	0.0320506	No
Ssr4	5.00336e-05	0.0658983	0.809	0.76	0.914463	0.0950712	No
Mrpl39	5.06946e-05	0.038535	0.293	0.233	0.926545	0.0555943	No
Myg1	5.14464e-05	0.0405012	0.228	0.173	0.940286	0.0584309	No
Gm47283	5.18066e-05	-0.0740564	0.154	0.196	0.94687	-0.106841	No
Lyar	5.35814e-05	0.0503922	0.37	0.304	0.979308	0.0727006	No
Lpcat1	5.53024e-05	0.0510791	0.206	0.155	1	0.0736915	No
Eef2	5.58597e-05	-0.0603272	0.991	0.996	1	-0.0870337	No
Tpi1	5.58762e-05	0.0834942	0.819	0.773	1	0.120457	No
Glis1	5.59034e-05	0.0231094	0.035	0.015	1	0.0333398	No
Mbnl3	5.61344e-05	0.0350869	0.125	0.086	1	0.0506197	No
Tmcc3	5.63999e-05	0.0474643	0.309	0.244	1	0.0684765	No
Acot7	5.72208e-05	0.0547618	0.685	0.605	1	0.0790046	No
Otud1	5.85551e-05	-0.0635036	0.047	0.075	1	-0.0916163	No
Dbf4	5.86696e-05	0.0427535	0.33	0.265	1	0.0616803	No
Tfdp1	5.87432e-05	0.0413578	0.394	0.322	1	0.0596668	No
Dek	6.01773e-05	0.0735376	0.729	0.669	1	0.106092	No
Ankrd11	6.01943e-05	-0.0682188	0.84	0.858	1	-0.0984189	No
Stag2	6.02062e-05	0.0773749	0.538	0.459	1	0.111628	No
Zfp1	6.02595e-05	-0.0728952	0.115	0.153	1	-0.105165	No
Ndufa7	6.04902e-05	0.066526	0.814	0.773	1	0.0959767	No
Nudt4	6.11673e-05	0.0418182	0.327	0.261	1	0.0603309	No
Zfp292	6.20522e-05	-0.0804081	0.657	0.674	1	-0.116004	No
Mrpl28	6.26568e-05	0.0446772	0.405	0.334	1	0.0644556	No
Bhlhe40	6.26705e-05	-0.120054	0.841	0.828	1	-0.173201	No
Ptms	6.38347e-05	-0.108685	0.724	0.727	1	-0.156799	No
Gda	6.49933e-05	0.0236106	0.013	0.002	1	0.0340628	No
Rfc2	6.5066e-05	0.0671365	0.522	0.455	1	0.0968575	No
Eci1	6.53318e-05	0.0368536	0.256	0.198	1	0.0531685	No
Srpr	6.65451e-05	0.0612778	0.694	0.618	1	0.0884052	No
Mlkl	6.67268e-05	0.0280937	0.106	0.07	1	0.0405306	No
Ablim1	6.68945e-05	-0.0749588	0.793	0.789	1	-0.108143	No
Stk10	6.79119e-05	-0.109327	0.595	0.612	1	-0.157725	No
Zdhhc21	6.80322e-05	0.04286	0.214	0.162	1	0.0618339	No
Ncaph2	6.88624e-05	0.0513995	0.426	0.353	1	0.0741537	No
Dock10	6.96064e-05	-0.10451	0.857	0.859	1	-0.150776	No
Ndrg1	7.04167e-05	0.0622671	0.231	0.18	1	0.0898324	No
Pcyt1a	7.07694e-05	0.0351192	0.166	0.12	1	0.0506663	No
Rapsn	7.12504e-05	0.0221245	0.061	0.035	1	0.0319189	No
Eef1akmt1	7.13079e-05	0.0385756	0.326	0.262	1	0.0556528	No
Rbmx2	7.23394e-05	0.0330067	0.17	0.124	1	0.0476186	No
Hspa1b	7.28654e-05	-0.370305	0.056	0.085	1	-0.534237	No
0610010F05Rik	7.28672e-05	0.030106	0.154	0.111	1	0.0434338	No
Eif4a2	7.32816e-05	-0.0860356	0.628	0.643	1	-0.124123	No
Tsn	7.37434e-05	0.0516419	0.666	0.593	1	0.0745036	No
Cep128	7.38913e-05	0.0322524	0.122	0.084	1	0.0465303	No
Dot1l	7.40433e-05	0.0457469	0.191	0.143	1	0.0659989	No
Tmem167	7.4177e-05	0.0661154	0.765	0.706	1	0.0953843	No
Mrpl53	7.46901e-05	0.0392545	0.343	0.276	1	0.0566322	No
Trf	7.48428e-05	0.021687	0.031	0.013	1	0.0312878	No
Zfp560	7.48907e-05	0.0307083	0.311	0.246	1	0.0443027	No
Pcna	7.64718e-05	0.0765171	0.513	0.452	1	0.110391	No
Srsf9	7.72362e-05	0.0615628	0.645	0.568	1	0.0888163	No
Tent5c	7.73055e-05	-0.0915742	0.152	0.195	1	-0.132114	No
Ncr1	7.79323e-05	0.0231922	0.08	0.05	1	0.0334593	No
Gtse1	7.86885e-05	0.026568	0.068	0.04	1	0.0383295	No
Mphosph9	7.96138e-05	0.0311143	0.154	0.111	1	0.0448884	No
Polr3h	7.9928e-05	0.0365668	0.182	0.136	1	0.0527547	No
Prkd3	8.07363e-05	0.0500703	0.216	0.166	1	0.0722361	No
Calm2	8.08774e-05	0.0812259	0.831	0.799	1	0.117184	No
Itga4	8.13911e-05	0.077151	0.723	0.657	1	0.111305	No
Foxred2	8.17032e-05	0.0376163	0.104	0.069	1	0.0542688	No
Ccne1	8.26009e-05	0.0263199	0.162	0.117	1	0.0379716	No
Smarca5	8.339e-05	0.0668419	0.769	0.709	1	0.0964325	No
Prkcq	8.34927e-05	-0.0806365	0.681	0.685	1	-0.116334	No
Cip2a	8.39533e-05	0.0186971	0.112	0.075	1	0.0269742	No
Cebpg	8.59408e-05	0.0391446	0.364	0.295	1	0.0564737	No
Magi3	8.60658e-05	0.0501635	0.109	0.074	1	0.0723706	No
Coa3	8.65205e-05	0.0548366	0.529	0.457	1	0.0791126	No
Tedc1	8.8289e-05	0.0208211	0.083	0.052	1	0.0300385	No
Bicd2	9.01658e-05	0.0333758	0.256	0.199	1	0.0481511	No
Tpgs1	9.04765e-05	0.0403138	0.284	0.222	1	0.0581605	No
Coq7	9.07395e-05	0.0318334	0.128	0.09	1	0.045926	No
Max	9.09865e-05	-0.0817567	0.628	0.644	1	-0.11795	No
Tmem238	9.12468e-05	0.0326256	0.208	0.157	1	0.0470688	No
Serpina3i	9.12614e-05	-0.182678	0.249	0.287	1	-0.263548	No
Tap1	9.18493e-05	-0.0541287	0.864	0.853	1	-0.0780913	No
Itpr3	9.20884e-05	0.0346058	0.163	0.119	1	0.0499256	No
Hist2h3b	9.22729e-05	0.04493	0.137	0.096	1	0.0648203	No
Gale	9.46055e-05	0.0199957	0.104	0.069	1	0.0288477	No
Cenpi	9.55814e-05	0.0153603	0.06	0.034	1	0.0221602	No
Thop1	9.65035e-05	0.0283194	0.115	0.079	1	0.0408562	No
Cdh23	9.70657e-05	0.0313361	0.07	0.042	1	0.0452084	No
Cep85	9.71438e-05	0.0229274	0.191	0.143	1	0.0330772	No
Cdk5rap2	9.71899e-05	0.0389528	0.2	0.15	1	0.056197	No
Dsn1	9.79585e-05	0.0162168	0.085	0.054	1	0.023396	No
Snrpa1	9.81405e-05	0.0449143	0.5	0.422	1	0.0647976	No
Cd9	9.93665e-05	0.0547467	0.181	0.135	1	0.0789829	No
Tex2	9.95215e-05	0.0298109	0.158	0.114	1	0.043008	No
Brd3	0.000101245	0.0336199	0.22	0.169	1	0.0485033	No
Fyn	0.000104293	-0.0556091	0.779	0.776	1	-0.0802269	No
Chd4	0.000104813	0.086716	0.743	0.684	1	0.125105	No
Ormdl2	0.000105061	0.0382899	0.333	0.266	1	0.0552406	No
Pdap1	0.000106461	0.0510805	0.572	0.501	1	0.0736937	No
Pank3	0.000107133	0.041339	0.183	0.136	1	0.0596395	No
Jazf1	0.000107303	0.0383357	0.125	0.087	1	0.0553067	No
Emp3	0.000107308	0.0822977	0.528	0.462	1	0.11873	No
Eloc	0.0001075	0.0566096	0.739	0.682	1	0.0816703	No
Lamb3	0.000108334	0.0166323	0.03	0.012	1	0.0239953	No
Cep70	0.000110169	0.0289275	0.101	0.067	1	0.0417335	No
Agtrap	0.000111037	0.0433716	0.157	0.115	1	0.062572	No
Ndufa2	0.000111616	0.0594223	0.841	0.811	1	0.0857283	No
Rpl30	0.000111703	-0.0379324	0.981	0.98	1	-0.0547249	No
Rbm19	0.000113468	0.0277838	0.158	0.115	1	0.0400836	No
Snrpd2	0.000114302	0.0594236	0.8	0.764	1	0.0857302	No
Nup62	0.000114941	0.0402888	0.306	0.246	1	0.0581245	No
Cyb561d1	0.000115532	0.0134942	0.075	0.046	1	0.019468	No
Ndufc1	0.00011866	0.0673289	0.639	0.581	1	0.0971351	No
Rcc1	0.000120252	0.0236339	0.154	0.111	1	0.0340966	No
Slc38a2	0.000120389	-0.0751238	0.519	0.546	1	-0.108381	No
Cdkn2d	0.000121113	0.0525973	0.339	0.277	1	0.0758819	No
Josd2	0.000121998	0.0500147	0.371	0.304	1	0.072156	No
Cdkn2c	0.000122065	0.0531686	0.229	0.18	1	0.0767061	No
Alox5ap	0.000122086	0.0206369	0.027	0.011	1	0.0297727	No
Sigmar1	0.000122103	0.0453667	0.139	0.1	1	0.0654503	No
Wdr62	0.000122193	0.0118698	0.038	0.018	1	0.0171245	No
Ppp1r15a	0.000122372	-0.0897405	0.583	0.611	1	-0.129468	No
Ube2n	0.000122379	0.0467023	0.662	0.597	1	0.0673772	No
Dnajc2	0.000122928	0.0512128	0.617	0.536	1	0.0738844	No
Rpl12	0.000123519	0.0463159	0.966	0.965	1	0.0668197	No
Matr3	0.000123682	-0.0869916	0.632	0.656	1	-0.125502	No
Cdc7	0.000125777	0.021213	0.144	0.103	1	0.0306039	No
Pabpc1	0.000126094	-0.0543461	0.981	0.979	1	-0.0784049	No
Rps15a	0.000127096	-0.0339675	0.994	0.996	1	-0.0490047	No
Jpt1	0.000127809	0.0841984	0.827	0.8	1	0.121473	No
Cst3	0.000128263	0.19545	0.752	0.695	1	0.281975	No
Vegfb	0.000128609	0.0391934	0.233	0.181	1	0.0565441	No
Pin1	0.000129094	0.058473	0.441	0.374	1	0.0843587	No
Plbd1	0.000130235	0.02595	0.021	0.007	1	0.0374379	No
Cfap20	0.000130302	0.0551898	0.347	0.286	1	0.079622	No
Ecm1	0.000130388	0.0110961	0.025	0.01	1	0.0160083	No
Bcat1	0.000131218	0.0274374	0.149	0.108	1	0.0395838	No
Gpx1	0.000131557	0.0740633	0.719	0.659	1	0.106851	No
Nmrk1	0.000131739	-0.0340975	0.068	0.1	1	-0.0491923	No
Snrpe	0.000131994	0.0616657	0.88	0.863	1	0.0889648	No
Tsfm	0.000132571	0.0342356	0.277	0.219	1	0.0493916	No
Ifit1	0.000132586	-0.170747	0.143	0.184	1	-0.246336	No
Chchd6	0.000133956	0.0195756	0.068	0.041	1	0.0282416	No
Mrpl34	0.000134262	0.0413862	0.406	0.334	1	0.0597076	No
Pno1	0.000135131	0.0355229	0.311	0.252	1	0.0512487	No
Gar1	0.000135857	0.0465475	0.39	0.323	1	0.0671539	No
Pycard	0.00013625	0.0458043	0.461	0.387	1	0.0660817	No
Hist1h3g	0.000137091	0.0200554	0.05	0.027	1	0.0289338	No
Ostc	0.000137899	0.0585182	0.754	0.704	1	0.0844239	No
Kctd12	0.000138266	0.0432343	0.157	0.117	1	0.0623739	No
Gadd45b	0.000138945	0.0848533	0.277	0.224	1	0.122417	No
Higd1a	0.000138953	0.0730338	0.756	0.717	1	0.105365	No
Csnk1a1	0.000139002	0.0640465	0.849	0.801	1	0.0923996	No
Egr1	0.000141122	0.0453843	0.509	0.444	1	0.0654756	No
Snhg3	0.000142324	0.0369771	0.377	0.309	1	0.0533467	No
Sema6d	0.000143432	0.0160451	0.03	0.013	1	0.0231481	No
Ruvbl2	0.000144316	0.0337282	0.311	0.252	1	0.0486596	No
Rnf213	0.000145546	-0.138926	0.408	0.436	1	-0.200427	No
Pafah1b3	0.000146063	0.0441847	0.219	0.17	1	0.0637451	No
Slc44a2	0.00014634	-0.0814302	0.601	0.627	1	-0.117479	No
Ttll11	0.000149201	-0.025335	0.022	0.042	1	-0.0365507	No
Rbx1	0.000150761	0.0598556	0.848	0.806	1	0.0863534	No
Msh6	0.000152344	0.0256819	0.187	0.139	1	0.0370512	No
Gm17494	0.000152923	-0.0493626	0.072	0.103	1	-0.0712152	No
Vps36	0.0001533	0.0545171	0.546	0.476	1	0.0786516	No
Ubac1	0.000154325	0.034129	0.251	0.197	1	0.0492377	No
Itm2a	0.000156689	-0.111272	0.33	0.365	1	-0.160531	No
Tmed2	0.000159095	0.0625832	0.848	0.801	1	0.0902884	No
Tomm22	0.00016102	0.0583245	0.739	0.681	1	0.0841445	No
Myh9	0.000161978	-0.0746938	0.955	0.956	1	-0.10776	No
Cnpy2	0.000162428	0.0433773	0.303	0.245	1	0.0625803	No
Psmd10	0.000165711	0.0367932	0.315	0.254	1	0.0530814	No
Zdhhc4	0.000166189	0.0198354	0.305	0.243	1	0.0286164	No
Rnf219	0.00016865	0.0231261	0.177	0.133	1	0.0333639	No
Anxa5	0.000168837	0.0891709	0.62	0.561	1	0.128646	No
Slc36a4	0.000170563	0.0223961	0.073	0.045	1	0.0323107	No
Tmpo	0.000172571	0.0937252	0.567	0.512	1	0.135217	No
Slirp	0.000172774	0.0443287	0.425	0.355	1	0.0639528	No
Romo1	0.000173243	0.0648051	0.663	0.601	1	0.0934939	No
Mrps16	0.000173619	0.0537064	0.726	0.652	1	0.0774819	No
Hexb	0.000174138	0.0590042	0.29	0.236	1	0.085125	No
Slc25a38	0.000174505	-0.0751863	0.156	0.193	1	-0.108471	No
Gpatch4	0.000176442	0.0176014	0.164	0.121	1	0.0253934	No
Trav16d-dv11	0.000181017	-0.0278792	0.012	0.028	1	-0.0402211	No
Slc29a1	0.000182227	0.0244793	0.342	0.275	1	0.0353161	No
Fus	0.000184777	0.0654623	0.85	0.809	1	0.0944421	No
Atp5f1	0.000187408	0.0626566	0.87	0.848	1	0.0903944	No
Smim10l1	0.000189046	0.0354382	0.311	0.248	1	0.0511265	No
Dusp3	0.000189198	0.0147894	0.043	0.022	1	0.0213366	No
Tapbp	0.000190201	-0.0766441	0.837	0.829	1	-0.110574	No
Psma6	0.000191008	0.0538827	0.615	0.542	1	0.0777364	No
Pfdn5	0.000191034	-0.056699	0.936	0.932	1	-0.0817993	No
Baiap2	0.000191034	0.0232306	0.257	0.201	1	0.0335147	No
Timm8b	0.000191373	0.0407626	0.448	0.376	1	0.0588079	No
Chic1	0.000191627	-0.0330172	0.056	0.085	1	-0.0476337	No
Tcp11l2	0.000191879	-0.0756812	0.175	0.217	1	-0.109185	No
Slf1	0.000192502	0.0347506	0.228	0.176	1	0.0501345	No
Trbv5	0.000193475	0.0677121	0.112	0.077	1	0.0976879	No
Trav3-3	0.000193871	0.0177835	0.299	0.24	1	0.0256561	No
Arl6ip4	0.000194313	0.0423562	0.473	0.399	1	0.0611071	No
Pif1	0.000194824	0.0173669	0.032	0.014	1	0.0250552	No
Tut7	0.00019643	0.0414051	0.537	0.455	1	0.0597349	No
Oas3	0.000199238	-0.0637332	0.123	0.16	1	-0.0919476	No
E130102H24Rik	0.000200148	-0.0361397	0.033	0.056	1	-0.0521386	No
Irf9	0.000200378	-0.106091	0.416	0.436	1	-0.153056	No
1700122E12Rik	0.000201181	0.00652724	0.01	0.001	1	0.00941682	No
Gtf2h5	0.000203046	0.0519451	0.612	0.535	1	0.0749409	No
Rrp8	0.000206108	0.0245085	0.284	0.225	1	0.0353582	No
Wdr12	0.000207866	0.045068	0.218	0.173	1	0.0650194	No
Ttll12	0.000208807	0.0264665	0.175	0.13	1	0.0381831	No
Tcrg-V6	0.00020955	0.016918	0.008	0.001	1	0.0244075	No
Pgls	0.000209741	0.0626218	0.719	0.648	1	0.0903442	No
Hras	0.000210001	0.0405935	0.411	0.346	1	0.058564	No
Dnajb11	0.000210821	0.052429	0.628	0.561	1	0.075639	No
Cdca7	0.000212996	0.0588851	0.212	0.166	1	0.0849532	No
Lsm6	0.000213172	0.0555742	0.608	0.537	1	0.0801766	No
Ciao2b	0.000216052	0.0482106	0.552	0.483	1	0.0695532	No
Gins3	0.000216832	0.019127	0.123	0.086	1	0.0275944	No
Hdgf	0.000217483	0.076468	0.604	0.551	1	0.11032	No
Hist1h2bg	0.000217825	0.0414236	0.142	0.102	1	0.0597616	No
H1foo	0.000218053	0.00771257	0.012	0.002	1	0.0111269	No
Dtd2	0.000218504	0.0222514	0.186	0.139	1	0.0321019	No
Lcp2	0.000220217	-0.0737418	0.755	0.746	1	-0.106387	No
Emc8	0.00022138	0.0324992	0.403	0.328	1	0.0468864	No
Commd10	0.000222309	0.0307416	0.291	0.231	1	0.0443508	No
Ddt	0.000224111	0.0519509	0.535	0.458	1	0.0749493	No
Pkm	0.000227272	0.0715151	0.935	0.933	1	0.103174	No
Snhg15	0.000229366	0.043678	0.233	0.182	1	0.063014	No
Ier3ip1	0.000231121	0.0522823	0.671	0.592	1	0.0754274	No
Xbp1	0.000231708	0.0589753	0.529	0.461	1	0.0850833	No
Cd6	0.000231775	-0.137557	0.658	0.636	1	-0.198453	No
Dhdds	0.000232383	0.0220513	0.207	0.158	1	0.0318133	No
Ak3	0.000232643	0.0448367	0.421	0.35	1	0.0646857	No
Mrpl23	0.000232903	0.0518654	0.578	0.501	1	0.0748259	No
Mrpl14	0.000233394	0.039077	0.525	0.446	1	0.0563762	No
Oxsm	0.000233634	0.0209541	0.062	0.037	1	0.0302303	No
Alad	0.000234473	0.0359867	0.362	0.297	1	0.0519179	No
Pfdn6	0.000235621	0.0267315	0.407	0.333	1	0.0385654	No
Atp2a2	0.000236056	0.0595378	0.481	0.403	1	0.0858949	No
Zfp329	0.000239183	0.0398095	0.226	0.177	1	0.0574329	No
Ier5l	0.000242741	-0.172365	0.472	0.49	1	-0.24867	No
Gt(ROSA)26Sor	0.000243696	0.0352116	0.206	0.159	1	0.0507996	No
Gna15	0.000244659	-0.0816955	0.239	0.279	1	-0.117862	No
Ptk2b	0.000247229	-0.0940181	0.593	0.616	1	-0.135639	No
Zfas1	0.0002499	0.0476373	0.467	0.401	1	0.0687262	No
Nxf1	0.000250276	-0.0756558	0.412	0.444	1	-0.109148	No
Cdc6	0.000252177	0.0109164	0.093	0.061	1	0.015749	No
Rabac1	0.000252307	-0.0829044	0.692	0.697	1	-0.119606	No
Kpnb1	0.000253536	0.0573826	0.531	0.461	1	0.0827856	No
Fam92a	0.000254297	0.0335658	0.386	0.32	1	0.0484251	No
Apex1	0.000254334	0.0362845	0.232	0.183	1	0.0523474	No
Pgam1	0.000254746	0.057774	0.855	0.804	1	0.0833503	No
Tube1	0.000255145	0.0167835	0.056	0.033	1	0.0242135	No
Trav9n-3	0.00025519	-0.013459	0.003	0.012	1	-0.0194172	No
Snu13	0.000255686	0.0634438	0.744	0.696	1	0.09153	No
Nfxl1	0.00025579	0.0373702	0.076	0.048	1	0.0539137	No
Smyd2	0.000256891	0.0281735	0.212	0.163	1	0.0406457	No
Vps37b	0.000257244	-0.0805751	0.884	0.885	1	-0.116245	No
Psmd3	0.000258413	0.0495957	0.493	0.422	1	0.0715514	No
Mtch1	0.000258584	0.0498984	0.52	0.446	1	0.0719881	No
Ctps	0.00025884	0.0178715	0.137	0.099	1	0.0257831	No
Tmem223	0.0002604	0.0421503	0.359	0.296	1	0.0608101	No
Nedd4	0.000261158	0.0288177	0.425	0.352	1	0.0415751	No
Ddx60	0.000263485	-0.0471244	0.162	0.2	1	-0.0679861	No
Pfas	0.000263575	0.00966485	0.087	0.057	1	0.0139434	No
Nop14	0.000264956	0.033703	0.298	0.241	1	0.0486232	No
Srm	0.00026511	0.054403	0.319	0.262	1	0.078487	No
Mrpl22	0.000267945	0.0336815	0.304	0.244	1	0.0485921	No
Derl2	0.000268139	0.0526143	0.397	0.335	1	0.0759064	No
Dtx3l	0.000270932	-0.104534	0.405	0.43	1	-0.150811	No
Pcsk4	0.000272275	0.0224141	0.051	0.029	1	0.0323366	No
Rmi2	0.000273432	0.0112898	0.161	0.119	1	0.0162877	No
Map1lc3b	0.000273506	-0.0670437	0.758	0.751	1	-0.0967237	No
Cenpl	0.000273935	0.0342987	0.12	0.086	1	0.0494826	No
Rex1bd	0.000274078	0.0502948	0.613	0.545	1	0.07256	No
Gipc1	0.000274707	0.0341496	0.311	0.25	1	0.0492675	No
Nudt1	0.000276285	0.0227634	0.143	0.103	1	0.0328406	No
Josd1	0.000276857	0.0273673	0.168	0.125	1	0.0394826	No
Rps5	0.000280652	0.031768	0.986	0.984	1	0.0458315	No
Wdr75	0.000280767	0.0331713	0.287	0.233	1	0.047856	No
N4bp2l1	0.000285311	-0.0939337	0.276	0.31	1	-0.135518	No
Dna2	0.000286365	0.0128963	0.056	0.033	1	0.0186054	No
Aen	0.000286883	0.0282658	0.219	0.171	1	0.0407789	No
Psmb5	0.000287637	0.0605955	0.742	0.683	1	0.0874209	No
Slc36a3os	0.000288439	0.0178851	0.063	0.038	1	0.0258027	No
Pvrig	0.000288995	0.018588	0.239	0.185	1	0.0268167	No
Nutf2	0.000290401	0.0621404	0.613	0.55	1	0.0896496	No
Hspa9	0.000291251	0.0628868	0.543	0.472	1	0.0907265	No
Anapc4	0.000292147	0.0268184	0.314	0.252	1	0.0386908	No
Trav14-1	0.000292966	-0.0251811	0.04	0.02	1	-0.0363287	No
Gm44659	0.00029521	0.0360485	0.122	0.087	1	0.052007	No
Usp20	0.000296935	0.033142	0.159	0.118	1	0.0478138	No
Nubp1	0.000298256	0.0316777	0.468	0.392	1	0.0457012	No
Pole3	0.000301276	0.0307746	0.23	0.18	1	0.0443983	No
Srsf1	0.000302097	0.0613294	0.54	0.47	1	0.0884796	No
Lck	0.000302173	-0.0474514	0.965	0.966	1	-0.0684579	No
C1qbp	0.000302795	0.0666677	0.585	0.524	1	0.0961812	No
Sec63	0.00030293	0.0454973	0.487	0.412	1	0.0656388	No
Znrd2	0.000303008	0.0437715	0.321	0.264	1	0.063149	No
Grwd1	0.000304927	0.0233153	0.146	0.107	1	0.0336369	No
Cenpt	0.000307916	0.0228872	0.125	0.089	1	0.0330192	No
Mrpl51	0.000308287	0.0338644	0.43	0.359	1	0.0488559	No
Sumo3	0.000308582	0.0251423	0.324	0.265	1	0.0362727	No
Ftsj3	0.00030894	0.0464604	0.316	0.261	1	0.0670282	No
Pnp	0.000309349	0.0286526	0.381	0.312	1	0.0413369	No
Gimap7	0.000309558	-0.0833867	0.859	0.853	1	-0.120302	No
Hmgcr	0.000312908	0.0402789	0.38	0.317	1	0.0581101	No
Platr25	0.00031379	0.031334	0.155	0.115	1	0.0452055	No
Ywhae	0.000315796	0.0635813	0.771	0.733	1	0.0917284	No
Stx7	0.000318101	0.0299329	0.298	0.238	1	0.043184	No
Slc15a1	0.000318856	-0.00827603	0.001	0.008	1	-0.0119398	No
Ankrd10	0.000321157	-0.0712651	0.408	0.439	1	-0.102814	No
Bmp2k	0.00032379	0.0274139	0.209	0.161	1	0.0395498	No
Fgf13	0.000326526	-0.0450142	0.05	0.075	1	-0.0649417	No
Rilpl2	0.000326541	0.0419652	0.536	0.46	1	0.060543	No
Aarsd1	0.000328099	0.0385359	0.355	0.291	1	0.0555955	No
Hist1h2ah	0.000329031	0.0182208	0.042	0.022	1	0.0262871	No
Srebf1	0.000329647	0.0437669	0.294	0.24	1	0.0631423	No
Crebrf	0.000329926	-0.0925016	0.321	0.359	1	-0.133452	No
Tbc1d10c	0.000330143	-0.0733677	0.821	0.821	1	-0.105847	No
Prdx1	0.000331073	0.0701508	0.834	0.804	1	0.101206	No
Ccdc18	0.000331159	0.0258964	0.058	0.035	1	0.0373607	No
Csf2	0.000334608	0.0563433	0.073	0.047	1	0.0812862	No
Dgkd	0.000334737	-0.0942539	0.491	0.504	1	-0.13598	No
Fam78a	0.000335039	-0.0838342	0.253	0.293	1	-0.120947	No
Bco1	0.000337682	0.0157993	0.032	0.015	1	0.0227936	No
Crmp1	0.000338227	0.0229521	0.081	0.053	1	0.0331128	No
Klra5	0.000341066	0.0547091	0.023	0.009	1	0.0789286	No
Nme2	0.00034346	0.0469235	0.892	0.871	1	0.0676963	No
Cdk2ap2	0.000344549	0.0651424	0.772	0.725	1	0.0939806	No
Fancg	0.000348686	0.0230926	0.106	0.074	1	0.0333156	No
Eif3i	0.000349585	0.0529415	0.777	0.717	1	0.0763784	No
Tctex1d2	0.000350829	0.0570728	0.175	0.135	1	0.0823387	No
Pck2	0.000352385	0.022487	0.1	0.069	1	0.0324419	No
Tmbim6	0.000355127	-0.0596708	0.925	0.918	1	-0.0860867	No
BC003965	0.000356315	0.0335441	0.38	0.312	1	0.0483939	No
Nras	0.000356549	0.018774	0.497	0.42	1	0.0270852	No
Sdhaf3	0.000356578	0.021596	0.1	0.069	1	0.0311565	No
Flnb	0.000357611	0.0570491	0.351	0.295	1	0.0823044	No
Haus5	0.000361371	0.0189402	0.106	0.073	1	0.0273249	No
Ccr8	0.000361678	-0.126472	0.259	0.299	1	-0.18246	No
Anp32a	0.000361875	-0.0746749	0.703	0.699	1	-0.107733	No
Efcab11	0.000363868	0.0114464	0.039	0.02	1	0.0165137	No
Emc3	0.000365165	0.0448691	0.488	0.408	1	0.0647324	No
Dnajc1	0.000367683	0.0664061	0.64	0.564	1	0.0958037	No
Hmgxb4	0.00037225	0.0460856	0.238	0.188	1	0.0664875	No
Grap	0.000373429	-0.0793196	0.506	0.523	1	-0.114434	No
Akirin1	0.000374119	0.0322217	0.494	0.42	1	0.046486	No
Psmc3ip	0.000377332	0.0130558	0.101	0.069	1	0.0188355	No
Agpat1	0.000377996	0.0428091	0.255	0.204	1	0.0617605	No
Nt5c	0.000379059	0.0553507	0.65	0.571	1	0.0798541	No
Ttc3	0.000382284	0.045798	0.498	0.424	1	0.0660726	No
Aldh2	0.000385419	0.0133916	0.018	0.006	1	0.01932	No
Nup43	0.000386154	0.020853	0.152	0.112	1	0.0300845	No
Ccnh	0.000388751	0.042886	0.452	0.383	1	0.0618714	No
Psmb4	0.000390406	0.0611855	0.731	0.661	1	0.088272	No
Eif2b1	0.000390554	0.0288283	0.199	0.153	1	0.0415904	No
Grk2	0.000392911	-0.0700511	0.573	0.594	1	-0.101062	No
Tmem41b	0.000394527	0.0286434	0.216	0.168	1	0.0413237	No
Hist1h3i	0.000396404	0.0451167	0.157	0.117	1	0.0650897	No
Mrpl42	0.000399843	0.0420003	0.573	0.5	1	0.0605936	No
Tdrd7	0.000400485	0.019917	0.093	0.062	1	0.0287341	No
Stard9	0.000402405	0.0147945	0.058	0.035	1	0.021344	No
Myo1c	0.000402467	0.029947	0.167	0.125	1	0.0432044	No
Yeats4	0.000405317	0.0330854	0.466	0.391	1	0.0477322	No
Rbm25	0.00040667	-0.0580493	0.758	0.765	1	-0.0837474	No
Cdt1	0.00040727	0.0515252	0.292	0.241	1	0.0743351	No
Fam169b	0.000407315	-0.0948036	0.457	0.474	1	-0.136773	No
Kdm7a	0.000409949	-0.0893327	0.254	0.295	1	-0.12888	No
Cdc25a	0.000410782	0.0278891	0.195	0.15	1	0.0402354	No
Tubb5	0.000411511	0.248164	0.862	0.83	1	0.358025	No
Rprd1b	0.000413881	0.0282135	0.287	0.231	1	0.0407035	No
Pola2	0.000414772	0.0423999	0.281	0.23	1	0.0611701	No
Sin3b	0.000416657	0.040408	0.677	0.599	1	0.0582965	No
Kras	0.000416865	0.062599	0.732	0.669	1	0.0903112	No
Tes	0.000418587	-0.067433	0.825	0.812	1	-0.0972852	No
Rbmxl1	0.000418782	0.0340172	0.43	0.361	1	0.0490764	No
Hdac7	0.000419716	-0.0867395	0.415	0.438	1	-0.125139	No
Rpl24	0.000423938	0.0386668	0.977	0.98	1	0.0557845	No
Ttc7	0.000424467	0.04062	0.397	0.331	1	0.0586022	No
Arhgap26	0.000426597	-0.0658007	0.21	0.25	1	-0.0949304	No
Igflr1	0.000428463	0.0514754	0.432	0.367	1	0.0742633	No
Gm8797	0.000429541	0.0131834	0.267	0.211	1	0.0190197	No
Tgfbi	0.000430386	0.0118927	0.013	0.003	1	0.0171576	No
Lrrk2	0.000430386	0.00783027	0.013	0.003	1	0.0112967	No
Wdr89	0.000430466	0.0227446	0.123	0.089	1	0.0328135	No
Ccdc148	0.000430768	0.0145957	0.049	0.028	1	0.0210571	No
Endod1	0.000432437	0.0449228	0.452	0.388	1	0.0648099	No
Khk	0.000433201	0.0214305	0.084	0.055	1	0.0309177	No
Baz1a	0.000437654	-0.124	0.702	0.694	1	-0.178895	No
Nolc1	0.000437918	0.0397019	0.476	0.413	1	0.0572777	No
Vgll4	0.000439427	-0.0827676	0.665	0.679	1	-0.119408	No
Shoc2	0.000445236	0.0209663	0.344	0.278	1	0.030248	No
Cuedc2	0.000450917	0.0251832	0.443	0.369	1	0.0363316	No
Kpna2	0.000453334	0.0839713	0.272	0.225	1	0.121145	No
Gm12655	0.000454446	-0.00616702	0	0.005	1	-0.00889712	No
Rab10	0.000457097	-0.0894068	0.714	0.715	1	-0.128987	No
Akip1	0.000457099	0.0192628	0.247	0.194	1	0.0277903	No
Hist2h2bb	0.000457298	0.0228154	0.111	0.078	1	0.0329156	No
Sh2d2a	0.000459526	-0.0964655	0.873	0.881	1	-0.13917	No
Pafah1b1	0.000462295	0.0516617	0.848	0.803	1	0.0745321	No
Itga1	0.000462519	0.0575757	0.235	0.183	1	0.0830642	No
Pkig	0.000463683	0.0218277	0.076	0.05	1	0.0314907	No
Rchy1	0.000466659	-0.095044	0.52	0.531	1	-0.13712	No
Pgap2	0.000466682	0.0265103	0.184	0.141	1	0.0382462	No
Arhgap21	0.000466841	0.0244846	0.09	0.061	1	0.0353238	No
Pik3cd	0.000467143	-0.0992263	0.693	0.692	1	-0.143153	No
Insig1	0.000475903	0.0269196	0.175	0.132	1	0.0388367	No
I730030J21Rik	0.000477265	0.0510515	0.348	0.291	1	0.0736517	No
Eif1ax	0.000477437	0.0552659	0.574	0.512	1	0.0797319	No
Tor1a	0.000478188	0.0345983	0.372	0.308	1	0.0499148	No
Rac1	0.000478265	0.049869	0.884	0.853	1	0.0719458	No
Tardbp	0.000480956	0.0568153	0.53	0.458	1	0.0819672	No
Plpp5	0.000483584	0.0300307	0.119	0.086	1	0.0433251	No
Mrps28	0.000484665	0.0450703	0.312	0.258	1	0.0650227	No
Arid4b	0.000491525	-0.0758446	0.544	0.568	1	-0.109421	No
Ankrd46	0.000493965	-0.0712494	0.249	0.287	1	-0.102791	No
Mpc1	0.000496014	0.0352558	0.501	0.432	1	0.0508634	No
Drg1	0.000496057	0.032	0.485	0.411	1	0.0461662	No
Rplp0	0.000504256	0.0364353	0.99	0.993	1	0.052565	No
Tmem106b	0.000508575	-0.0813428	0.249	0.287	1	-0.117353	No
Sf3b1	0.00050884	-0.0585117	0.903	0.894	1	-0.0844145	No
Eri1	0.000509577	0.0433493	0.451	0.385	1	0.0625398	No
Cyp4v3	0.000509906	0.0183403	0.086	0.058	1	0.0264595	No
Mrpl52	0.000510559	0.0481256	0.819	0.782	1	0.0694305	No
Lrrc59	0.000512864	0.0420895	0.394	0.332	1	0.0607223	No
Atxn3	0.00051664	0.0370858	0.158	0.119	1	0.0535034	No
Cops6	0.000517045	0.0386373	0.611	0.522	1	0.0557418	No
Plekho2	0.000518895	0.0238406	0.306	0.249	1	0.0343947	No
Nfkb1	0.000519035	-0.0733686	0.595	0.614	1	-0.105849	No
Ugp2	0.000528555	0.0440349	0.369	0.31	1	0.0635289	No
Cbx4	0.000534183	-0.0780693	0.628	0.642	1	-0.11263	No
Gmfb	0.000534592	0.0334403	0.405	0.342	1	0.0482442	No
Fam83d	0.000538157	0.00566345	0.065	0.04	1	0.00817063	No
Bckdhb	0.000538679	0.0236152	0.176	0.133	1	0.0340695	No
Mrps18c	0.000539168	0.0421869	0.515	0.445	1	0.0608629	No
Polr2c	0.000539697	0.0347003	0.499	0.428	1	0.0500619	No
Tubb4b	0.000540369	0.149495	0.577	0.531	1	0.215676	No
Glipr1	0.000541862	0.0472842	0.452	0.387	1	0.0682167	No
Rpain	0.000547758	0.0167027	0.154	0.114	1	0.0240969	No
Tonsl	0.000550015	0.0211735	0.095	0.065	1	0.0305469	No
Traj53	0.00055118	-0.0085262	0.001	0.008	1	-0.0123007	No
Selenop	0.000552147	-0.0495384	0.086	0.118	1	-0.0714687	No
N4bp1	0.000555576	-0.0887378	0.355	0.384	1	-0.128022	No
Ybx1	0.000556135	0.0544426	0.919	0.913	1	0.0785441	No
Ino80c	0.000559576	0.0314456	0.218	0.172	1	0.0453664	No
Adap1	0.00056205	0.0374616	0.382	0.321	1	0.0540457	No
Ube2d3	0.000565455	-0.0471057	0.934	0.927	1	-0.0679591	No
Rpl23	0.000565456	0.0370925	0.992	0.991	1	0.0535131	No
Fkbp11	0.000568037	0.00682408	0.012	0.003	1	0.00984506	No
Hist1h2ak	0.000575601	0.0141889	0.122	0.088	1	0.0204702	No
Clint1	0.000576469	-0.0636505	0.67	0.685	1	-0.0918282	No
Klrb1a	0.000576857	0.0306716	0.053	0.032	1	0.0442498	No
Slc17a6	0.000577298	0.0416732	0.476	0.416	1	0.0601218	No
Gm37401	0.000580147	-0.0405375	0.07	0.098	1	-0.0584833	No
Gm8066	0.00058238	-0.0389607	0.085	0.115	1	-0.0562083	No
Morf4l2	0.000585379	0.0595343	0.428	0.372	1	0.0858899	No
Trmt5	0.000587501	0.0177587	0.071	0.046	1	0.0256203	No
Rhob	0.000589393	0.0688135	0.314	0.262	1	0.0992769	No
Ric1	0.000590333	-0.059976	0.198	0.236	1	-0.0865271	No
Depdc1b	0.000595709	0.0185742	0.057	0.035	1	0.0267968	No
Slk	0.000595763	0.0304719	0.466	0.394	1	0.0439617	No
Esyt1	0.000596194	0.0481035	0.852	0.803	1	0.0693987	No
Kansl1	0.000596852	-0.0788342	0.48	0.508	1	-0.113734	No
Fam204a	0.000597825	0.0495213	0.408	0.348	1	0.0714441	No
Cby1	0.000598896	0.0349164	0.146	0.11	1	0.0503737	No
Akr1a1	0.000600379	0.0524297	0.795	0.759	1	0.0756401	No
Dock5	0.000601346	0.0291524	0.068	0.044	1	0.0420581	No
Ccdc127	0.000602018	0.0305649	0.214	0.167	1	0.0440958	No
Gm7879	0.000604142	0.0283767	0.29	0.234	1	0.0409389	No
Slc39a6	0.000604345	0.0387214	0.304	0.248	1	0.0558632	No
Pstpip1	0.000610808	-0.0770914	0.757	0.768	1	-0.111219	No
Tmem126a	0.000611545	0.0657667	0.575	0.525	1	0.0948813	No
Neat1	0.000612685	-0.0957616	0.463	0.488	1	-0.138155	No
Dynlt1a	0.000618918	0.0315785	0.165	0.125	1	0.0455581	No
Bsdc1	0.000623684	-0.0580909	0.15	0.184	1	-0.0838075	No
Afdn	0.000630541	0.0335135	0.129	0.095	1	0.0483498	No
Msra	0.000631107	0.0316952	0.161	0.122	1	0.0457265	No
Zfp652	0.000632315	0.0652315	0.325	0.272	1	0.0941092	No
Fanca	0.000636069	0.0161336	0.047	0.027	1	0.0232759	No
Tbcb	0.000641093	0.0465504	0.466	0.401	1	0.067158	No
Zfp971	0.000644953	0.0209001	0.106	0.074	1	0.0301525	No
Hnrnpu	0.000645812	0.0611584	0.929	0.917	1	0.088233	No
Rtn3	0.000649193	0.0555575	0.615	0.536	1	0.0801526	No
Safb2	0.000652866	0.0452664	0.416	0.355	1	0.0653056	No
Pa2g4	0.000655698	0.0494192	0.682	0.624	1	0.0712969	No
Ints7	0.000659988	0.0472751	0.268	0.215	1	0.0682036	No
Copz2	0.000660562	0.0154999	0.056	0.034	1	0.0223617	No
Gan	0.000660989	0.0256517	0.104	0.074	1	0.0370076	No
AA467197	0.000675041	-0.0685678	0.184	0.22	1	-0.0989224	No
Myo6	0.000678134	0.0219683	0.088	0.06	1	0.0316935	No
H2afj	0.00067926	0.0591584	0.803	0.734	1	0.0853475	No
Unc119	0.000689382	0.0535952	0.566	0.493	1	0.0773215	No
Wfdc17	0.000689629	0.0100242	0.013	0.004	1	0.0144619	No
Ift27	0.00069048	0.0271282	0.218	0.171	1	0.0391377	No
Rps6ka5	0.00069189	0.0196702	0.082	0.054	1	0.0283782	No
Ppa1	0.000698118	0.0435087	0.433	0.368	1	0.0627697	No
Lnpep	0.000707372	-0.0286257	0.797	0.79	1	-0.0412982	No
Pam16	0.000709124	0.0447832	0.515	0.454	1	0.0646085	No
Usp46	0.000712496	0.0187826	0.119	0.086	1	0.0270976	No
Phc2	0.00071385	-0.07328	0.355	0.387	1	-0.105721	No
Klf7	0.000713966	0.0376466	0.176	0.136	1	0.0543125	No
Stag3	0.000720865	0.0039921	0.008	0.001	1	0.00575939	No
Cipc	0.00072452	-0.0443632	0.067	0.094	1	-0.0640026	No
Txnl1	0.000724598	0.0478457	0.665	0.605	1	0.0690267	No
Aunip	0.000724852	0.0164843	0.043	0.024	1	0.0237818	No
Snw1	0.000725162	-0.0790931	0.612	0.621	1	-0.114107	No
Bsg	0.000726301	0.0729868	0.808	0.764	1	0.105298	No
Vps4b	0.000733855	0.0333791	0.628	0.559	1	0.0481559	No
Rock2	0.000739882	0.046128	0.409	0.349	1	0.0665486	No
Mtor	0.000740918	0.0398138	0.168	0.13	1	0.0574392	No
Alas1	0.000741912	0.0392943	0.171	0.131	1	0.0566898	No
Otud6b	0.00074638	0.0264528	0.16	0.122	1	0.0381634	No
Ap2m1	0.00074862	0.0507829	0.762	0.72	1	0.0732642	No
Gm17767	0.000748631	0.0261506	0.033	0.016	1	0.0377274	No
Aldh18a1	0.000750031	0.0235588	0.216	0.17	1	0.0339881	No
Xcl1	0.000751032	0.241235	0.258	0.213	1	0.348029	No
Abi1	0.000752259	-0.0718966	0.546	0.564	1	-0.103725	No
Nsmce1	0.000754647	0.0415502	0.362	0.303	1	0.0599443	No
Cnih3	0.000755145	0.00836382	0.017	0.006	1	0.0120664	No
Tmem216	0.000755547	0.0207097	0.072	0.047	1	0.0298777	No
Arl1	0.00075762	0.0343035	0.509	0.435	1	0.0494894	No
Xkr5	0.000758613	0.00745665	0.018	0.006	1	0.0107577	No
A330023F24Rik	0.00076113	-0.04471	0.071	0.098	1	-0.0645029	No
Cox14	0.000762524	0.0517725	0.611	0.534	1	0.0746919	No
A430005L14Rik	0.000762534	0.0409812	0.318	0.265	1	0.0591234	No
Ak2	0.000766901	-0.0753508	0.457	0.481	1	-0.108708	No
Trav14n-1	0.000768668	-0.0101335	0.004	0.013	1	-0.0146195	No
Fam161a	0.000770091	0.0120982	0.017	0.006	1	0.017454	No
Pmp22	0.000773673	0.00790136	0.007	0.001	1	0.0113993	No
Rps7	0.000781306	0.033092	0.991	0.987	1	0.0477417	No
Rnf187	0.000782001	-0.0725469	0.717	0.724	1	-0.104663	No
Zcwpw1	0.000785093	0.0155246	0.092	0.064	1	0.0223973	No
Gm14325	0.000797007	0.0288949	0.171	0.131	1	0.0416866	No
Wdr4	0.000801574	0.0133941	0.124	0.089	1	0.0193236	No
Tuba1a	0.000806091	0.0703308	0.577	0.514	1	0.101466	No
2900060B14Rik	0.000808948	-0.0138451	0.008	0.019	1	-0.0199742	No
Hist1h2bk	0.000816494	0.0130779	0.072	0.047	1	0.0188674	No
Znhit3	0.000818346	0.0207202	0.189	0.147	1	0.0298929	No
Gm4070	0.000820822	-0.0945206	0.401	0.421	1	-0.136364	No
Nudt21	0.000821809	0.0546565	0.708	0.66	1	0.0788527	No
Gpsm2	0.000822056	0.0191543	0.096	0.067	1	0.0276338	No
Ifitm10	0.000836757	0.0311935	0.498	0.428	1	0.0450027	No
Rbm8a	0.000842502	0.0416809	0.558	0.491	1	0.0601328	No
Itgb1bp1	0.000843266	0.0396369	0.485	0.412	1	0.057184	No
Gm10260	0.000848492	0.0503883	0.767	0.706	1	0.0726949	No
Eif1a	0.00084882	0.0410111	0.46	0.399	1	0.0591665	No
Gm26520	0.000852635	0.0174209	0.034	0.017	1	0.025133	No
Arhgap30	0.000853494	-0.0617458	0.819	0.807	1	-0.0890804	No
Ptpn1	0.000856893	-0.0652534	0.718	0.72	1	-0.0941407	No
Tab1	0.000860509	0.0191803	0.086	0.058	1	0.0276713	No
Zranb2	0.000866641	0.0473822	0.59	0.522	1	0.0683581	No
Gm3336	0.000869312	0.0157342	0.047	0.027	1	0.0226997	No
Gtf2f2	0.000875542	0.0299963	0.266	0.217	1	0.0432756	No
Tarbp2	0.000882887	0.0160533	0.235	0.185	1	0.02316	No
Lrrc8b	0.000889119	0.0140476	0.096	0.067	1	0.0202664	No
Larp4	0.0008918	0.0367314	0.369	0.309	1	0.0529922	No
Ccdc107	0.000893646	0.0437076	0.348	0.291	1	0.0630568	No
Ppp1r7	0.000895925	0.0325046	0.311	0.255	1	0.0468942	No
Fdx2	0.000895967	0.0304882	0.399	0.338	1	0.0439852	No
Flna	0.000899669	0.0223158	0.561	0.485	1	0.0321949	No
Mcm8	0.000900689	0.0102971	0.066	0.042	1	0.0148556	No
Nsun2	0.00091037	0.0354182	0.458	0.393	1	0.0510976	No
Sgk1	0.000918791	-0.113183	0.238	0.27	1	-0.163289	No
Mapk1ip1	0.000925151	-0.0378577	0.075	0.102	1	-0.0546172	No
Prpf19	0.000927396	0.0468701	0.469	0.406	1	0.0676193	No
Swap70	0.000930189	0.0222632	0.095	0.067	1	0.0321189	No
Gas2l3	0.00093089	0.00840818	0.039	0.022	1	0.0121304	No
Srp9	0.000935182	0.0510121	0.805	0.767	1	0.0735949	No
Eif1ad	0.00093534	0.0220365	0.299	0.243	1	0.031792	No
Il27ra	0.000938081	-0.0856859	0.58	0.593	1	-0.123619	No
Uba7	0.000938137	-0.0942613	0.282	0.312	1	-0.13599	No
Atp5mpl	0.000938604	0.0419042	0.846	0.814	1	0.060455	No
Paics	0.000940107	0.0555585	0.591	0.536	1	0.0801539	No
Zbtb4	0.000947125	-0.0518934	0.137	0.169	1	-0.0748663	No
Gng11	0.000951057	0.0182169	0.02	0.008	1	0.0262814	No
Crlf2	0.000953674	0.052229	0.519	0.451	1	0.0753505	No
Mrpl54	0.000955915	0.0437229	0.648	0.578	1	0.0630788	No
Cerk	0.000959018	0.0322819	0.114	0.083	1	0.046573	No
Yif1a	0.000959063	0.0133995	0.246	0.195	1	0.0193314	No
4930523C07Rik	0.000960618	-0.0451677	0.461	0.493	1	-0.0651632	No
Evl	0.000965157	-0.109178	0.634	0.634	1	-0.157511	No
Mthfd1	0.000966836	0.0311982	0.21	0.166	1	0.0450095	No
Fanci	0.000970723	0.0143274	0.069	0.045	1	0.0206701	No
Btbd10	0.000971133	0.02749	0.167	0.128	1	0.0396597	No
Rasgrf2	0.000974227	-0.0205178	0.013	0.027	1	-0.0296009	No
Elmsan1	0.000975503	-0.0962867	0.237	0.269	1	-0.138912	No
Psmd13	0.000978371	0.037161	0.601	0.531	1	0.0536121	No
Rgs10	0.000978995	-0.0808878	0.136	0.171	1	-0.116696	No
Plau	0.000981669	0.0387209	0.068	0.044	1	0.0558624	No
Katna1	0.000981955	0.0296728	0.324	0.268	1	0.0428088	No
Rabgap1l	0.000983412	-0.0660752	0.779	0.766	1	-0.0953263	No
Wbp2	0.000989233	-0.0740331	0.438	0.458	1	-0.106807	No
Clic1	0.000989479	0.0467424	0.956	0.951	1	0.067435	No
Zfp473	0.000996592	0.00842366	0.02	0.008	1	0.0121528	No
Tssc4	0.000996974	0.0274871	0.235	0.189	1	0.0396555	No
Trav4-2	0.000997304	-0.155595	0.019	0.034	1	-0.224477	No
Mrpl36	0.00100028	0.0467864	0.48	0.415	1	0.0674986	No
Trav15-2-dv6-2	0.00100362	0.076747	0.014	0.004	1	0.110723	No
Dnajb9	0.00101031	-0.0761412	0.212	0.246	1	-0.109849	No
Crtap	0.00101877	0.0203487	0.304	0.247	1	0.0293569	No
Ncoa2	0.0010266	-0.0736423	0.281	0.315	1	-0.106243	No
Mief1	0.00102961	0.0299632	0.146	0.11	1	0.0432278	No
Stard3nl	0.001032	0.0392694	0.59	0.521	1	0.0566538	No
Zcrb1	0.00103218	0.0619544	0.634	0.565	1	0.0893813	No
Ddx58	0.00103467	-0.10919	0.458	0.477	1	-0.157528	No
Il1r2	0.00103767	0.0436499	0.074	0.05	1	0.0629734	No
Car2	0.00104127	0.0188479	0.071	0.046	1	0.0271918	No
Gm14403	0.00104772	0.0122183	0.015	0.005	1	0.0176273	No
Rbm34	0.00105706	0.0165666	0.21	0.166	1	0.0239006	No
Med31	0.00106363	0.0243691	0.198	0.156	1	0.0351572	No
Usp3	0.00107065	0.0413318	0.473	0.405	1	0.0596292	No
Lilr4b	0.00107637	-0.132737	0.177	0.209	1	-0.191498	No
Uspl1	0.00108325	-0.0669623	0.2	0.233	1	-0.0966062	No
Slamf1	0.00108943	-0.0879999	0.234	0.267	1	-0.126957	No
Dnaaf2	0.00109015	0.0276631	0.239	0.192	1	0.0399094	No
Ssx2ip	0.00109516	0.0134466	0.068	0.045	1	0.0193993	No
Aip	0.00109708	0.0458196	0.571	0.503	1	0.0661037	No
Mvd	0.00109845	0.0160892	0.056	0.034	1	0.0232118	No
Mlh1	0.00110013	0.0255248	0.139	0.104	1	0.0368244	No
Tanc2	0.00110091	0.00258177	0.053	0.032	1	0.00372471	No
Lyn	0.00110321	0.0369804	0.196	0.155	1	0.0533515	No
Brca2	0.00110915	0.0328938	0.155	0.119	1	0.0474557	No
Mpeg1	0.00111749	0.0218036	0.022	0.009	1	0.0314559	No
Dzip1	0.00112542	-0.0173313	0.02	0.037	1	-0.0250038	No
Zbtb32	0.00112559	0.032173	0.55	0.483	1	0.0464158	No
Kmt5a	0.00112767	0.0404022	0.424	0.363	1	0.0582881	No
Pgrmc2	0.00112926	0.0369405	0.26	0.211	1	0.0532939	No
Cox18	0.00113065	0.036116	0.272	0.22	1	0.0521043	No
Tpcn1	0.00113072	-0.0534309	0.065	0.091	1	-0.0770845	No
Trav12-1	0.00113201	0.109657	0.037	0.02	1	0.158201	No
Tspo	0.00113589	0.047523	0.899	0.861	1	0.0685611	No
Cmss1	0.00113871	0.0325665	0.199	0.158	1	0.0469836	No
Trappc4	0.00114912	0.0505338	0.62	0.556	1	0.0729048	No
Tmem158	0.00115086	0.0117463	0.033	0.017	1	0.0169464	No
Ostf1	0.00115685	-0.0630644	0.893	0.893	1	-0.0909828	No
Cox6b1	0.00115778	0.041594	0.903	0.874	1	0.0600074	No
Tceal9	0.00116183	0.0348472	0.408	0.349	1	0.0502739	No
Knop1	0.00116406	0.0234616	0.264	0.212	1	0.033848	No
Surf2	0.00116554	0.0296023	0.241	0.195	1	0.042707	No
Xrcc3	0.00116641	0.00796277	0.025	0.012	1	0.0114879	No
Sfmbt1	0.00116715	0.0223017	0.107	0.077	1	0.0321745	No
Gbp9	0.00117064	-0.0942238	0.519	0.531	1	-0.135936	No
Uba52	0.00117229	0.0346192	0.993	0.988	1	0.049945	No
Dpy30	0.00117295	0.0449624	0.532	0.467	1	0.064867	No
Decr1	0.00117526	0.023522	0.102	0.073	1	0.0339351	No
U2af1	0.00117973	0.0442981	0.674	0.612	1	0.0639086	No
Oxsr1	0.00118517	0.0402016	0.329	0.276	1	0.0579986	No
Sdhc	0.00119041	0.0289275	0.379	0.313	1	0.0417336	No
Gm17018	0.00119578	0.0382867	0.404	0.339	1	0.0552361	No
Gm49336	0.00119599	0.016859	0.325	0.269	1	0.0243225	No
Dbt	0.00119821	0.026028	0.113	0.083	1	0.0375504	No
Med19	0.00119985	0.0335942	0.258	0.209	1	0.0484661	No
Xrcc5	0.00120335	0.00986283	0.159	0.121	1	0.0142291	No
Tmem258	0.00120525	0.0308253	0.851	0.831	1	0.0444715	No
Trim30a	0.00120585	-0.123198	0.481	0.493	1	-0.177737	No
Ap1s1	0.00120982	0.0407984	0.423	0.365	1	0.0588597	No
Get4	0.00121246	0.0282638	0.413	0.348	1	0.040776	No
Gstz1	0.00121258	0.0213763	0.083	0.057	1	0.0308395	No
Nup205	0.00121608	0.0275793	0.197	0.155	1	0.0397886	No
Atg9b	0.00121646	0.0128542	0.037	0.02	1	0.0185447	No
Eif1b	0.00121847	0.0543248	0.509	0.444	1	0.0783741	No
Slc25a17	0.00121988	0.0296185	0.389	0.325	1	0.0427305	No
Wdhd1	0.00122037	0.0131687	0.146	0.11	1	0.0189984	No
Iars	0.00122129	0.0245365	0.244	0.199	1	0.0353987	No
Zfp524	0.00122342	0.0199968	0.201	0.159	1	0.0288493	No
Dusp6	0.00122695	-0.08837	0.405	0.429	1	-0.127491	No
Stat5a	0.00123239	0.0274039	0.205	0.161	1	0.0395354	No
Fscn1	0.00123253	-0.0149863	0.004	0.012	1	-0.0216207	No
Golim4	0.00123338	0.0322216	0.303	0.251	1	0.0464859	No
Rnf19a	0.00123371	-0.103962	0.386	0.411	1	-0.149985	No
Cyp20a1	0.00123889	0.0289004	0.185	0.145	1	0.0416945	No
Chchd7	0.00124174	0.0198348	0.385	0.32	1	0.0286156	No
Pigp	0.00124667	0.047012	0.451	0.39	1	0.0678239	No
Stat4	0.00124718	-0.065336	0.658	0.669	1	-0.0942599	No
Psma7	0.00125115	0.0461816	0.828	0.8	1	0.066626	No
Sem1	0.00125308	0.0456442	0.914	0.897	1	0.0658507	No
Zranb3	0.00125912	0.0130467	0.048	0.029	1	0.0188225	No
Rapgef6	0.00126225	-0.0659564	0.705	0.712	1	-0.095155	No
Dusp22	0.00126336	0.0182808	0.204	0.162	1	0.0263737	No
Rfwd3	0.00126446	0.0336335	0.27	0.22	1	0.0485229	No
Son	0.00126462	-0.0625189	0.915	0.91	1	-0.0901957	No
Desi1	0.00126588	0.033277	0.362	0.303	1	0.0480086	No
Nus1	0.0012667	0.0349064	0.365	0.31	1	0.0503592	No
B4galt4	0.00126954	0.0156342	0.033	0.017	1	0.0225554	No
Gas2	0.00127814	0.0306759	0.112	0.082	1	0.044256	No
Nop56	0.00127891	0.0525476	0.468	0.41	1	0.0758102	No
Dusp4	0.00127922	0.0390554	0.643	0.572	1	0.0563451	No
BC030867	0.00128414	0.00732856	0.037	0.02	1	0.0105729	No
Maf1	0.00129002	-0.0744778	0.539	0.552	1	-0.107449	No
Arl5a	0.00129119	0.0351015	0.519	0.451	1	0.0506407	No
G2e3	0.00129168	0.0445454	0.177	0.139	1	0.0642654	No
Hscb	0.00129762	0.0306519	0.463	0.389	1	0.0442214	No
Ppp4r2	0.0013071	-0.0758488	0.368	0.39	1	-0.109427	No
Tlr4	0.00130824	0.0224755	0.039	0.022	1	0.0324253	No
Phtf2	0.00130836	0.0498098	0.167	0.13	1	0.0718603	No
Sh2d3c	0.00131372	-0.0697681	0.339	0.369	1	-0.100654	No
Qrfp	0.00131653	0.0270394	0.099	0.071	1	0.0390097	No
Zdhhc2	0.00132048	0.0321015	0.352	0.296	1	0.0463126	No
Gsr	0.00132215	0.0359166	0.282	0.23	1	0.0518167	No
Trp53inp2	0.00133262	-0.0350504	0.063	0.087	1	-0.0505671	No
Peak1	0.00133488	-0.0668777	0.5	0.522	1	-0.0964841	No
Prkar2a	0.00133605	0.0262219	0.212	0.169	1	0.0378302	No
Zfp787	0.00134851	0.0193079	0.268	0.218	1	0.0278554	No
Hipk1	0.00135323	-0.0675571	0.375	0.405	1	-0.0974644	No
Trim12c	0.00135371	-0.103363	0.397	0.413	1	-0.149121	No
Sdhd	0.00135512	0.0416534	0.567	0.498	1	0.0600931	No
Swi5	0.00135763	0.0578148	0.738	0.695	1	0.0834091	No
Kif24	0.00135794	0.00608575	0.042	0.024	1	0.00877988	No
Ndufa10	0.00135813	0.0394562	0.572	0.5	1	0.0569233	No
Vat1	0.00135954	0.0335868	0.091	0.064	1	0.0484556	No
Atp2b1	0.00136207	0.0465015	0.655	0.573	1	0.0670874	No
Tmed9	0.00136342	0.0649365	0.791	0.726	1	0.0936835	No
R3hcc1	0.00136637	0.0253296	0.148	0.113	1	0.0365428	No
Mrpl16	0.00137643	0.0329881	0.279	0.23	1	0.0475918	No
Snrpb	0.0013782	0.0383845	0.835	0.788	1	0.0553771	No
Bcat2	0.00138069	0.00978012	0.225	0.177	1	0.0141097	No
Rpl14	0.00139088	0.0314374	0.965	0.97	1	0.0453546	No
Zfp318	0.00140194	-0.0856395	0.122	0.151	1	-0.123552	No
Tax1bp3	0.00140239	0.0239455	0.152	0.117	1	0.034546	No
Hist1h1a	0.00140753	0.0167868	0.105	0.075	1	0.0242182	No
Fam162a	0.00141095	0.0672283	0.627	0.569	1	0.09699	No
Dync1i2	0.00141112	0.0173115	0.449	0.374	1	0.0249752	No
Apobr	0.00141121	0.0287782	0.264	0.212	1	0.0415182	No
Odf2	0.00141189	0.0472408	0.304	0.254	1	0.0681541	No
Ap1g2	0.00141731	0.0211217	0.256	0.206	1	0.0304722	No
Fut8	0.00142737	0.0352569	0.322	0.268	1	0.0508649	No
Klra7	0.00143192	0.0164627	0.076	0.051	1	0.0237507	No
Epb41	0.0014366	-0.0864771	0.302	0.329	1	-0.12476	No
Hace1	0.00143732	0.027627	0.136	0.102	1	0.0398574	No
Klre1	0.0014444	-0.112472	0.675	0.671	1	-0.162263	No
Gatm	0.00144446	0.0170236	0.063	0.041	1	0.0245599	No
Sephs2	0.00144989	0.0270381	0.352	0.296	1	0.0390077	No
Sh3gl1	0.00145357	-0.0664412	0.54	0.554	1	-0.0958544	No
Olfr1388	0.00145922	0.0178881	0.091	0.064	1	0.0258071	No
Tceanc2	0.00146065	0.031084	0.15	0.116	1	0.0448448	No
Arid3a	0.00146288	0.0148987	0.099	0.07	1	0.0214943	No
Wdr83	0.00146876	0.0162397	0.228	0.182	1	0.023429	No
Wdr31	0.00149499	0.0102762	0.015	0.005	1	0.0148254	No
Neurl1b	0.00149803	0.00502479	0.014	0.005	1	0.00724923	No
Pdik1l	0.0014992	0.0221459	0.16	0.123	1	0.0319498	No
Eif2a	0.00151773	0.028005	0.333	0.276	1	0.0404027	No
Mrpl20	0.0015187	0.0465763	0.576	0.512	1	0.0671954	No
Cbx1	0.00152146	0.0492444	0.614	0.553	1	0.0710446	No
Tln2	0.00152161	0.00722134	0.014	0.005	1	0.0104182	No
Nisch	0.001523	-0.0638403	0.439	0.464	1	-0.0921021	No
Trav7-4	0.00152545	-0.173927	0.025	0.041	1	-0.250924	No
Mbd3	0.00153466	0.0496074	0.518	0.458	1	0.0715683	No
Ppp1r13b	0.00154311	-0.0431173	0.091	0.119	1	-0.0622052	No
Ywhag	0.0015579	0.0454968	0.552	0.477	1	0.065638	No
Zfp282	0.00155929	0.0237499	0.151	0.115	1	0.0342639	No
Puf60	0.00156115	-0.0631039	0.673	0.685	1	-0.0910398	No
Hcls1	0.00156585	-0.0647915	0.714	0.712	1	-0.0934744	No
Ddx17	0.00156651	0.0470476	0.605	0.537	1	0.0678754	No
Nudcd1	0.00158076	0.0198777	0.159	0.122	1	0.0286775	No
Ubap2l	0.00158589	0.0573014	0.694	0.634	1	0.0826684	No
Dhrs1	0.00159166	0.0360765	0.228	0.185	1	0.0520474	No
Rassf4	0.00160478	0.0105419	0.01	0.002	1	0.0152088	No
Sdhaf4	0.00161887	0.0248614	0.279	0.23	1	0.0358674	No
Rhoh	0.00162192	-0.0800796	0.648	0.651	1	-0.115531	No
Epb41l2	0.00162279	0.0207625	0.185	0.145	1	0.029954	No
Ndufb6	0.00163157	0.0532118	0.669	0.624	1	0.0767684	No
2010110K18Rik	0.00163249	0.00569518	0.01	0.002	1	0.00821641	No
Foxd2os	0.00163855	0.0105108	0.112	0.081	1	0.0151639	No
P2ry10	0.00164133	-0.0907179	0.414	0.443	1	-0.130878	No
Mtx2	0.0016505	0.0288	0.252	0.207	1	0.0415496	No
Cul5	0.00166088	0.0492105	0.393	0.341	1	0.0709957	No
Trbv2	0.00166403	0.0645778	0.053	0.033	1	0.093166	No
Ap1m2	0.00166877	0.00553145	0.008	0.001	1	0.0079802	No
Nop16	0.00166951	0.0269093	0.237	0.192	1	0.0388219	No
Cisd2	0.00167396	0.0452947	0.526	0.466	1	0.0653465	No
Ubac2	0.00168033	-0.0567264	0.387	0.418	1	-0.0818388	No
Pwp2	0.00168269	0.0155569	0.111	0.081	1	0.0224439	No
Abcb4	0.00168668	0.0281233	0.097	0.07	1	0.0405733	No
Cd37	0.00169113	-0.0499111	0.861	0.852	1	-0.0720065	No
Iigp1	0.00169475	-0.0406362	0.079	0.106	1	-0.0586256	No
Srek1ip1	0.00169843	0.021533	0.261	0.215	1	0.0310655	No
Rad54l2	0.00170316	0.0392445	0.286	0.236	1	0.0566178	No
B630019A10Rik	0.00172328	-0.0119778	0.003	0.01	1	-0.0172803	No
Mbd4	0.00172634	0.00553892	0.106	0.076	1	0.00799097	No
Ero1l	0.00172796	0.0694093	0.389	0.331	1	0.100136	No
Trim28	0.00173611	0.0419867	0.497	0.436	1	0.0605739	No
Zfand1	0.00174357	0.0203116	0.148	0.113	1	0.0293035	No
Lsm8	0.00174758	0.0478526	0.595	0.534	1	0.0690367	No
Dpp4	0.00175176	0.0410151	0.406	0.341	1	0.0591724	No
Hddc2	0.00176721	0.0227359	0.256	0.209	1	0.032801	No
Lyst	0.00176949	0.0314908	0.59	0.516	1	0.0454316	No
Hhex	0.00177342	0.00979472	0.1	0.072	1	0.0141308	No
Med22	0.00178417	0.0166743	0.094	0.067	1	0.0240559	No
Cd3g	0.00178459	-0.0635881	0.985	0.994	1	-0.0917382	No
Stk4	0.00179809	-0.0531724	0.722	0.727	1	-0.0767115	No
Hspa1a	0.00179876	-0.221531	0.04	0.06	1	-0.319601	No
Trp53i13	0.00180029	0.0227054	0.199	0.158	1	0.0327569	No
Serpinb9b	0.00181494	0.0675023	0.102	0.074	1	0.0973852	No
Soat1	0.0018163	0.0597044	0.369	0.314	1	0.0861352	No
Impa2	0.00181695	0.0513098	0.548	0.482	1	0.0740243	No
Umps	0.00181808	0.0170117	0.261	0.212	1	0.0245426	No
Pnpla2	0.00181975	0.0344708	0.445	0.383	1	0.0497309	No
Qpct	0.00182359	0.0214047	0.039	0.023	1	0.0308805	No
Mrpl49	0.00182492	0.0216035	0.286	0.235	1	0.0311672	No
Lactb	0.00182563	0.0145666	0.228	0.183	1	0.0210151	No
Ubash3b	0.00182738	0.0695779	0.659	0.609	1	0.10038	No
Golga7	0.0018327	-0.0763684	0.589	0.587	1	-0.110176	No
Rpl6	0.00183624	0.0267085	0.986	0.988	1	0.0385322	No
Mrnip	0.00183767	0.0124849	0.063	0.041	1	0.0180119	No
Ccdc181	0.00184104	0.0120573	0.078	0.054	1	0.0173949	No
Snx6	0.00184211	0.0448997	0.612	0.548	1	0.0647765	No
Tex14	0.00185201	0.00451636	0.006	0.001	1	0.00651572	No
Ftsj1	0.00185318	0.0270857	0.121	0.09	1	0.0390764	No
Mgst1	0.00185347	0.00654818	0.006	0.001	1	0.00944703	No
Aldoa	0.00185965	0.051602	0.958	0.948	1	0.0744459	No
Enkd1	0.00186544	0.0151437	0.057	0.036	1	0.0218478	No
Prmt7	0.00187054	0.0296339	0.171	0.135	1	0.0427526	No
Phb	0.00187281	0.0397204	0.53	0.474	1	0.0573045	No
Zfp36	0.00187665	0.0342681	0.723	0.669	1	0.0494384	No
Taf6	0.00188543	0.0170818	0.195	0.154	1	0.0246438	No
Dtnbp1	0.00188714	0.0217133	0.414	0.351	1	0.0313257	No
Trav4d-2	0.00189241	0.0171207	0.025	0.012	1	0.0246999	No
Mxd4	0.00189578	-0.0725262	0.408	0.441	1	-0.104633	No
Gpr68	0.00190194	-0.0650174	0.387	0.412	1	-0.0938002	No
Emc7	0.00190514	0.0377752	0.543	0.475	1	0.0544981	No
Cltc	0.00190791	0.0335661	0.659	0.593	1	0.0484256	No
Prkca	0.00191517	-0.0708783	0.537	0.547	1	-0.102256	No
Pop5	0.00191752	0.0455499	0.531	0.465	1	0.0657147	No
2610318N02Rik	0.0019203	0.0190089	0.113	0.084	1	0.0274241	No
Dhx9	0.0019229	0.0476921	0.655	0.588	1	0.0688052	No
Mier1	0.00193684	-0.0770245	0.745	0.74	1	-0.111123	No
Slmap	0.00193932	0.0372803	0.373	0.311	1	0.0537841	No
Cfap298	0.00194112	0.0230677	0.179	0.141	1	0.0332796	No
Gmnn	0.00194905	0.0495635	0.324	0.276	1	0.071505	No
Atp5md	0.0019508	0.0491262	0.865	0.839	1	0.0708741	No
Gbp4	0.00195515	-0.0937423	0.747	0.739	1	-0.135242	No
Sfr1	0.00195961	0.0410412	0.625	0.566	1	0.05921	No
Klf6	0.0019638	-0.089062	0.81	0.821	1	-0.128489	No
Agl	0.00196608	0.0376939	0.289	0.241	1	0.0543808	No
Bri3	0.00197303	0.0327476	0.523	0.459	1	0.0472448	No
Rab27a	0.00197464	-0.09277	0.377	0.393	1	-0.133839	No
Tcp1	0.00197966	0.0487339	0.705	0.644	1	0.0703081	No
U2surp	0.00198644	0.0472878	0.663	0.605	1	0.0682219	No
Khsrp	0.00199	0.0333317	0.451	0.386	1	0.0480875	No
Rab2b	0.00199227	0.0200317	0.139	0.106	1	0.0288997	No
Grb7	0.00199907	-0.0233	0.013	0.026	1	-0.0336148	No
1700066M21Rik	0.00199962	0.0162395	0.052	0.033	1	0.0234287	No
Dyrk3	0.00200396	-0.0231737	0.013	0.026	1	-0.0334325	No
Morrbid	0.00201069	0.0110102	0.098	0.07	1	0.0158844	No
Xlr4b	0.00201092	-0.0727216	0.453	0.476	1	-0.104915	No
Gm10553	0.00201849	0.0190101	0.056	0.036	1	0.0274258	No
Rpl21	0.00202457	0.0296268	0.975	0.971	1	0.0427425	No
Rcan3	0.00202665	0.0293935	0.133	0.101	1	0.0424059	No
Faim	0.00203122	0.0116557	0.339	0.28	1	0.0168156	No
Dck	0.00203656	0.0146152	0.21	0.166	1	0.0210853	No
Cadm1	0.00204189	0.010123	0.012	0.004	1	0.0146044	No
BE692007	0.00204694	0.0422706	0.423	0.358	1	0.0609836	No
Tprgl	0.00205347	-0.0577516	0.645	0.65	1	-0.0833179	No
Gm13684	0.00205853	-0.0235825	0.018	0.032	1	-0.0340223	No
Ncapd3	0.00205897	0.0442851	0.266	0.222	1	0.0638898	No
Ap3m1	0.00206191	0.0331044	0.274	0.225	1	0.0477595	No
Sac3d1	0.00206781	0.0168801	0.14	0.106	1	0.0243528	No
Tmsb10	0.00207524	0.0466206	0.998	0.994	1	0.0672593	No
Ndufs2	0.00207818	0.0425786	0.639	0.58	1	0.061428	No
Pms2	0.00207882	0.018105	0.184	0.144	1	0.0261199	No
Trav6-1	0.00208428	0.0260717	0.008	0.002	1	0.0376135	No
Wrn	0.00208956	0.0393791	0.303	0.251	1	0.056812	No
Bex2	0.00209471	0.00930669	0.016	0.006	1	0.0134267	No
Cops9	0.00209502	0.054401	0.729	0.679	1	0.078484	No
Gm867	0.00209649	0.00557159	0.008	0.002	1	0.0080381	No
Cetn2	0.00211342	0.0345386	0.533	0.471	1	0.0498287	No
Gm45871	0.00211779	-0.0185454	0.041	0.061	1	-0.0267554	No
Traj18	0.00211819	-0.00591019	0.001	0.006	1	-0.0085266	No
Rwdd4a	0.00212022	0.0135888	0.288	0.235	1	0.0196045	No
Mfsd10	0.00212202	0.024378	0.247	0.202	1	0.03517	No
Heatr5b	0.00213429	0.016407	0.13	0.098	1	0.0236703	No
Rps28	0.00213839	0.0232361	0.981	0.98	1	0.0335226	No
Ss18l1	0.00213881	-0.0226823	0.014	0.027	1	-0.0327236	No
Trav8-1	0.00214371	-0.00270377	0	0.005	1	-0.00390071	No
Nup85	0.00216038	0.0221957	0.258	0.211	1	0.0320216	No
Osbpl1a	0.00216767	0.0103763	0.02	0.009	1	0.0149698	No
Piga	0.00217341	0.026501	0.114	0.085	1	0.0382328	No
Pik3ap1	0.00217359	0.0325796	0.324	0.269	1	0.0470024	No
2210016L21Rik	0.00219127	0.0212416	0.324	0.269	1	0.0306451	No
Map11	0.00220093	-0.0832364	0.355	0.373	1	-0.120085	No
Srebf2	0.00220209	0.0347858	0.37	0.312	1	0.0501853	No
Pdk3	0.00220638	0.032694	0.293	0.244	1	0.0471675	No
Cox17	0.00220819	0.0430525	0.873	0.855	1	0.0621116	No
Lrpprc	0.00221287	0.0328582	0.243	0.199	1	0.0474043	No
Psmd6	0.00223582	0.0354217	0.507	0.436	1	0.0511027	No
Sirt6	0.00223917	0.0194168	0.152	0.116	1	0.0280125	No
Ipo7	0.00224109	0.0463559	0.506	0.443	1	0.0668774	No
Ranbp6	0.00224906	0.0370783	0.073	0.05	1	0.0534926	No
Cd247	0.00226722	-0.0622531	0.677	0.675	1	-0.0898123	No
Iqgap3	0.00228054	0.00869622	0.023	0.011	1	0.012546	No
Add1	0.00228567	0.0588338	0.612	0.538	1	0.0848793	No
Cdk2	0.00228844	0.00641482	0.14	0.107	1	0.00925463	No
Ndufaf2	0.00229376	0.0172492	0.172	0.134	1	0.0248854	No
Zfp239	0.0023077	0.0114291	0.036	0.02	1	0.0164887	No
Nomo1	0.00231506	0.0183963	0.14	0.107	1	0.0265403	No
Gm4737	0.00231984	0.00627977	0.052	0.033	1	0.00905979	No
Ttc1	0.00233033	0.0216329	0.334	0.278	1	0.0312097	No
Patj	0.00233061	-0.0254918	0.027	0.044	1	-0.036777	No
Frmd4b	0.00233453	-0.04814	0.068	0.092	1	-0.0694514	No
Tmem109	0.00234083	0.0161057	0.283	0.236	1	0.0232356	No
Aaas	0.0023433	0.029187	0.266	0.217	1	0.0421079	No
Cers4	0.00234452	-0.0764376	0.459	0.478	1	-0.110276	No
Wdr48	0.00234529	0.0298133	0.261	0.213	1	0.0430114	No
Kifc5b	0.00236456	0.0180438	0.074	0.051	1	0.0260317	No
Pus7	0.00236644	0.0290731	0.131	0.1	1	0.0419437	No
H1fx	0.00236748	0.0248715	0.05	0.031	1	0.035882	No
Rab31	0.00237058	0.0158834	0.06	0.039	1	0.0229149	No
H2-DMa	0.00237221	0.0392368	0.23	0.19	1	0.0566067	No
Snai3	0.00238134	0.0219051	0.122	0.092	1	0.0316023	No
Anxa4	0.00238829	0.0232458	0.196	0.156	1	0.0335366	No
Dad1	0.00239256	0.0498656	0.845	0.832	1	0.0719408	No
Smtn	0.00239948	0.00850161	0.032	0.017	1	0.0122652	No
Sept1	0.00240258	-0.0564748	0.926	0.928	1	-0.0814759	No
Sertad1	0.00240988	0.0282303	0.35	0.294	1	0.0407278	No
Wdr20	0.00242282	-0.0654851	0.197	0.225	1	-0.094475	No
Akap11	0.00242414	0.0209832	0.208	0.166	1	0.0302723	No
Ing5	0.0024292	0.0239043	0.218	0.176	1	0.0344866	No
Nt5m	0.0024299	0.0121639	0.185	0.145	1	0.0175488	No
Spint1	0.00243033	0.0153637	0.072	0.049	1	0.0221652	No
Lst1	0.00244474	0.0219129	0.111	0.081	1	0.0316136	No
Ctnnd2	0.00244799	0.0212949	0.057	0.037	1	0.030722	No
Faap20	0.00245427	0.0266929	0.362	0.306	1	0.0385097	No
Il2rb	0.00245618	0.0478503	0.933	0.908	1	0.0690334	No
Ube2l3	0.00245807	0.0448044	0.712	0.641	1	0.0646391	No
Clcn3	0.0024601	0.0225731	0.435	0.369	1	0.0325661	No
St3gal5	0.00247013	0.0112382	0.022	0.01	1	0.0162133	No
Slc39a9	0.00247048	0.0182634	0.133	0.101	1	0.0263485	No
AC149090.1	0.00247279	-0.0855566	0.634	0.645	1	-0.123432	No
Nanos1	0.00248729	0.00802306	0.05	0.031	1	0.0115748	No
Wrap73	0.00249227	0.0210594	0.2	0.16	1	0.0303823	No
Gars	0.00249408	0.0536709	0.507	0.446	1	0.0774307	No
Magoh	0.0024949	0.034248	0.561	0.495	1	0.0494094	No
Nkg7	0.00249981	-0.0663411	0.98	0.981	1	-0.0957099	No
Lsm10	0.00250437	0.0252077	0.23	0.188	1	0.036367	No
Acer3	0.00251031	0.0397544	0.114	0.086	1	0.0573535	No
Pum3	0.00251182	0.0382697	0.351	0.298	1	0.0552115	No
Fads1	0.00251541	0.0202993	0.115	0.086	1	0.0292858	No
Thbs1	0.00254806	0.0113327	0.007	0.001	1	0.0163497	No
Tcf4	0.00255297	0.0288771	0.046	0.029	1	0.0416609	No
Mthfd2	0.00256388	0.039376	0.433	0.372	1	0.0568076	No
Gusb	0.00256604	0.0496322	0.235	0.195	1	0.0716041	No
Fancm	0.00257434	0.0276443	0.129	0.098	1	0.0398823	No
Utp20	0.0025757	0.0235024	0.16	0.124	1	0.0339067	No
Selenos	0.00258013	0.0464575	0.533	0.475	1	0.067024	No
Dpysl2	0.0025818	0.0236019	0.322	0.268	1	0.0340503	No
Cap1	0.00258201	-0.0583168	0.89	0.89	1	-0.0841334	No
Wdr76	0.00258674	0.025531	0.209	0.17	1	0.0368334	No
Phgdh	0.00260402	0.0451519	0.493	0.441	1	0.0651404	No
1500009L16Rik	0.00261126	0.0145035	0.092	0.066	1	0.0209241	No
Tmed3	0.0026121	0.0327294	0.397	0.34	1	0.0472185	No
Klf9	0.00261218	-0.0655817	0.081	0.105	1	-0.0946144	No
Rnpepl1	0.00262192	-0.0780682	0.234	0.261	1	-0.112629	No
Sypl	0.00263101	0.0295845	0.172	0.136	1	0.0426813	No
Tmx3	0.00263454	0.0515414	0.503	0.432	1	0.0743586	No
Parp2	0.00263599	0.0292781	0.261	0.216	1	0.0422394	No
Nkap	0.00264743	0.0353788	0.339	0.283	1	0.0510408	No
Gemin2	0.0026508	0.0170791	0.161	0.126	1	0.0246399	No
Alcam	0.00266289	0.0642711	0.457	0.396	1	0.0927236	No
Atg16l2	0.00266476	-0.0457338	0.356	0.384	1	-0.06598	No
Aimp1	0.002666	0.0521342	0.625	0.555	1	0.0752138	No
[truncated: 12,129 more rows]

## Sheet: Fig.4c_volcano_PT2a_vs_PDL1
	p_val	avg_logFC	pct.1	pct.2	p_val_adj	log2FC	label_in_plot
Tigit	4.70143e-88	-0.662497	0.523	0.818	8.5928e-84	-0.955781	Yes
Gm8797	6.04482e-81	0.451095	0.561	0.211	1.10481e-76	0.650793	No
Gm3839	3.56445e-64	-0.536857	0.391	0.648	6.51474e-60	-0.774522	No
Itgav	9.00379e-62	-0.585044	0.534	0.787	1.64562e-57	-0.844041	No
Dusp2	7.80411e-61	-0.598404	0.825	0.936	1.42636e-56	-0.863315	No
Id2	1.53225e-58	-0.562241	0.774	0.917	2.8005e-54	-0.811142	Yes
Ccl4	1.77205e-58	-0.96337	0.421	0.706	3.23878e-54	-1.38985	No
Cxcr6	9.12062e-58	-0.605388	0.644	0.846	1.66698e-53	-0.87339	Yes
Lag3	1.41099e-57	-0.545625	0.541	0.812	2.57887e-53	-0.78717	Yes
Nkg7	5.41428e-57	-0.442852	0.936	0.981	9.89568e-53	-0.638901	No
Tmsb10	8.15238e-57	0.287177	0.996	0.994	1.49001e-52	0.414308	No
Il10ra	1.7226e-54	-0.572035	0.415	0.669	3.1484e-50	-0.825272	No
Pdcd1	1.6509e-53	-0.536214	0.594	0.84	3.01735e-49	-0.773594	Yes
Zfp36l2	7.71171e-52	-0.452207	0.927	0.975	1.40947e-47	-0.652397	No
Nr4a2	3.14487e-50	-0.512493	0.554	0.811	5.74788e-46	-0.739371	Yes
Klf2	4.79521e-49	0.634491	0.581	0.291	8.76421e-45	0.915377	Yes
Klrc1	5.58066e-49	-0.443496	0.665	0.883	1.01998e-44	-0.639829	No
Sh2d2a	1.52413e-48	-0.464305	0.752	0.881	2.78565e-44	-0.669851	No
Rps19	1.97767e-45	0.293231	0.982	0.971	3.61458e-41	0.423043	No
Rpl35	8.98514e-45	0.238621	0.986	0.969	1.64221e-40	0.344258	No
Emb	1.01476e-44	0.503684	0.445	0.189	1.85468e-40	0.726663	No
Ccl3	1.72574e-43	-0.888971	0.196	0.459	3.15413e-39	-1.28251	No
Csf1	5.45515e-43	-0.59192	0.399	0.645	9.97037e-39	-0.85396	No
Tox	5.6659e-43	-0.447936	0.591	0.768	1.03556e-38	-0.646235	Yes
Itgb7	6.09577e-43	0.503305	0.417	0.178	1.11412e-38	0.726115	Yes
Gm10076	6.43877e-43	0.215551	0.995	0.986	1.17681e-38	0.310974	No
Tcf7	4.3689e-42	0.463063	0.425	0.178	7.98503e-38	0.668059	Yes
Rps20	4.78306e-42	0.261016	0.994	0.988	8.742e-38	0.376567	No
Rgs16	5.61451e-42	-0.616756	0.376	0.646	1.02616e-37	-0.889792	No
Rplp2	1.68918e-41	0.22609	0.982	0.968	3.08731e-37	0.326179	No
Ifng	2.84841e-41	-0.516	0.466	0.728	5.20603e-37	-0.744431	No
Rps29	5.39595e-41	0.279766	0.984	0.983	9.86218e-37	0.403617	No
Klre1	1.72721e-40	-0.413584	0.433	0.671	3.15682e-36	-0.596675	No
Klrd1	2.49144e-40	-0.407754	0.82	0.924	4.55361e-36	-0.588265	No
Rpl38	1.10062e-39	0.206982	0.984	0.971	2.01161e-35	0.298612	No
Rpl8	2.01863e-38	0.225825	0.984	0.986	3.68945e-34	0.325797	No
Klf3	3.75056e-38	0.448131	0.29	0.098	6.85489e-34	0.646517	No
Sell	4.53979e-38	0.521414	0.345	0.133	8.29737e-34	0.752241	Yes
Rps8	6.67226e-37	0.202052	0.994	0.996	1.21949e-32	0.2915	No
Rps28	8.37954e-37	0.234999	0.984	0.98	1.53153e-32	0.339031	No
Ccl5	1.71478e-36	-0.51916	0.555	0.74	3.1341e-32	-0.74899	No
Il2rb	7.63445e-36	-0.396556	0.809	0.908	1.39535e-31	-0.572109	No
H2-K1	1.14292e-35	-0.211288	1	1	2.08892e-31	-0.304824	No
Cd3e	6.4445e-35	-0.209452	0.992	0.994	1.17786e-30	-0.302176	No
Rack1	1.57557e-34	0.212717	0.972	0.969	2.87966e-30	0.306886	No
Il18rap	2.40279e-34	-0.481354	0.43	0.635	4.39158e-30	-0.694446	No
Rbpj	5.89918e-34	-0.407049	0.519	0.719	1.07819e-29	-0.587248	No
Klrk1	6.46217e-34	-0.351092	0.678	0.852	1.18109e-29	-0.506518	No
Ccr7	1.35699e-33	0.57214	0.419	0.2	2.48017e-29	0.825423	Yes
Cblb	3.21603e-33	-0.345198	0.732	0.866	5.87794e-29	-0.498015	No
Ptms	1.70892e-32	-0.384703	0.534	0.727	3.1234e-28	-0.55501	No
Rps4x	5.36095e-32	0.188989	0.993	0.988	9.7982e-28	0.272653	No
Lef1	6.08633e-32	0.40016	0.338	0.142	1.1124e-27	0.577309	Yes
Chn2	1.1665e-31	-0.370659	0.269	0.474	2.13202e-27	-0.534748	No
Tagln2	4.5401e-31	0.319644	0.891	0.762	8.29795e-27	0.461149	No
Ndfip1	2.09419e-30	-0.253727	0.929	0.966	3.82756e-26	-0.36605	No
Rpl23	3.3873e-30	0.177476	0.995	0.991	6.19096e-26	0.256044	No
Trbv19	3.46556e-30	-0.695687	0.149	0.37	6.33401e-26	-1.00366	No
S1pr1	3.95329e-30	0.381214	0.274	0.103	7.22543e-26	0.549975	Yes
Rpl41	5.69098e-30	0.233629	0.964	0.939	1.04014e-25	0.337055	No
Rpl10a	5.78366e-30	0.203927	0.978	0.981	1.05708e-25	0.294204	No
Rpl36a	7.55623e-30	0.217866	0.97	0.956	1.38105e-25	0.314315	No
Havcr2	1.85341e-29	-0.488584	0.279	0.494	3.38748e-25	-0.704878	Yes
Plek	2.94961e-29	-0.359885	0.459	0.648	5.39101e-25	-0.519205	No
Rps5	4.58257e-29	0.187789	0.981	0.984	8.37557e-25	0.270923	No
Rps18	1.97079e-28	0.192487	0.981	0.968	3.60201e-24	0.2777	No
Ctsd	2.32302e-28	-0.30877	0.862	0.938	4.24579e-24	-0.445461	No
Ctsb	2.33422e-28	-0.313243	0.63	0.787	4.26626e-24	-0.451914	No
Sdcbp2	2.41409e-28	-0.31265	0.149	0.341	4.41223e-24	-0.451059	No
Rplp1	2.78476e-28	0.259103	0.981	0.978	5.0897e-24	0.373806	No
Cst7	4.28196e-28	-0.316504	0.732	0.867	7.82613e-24	-0.456619	No
Nfatc1	4.3199e-28	-0.343273	0.648	0.776	7.89549e-24	-0.495239	No
Gem	4.42559e-28	-0.445424	0.411	0.607	8.08864e-24	-0.642612	No
Ikzf3	9.23806e-28	-0.335868	0.535	0.701	1.68844e-23	-0.484555	No
Nedd9	3.68298e-27	-0.37099	0.589	0.745	6.73138e-23	-0.535225	No
Casp3	5.72807e-27	-0.317897	0.523	0.716	1.04692e-22	-0.458629	No
Mdfic	6.02376e-27	-0.32771	0.486	0.668	1.10096e-22	-0.472785	No
Il7r	6.6945e-27	0.487842	0.537	0.33	1.22355e-22	0.703807	Yes
Samsn1	1.98135e-26	-0.317624	0.621	0.783	3.62131e-22	-0.458234	No
Cd3g	2.02452e-26	-0.252391	0.987	0.994	3.70022e-22	-0.364123	No
Rps25	3.54815e-26	0.227875	0.959	0.925	6.48496e-22	0.328754	No
Arl4c	3.73138e-26	0.383151	0.555	0.377	6.81985e-22	0.552769	No
Bhlhe40	6.86782e-26	-0.325677	0.631	0.828	1.25523e-21	-0.469853	No
Litaf	7.92344e-26	-0.339213	0.416	0.604	1.44817e-21	-0.489381	No
Srgap3	8.23375e-26	-0.30566	0.264	0.458	1.50488e-21	-0.440975	No
Cd8a	8.43024e-26	-0.275113	0.898	0.959	1.5408e-21	-0.396904	No
Rps16	9.33444e-26	0.197748	0.99	0.983	1.70606e-21	0.28529	No
Rps27a	1.32167e-25	0.169472	0.984	0.981	2.41561e-21	0.244496	No
AW112010	1.74369e-25	-0.303615	0.959	0.972	3.18693e-21	-0.438024	No
Rps6	1.7539e-25	0.1902	0.972	0.966	3.20561e-21	0.2744	No
Rps24	2.52252e-25	0.213099	0.988	0.99	4.6104e-21	0.307437	No
Arsb	6.73423e-25	-0.324309	0.454	0.656	1.23081e-20	-0.467879	No
Prkch	7.65007e-25	-0.316672	0.791	0.866	1.3982e-20	-0.456862	No
Nme2	9.83321e-25	0.258492	0.913	0.871	1.79722e-20	0.372924	No
Itgb2	1.02029e-24	-0.275556	0.806	0.889	1.86478e-20	-0.397543	No
Ctla4	1.98573e-24	-0.328975	0.591	0.762	3.62932e-20	-0.47461	No
Emp3	2.71033e-24	0.352185	0.635	0.462	4.95367e-20	0.508096	No
Baz1a	2.9334e-24	-0.361248	0.559	0.694	5.36138e-20	-0.521171	No
Rpl14	3.04148e-24	0.177237	0.982	0.97	5.55891e-20	0.255699	No
Cxcr4	3.23986e-24	0.219839	0.2	0.068	5.9215e-20	0.317161	No
Rsrp1	4.87253e-24	-0.265857	0.834	0.903	8.90553e-20	-0.38355	No
Rps10	5.3737e-24	0.16188	0.988	0.984	9.8215e-20	0.233544	No
Tnfrsf1b	5.50405e-24	-0.320955	0.454	0.608	1.00598e-19	-0.46304	No
Cebpb	1.04111e-23	-0.396104	0.425	0.592	1.90284e-19	-0.571457	No
Kbtbd11	1.46244e-23	0.303518	0.323	0.161	2.67289e-19	0.437884	No
Sh3bp5	2.65843e-23	0.195039	0.214	0.079	4.85882e-19	0.281381	No
Rps14	2.82026e-23	0.160715	0.987	0.983	5.15459e-19	0.231863	No
Rps12	3.99731e-23	0.185243	0.98	0.972	7.30589e-19	0.267249	No
Jund	5.51759e-23	-0.245102	0.965	0.979	1.00845e-18	-0.353607	No
Il18r1	7.62854e-23	-0.391001	0.475	0.63	1.39427e-18	-0.564095	No
Zyx	7.94574e-23	-0.251775	0.778	0.87	1.45224e-18	-0.363235	No
Rpl13	1.23145e-22	0.148155	0.989	0.993	2.25072e-18	0.213743	No
Rap1a	1.47088e-22	-0.252743	0.809	0.883	2.68833e-18	-0.364631	No
Ramp1	1.99385e-22	0.253401	0.413	0.231	3.64416e-18	0.365581	No
Tmem163	2.09238e-22	-0.310025	0.286	0.452	3.82425e-18	-0.447272	No
Ctla2a	2.40262e-22	-0.348403	0.565	0.74	4.39126e-18	-0.50264	No
Rpl28	3.42593e-22	0.154051	0.987	0.987	6.26157e-18	0.222248	No
Btg1	3.47997e-22	-0.235091	0.981	0.991	6.36034e-18	-0.339165	No
Rpl18	3.65355e-22	0.157421	0.995	0.988	6.6776e-18	0.227111	No
Gm2682	4.72429e-22	0.358708	0.367	0.203	8.63459e-18	0.517507	No
Rpl36	5.34181e-22	0.158938	0.989	0.977	9.76323e-18	0.229299	No
Zap70	5.55137e-22	-0.256889	0.728	0.822	1.01462e-17	-0.370613	No
Osbpl3	1.0857e-21	-0.286239	0.294	0.446	1.98434e-17	-0.412955	No
Cmah	1.08695e-21	0.298006	0.225	0.092	1.98661e-17	0.429931	No
Tgtp1	1.20509e-21	0.355361	0.308	0.155	2.20254e-17	0.512678	No
Uhrf2	2.22024e-21	-0.303374	0.564	0.724	4.05793e-17	-0.437676	No
Arl6ip1	2.75953e-21	-0.193387	0.895	0.943	5.04359e-17	-0.278999	No
Fasl	3.3089e-21	-0.254414	0.585	0.74	6.04767e-17	-0.367043	No
Jak3	3.69757e-21	-0.26622	0.585	0.715	6.75805e-17	-0.384074	No
Sidt1	3.99832e-21	0.373954	0.381	0.22	7.30773e-17	0.539502	No
Ccrl2	4.12814e-21	-0.417396	0.329	0.494	7.545e-17	-0.602175	No
Cdk2ap2	5.01685e-21	0.287441	0.82	0.725	9.1693e-17	0.414689	No
Ugcg	5.63815e-21	-0.294004	0.702	0.824	1.03048e-16	-0.424158	No
Fgl2	7.65173e-21	-0.325651	0.489	0.662	1.39851e-16	-0.469815	No
Serinc3	8.23892e-21	-0.263723	0.715	0.828	1.50583e-16	-0.380472	No
Hip1	1.31256e-20	-0.303352	0.423	0.584	2.39897e-16	-0.437644	No
Rflnb	2.04695e-20	0.255244	0.198	0.077	3.7412e-16	0.368239	No
Rpl32	4.50746e-20	0.143376	0.988	0.984	8.23829e-16	0.206848	No
Rps7	4.84384e-20	0.161657	0.989	0.987	8.85309e-16	0.233222	No
Gzma	5.01577e-20	0.408612	0.468	0.286	9.16733e-16	0.589503	No
Hmgn1	5.81804e-20	0.283435	0.424	0.26	1.06336e-15	0.40891	No
Rps27rt	1.03306e-19	0.190885	0.383	0.217	1.88813e-15	0.275389	No
Gbp10	1.14324e-19	-0.264362	0.341	0.506	2.0895e-15	-0.381393	No
Rpl6	1.39533e-19	0.13684	0.983	0.988	2.55024e-15	0.197418	No
H2-D1	1.77451e-19	-0.142226	1	1	3.24327e-15	-0.205189	No
H2-Q4	2.329e-19	-0.20394	0.948	0.975	4.25671e-15	-0.294224	No
Xdh	2.4742e-19	-0.309606	0.382	0.54	4.52209e-15	-0.446667	No
Rpl15	3.17469e-19	0.150036	0.982	0.976	5.80238e-15	0.216456	No
Rabgap1l	3.46158e-19	-0.258891	0.665	0.766	6.32673e-15	-0.373501	No
Grina	3.74882e-19	-0.239202	0.59	0.721	6.85172e-15	-0.345095	No
Pdlim1	3.81235e-19	0.171078	0.224	0.096	6.96783e-15	0.246813	No
Ccn4	7.19729e-19	-0.267948	0.125	0.27	1.31545e-14	-0.386567	No
Tespa1	1.01254e-18	0.200317	0.335	0.178	1.85062e-14	0.288996	No
Ptpn22	1.48515e-18	-0.24034	0.738	0.825	2.71441e-14	-0.346737	No
Dusp1	2.28205e-18	-0.363435	0.62	0.74	4.1709e-14	-0.524326	No
Rps3a1	2.28809e-18	0.149289	0.995	0.991	4.18194e-14	0.215378	No
Ptpn6	2.92929e-18	-0.267199	0.673	0.784	5.35387e-14	-0.385487	No
Klk8	3.08156e-18	0.256858	0.581	0.414	5.63217e-14	0.370568	No
Treml2	3.86274e-18	0.185964	0.129	0.039	7.05992e-14	0.26829	No
Rpsa	4.00423e-18	0.136479	0.993	0.996	7.31853e-14	0.196898	No
Malt1	4.6281e-18	-0.294855	0.606	0.736	8.45878e-14	-0.425386	No
Rpl22l1	5.59157e-18	0.205574	0.946	0.925	1.02197e-13	0.296581	No
Entpd1	5.71633e-18	-0.287509	0.327	0.484	1.04477e-13	-0.414788	No
Ssh2	6.32137e-18	0.355372	0.468	0.31	1.15536e-13	0.512693	No
1700017B05Rik	7.98447e-18	-0.253928	0.279	0.426	1.45932e-13	-0.36634	No
Eif5a	1.14023e-17	0.220661	0.933	0.918	2.08399e-13	0.318347	No
Rps26	1.19843e-17	0.142866	0.983	0.985	2.19037e-13	0.206111	No
Rps15	1.52782e-17	0.177483	0.956	0.936	2.7924e-13	0.256054	No
Gm9844	2.54292e-17	0.156537	0.309	0.165	4.6477e-13	0.225835	No
Unc119	4.16781e-17	-0.228503	0.352	0.493	7.61752e-13	-0.32966	No
Rasa3	4.54613e-17	0.259594	0.359	0.213	8.30896e-13	0.374515	No
Stk39	4.56645e-17	-0.224742	0.561	0.715	8.34609e-13	-0.324234	No
Ptk2b	5.2068e-17	-0.220432	0.484	0.616	9.51648e-13	-0.318017	No
Dusp6	5.2886e-17	-0.242818	0.285	0.429	9.66598e-13	-0.350313	No
Cited2	5.90247e-17	-0.301246	0.523	0.636	1.07879e-12	-0.434607	No
Zdhhc18	6.28184e-17	-0.203982	0.774	0.858	1.14813e-12	-0.294284	No
Twsg1	6.28593e-17	-0.252166	0.286	0.426	1.14888e-12	-0.363799	No
Il6ra	7.05776e-17	0.171759	0.148	0.053	1.28995e-12	0.247796	No
Il4ra	7.28515e-17	0.168498	0.305	0.163	1.33151e-12	0.243091	No
Plscr1	7.87784e-17	-0.246944	0.404	0.544	1.43983e-12	-0.356266	No
Ripor2	8.56848e-17	0.335515	0.454	0.304	1.56606e-12	0.484046	No
Rpl37	1.06668e-16	0.121513	0.986	0.982	1.94958e-12	0.175306	No
Rasgrp2	1.16034e-16	0.247014	0.252	0.126	2.12075e-12	0.356365	No
Slc22a15	1.18961e-16	-0.252139	0.215	0.352	2.17426e-12	-0.36376	No
Ubash3b	1.30245e-16	-0.231499	0.457	0.609	2.38049e-12	-0.333982	No
Jaml	1.39108e-16	-0.284029	0.55	0.692	2.54248e-12	-0.409767	No
Clta	1.60664e-16	-0.187693	0.847	0.901	2.93645e-12	-0.270784	No
Fxyd5	1.91302e-16	-0.163211	0.983	0.992	3.49643e-12	-0.235464	No
Lyz2	2.28742e-16	0.117322	0.203	0.089	4.18072e-12	0.16926	No
Tnfaip3	2.47092e-16	-0.213799	0.819	0.893	4.5161e-12	-0.308447	No
Rps17	3.01748e-16	0.182584	0.928	0.907	5.51506e-12	0.263414	No
Prf1	3.09883e-16	-0.225134	0.608	0.782	5.66374e-12	-0.3248	No
Gpr65	3.33629e-16	-0.258015	0.436	0.566	6.09774e-12	-0.372237	No
Glp1r	4.31022e-16	-0.221357	0.055	0.168	7.87779e-12	-0.31935	No
Slc17a9	4.76315e-16	0.165949	0.204	0.094	8.70562e-12	0.239414	No
Tmed5	5.80453e-16	-0.247264	0.688	0.793	1.06089e-11	-0.356727	No
Gzmc	6.10751e-16	0.143474	0.203	0.092	1.11627e-11	0.206989	No
Kcnn4	7.11036e-16	0.167528	0.312	0.171	1.29956e-11	0.241691	No
Trav6-3	8.34575e-16	-0.461454	0.01	0.094	1.52535e-11	-0.665738	No
Fkbp1a	9.71203e-16	-0.181945	0.811	0.889	1.77507e-11	-0.262492	No
Rpl10-ps3	1.10586e-15	0.13115	0.972	0.969	2.02117e-11	0.189209	No
Bzw2	1.13707e-15	0.163398	0.442	0.287	2.07823e-11	0.235733	No
Slco3a1	1.37563e-15	0.166483	0.165	0.067	2.51425e-11	0.240184	No
St6gal1	1.9422e-15	0.149633	0.135	0.048	3.54977e-11	0.215875	No
Dusp4	2.03362e-15	-0.285623	0.436	0.572	3.71685e-11	-0.412067	No
Dapl1	2.17697e-15	0.297657	0.213	0.1	3.97885e-11	0.429428	No
Capg	3.71833e-15	-0.249633	0.571	0.714	6.79599e-11	-0.360144	No
Ier5l	3.78364e-15	-0.322612	0.341	0.49	6.91536e-11	-0.46543	No
Rpl5	5.25577e-15	0.159339	0.964	0.947	9.60597e-11	0.229877	No
Snrpd3	5.45193e-15	0.183305	0.781	0.634	9.96449e-11	0.264453	No
Tle5	5.86758e-15	-0.149615	0.93	0.943	1.07242e-10	-0.215848	No
Bcl2a1d	5.91347e-15	-0.188981	0.531	0.723	1.0808e-10	-0.272642	No
Rpl31	6.22135e-15	0.160071	0.93	0.923	1.13708e-10	0.230934	No
Lcp1	6.67274e-15	-0.164199	0.963	0.978	1.21958e-10	-0.236889	No
Rexo2	7.19386e-15	0.200043	0.653	0.527	1.31482e-10	0.288601	No
Ppia	7.23116e-15	0.122943	0.992	0.988	1.32164e-10	0.177369	No
Arl5c	8.72987e-15	0.163021	0.159	0.066	1.59556e-10	0.23519	No
Slc37a2	8.75718e-15	-0.243057	0.209	0.335	1.60055e-10	-0.350656	No
Hif1a	1.0064e-14	-0.245572	0.746	0.859	1.83939e-10	-0.354286	No
Rgs3	1.23745e-14	-0.261815	0.513	0.624	2.26169e-10	-0.377719	No
Gpr146	1.28714e-14	0.120198	0.153	0.061	2.35251e-10	0.17341	No
Tbx21	1.58728e-14	-0.20891	0.444	0.581	2.90107e-10	-0.301393	No
Stat3	1.67564e-14	-0.216899	0.768	0.862	3.06258e-10	-0.31292	No
Dusp5	1.81195e-14	-0.287507	0.623	0.717	3.31171e-10	-0.414785	No
Nsg2	2.05096e-14	0.161938	0.13	0.048	3.74853e-10	0.233628	No
Sub1	2.45512e-14	-0.185726	0.9	0.941	4.48723e-10	-0.267945	No
Gzmb	2.84393e-14	-0.189687	0.697	0.8	5.19784e-10	-0.273661	No
Rpl10	2.89239e-14	0.159139	0.919	0.876	5.28641e-10	0.229589	No
Rps9	3.50366e-14	0.121042	0.987	0.987	6.40365e-10	0.174627	No
Cers4	3.77311e-14	-0.225716	0.358	0.478	6.89612e-10	-0.32564	No
Elk3	6.38631e-14	-0.236079	0.451	0.57	1.16723e-09	-0.34059	No
Pmepa1	6.86457e-14	0.217665	0.209	0.105	1.25464e-09	0.314024	No
Setbp1	9.381e-14	-0.219095	0.166	0.286	1.71457e-09	-0.316088	No
Sytl2	9.97872e-14	-0.234644	0.274	0.403	1.82381e-09	-0.33852	No
Pdgfb	1.0214e-13	-0.176364	0.13	0.248	1.86681e-09	-0.25444	No
Rpl12	1.21264e-13	0.179702	0.97	0.965	2.21635e-09	0.259255	No
Tuba1b	1.3195e-13	0.244391	0.81	0.739	2.41166e-09	0.352582	No
Atxn1	1.34776e-13	-0.248431	0.34	0.46	2.46329e-09	-0.35841	No
Rbl2	1.73094e-13	-0.229632	0.593	0.677	3.16364e-09	-0.33129	No
Anxa2	2.17073e-13	-0.191844	0.669	0.863	3.96744e-09	-0.276773	No
Atp2b4	2.25676e-13	-0.225269	0.335	0.46	4.12469e-09	-0.324995	No
Aopep	2.57103e-13	-0.237661	0.505	0.624	4.69907e-09	-0.342872	No
Rplp0	2.60826e-13	0.123733	0.99	0.993	4.76712e-09	0.178509	No
Pstpip1	2.81653e-13	-0.181297	0.668	0.768	5.14777e-09	-0.261557	No
Rpl29	3.99769e-13	-0.179588	0.812	0.848	7.30657e-09	-0.259091	No
Icam2	4.57074e-13	0.130305	0.156	0.069	8.35394e-09	0.18799	No
Ifitm2	5.52492e-13	0.578112	0.298	0.182	1.00979e-08	0.834039	No
Max	6.64334e-13	-0.184337	0.541	0.644	1.2142e-08	-0.265942	No
Chsy1	6.74188e-13	-0.232688	0.413	0.534	1.23221e-08	-0.335698	No
Lat2	7.15278e-13	-0.203602	0.35	0.487	1.30731e-08	-0.293736	No
B4galnt1	7.281e-13	-0.19055	0.882	0.921	1.33075e-08	-0.274905	No
Flna	7.28876e-13	0.214946	0.618	0.485	1.33217e-08	0.310102	No
Tdrp	8.72825e-13	0.144351	0.148	0.063	1.59526e-08	0.208254	No
Peak1	9.27556e-13	-0.219298	0.407	0.522	1.69529e-08	-0.31638	No
Gramd3	1.28133e-12	0.367082	0.6	0.496	2.34189e-08	0.529587	No
Acot7	1.28464e-12	-0.218106	0.481	0.605	2.34794e-08	-0.31466	No
A930005H10Rik	1.38231e-12	0.167268	0.242	0.134	2.52644e-08	0.241317	No
Gng2	1.47177e-12	-0.202835	0.559	0.674	2.68996e-08	-0.292629	No
Rpl19	1.52365e-12	0.125944	0.988	0.985	2.78478e-08	0.181698	No
Igfbp4	1.68825e-12	0.249104	0.121	0.047	3.08562e-08	0.359382	No
Arhgap9	1.70298e-12	-0.188973	0.555	0.658	3.11254e-08	-0.272631	No
Cd164	1.81784e-12	-0.194336	0.731	0.783	3.32247e-08	-0.280368	No
Cd6	2.05163e-12	-0.26687	0.577	0.636	3.74977e-08	-0.385012	No
Srsf2	2.10641e-12	0.189393	0.881	0.819	3.84988e-08	0.273236	No
Laptm5	2.59767e-12	-0.119981	0.992	0.993	4.74777e-08	-0.173096	No
Sla	2.67556e-12	-0.227444	0.542	0.66	4.89012e-08	-0.328132	No
Tmsb4x	2.70086e-12	-0.106177	0.998	0.998	4.93636e-08	-0.153181	No
Irak2	2.83924e-12	-0.248222	0.339	0.458	5.18927e-08	-0.358109	No
A430093F15Rik	2.95895e-12	-0.205923	0.208	0.318	5.40807e-08	-0.297084	No
Ciapin1	3.19929e-12	-0.186569	0.496	0.601	5.84734e-08	-0.269162	No
S100a11	4.05998e-12	-0.163881	0.87	0.911	7.42042e-08	-0.23643	No
Capza1	4.08484e-12	-0.161198	0.829	0.871	7.46587e-08	-0.23256	No
Tnfrsf9	4.22434e-12	-0.13568	0.593	0.779	7.72083e-08	-0.195746	No
Ass1	5.16419e-12	0.162057	0.207	0.109	9.43858e-08	0.233799	No
S100a4	5.30322e-12	-0.146442	0.615	0.805	9.6927e-08	-0.211271	No
Dkc1	5.58844e-12	0.157174	0.41	0.278	1.0214e-07	0.226754	No
Sytl3	5.59631e-12	-0.190351	0.421	0.538	1.02284e-07	-0.274618	No
Rgcc	5.73945e-12	0.109239	0.16	0.073	1.049e-07	0.157599	No
Cyth4	5.84257e-12	-0.203503	0.481	0.586	1.06785e-07	-0.293592	No
Rgs1	6.17549e-12	-0.400554	0.653	0.741	1.12869e-07	-0.577877	No
Thy1	7.02795e-12	-0.159659	0.936	0.973	1.2845e-07	-0.230339	No
Bcl2a1b	7.69362e-12	-0.178801	0.637	0.781	1.40616e-07	-0.257955	No
Atic	7.84202e-12	0.149058	0.474	0.334	1.43329e-07	0.215046	No
Hsp90ab1	7.95962e-12	0.139601	0.986	0.984	1.45478e-07	0.201401	No
Gimap7	8.06217e-12	-0.171225	0.785	0.853	1.47352e-07	-0.247025	No
Rpl26	8.47802e-12	0.113882	0.976	0.969	1.54953e-07	0.164297	No
Lrmp	8.64006e-12	-0.197573	0.513	0.595	1.57914e-07	-0.285038	No
Cdkn2d	9.13997e-12	0.162052	0.409	0.277	1.67051e-07	0.233792	No
Txk	9.34023e-12	0.20673	0.669	0.558	1.70711e-07	0.298249	No
Itih5	9.35942e-12	-0.221631	0.196	0.303	1.71062e-07	-0.319745	No
Lsp1	9.46711e-12	-0.152211	0.906	0.93	1.7303e-07	-0.219594	No
H2-T22	9.94158e-12	-0.18604	0.882	0.909	1.81702e-07	-0.268399	No
Rps21	1.17098e-11	0.141942	0.986	0.974	2.14019e-07	0.20478	No
Pde2a	1.19936e-11	0.128247	0.095	0.033	2.19208e-07	0.185021	No
Gpd2	1.2052e-11	-0.198196	0.438	0.554	2.20275e-07	-0.285936	No
Mmd	1.39368e-11	-0.186491	0.298	0.414	2.54722e-07	-0.26905	No
Gbp2	1.40847e-11	0.294983	0.554	0.421	2.57427e-07	0.42557	No
Trbc2	1.45537e-11	-0.146162	0.855	0.876	2.65999e-07	-0.210867	No
Cd38	1.56191e-11	-0.200815	0.215	0.323	2.85471e-07	-0.289714	No
Rras2	1.66147e-11	0.146549	0.24	0.137	3.03667e-07	0.211426	No
Pglyrp1	1.7457e-11	-0.171509	0.611	0.744	3.19062e-07	-0.247436	No
Nfil3	1.96087e-11	-0.221588	0.421	0.535	3.58389e-07	-0.319685	No
Rpl24	2.00193e-11	0.102336	0.98	0.98	3.65892e-07	0.14764	No
Klrc2	2.18983e-11	-0.215692	0.321	0.43	4.00234e-07	-0.311178	No
Kif13b	2.40948e-11	-0.175781	0.344	0.46	4.4038e-07	-0.253599	No
Bcl2l11	2.43888e-11	-0.256413	0.468	0.567	4.45754e-07	-0.369926	No
Rps3	2.45003e-11	0.109884	0.981	0.985	4.47793e-07	0.158529	No
Rpl37a	2.68317e-11	0.10525	0.987	0.983	4.90403e-07	0.151844	No
Serpinb6a	2.70012e-11	-0.185842	0.489	0.625	4.935e-07	-0.268113	No
Cx3cr1	3.13198e-11	-0.199193	0.148	0.254	5.72433e-07	-0.287375	No
Ifi27l2a	3.16708e-11	-0.361507	0.826	0.866	5.78848e-07	-0.521544	No
Ccdc50	3.45925e-11	-0.193749	0.536	0.647	6.32248e-07	-0.27952	No
Ubb	3.57611e-11	-0.116683	0.976	0.984	6.53605e-07	-0.168338	No
Mcl1	3.90681e-11	-0.160676	0.856	0.892	7.14048e-07	-0.231807	No
Eef1b2	4.08842e-11	0.13952	0.966	0.957	7.4724e-07	0.201285	No
Btg3	4.53899e-11	-0.194823	0.547	0.639	8.29591e-07	-0.28107	No
Ubc	4.91276e-11	-0.200166	0.571	0.676	8.97905e-07	-0.288779	No
Rpl39	5.20617e-11	0.092756	0.987	0.982	9.51532e-07	0.133819	No
Timm8a1	5.35048e-11	0.127266	0.327	0.214	9.77907e-07	0.183606	No
Mxi1	6.35837e-11	-0.20988	0.292	0.408	1.16212e-06	-0.302793	No
Nrgn	6.88119e-11	-0.130677	0.469	0.66	1.25768e-06	-0.188526	No
Rab27a	6.90785e-11	-0.188175	0.286	0.393	1.26255e-06	-0.271479	No
Abcb9	7.87904e-11	-0.237773	0.446	0.546	1.44005e-06	-0.343034	No
Npm1	8.09215e-11	0.147156	0.952	0.95	1.479e-06	0.212301	No
Ccr5	8.49185e-11	-0.230156	0.386	0.509	1.55205e-06	-0.332045	No
Icos	9.47049e-11	-0.232585	0.555	0.648	1.73092e-06	-0.335549	No
Dock10	1.03083e-10	-0.209099	0.804	0.859	1.88405e-06	-0.301666	No
Runx2	1.04048e-10	-0.158785	0.383	0.491	1.90169e-06	-0.229078	No
Cd9	1.09322e-10	0.132218	0.236	0.135	1.99808e-06	0.19075	No
Galnt3	1.09805e-10	-0.158975	0.198	0.3	2.00691e-06	-0.229352	No
Myo1f	1.27794e-10	-0.15044	0.477	0.586	2.3357e-06	-0.217039	No
Gpr68	1.34219e-10	-0.208295	0.316	0.412	2.45312e-06	-0.300507	No
Gpr18	1.45959e-10	0.164088	0.297	0.186	2.66769e-06	0.236729	No
Rps23	1.48478e-10	0.103567	0.978	0.979	2.71374e-06	0.149415	No
Tpt1	1.58338e-10	0.111453	0.989	0.991	2.89395e-06	0.160792	No
Slamf6	1.59481e-10	0.220681	0.228	0.133	2.91484e-06	0.318376	Yes
Rab8b	1.62179e-10	-0.224238	0.555	0.641	2.96414e-06	-0.323507	No
Gapdh	1.72986e-10	-0.140866	0.837	0.91	3.16166e-06	-0.203226	No
Ppip5k2	1.85424e-10	-0.196477	0.29	0.391	3.389e-06	-0.283457	No
Bola2	1.94932e-10	0.194626	0.712	0.631	3.56278e-06	0.280786	No
Ccdc184	2.02453e-10	0.0851414	0.082	0.028	3.70024e-06	0.122833	No
Mrps6	2.14518e-10	-0.199944	0.542	0.648	3.92074e-06	-0.288459	No
Nme1	2.23034e-10	0.180145	0.782	0.714	4.07639e-06	0.259895	No
H3f3a	2.23205e-10	0.109756	0.95	0.936	4.07951e-06	0.158344	No
H2-Q6	2.65618e-10	-0.152977	0.912	0.948	4.85469e-06	-0.220699	No
Prr13	2.70166e-10	-0.173878	0.703	0.78	4.93782e-06	-0.250854	No
Tubb5	2.72619e-10	0.201005	0.897	0.83	4.98265e-06	0.289989	No
Fmnl1	2.73752e-10	-0.150053	0.769	0.832	5.00336e-06	-0.21648	No
Tmem97	3.32301e-10	0.0717304	0.191	0.1	6.07346e-06	0.103485	No
Cish	3.64071e-10	-0.228936	0.351	0.459	6.65413e-06	-0.330285	No
St14	3.66071e-10	-0.156266	0.169	0.268	6.69067e-06	-0.225444	No
Il6st	3.77683e-10	0.176877	0.226	0.133	6.90291e-06	0.255179	No
Oas1a	3.80153e-10	-0.157535	0.151	0.251	6.94806e-06	-0.227276	No
Mrpl23	3.84219e-10	0.153942	0.629	0.501	7.02237e-06	0.222091	No
Foxn3	4.31939e-10	-0.187248	0.386	0.486	7.89454e-06	-0.270142	No
Anapc5	4.7098e-10	0.144313	0.556	0.432	8.6081e-06	0.2082	No
Mettl1	5.63893e-10	0.110934	0.232	0.138	1.03063e-05	0.160045	No
Ehd4	5.93447e-10	-0.224863	0.3	0.392	1.08464e-05	-0.324409	No
Rac2	6.74283e-10	-0.103959	0.983	0.986	1.23239e-05	-0.149981	No
Impdh2	7.34697e-10	0.161272	0.584	0.479	1.34281e-05	0.232666	No
Rpl11	7.9877e-10	0.0844047	0.983	0.986	1.45991e-05	0.12177	No
Dgka	9.14208e-10	0.225905	0.624	0.516	1.6709e-05	0.325912	No
Itk	9.29854e-10	-0.169216	0.901	0.936	1.69949e-05	-0.244127	No
Dtx1	1.02342e-09	0.103853	0.1	0.04	1.8705e-05	0.149828	No
Ehd1	1.02932e-09	-0.170638	0.357	0.46	1.88129e-05	-0.246178	No
Cdk17	1.0839e-09	-0.188042	0.511	0.595	1.98105e-05	-0.271287	No
Shisa5	1.1796e-09	-0.128161	0.993	0.994	2.15596e-05	-0.184898	No
Aff3	1.23175e-09	0.111869	0.154	0.077	2.25126e-05	0.161393	No
Gzmk	1.23552e-09	-0.104334	0.185	0.298	2.25817e-05	-0.150522	No
Luc7l2	1.41939e-09	-0.171014	0.773	0.847	2.59421e-05	-0.246721	No
Pld3	1.42502e-09	-0.165839	0.689	0.78	2.60452e-05	-0.239255	No
Tnf	1.4443e-09	-0.193995	0.317	0.421	2.63975e-05	-0.279875	No
Itm2c	1.46304e-09	-0.175752	0.555	0.643	2.67399e-05	-0.253556	No
Smim4	1.53613e-09	0.136123	0.399	0.283	2.80759e-05	0.196384	No
Timp2	1.58217e-09	0.103474	0.123	0.056	2.89173e-05	0.149281	No
Foxo1	1.61619e-09	0.172955	0.406	0.293	2.95392e-05	0.249521	No
Lrch1	1.65664e-09	-0.159001	0.425	0.523	3.02785e-05	-0.229391	No
Hspa1b	1.7454e-09	-0.51375	0.023	0.085	3.19007e-05	-0.741184	No
Itm2b	1.75977e-09	-0.123937	0.97	0.982	3.21633e-05	-0.178804	No
Sept9	1.78945e-09	-0.146098	0.763	0.822	3.27058e-05	-0.210775	No
Trbv4	1.86482e-09	0.529205	0.114	0.053	3.40833e-05	0.763482	No
Mapre2	1.87035e-09	-0.189701	0.364	0.46	3.41844e-05	-0.273681	No
Dennd2d	1.87193e-09	0.160765	0.5	0.383	3.42134e-05	0.231934	No
Nsmaf	1.94086e-09	-0.183001	0.492	0.576	3.54731e-05	-0.264014	No
Cnih2	2.068e-09	-0.182744	0.101	0.188	3.77968e-05	-0.263644	No
Rcn1	2.09685e-09	-0.183665	0.363	0.455	3.83242e-05	-0.264973	No
Chic2	2.14767e-09	-0.138206	0.66	0.729	3.92529e-05	-0.199389	No
H2afj	2.37096e-09	0.168716	0.827	0.734	4.33341e-05	0.243405	No
Stk24	2.38488e-09	-0.172639	0.647	0.702	4.35884e-05	-0.249066	No
Ssbp2	2.61786e-09	0.111086	0.185	0.101	4.78466e-05	0.160263	No
Psmg1	2.91849e-09	0.1035	0.214	0.125	5.33413e-05	0.149319	No
Lfng	2.99894e-09	-0.19224	0.591	0.662	5.48117e-05	-0.277343	No
Hcls1	3.0527e-09	-0.153799	0.637	0.712	5.57943e-05	-0.221885	No
Scml4	3.12812e-09	0.176168	0.285	0.185	5.71727e-05	0.254157	No
Snx5	3.2391e-09	-0.183749	0.588	0.659	5.92011e-05	-0.265094	No
Ubald2	3.23989e-09	0.18089	0.681	0.593	5.92154e-05	0.260969	No
Snhg3	3.39532e-09	0.127838	0.427	0.309	6.20563e-05	0.184431	No
Gpatch4	4.27292e-09	0.0713839	0.21	0.121	7.80962e-05	0.102985	No
Ralgps2	4.35158e-09	0.146913	0.175	0.098	7.95339e-05	0.21195	No
Akna	4.75769e-09	-0.174508	0.639	0.705	8.69563e-05	-0.251762	No
Fam189b	4.91085e-09	0.186658	0.493	0.381	8.97555e-05	0.269291	No
Cd82	5.02846e-09	-0.13384	0.647	0.742	9.19052e-05	-0.193091	No
Tspan13	5.33815e-09	0.167238	0.465	0.353	9.75653e-05	0.241273	No
Zbtb32	5.77594e-09	-0.190674	0.375	0.483	0.000105567	-0.275085	No
Lrp10	6.35985e-09	-0.140943	0.666	0.741	0.000116239	-0.203338	No
Ms4a4c	6.37364e-09	0.139856	0.272	0.175	0.000116491	0.20177	No
Lgals3	6.7516e-09	-0.0583873	0.613	0.795	0.000123399	-0.0842351	No
Banf1	7.0831e-09	0.157913	0.691	0.618	0.000129458	0.22782	No
Tuba1a	7.70449e-09	0.191651	0.624	0.514	0.000140815	0.276494	No
Spag9	7.72738e-09	-0.193312	0.45	0.532	0.000141233	-0.27889	No
Rpl7	8.40401e-09	0.0987165	0.975	0.977	0.0001536	0.142418	No
Klrb1f	8.69348e-09	0.0611026	0.059	0.018	0.000158891	0.0881523	No
Crem	9.34623e-09	-0.160415	0.37	0.461	0.000170821	-0.231431	No
Tagap	9.88087e-09	0.146157	0.359	0.251	0.000180593	0.21086	No
Wls	1.10411e-08	-0.195165	0.339	0.432	0.000201799	-0.281564	No
Arid5b	1.16996e-08	-0.204942	0.494	0.572	0.000213834	-0.295669	No
Fau	1.17475e-08	0.0875992	0.995	0.994	0.00021471	0.126379	No
Ankrd12	1.19252e-08	-0.19477	0.591	0.655	0.000217958	-0.280993	No
Nab2	1.21918e-08	-0.163223	0.316	0.408	0.000222829	-0.23548	No
Rpl34	1.22711e-08	0.0866992	0.986	0.985	0.000224279	0.12508	No
Emilin2	1.23918e-08	0.128126	0.208	0.123	0.000226485	0.184847	No
Hnrnpl	1.24276e-08	-0.116988	0.899	0.903	0.00022714	-0.168778	No
Adcy7	1.28775e-08	-0.157283	0.484	0.576	0.000235361	-0.226911	No
Agfg1	1.35575e-08	-0.150217	0.635	0.698	0.00024779	-0.216717	No
Dgkd	1.57895e-08	-0.176211	0.418	0.504	0.000288584	-0.254218	No
Tnfaip8l2	1.62527e-08	0.151604	0.352	0.245	0.00029705	0.218718	No
Rasa1	1.62804e-08	-0.188985	0.361	0.441	0.000297556	-0.272647	No
Spry1	1.65127e-08	-0.210848	0.243	0.339	0.000301802	-0.304189	No
Ifi209	1.71602e-08	-0.117128	0.209	0.309	0.000313637	-0.16898	No
Anxa11	1.75441e-08	-0.148641	0.528	0.603	0.000320653	-0.214443	No
Trav12-3	1.86898e-08	0.343356	0.073	0.028	0.000341593	0.495358	No
Cd44	1.91873e-08	-0.165273	0.482	0.568	0.000350686	-0.238439	No
Mctp2	1.96267e-08	-0.167389	0.232	0.328	0.000358718	-0.241491	No
Ntrk3	2.05253e-08	0.0611692	0.06	0.019	0.000375141	0.0882484	No
Bmyc	2.0557e-08	0.111369	0.142	0.074	0.000375721	0.160671	No
Tiprl	2.06995e-08	-0.1958	0.55	0.617	0.000378325	-0.282479	No
Plk3	2.12388e-08	-0.191622	0.252	0.342	0.000388181	-0.276451	No
Nabp1	2.25496e-08	-0.197212	0.524	0.609	0.000412139	-0.284517	No
Chd3	2.34468e-08	0.239933	0.529	0.433	0.000428537	0.346151	No
Klhl6	2.3624e-08	0.176435	0.422	0.317	0.000431776	0.254541	No
mt-Nd1	2.41293e-08	0.116964	0.976	0.964	0.000441011	0.168744	No
Os9	2.5e-08	-0.151443	0.565	0.629	0.000456925	-0.218487	No
Ptma	2.53724e-08	0.132542	0.986	0.988	0.000463732	0.191217	No
D16Ertd472e	2.60458e-08	-0.154344	0.681	0.744	0.000476038	-0.222671	No
Ctsz	2.63662e-08	0.0873103	0.201	0.119	0.000481896	0.125962	No
Id3	2.71314e-08	0.164268	0.065	0.023	0.00049588	0.236988	No
Ech1	2.71723e-08	-0.168452	0.653	0.716	0.000496628	-0.243025	No
Fbl	2.72638e-08	0.15756	0.684	0.599	0.000498301	0.227311	No
Dnajb1	2.72772e-08	-0.223125	0.43	0.519	0.000498546	-0.321902	No
Smc6	2.90222e-08	0.209431	0.806	0.736	0.000530439	0.302145	No
Rps27	3.29079e-08	0.180673	0.99	0.984	0.000601458	0.260656	No
Tanc1	3.34354e-08	0.0802135	0.088	0.037	0.000611098	0.115724	No
Utp14a	3.39022e-08	0.108939	0.358	0.255	0.000619631	0.157166	No
Eif3h	3.39862e-08	-0.108733	0.94	0.949	0.000621166	-0.156869	No
Purb	3.44832e-08	-0.166442	0.552	0.616	0.00063025	-0.240124	No
Ppic	3.46416e-08	0.133013	0.215	0.133	0.000633145	0.191898	No
Irf8	3.49658e-08	-0.128872	0.517	0.647	0.00063907	-0.185923	No
Asns	3.53389e-08	0.0623057	0.105	0.048	0.00064589	0.0898881	No
Gimap1	3.61235e-08	-0.152832	0.788	0.804	0.000660229	-0.220489	No
Vgll4	3.6903e-08	-0.161994	0.589	0.679	0.000674476	-0.233708	No
Kansl1	3.75478e-08	-0.145468	0.416	0.508	0.000686261	-0.209866	No
Dancr	3.89638e-08	0.0929924	0.189	0.11	0.000712141	0.13416	No
Tmcc3	4.10546e-08	-0.138508	0.162	0.244	0.000750354	-0.199826	No
Trim8	4.16145e-08	-0.167323	0.37	0.454	0.000760589	-0.241396	No
Ccr9	4.29571e-08	0.11759	0.065	0.023	0.000785127	0.169647	No
AY036118	4.35311e-08	-0.314999	0.936	0.943	0.000795619	-0.454448	No
H3f3b	4.3646e-08	-0.0996902	0.999	0.994	0.000797719	-0.143823	No
Atp1b1	4.52902e-08	0.115062	0.123	0.061	0.000827768	0.165999	No
Zbtb38	4.57828e-08	-0.162202	0.327	0.421	0.000836773	-0.234008	No
Gxylt1	4.70661e-08	-0.166408	0.325	0.407	0.000860227	-0.240076	No
Eif4enif1	4.9697e-08	-0.157354	0.319	0.404	0.000908312	-0.227014	No
Dclre1c	5.28973e-08	-0.161333	0.186	0.274	0.000966804	-0.232754	No
Rgs10	5.32357e-08	0.159202	0.257	0.171	0.000972989	0.22968	No
Trav7-3	5.32766e-08	-0.0956459	0.052	0.12	0.000973737	-0.137988	No
Zbtb1	5.3536e-08	-0.176852	0.334	0.418	0.000978478	-0.255144	No
Gatad2a	5.61202e-08	-0.167555	0.554	0.633	0.00102571	-0.24173	No
Sema4a	5.73475e-08	-0.159656	0.43	0.504	0.00104814	-0.230336	No
Tmbim6	5.8847e-08	-0.136354	0.9	0.918	0.00107555	-0.196717	No
Trav6-4	5.986e-08	0.0680615	0.028	0.004	0.00109406	0.098192	No
Pik3ip1	6.20443e-08	0.164938	0.19	0.115	0.00113398	0.237955	No
Rcl1	6.26137e-08	0.106198	0.298	0.203	0.00114439	0.153211	No
Cotl1	6.42996e-08	0.138352	0.805	0.715	0.0011752	0.1996	No
Crbn	6.85412e-08	-0.153162	0.423	0.504	0.00125273	-0.220965	No
Them6	7.32874e-08	0.102616	0.237	0.152	0.00133947	0.148044	No
Dgkh	7.34282e-08	-0.188995	0.233	0.312	0.00134205	-0.272661	No
Trav4-3	7.41632e-08	0.115439	0.041	0.01	0.00135548	0.166543	No
Cdkn1a	7.68577e-08	0.105688	0.123	0.061	0.00140473	0.152476	No
Pfdn5	7.72959e-08	-0.0986667	0.945	0.932	0.00141274	-0.142346	No
Psmb10	8.21959e-08	0.162743	0.79	0.724	0.00150229	0.234789	No
Skp1a	8.53758e-08	0.147863	0.767	0.673	0.00156041	0.213321	No
Gm19585	8.78543e-08	-0.154318	0.542	0.627	0.00160571	-0.222634	No
Wdr89	8.86513e-08	0.0680035	0.16	0.089	0.00162028	0.0981083	No
Ctsa	8.87215e-08	-0.156033	0.573	0.645	0.00162156	-0.225108	No
Psmg4	9.01174e-08	0.125804	0.487	0.381	0.00164708	0.181497	No
Ucp2	9.18929e-08	-0.126616	0.953	0.951	0.00167953	-0.182669	No
Sdf4	9.23964e-08	-0.12749	0.837	0.891	0.00168873	-0.183929	No
Ptprj	9.35901e-08	-0.159109	0.156	0.238	0.00171055	-0.229545	No
Cdk6	9.66026e-08	-0.212493	0.508	0.605	0.00176561	-0.306562	No
Sat1	9.80011e-08	-0.190749	0.571	0.64	0.00179117	-0.275192	No
Hist1h1e	9.90902e-08	-0.159762	0.565	0.649	0.00181107	-0.230488	No
Sik3	1.03494e-07	-0.142643	0.358	0.445	0.00189157	-0.205791	No
Ccng2	1.04057e-07	-0.164134	0.279	0.37	0.00190185	-0.236796	No
Fas	1.06316e-07	0.11849	0.138	0.075	0.00194313	0.170944	No
Slc17a6	1.07414e-07	-0.269819	0.326	0.416	0.00196321	-0.389267	No
Prdm1	1.08564e-07	-0.161021	0.169	0.249	0.00198422	-0.232305	No
Dapk2	1.19894e-07	-0.15542	0.251	0.328	0.0021913	-0.224223	No
Lat	1.20238e-07	0.153142	0.905	0.862	0.0021976	0.220937	No
Rab5a	1.21012e-07	-0.156131	0.405	0.49	0.00221174	-0.225249	No
Cd37	1.21359e-07	-0.117757	0.811	0.852	0.00221807	-0.169887	No
Ppp3cc	1.27115e-07	-0.145956	0.621	0.672	0.00232329	-0.210571	No
Traf5	1.30599e-07	-0.124151	0.288	0.379	0.00238695	-0.179112	No
Cd7	1.30737e-07	0.202348	0.243	0.163	0.00238948	0.291927	No
Ccr8	1.32553e-07	-0.197638	0.208	0.299	0.00242266	-0.285131	No
Tnfsf10	1.33379e-07	-0.215233	0.325	0.409	0.00243777	-0.310516	No
Erp44	1.34544e-07	-0.146222	0.476	0.547	0.00245906	-0.210954	No
Cd28	1.35376e-07	-0.187944	0.725	0.781	0.00247427	-0.271146	No
Gimap4	1.3589e-07	-0.127157	0.879	0.92	0.00248366	-0.183449	No
Themis	1.36978e-07	-0.180892	0.591	0.658	0.00250355	-0.260972	No
Efhd2	1.38237e-07	-0.139877	0.599	0.668	0.00252656	-0.201799	No
2310039H08Rik	1.48997e-07	0.0733826	0.238	0.151	0.00272322	0.105869	No
Trim30c	1.5056e-07	0.093572	0.025	0.004	0.00275179	0.134996	No
Lhfpl3	1.54505e-07	0.0472207	0.034	0.007	0.00282388	0.068125	No
Fbxo17	1.56624e-07	0.0842561	0.109	0.054	0.00286261	0.121556	No
Ap1s2	1.59343e-07	-0.157799	0.254	0.337	0.00291231	-0.227656	No
Srm	1.62428e-07	0.144893	0.362	0.262	0.0029687	0.209037	No
Nucb1	1.65264e-07	-0.148241	0.603	0.695	0.00302053	-0.213867	No
C1qbp	1.67614e-07	0.137634	0.619	0.524	0.00306349	0.198563	No
Gm48161	1.68042e-07	0.137377	0.153	0.087	0.0030713	0.198193	No
St8sia1	1.76721e-07	0.0714555	0.061	0.022	0.00322993	0.103088	No
Dctpp1	1.83363e-07	0.114567	0.37	0.271	0.00335132	0.165286	No
Gt(ROSA)26Sor	1.89707e-07	0.0997336	0.245	0.159	0.00346727	0.143885	No
Frmd4a	1.9844e-07	-0.150027	0.222	0.308	0.00362689	-0.216443	No
Gbp6	2.06645e-07	-0.156058	0.617	0.68	0.00377685	-0.225144	No
Lrrk1	2.15996e-07	-0.138632	0.185	0.266	0.00394775	-0.200003	No
Acp5	2.17512e-07	0.20405	0.357	0.273	0.00397547	0.294382	No
Arf4	2.21964e-07	-0.134865	0.738	0.795	0.00405684	-0.194569	No
Vegfa	2.26857e-07	0.0356343	0.053	0.017	0.00414626	0.0514094	No
Mbp	2.28492e-07	0.157524	0.357	0.262	0.00417614	0.227259	No
Usp38	2.30509e-07	-0.149315	0.404	0.479	0.00421301	-0.215417	No
Inpp5d	2.36717e-07	-0.152801	0.495	0.577	0.00432647	-0.220446	No
Pag1	2.43186e-07	0.0999495	0.204	0.127	0.00444471	0.144197	No
Cd52	2.46443e-07	-0.109125	0.987	0.984	0.00450424	-0.157434	No
Nolc1	2.57519e-07	0.133684	0.516	0.413	0.00470667	0.192865	No
Atg16l2	2.69818e-07	-0.112533	0.294	0.384	0.00493147	-0.162351	No
Ccnd2	2.86398e-07	0.129201	0.797	0.708	0.00523449	0.186397	No
Atp5mpl	2.92266e-07	0.111289	0.859	0.814	0.00534174	0.160556	No
Clcf1	2.94584e-07	0.122898	0.257	0.173	0.0053841	0.177304	No
Rpl9	2.94886e-07	0.108865	0.948	0.94	0.00538962	0.157059	No
Ehd3	3.07316e-07	0.127871	0.315	0.223	0.00561681	0.184479	No
Adamts6	3.16455e-07	-0.1458	0.189	0.267	0.00578385	-0.210344	No
Ahnak	3.1885e-07	-0.130598	0.804	0.886	0.00582762	-0.188413	No
Prex1	3.26439e-07	-0.195932	0.471	0.544	0.00596632	-0.28267	No
Rps6ka1	3.30286e-07	-0.147811	0.534	0.6	0.00603664	-0.213246	No
Ugt1a7c	3.40635e-07	-0.13472	0.081	0.148	0.00622578	-0.19436	No
Pmm1	3.41008e-07	0.0318016	0.066	0.026	0.0062326	0.04588	No
Clic1	3.49045e-07	-0.0963116	0.944	0.951	0.0063795	-0.138948	No
Dgkz	3.61753e-07	-0.148342	0.572	0.635	0.00661176	-0.214012	No
Chac2	3.6895e-07	0.036433	0.059	0.022	0.0067433	0.0525617	No
Irf4	3.8815e-07	-0.176182	0.206	0.285	0.00709421	-0.254176	No
Tap1	4.02564e-07	-0.111265	0.812	0.853	0.00735766	-0.160521	No
Thada	4.05428e-07	0.1354	0.174	0.107	0.00741001	0.195341	No
Cep250	4.08625e-07	-0.148076	0.315	0.388	0.00746844	-0.213629	No
Ets1	4.10014e-07	-0.0895753	0.945	0.952	0.00749383	-0.12923	No
Vasp	4.12619e-07	-0.12897	0.784	0.838	0.00754143	-0.186065	No
Adk	4.13981e-07	0.0982656	0.255	0.17	0.00756633	0.141767	No
1810041H14Rik	4.25564e-07	0.0726851	0.103	0.051	0.00777804	0.104862	No
Cd5	4.25957e-07	-0.196703	0.589	0.634	0.00778522	-0.283783	No
Gzmf	4.36324e-07	0.146232	0.113	0.058	0.0079747	0.210968	No
Cox6a1	4.3859e-07	0.109786	0.846	0.784	0.00801611	0.158388	No
Psme1	4.44053e-07	0.121849	0.948	0.939	0.00811596	0.175791	No
Phpt1	4.467e-07	0.0738263	0.361	0.258	0.00816434	0.106509	No
Jdp2	4.51406e-07	-0.0981151	0.102	0.174	0.00825035	-0.14155	No
Hspd1	4.51474e-07	0.152313	0.734	0.642	0.00825159	0.219741	No
Zfp318	4.5983e-07	-0.12679	0.083	0.151	0.00840431	-0.182919	No
Trav8d-1	4.66342e-07	-0.0972791	0.022	0.07	0.00852334	-0.140344	No
Wdr4	4.8693e-07	0.0562679	0.156	0.089	0.00889961	0.0811774	No
Iqgap2	4.93558e-07	0.12375	0.237	0.158	0.00902075	0.178533	No
Sept11	4.96341e-07	-0.168826	0.435	0.503	0.00907163	-0.243564	No
Snhg15	5.02087e-07	0.103184	0.269	0.182	0.00917665	0.148864	No
Psma6	5.08222e-07	0.119477	0.629	0.542	0.00928878	0.172369	No
Gnas	5.30759e-07	-0.0871943	0.924	0.948	0.00970068	-0.125795	No
Krt10	5.37205e-07	0.0411366	0.064	0.025	0.0098185	0.0593476	No
Ank3	5.71468e-07	-0.0392	0.001	0.032	0.0104447	-0.0565537	No
Ldlrap1	5.85255e-07	0.105924	0.123	0.066	0.0106967	0.152817	No
Snrpf	5.89788e-07	0.139148	0.742	0.704	0.0107796	0.200748	No
Rin3	6.22271e-07	-0.173705	0.362	0.432	0.0113733	-0.250603	No
Hcst	6.22372e-07	-0.121754	0.898	0.915	0.0113751	-0.175654	No
Zeb2	6.37038e-07	-0.110826	0.245	0.33	0.0116432	-0.159889	No
Zfpm1	6.44814e-07	-0.147025	0.206	0.286	0.0117853	-0.212112	No
Cd244a	6.66669e-07	-0.168643	0.244	0.329	0.0121847	-0.2433	No
Nrn1	6.72172e-07	-0.20131	0.302	0.401	0.0122853	-0.290429	No
Adap1	6.77191e-07	-0.141514	0.246	0.321	0.012377	-0.204162	No
Dlg2	6.77548e-07	-0.0909822	0.079	0.145	0.0123836	-0.13126	No
Mrpl35	6.87389e-07	0.0805542	0.411	0.301	0.0125634	0.116215	No
Tmem108	7.14439e-07	0.0657954	0.059	0.022	0.0130578	0.0949226	No
Thra	7.20898e-07	0.0589863	0.055	0.02	0.0131759	0.0850993	No
Ftl1	7.25899e-07	0.123191	0.946	0.953	0.0132673	0.177727	No
Tmem135	7.28261e-07	-0.1273	0.264	0.346	0.0133104	-0.183655	No
Trac	7.66705e-07	-0.13181	0.739	0.784	0.0140131	-0.190162	No
Sptbn1	7.79756e-07	0.146602	0.6	0.488	0.0142516	0.211502	No
Hnrnpf	7.81076e-07	0.107261	0.938	0.93	0.0142757	0.154744	No
Hspe1	7.88817e-07	0.10623	0.843	0.796	0.0144172	0.153257	No
Mir17hg	8.29517e-07	0.0276382	0.041	0.012	0.0151611	0.0398735	No
Cers6	8.66113e-07	-0.148672	0.155	0.227	0.0158299	-0.214489	No
Mbnl1	8.7011e-07	-0.109925	0.974	0.985	0.015903	-0.158589	No
Kit	8.73286e-07	0.10611	0.094	0.045	0.015961	0.153084	No
Actr3	8.79437e-07	-0.104529	0.947	0.964	0.0160735	-0.150803	No
Mrpl52	8.94746e-07	0.110856	0.831	0.782	0.0163533	0.159932	No
Acss2	8.99043e-07	0.0396359	0.034	0.008	0.0164318	0.0571825	No
Mrps28	9.03834e-07	0.0975768	0.352	0.258	0.0165194	0.140774	No
Ubash3a	9.48321e-07	-0.146956	0.463	0.533	0.0173325	-0.212013	No
Nhp2	1.00126e-06	0.126656	0.549	0.46	0.0183	0.182725	No
Trbv15	1.03796e-06	-0.632959	0.034	0.085	0.0189708	-0.913166	No
Ran	1.06014e-06	0.128794	0.862	0.828	0.0193762	0.185811	No
Adam19	1.06817e-06	-0.142817	0.391	0.466	0.0195229	-0.206041	No
Mindy2	1.104e-06	-0.141045	0.357	0.442	0.0201778	-0.203485	No
Arhgap30	1.13373e-06	-0.125527	0.792	0.807	0.0207213	-0.181097	No
Nt5c	1.18867e-06	0.108706	0.673	0.571	0.0217253	0.15683	No
Ttc39b	1.20695e-06	-0.151493	0.487	0.563	0.0220594	-0.218558	No
Tesk2	1.21212e-06	-0.0810612	0.065	0.126	0.022154	-0.116947	No
Rpl30	1.23155e-06	0.0882812	0.983	0.98	0.022509	0.127363	No
Phlda1	1.27304e-06	-0.17007	0.242	0.319	0.0232673	-0.245359	No
Trav1	1.28655e-06	0.118763	0.046	0.015	0.0235142	0.171339	No
Fcho2	1.28995e-06	-0.145527	0.315	0.392	0.0235764	-0.209951	No
Man2b2	1.32264e-06	-0.131875	0.261	0.328	0.0241739	-0.190256	No
Cxxc5	1.3657e-06	0.0619337	0.093	0.045	0.0249609	0.0893514	No
Art4	1.37344e-06	0.0360501	0.024	0.004	0.0251024	0.0520093	No
Fam107b	1.44587e-06	-0.141897	0.819	0.877	0.0264261	-0.204714	No
Chchd10	1.48411e-06	0.114921	0.31	0.225	0.027125	0.165796	No
Gramd4	1.48704e-06	0.0522075	0.201	0.125	0.0271787	0.0753195	No
Dph5	1.48764e-06	0.111315	0.204	0.134	0.0271895	0.160594	No
Kcnab2	1.52404e-06	0.107942	0.474	0.373	0.027855	0.155727	No
Lgals3bp	1.55925e-06	-0.15441	0.522	0.589	0.0284984	-0.222767	No
Lef1os1	1.57587e-06	0.0559539	0.05	0.018	0.0288022	0.0807244	No
Crot	1.58158e-06	-0.154645	0.379	0.448	0.0289066	-0.223105	No
Atp1b3	1.61971e-06	0.173997	0.823	0.754	0.0296034	0.251025	No
Adam8	1.63235e-06	-0.156158	0.264	0.352	0.0298345	-0.225288	No
Rhof	1.64426e-06	-0.1357	0.519	0.596	0.0300521	-0.195774	No
Ptger2	1.67105e-06	-0.135781	0.185	0.256	0.0305418	-0.195891	No
Cd69	1.70451e-06	0.262431	0.677	0.589	0.0311534	0.378608	No
Vkorc1	1.73952e-06	0.081851	0.212	0.139	0.0317933	0.118086	No
Klra5	1.77362e-06	0.0963334	0.034	0.009	0.0324164	0.13898	No
Dnajc15	1.7954e-06	0.113566	0.478	0.378	0.0328145	0.163842	No
Vrk1	1.80878e-06	0.0877042	0.214	0.14	0.033059	0.12653	No
Tmem189	1.89296e-06	-0.138462	0.451	0.508	0.0345975	-0.199758	No
Ndufa4	1.90686e-06	0.10227	0.871	0.828	0.0348517	0.147544	No
Chst12	1.96619e-06	-0.154093	0.388	0.461	0.0359361	-0.222309	No
Mapk11	1.96904e-06	0.0367022	0.038	0.011	0.0359882	0.05295	No
Plaat3	1.98561e-06	-0.134391	0.668	0.727	0.036291	-0.193885	No
Mrpl17	2.02749e-06	0.108864	0.451	0.352	0.0370564	0.157058	No
Ccni	2.0513e-06	-0.130475	0.709	0.743	0.0374916	-0.188236	No
Ptpn11	2.06368e-06	-0.107949	0.452	0.535	0.0377178	-0.155737	No
Gm26740	2.0899e-06	0.141691	0.149	0.09	0.0381971	0.204417	No
Map1lc3b	2.09464e-06	-0.113049	0.71	0.751	0.0382837	-0.163095	No
Galnt2	2.12247e-06	-0.131431	0.294	0.376	0.0387924	-0.189615	No
Klhdc1	2.13739e-06	0.0975075	0.23	0.155	0.0390651	0.140674	No
Ranbp9	2.14915e-06	-0.108542	0.407	0.494	0.03928	-0.156594	No
Wdr95	2.17706e-06	-0.110393	0.082	0.142	0.0397902	-0.159263	No
Eea1	2.19493e-06	-0.164921	0.41	0.49	0.0401167	-0.23793	No
Foxp1	2.19939e-06	0.190724	0.548	0.466	0.0401982	0.275156	No
Arl14ep	2.20554e-06	-0.132948	0.379	0.46	0.0403107	-0.191804	No
Eif3i	2.21795e-06	0.108665	0.788	0.717	0.0405375	0.15677	No
Ppm1j	2.22805e-06	-0.138286	0.213	0.284	0.0407221	-0.199505	No
Tram1	2.27454e-06	-0.129775	0.685	0.743	0.0415717	-0.187225	No
Plekha2	2.27956e-06	-0.138932	0.559	0.62	0.0416635	-0.200436	No
Fis1	2.29636e-06	-0.10882	0.828	0.853	0.0419706	-0.156994	No
Uck2	2.30255e-06	0.0871368	0.3	0.214	0.0420837	0.125712	No
Phf11b	2.31088e-06	-0.192252	0.439	0.507	0.042236	-0.277361	No
Sqstm1	2.35564e-06	-0.140555	0.791	0.84	0.043054	-0.202778	No
Stk17b	2.37891e-06	-0.096552	0.941	0.963	0.0434793	-0.139295	No
Evl	2.3807e-06	0.117912	0.732	0.634	0.0435121	0.170111	No
Klf7	2.38675e-06	0.0698564	0.21	0.136	0.0436227	0.100781	No
Nmb	2.41573e-06	-0.10514	0.173	0.247	0.0441523	-0.151685	No
Mxd4	2.42241e-06	-0.139775	0.361	0.441	0.0442744	-0.201652	No
Sh3bp2	2.43193e-06	-0.127702	0.121	0.188	0.0444484	-0.184235	No
Shmt2	2.45633e-06	0.140726	0.363	0.279	0.0448943	0.203024	No
Shmt1	2.46172e-06	0.0423807	0.12	0.066	0.0449929	0.0611424	No
Gpr162	2.4979e-06	-0.0890271	0.065	0.121	0.0456542	-0.128439	No
Lyn	2.52917e-06	-0.0769904	0.09	0.155	0.0462256	-0.111074	No
Ccdc148	2.61513e-06	0.04958	0.066	0.028	0.0477967	0.0715288	No
Fos	2.63154e-06	0.348318	0.518	0.44	0.0480966	0.502517	No
Arl5a	2.6452e-06	-0.153427	0.385	0.451	0.0483462	-0.221348	No
Ctsl	2.75985e-06	0.0575106	0.05	0.018	0.0504417	0.0829702	No
Mctp1	2.77362e-06	0.024146	0.013	0.001	0.0506935	0.0348353	No
Cct6a	2.8525e-06	0.107733	0.618	0.527	0.0521352	0.155426	No
Utp20	2.91891e-06	0.0744312	0.195	0.124	0.053349	0.107382	No
Rapgef1	2.92589e-06	-0.146113	0.465	0.531	0.0534765	-0.210796	No
Mrpl4	2.95822e-06	-0.120221	0.625	0.68	0.0540674	-0.173442	No
Ncor2	3.02628e-06	-0.170616	0.451	0.515	0.0553113	-0.246146	No
Wdr26	3.12126e-06	-0.124638	0.513	0.578	0.0570472	-0.179815	No
Mcm7	3.17014e-06	0.105301	0.316	0.233	0.0579406	0.151918	No
Apex1	3.30629e-06	0.0876202	0.262	0.183	0.0604291	0.126409	No
Atp5b	3.35435e-06	0.0749303	0.918	0.905	0.0613074	0.108102	No
Haus1	3.48652e-06	0.0512103	0.155	0.093	0.0637232	0.0738809	No
Rab10	3.49086e-06	-0.133876	0.666	0.715	0.0638024	-0.193142	No
Mirt1	3.5271e-06	0.0623272	0.059	0.024	0.0644648	0.0899192	No
Hspa1a	3.59126e-06	-0.361401	0.019	0.06	0.0656374	-0.521392	No
Mgst2	3.70599e-06	0.0820864	0.132	0.076	0.0677344	0.118426	No
Cmip	3.7339e-06	-0.145074	0.232	0.304	0.0682444	-0.209297	No
Arhgap17	3.76081e-06	-0.131805	0.325	0.403	0.0687363	-0.190154	No
Tsnax	3.81977e-06	0.0705551	0.281	0.195	0.069814	0.10179	No
Mrpl58	3.8782e-06	0.111043	0.504	0.399	0.070882	0.160201	No
Klri2	3.88953e-06	-0.123623	0.054	0.108	0.071089	-0.17835	No
Sema4d	3.91769e-06	-0.166394	0.619	0.681	0.0716037	-0.240055	No
Dennd4a	4.00028e-06	-0.150016	0.637	0.711	0.0731131	-0.216427	No
Tomm5	4.0022e-06	0.112123	0.614	0.527	0.0731483	0.16176	No
Npm3	4.03615e-06	0.117811	0.668	0.58	0.0737688	0.169966	No
Tnfrsf25	4.05572e-06	0.0590135	0.041	0.013	0.0741265	0.0851385	No
Nap1l1	4.12621e-06	-0.134588	0.704	0.769	0.0754148	-0.194169	No
Tex11	4.19465e-06	0.0211453	0.011	0	0.0766657	0.0305062	No
Yaf2	4.2547e-06	-0.121937	0.38	0.446	0.0777632	-0.175918	No
1110038B12Rik	4.49978e-06	0.120792	0.41	0.325	0.0822424	0.174266	No
Zfp91	4.51428e-06	-0.125336	0.585	0.641	0.0825074	-0.180821	No
Oxct1	4.58422e-06	-0.142157	0.548	0.601	0.0837857	-0.20509	No
Rnf11	4.60779e-06	-0.119134	0.276	0.346	0.0842167	-0.171874	No
Gm2a	4.9183e-06	0.093736	0.339	0.254	0.0898918	0.135232	No
Nop56	4.96272e-06	0.0990931	0.505	0.41	0.0907037	0.142961	No
H2-T24	4.97462e-06	0.0888774	0.165	0.102	0.090921	0.128223	No
Plaur	5.09246e-06	0.0855328	0.071	0.032	0.0930749	0.123398	No
Trap1	5.21064e-06	0.0792148	0.356	0.264	0.0952348	0.114283	No
Gm2000	5.37077e-06	0.0535736	0.109	0.059	0.0981615	0.0772904	No
Ppp1r12a	5.38085e-06	-0.0814323	0.706	0.749	0.0983458	-0.117482	No
Sik1	5.59345e-06	-0.147542	0.362	0.433	0.102232	-0.212859	No
Riok1	5.62756e-06	-0.145213	0.477	0.539	0.102855	-0.209498	No
Cntrl	5.76021e-06	-0.177409	0.66	0.692	0.105279	-0.255948	No
Ppp1r16b	5.77561e-06	-0.187732	0.493	0.55	0.105561	-0.270841	No
Snu13	5.84299e-06	0.109019	0.769	0.696	0.106792	0.157281	No
Map11	5.94332e-06	-0.123703	0.303	0.373	0.108626	-0.178465	No
Stk38	5.98565e-06	0.142927	0.511	0.415	0.1094	0.2062	No
Sigmar1	6.01787e-06	0.0500437	0.163	0.1	0.109989	0.0721977	No
2810004N23Rik	6.05374e-06	0.0915021	0.362	0.273	0.110644	0.13201	No
Abr	6.07505e-06	-0.117152	0.315	0.396	0.111034	-0.169014	No
Arpc2	6.20145e-06	-0.0750479	0.98	0.979	0.113344	-0.108271	No
Trim30a	6.51526e-06	-0.14189	0.419	0.493	0.119079	-0.204704	No
Rfk	6.61792e-06	-0.134433	0.319	0.386	0.120956	-0.193945	No
Mindy3	6.77435e-06	-0.135689	0.322	0.395	0.123815	-0.195758	No
Hist1h2ap	6.82443e-06	-0.000667454	0.306	0.396	0.12473	-0.000962932	No
Lamc1	6.98945e-06	-0.0797469	0.09	0.151	0.127746	-0.11505	No
Fam241a	7.27777e-06	0.0771913	0.126	0.073	0.133016	0.111363	No
Otulin	7.49872e-06	-0.151891	0.469	0.519	0.137054	-0.219133	No
Dtx3	7.61154e-06	-0.128059	0.389	0.461	0.139116	-0.18475	No
Tgoln1	7.70389e-06	-0.15314	0.472	0.531	0.140804	-0.220935	No
Eif4g3	7.72559e-06	-0.151244	0.601	0.642	0.141201	-0.218199	No
Nedd4l	7.73954e-06	0.0467719	0.044	0.016	0.141456	0.0674776	No
Egr1	7.91059e-06	-0.166471	0.353	0.444	0.144582	-0.240167	No
Ms4a4b	7.91436e-06	-0.0833315	0.999	0.994	0.144651	-0.120222	No
Aggf1	8.07518e-06	-0.12411	0.404	0.476	0.14759	-0.179052	No
Tbc1d2b	8.32484e-06	-0.141965	0.298	0.363	0.152153	-0.204813	No
Smim8	8.34847e-06	0.0705929	0.237	0.163	0.152585	0.101844	No
Idh2	8.35246e-06	0.0761038	0.144	0.088	0.152658	0.109795	No
St6galnac3	8.43562e-06	-0.103148	0.133	0.198	0.154178	-0.148811	No
Ociad2	8.52514e-06	-0.119597	0.137	0.199	0.155814	-0.172541	No
Adam10	8.53381e-06	-0.182782	0.438	0.501	0.155972	-0.263699	No
Wnt5b	8.53664e-06	0.033868	0.026	0.006	0.156024	0.0488611	No
Cd27	8.69702e-06	-0.103211	0.781	0.815	0.158955	-0.148902	No
Trav10d	8.77902e-06	-0.224971	0.018	0.056	0.160454	-0.324565	No
2900026A02Rik	8.92143e-06	-0.132461	0.232	0.301	0.163057	-0.191101	No
Casp1	9.00139e-06	-0.109751	0.208	0.277	0.164518	-0.158338	No
Nop58	9.12755e-06	0.129776	0.581	0.502	0.166824	0.187227	No
Prrt1	9.18279e-06	-0.129334	0.115	0.177	0.167834	-0.186589	No
Oip5os1	9.26142e-06	-0.110746	0.488	0.544	0.169271	-0.159772	No
Satb1	9.52838e-06	0.18974	0.639	0.559	0.17415	0.273737	No
Ikzf1	9.69186e-06	-0.148084	0.655	0.691	0.177138	-0.21364	No
Phb	9.7466e-06	0.100057	0.559	0.474	0.178139	0.144352	No
Cast	9.82026e-06	-0.151967	0.63	0.657	0.179485	-0.219242	No
Ifngr2	9.85716e-06	0.0715335	0.07	0.032	0.180159	0.103201	No
Pde4d	1.03898e-05	-0.135409	0.436	0.506	0.189895	-0.195354	No
Il12rb2	1.06371e-05	-0.1169	0.418	0.486	0.194414	-0.168651	No
Atp6v1f	1.06561e-05	-0.095855	0.821	0.841	0.194762	-0.13829	No
Napsa	1.06607e-05	-0.116394	0.221	0.295	0.194846	-0.167921	No
Ppp1r12c	1.07319e-05	-0.100532	0.273	0.346	0.196147	-0.145038	No
Cklf	1.08486e-05	0.0978831	0.422	0.324	0.19828	0.141215	No
Prmt5	1.10617e-05	0.0792339	0.272	0.194	0.202174	0.11431	No
mt-Nd5	1.12065e-05	0.121169	0.919	0.904	0.204821	0.174809	No
Fdps	1.1277e-05	0.0804688	0.264	0.19	0.206109	0.116092	No
Myl6	1.12981e-05	-0.0782998	0.964	0.961	0.206495	-0.112963	No
Chp1	1.13634e-05	-0.12144	0.474	0.528	0.207689	-0.175202	No
Cyb5r4	1.14035e-05	-0.112174	0.315	0.389	0.208421	-0.161834	No
Lsm4	1.21016e-05	0.114202	0.657	0.593	0.221181	0.164759	No
Sdad1	1.21516e-05	0.0794681	0.337	0.252	0.222094	0.114648	No
Iqgap1	1.23503e-05	-0.102793	0.839	0.871	0.225726	-0.148299	No
Eef1g	1.23958e-05	0.108867	0.838	0.808	0.226557	0.157061	No
Arih2	1.3382e-05	-0.125619	0.309	0.373	0.244584	-0.181229	No
Fut7	1.34013e-05	-0.0848513	0.096	0.154	0.244935	-0.122415	No
Serpinb9	1.34901e-05	-0.169941	0.513	0.59	0.246558	-0.245174	No
Coch	1.35189e-05	-0.0580129	0.01	0.041	0.247084	-0.083695	No
Chchd1	1.38821e-05	0.110632	0.537	0.454	0.253723	0.159608	No
Yae1d1	1.39052e-05	0.0488208	0.129	0.075	0.254146	0.0704335	No
Gfod1	1.41407e-05	-0.12837	0.186	0.25	0.25845	-0.185199	No
Bin1	1.43856e-05	-0.0947428	0.319	0.39	0.262926	-0.136685	No
Calhm2	1.44632e-05	-0.10807	0.155	0.214	0.264343	-0.155912	No
Lilr4b	1.4796e-05	-0.129451	0.141	0.209	0.270426	-0.186759	No
Zfp36l1	1.49763e-05	-0.0993492	0.857	0.887	0.273721	-0.143331	No
Ltv1	1.49767e-05	0.0667845	0.228	0.156	0.273729	0.0963497	No
B4galt5	1.50979e-05	-0.171676	0.304	0.373	0.275945	-0.247675	No
Zgpat	1.51223e-05	-0.119861	0.708	0.74	0.27639	-0.172922	No
Lpxn	1.51883e-05	-0.12014	0.567	0.622	0.277597	-0.173326	No
Pvrig	1.54407e-05	-0.116397	0.125	0.185	0.28221	-0.167926	No
Lyst	1.57619e-05	-0.184117	0.452	0.516	0.28808	-0.265625	No
Auh	1.57938e-05	-0.121823	0.386	0.452	0.288663	-0.175753	No
Gm21887	1.62343e-05	-0.06227	0.035	0.079	0.296714	-0.0898367	No
Ecm1	1.62911e-05	0.0306841	0.032	0.01	0.297752	0.0442678	No
Parp4	1.64823e-05	-0.14014	0.367	0.424	0.301248	-0.20218	No
Sec61b	1.66507e-05	0.0948031	0.911	0.889	0.304325	0.136772	No
Rbms1	1.68027e-05	-0.120918	0.653	0.705	0.307103	-0.174448	No
Nfat5	1.71144e-05	-0.158711	0.441	0.504	0.3128	-0.228972	No
Eno1b	1.72869e-05	0.0591025	0.275	0.192	0.315953	0.0852669	No
Gm26520	1.73819e-05	0.0353606	0.046	0.017	0.31769	0.0510145	No
Gm19705	1.74052e-05	0.0637457	0.064	0.029	0.318115	0.0919657	No
Tpm4	1.79547e-05	0.10008	0.72	0.658	0.328158	0.144385	No
Heca	1.80014e-05	-0.113762	0.355	0.431	0.329012	-0.164124	No
Inpp4b	1.83761e-05	-0.151005	0.744	0.79	0.33586	-0.217855	No
1700097N02Rik	1.83833e-05	0.139569	0.451	0.371	0.335992	0.201355	No
Sh2b1	1.86232e-05	-0.0856311	0.27	0.345	0.340376	-0.12354	No
Hsph1	1.88087e-05	-0.191333	0.343	0.422	0.343766	-0.276035	No
Pnrc1	1.89305e-05	-0.095271	0.933	0.944	0.345992	-0.137447	No
Rbm3	1.92612e-05	0.118651	0.944	0.955	0.352037	0.171177	No
Xlr	1.99658e-05	-0.0533928	0.013	0.046	0.364915	-0.0770295	No
Vps37b	2.02304e-05	-0.131653	0.85	0.885	0.369751	-0.189935	No
Uba52	2.03988e-05	0.0740362	0.986	0.988	0.372829	0.106812	No
Lcn4	2.05059e-05	0.0545667	0.056	0.025	0.374787	0.0787231	No
Akap13	2.07056e-05	-0.105998	0.889	0.909	0.378437	-0.152923	No
Cd70	2.0958e-05	0.0229245	0.025	0.006	0.383049	0.0330731	No
Vamp8	2.13793e-05	-0.103454	0.671	0.734	0.390749	-0.149253	No
Gm867	2.17075e-05	0.0103991	0.014	0.002	0.396748	0.0150027	No
Cd40lg	2.21088e-05	0.0639069	0.065	0.03	0.404082	0.0921982	No
Rnf157	2.21097e-05	0.0404753	0.214	0.144	0.404099	0.0583936	No
Tmem126a	2.2138e-05	-0.096355	0.448	0.525	0.404617	-0.139011	No
Lpgat1	2.22534e-05	-0.125384	0.367	0.438	0.406724	-0.180891	No
Ubac2	2.24611e-05	0.123035	0.5	0.418	0.410522	0.177503	No
Ddx24	2.26525e-05	-0.128086	0.767	0.792	0.41402	-0.184789	No
Tln1	2.30398e-05	-0.106308	0.847	0.887	0.421098	-0.15337	No
Upf1	2.30803e-05	-0.13183	0.305	0.365	0.42184	-0.190191	No
Rpl22	2.31533e-05	0.0728021	0.97	0.967	0.423173	0.105031	No
Jpt1	2.33143e-05	0.118145	0.843	0.8	0.426115	0.170447	No
Lsm7	2.34296e-05	0.0994221	0.607	0.526	0.428223	0.143436	No
Ypel2	2.34518e-05	-0.0872524	0.061	0.111	0.428629	-0.125879	No
Lmna	2.36727e-05	0.0551992	0.071	0.034	0.432666	0.0796356	No
Mlh1	2.38531e-05	0.0540645	0.163	0.104	0.435963	0.0779986	No
Tes	2.38886e-05	-0.11421	0.751	0.812	0.436613	-0.164771	No
Tpm3	2.42338e-05	0.0769819	0.939	0.94	0.442922	0.111061	No
Sfmbt2	2.42788e-05	0.0398869	0.023	0.005	0.443744	0.0575447	No
Gls	2.43323e-05	-0.158689	0.617	0.643	0.444721	-0.22894	No
Cd320	2.47912e-05	0.024522	0.097	0.053	0.453109	0.0353777	No
Isg20	2.48371e-05	-0.136598	0.261	0.337	0.453948	-0.197069	No
Gar1	2.49215e-05	0.0971778	0.409	0.323	0.45549	0.140198	No
Ciao2b	2.56748e-05	0.108991	0.559	0.483	0.469258	0.157241	No
Tnfrsf26	2.57117e-05	0.0439708	0.043	0.016	0.469933	0.0634365	No
Hspa4l	2.58926e-05	-0.124821	0.198	0.262	0.473238	-0.180079	No
Suds3	2.60271e-05	-0.120174	0.399	0.461	0.475697	-0.173374	No
Susd3	2.65856e-05	-0.114232	0.316	0.379	0.485905	-0.164802	No
Pls3	2.71587e-05	-0.0472663	0.019	0.055	0.49638	-0.0681909	No
Fli1	2.72803e-05	-0.122436	0.627	0.683	0.498602	-0.176638	No
Faah	2.89087e-05	0.0892835	0.236	0.166	0.528364	0.128809	No
Dgkg	2.90389e-05	-0.0761465	0.036	0.077	0.530744	-0.109856	No
Ggct	2.9069e-05	-0.108423	0.16	0.222	0.531294	-0.156421	No
Sipa1	2.90742e-05	-0.12529	0.519	0.575	0.531389	-0.180755	No
Nop10	2.94144e-05	0.101603	0.775	0.704	0.537608	0.146582	No
Cpa3	2.98656e-05	0.0254836	0.02	0.004	0.545854	0.0367651	No
Cdh1	3.01463e-05	0.022278	0.018	0.003	0.550984	0.0321404	No
Mettl27	3.02247e-05	0.0339974	0.032	0.01	0.552417	0.0490479	No
Tacc2	3.06355e-05	-0.0978191	0.078	0.129	0.559925	-0.141123	No
S100a6	3.1203e-05	-0.0288578	0.718	0.808	0.570297	-0.0416329	No
Ccdc92	3.13208e-05	-0.11701	0.18	0.241	0.572451	-0.168809	No
Ubl5	3.16462e-05	-0.0894112	0.905	0.893	0.578398	-0.128993	No
Eepd1	3.19487e-05	0.0177605	0.011	0.001	0.583926	0.0256229	No
Mrpl11	3.28024e-05	0.0600387	0.326	0.243	0.599529	0.0866175	No
Cd74	3.29465e-05	-0.000933077	0.171	0.112	0.602164	-0.00134615	No
Rala	3.30379e-05	0.087477	0.442	0.352	0.603833	0.126203	No
Gimap8	3.3182e-05	-0.0918638	0.595	0.651	0.606467	-0.132531	No
Glcci1	3.36042e-05	-0.0815135	0.132	0.194	0.614184	-0.117599	No
Ptpn1	3.36115e-05	-0.101201	0.69	0.72	0.614317	-0.146003	No
Lrig1	3.40235e-05	0.0400405	0.083	0.043	0.621848	0.0577662	No
Il1b	3.40886e-05	0.0618113	0.052	0.022	0.623038	0.0891749	No
Cnr2	3.4255e-05	0.0294568	0.028	0.008	0.626079	0.0424972	No
Pml	3.4258e-05	-0.146201	0.334	0.398	0.626134	-0.210923	No
Gmfg	3.42794e-05	-0.0960458	0.831	0.838	0.626524	-0.138565	No
Dhrs7	3.4511e-05	-0.111508	0.363	0.424	0.630758	-0.160872	No
Suclg1	3.5006e-05	0.0906375	0.495	0.407	0.639805	0.130762	No
Gins1	3.51212e-05	0.0344852	0.091	0.049	0.641911	0.0497516	No
Agpat2	3.576e-05	-0.106613	0.145	0.203	0.653585	-0.15381	No
Gnptab	3.59522e-05	-0.132859	0.399	0.46	0.657098	-0.191675	No
Arl2	3.60561e-05	0.053654	0.154	0.098	0.658998	0.0774064	No
Ctsc	3.60915e-05	-0.168493	0.555	0.602	0.659645	-0.243084	No
Atp5g1	3.63652e-05	0.110239	0.792	0.734	0.664646	0.159042	No
1110038F14Rik	3.65125e-05	0.0884432	0.347	0.264	0.667339	0.127597	No
Whrn	3.65957e-05	0.0265034	0.031	0.01	0.668859	0.0382364	No
Ss18	3.73739e-05	-0.102442	0.535	0.584	0.683083	-0.147792	No
Rrp9	3.76234e-05	0.0427205	0.228	0.158	0.687643	0.0616326	No
Gnl3	3.91101e-05	0.109022	0.404	0.324	0.714815	0.157285	No
Mta1	3.94969e-05	-0.104091	0.386	0.446	0.721884	-0.150171	No
Grk2	3.97403e-05	-0.105669	0.552	0.594	0.726333	-0.152449	No
Tfam	3.97802e-05	0.0803807	0.317	0.239	0.727063	0.115965	No
Pip4k2a	4.02298e-05	-0.113764	0.405	0.463	0.735281	-0.164127	No
Aftph	4.08881e-05	-0.139428	0.321	0.39	0.747312	-0.201152	No
Sorl1	4.11656e-05	-0.0996594	0.37	0.439	0.752383	-0.143778	No
Ddi2	4.13209e-05	-0.11493	0.188	0.248	0.755222	-0.165808	No
Ndufa11	4.21021e-05	0.0905209	0.724	0.658	0.7695	0.130594	No
Smpdl3b	4.25353e-05	-0.118264	0.18	0.244	0.777417	-0.170618	No
Gdi2	4.29999e-05	-0.113932	0.811	0.847	0.785909	-0.16437	No
Osbpl6	4.42595e-05	0.0466527	0.034	0.011	0.808931	0.0673056	No
Capzb	4.5958e-05	-0.099021	0.868	0.898	0.839975	-0.142857	No
Mif	4.59655e-05	0.155131	0.889	0.901	0.840112	0.223806	No
Vipr1	4.68331e-05	0.0337291	0.03	0.009	0.855968	0.0486609	No
Mrps5	4.71727e-05	0.0947053	0.331	0.258	0.862176	0.136631	No
Pitpnm2	4.73321e-05	-0.11324	0.19	0.252	0.865089	-0.163371	No
Pianp	4.74699e-05	-0.11885	0.281	0.34	0.867608	-0.171465	No
Anapc11	4.75998e-05	0.110283	0.669	0.615	0.869981	0.159105	No
Elovl5	4.79461e-05	0.138035	0.411	0.333	0.876311	0.199142	No
Exosc5	4.83127e-05	0.0936388	0.424	0.338	0.883011	0.135092	No
Gpi1	4.94647e-05	-0.0874913	0.864	0.905	0.904066	-0.126223	No
Ssr4	5.0277e-05	0.096419	0.812	0.76	0.918913	0.139103	No
Lilrb4a	5.05699e-05	-0.172676	0.221	0.286	0.924266	-0.249119	No
Nudt2	5.14281e-05	0.0484919	0.215	0.148	0.939951	0.069959	No
Stag3	5.14591e-05	0.0104916	0.012	0.001	0.940518	0.0151362	No
Hexb	5.155e-05	0.0916361	0.311	0.236	0.942178	0.132203	No
Mapkapk2	5.20573e-05	-0.116086	0.493	0.543	0.95145	-0.167476	No
Pxn	5.22871e-05	-0.10443	0.192	0.256	0.955652	-0.15066	No
Hotairm1	5.27387e-05	0.0301661	0.024	0.006	0.963905	0.0435205	No
Xrn2	5.35415e-05	0.119733	0.799	0.74	0.978579	0.172738	No
Slc25a5	5.42243e-05	0.0987408	0.869	0.828	0.991058	0.142453	No
Rpa2	5.55842e-05	-0.115443	0.494	0.565	1	-0.166549	No
Srpk1	5.64971e-05	0.107092	0.613	0.537	1	0.154501	No
Ppp1cc	5.69319e-05	-0.0939737	0.812	0.838	1	-0.135575	No
Slc38a1	5.79558e-05	-0.12863	0.548	0.603	1	-0.185575	No
Pole4	5.92651e-05	0.128911	0.671	0.593	1	0.18598	No
Cep83	5.93226e-05	0.100864	0.281	0.212	1	0.145516	No
Znrf1	5.96081e-05	0.131381	0.334	0.267	1	0.189543	No
Wdr74	5.97436e-05	0.0610427	0.308	0.232	1	0.088066	No
Yif1a	5.98387e-05	0.0561835	0.274	0.195	1	0.0810557	No
Hdac7	5.98536e-05	-0.0829516	0.363	0.438	1	-0.119674	No
Igf2r	6.04324e-05	-0.170651	0.388	0.443	1	-0.246198	No
Snx18	6.07861e-05	-0.11574	0.27	0.331	1	-0.166978	No
Sgms1	6.08803e-05	0.0579752	0.118	0.07	1	0.0836405	No
Ms4a6b	6.17102e-05	-0.0968107	0.969	0.973	1	-0.139668	No
Unc119b	6.20269e-05	-0.111603	0.294	0.349	1	-0.161009	No
Tox2	6.28117e-05	-0.0342827	0.004	0.027	1	-0.0494595	No
Xaf1	6.30765e-05	-0.105496	0.476	0.54	1	-0.152198	No
Top2b	6.47338e-05	0.099563	0.72	0.639	1	0.143639	No
Rgs2	6.5056e-05	-0.121903	0.375	0.442	1	-0.175869	No
Mia2	6.54501e-05	0.103137	0.456	0.371	1	0.148795	No
Cd83	6.75051e-05	0.0376766	0.041	0.016	1	0.0543559	No
Impa2	6.80021e-05	-0.125076	0.409	0.482	1	-0.180447	No
Esyt1	6.80125e-05	-0.114378	0.76	0.803	1	-0.165013	No
Fbf1	6.88895e-05	0.03569	0.064	0.031	1	0.0514897	No
Crybg1	6.96216e-05	-0.121973	0.466	0.516	1	-0.175969	No
Ranbp1	7.06301e-05	0.104265	0.696	0.64	1	0.150422	No
Nck2	7.10697e-05	0.0631588	0.093	0.052	1	0.0911189	No
Pde5a	7.1399e-05	0.0298092	0.02	0.005	1	0.0430056	No
Trp53inp2	7.29356e-05	-0.0561406	0.044	0.087	1	-0.0809937	No
Tmem238	7.37293e-05	0.0505575	0.224	0.157	1	0.0729391	No
Ablim1	7.37827e-05	0.140764	0.849	0.789	1	0.20308	No
Ldlr	7.4846e-05	0.041769	0.069	0.034	1	0.0602599	No
Lasp1	7.59372e-05	-0.0898244	0.514	0.588	1	-0.129589	No
Chst15	7.60097e-05	0.0372381	0.026	0.008	1	0.0537232	No
A630023P12Rik	7.60923e-05	0.0314551	0.026	0.008	1	0.0453802	No
Sema7a	7.81412e-05	-0.0745817	0.064	0.11	1	-0.107599	No
D1Ertd622e	7.81715e-05	0.0538163	0.078	0.041	1	0.0776405	No
Atf2	8.01674e-05	-0.102758	0.282	0.344	1	-0.148248	No
Mrps24	8.05532e-05	0.0886936	0.714	0.627	1	0.127958	No
Armc6	8.45413e-05	0.0358366	0.094	0.053	1	0.0517012	No
Wdr12	8.5522e-05	0.0762218	0.238	0.173	1	0.109965	No
Hspa5	8.64148e-05	-0.099276	0.898	0.916	1	-0.143225	No
Brd4	8.65016e-05	-0.0903303	0.685	0.731	1	-0.130319	No
Trat1	8.72062e-05	0.0459583	0.034	0.012	1	0.0663038	No
Ptpn7	8.73538e-05	-0.12163	0.487	0.535	1	-0.175476	No
Rabep1	8.77108e-05	-0.102533	0.419	0.48	1	-0.147924	No
Rbm38	8.97589e-05	0.129802	0.453	0.38	1	0.187264	No
Msrb1	9.08733e-05	0.0860778	0.314	0.239	1	0.124184	No
Egln1	9.12632e-05	-0.13054	0.543	0.59	1	-0.18833	No
Acp6	9.21621e-05	0.0719626	0.13	0.082	1	0.10382	No
Rab37	9.24331e-05	0.0731397	0.179	0.121	1	0.105518	No
Upp1	9.45366e-05	0.0253991	0.042	0.017	1	0.0366432	No
Ube2l6	9.47111e-05	-0.106135	0.189	0.246	1	-0.153121	No
Fam104a	9.5479e-05	0.0972039	0.52	0.441	1	0.140236	No
4930523C07Rik	9.60615e-05	0.10927	0.569	0.493	1	0.157643	No
Ric1	9.83772e-05	-0.0740546	0.173	0.236	1	-0.106838	No
Cnn3	9.86235e-05	0.031972	0.036	0.013	1	0.0461258	No
Gpx1	9.9659e-05	0.103183	0.708	0.659	1	0.148862	No
Prrg1	0.000100099	0.0214826	0.036	0.013	1	0.0309928	No
Fip1l1	0.000100625	-0.101259	0.534	0.591	1	-0.146085	No
Uqcr11	0.000101366	0.103044	0.732	0.683	1	0.148661	No
Rgs19	0.000102271	0.0887177	0.496	0.416	1	0.127993	No
Usp25	0.00010232	-0.111495	0.603	0.641	1	-0.160853	No
Rexo5	0.000103116	-0.0890161	0.2	0.261	1	-0.128423	No
Qpct	0.000104209	0.0324388	0.05	0.023	1	0.0467992	No
Acaa2	0.000104604	0.0723902	0.447	0.357	1	0.104437	No
Clec2i	0.000104935	0.0976876	0.179	0.123	1	0.140933	No
Suco	0.000105503	-0.113478	0.51	0.565	1	-0.163715	No
Ndufa9	0.000105778	0.0822645	0.419	0.337	1	0.118683	No
Pear1	0.000106306	-0.0809503	0.109	0.162	1	-0.116787	No
Gpr183	0.000106451	0.119872	0.538	0.445	1	0.172938	No
Cops4	0.000107549	-0.121982	0.439	0.49	1	-0.175983	No
Trav12d-1	0.000108297	0.00720583	0.01	0.001	1	0.0103958	No
Cma1	0.000108456	0.0247354	0.024	0.007	1	0.0356856	No
Tnfrsf14	0.000109134	0.0870471	0.242	0.178	1	0.125582	No
BC035044	0.000109535	0.0211929	0.048	0.021	1	0.0305749	No
Tnfaip8	0.000110677	-0.0812199	0.542	0.607	1	-0.117176	No
Crcp	0.000110852	0.0661011	0.276	0.203	1	0.0953638	No
Pa2g4	0.000112106	0.0947963	0.695	0.624	1	0.136762	No
Nsmce1	0.00011238	0.0948314	0.376	0.303	1	0.136813	No
Timm13	0.000112761	0.0859649	0.7	0.622	1	0.124021	No
Dclk2	0.000113398	-0.0825727	0.129	0.181	1	-0.119127	No
Amz2	0.00011833	0.0849975	0.215	0.154	1	0.122625	No
Rhoa	0.000118957	0.0890337	0.918	0.904	1	0.128449	No
P2rx7	0.000119877	0.0338957	0.023	0.006	1	0.0489012	No
Rpl17	0.000120718	-0.0662702	0.966	0.954	1	-0.0956077	No
Per1	0.00012079	-0.0826228	0.208	0.27	1	-0.119199	No
Hddc2	0.000121177	0.0586486	0.281	0.209	1	0.0846121	No
Ctps	0.000121901	0.0411528	0.151	0.099	1	0.059371	No
Kcnk5	0.00012299	-0.0941481	0.157	0.212	1	-0.135827	No
Irak1	0.000123096	-0.115512	0.413	0.461	1	-0.166648	No
Amigo1	0.000123885	-0.0486006	0.02	0.052	1	-0.0701159	No
Card6	0.000126031	0.0873577	0.135	0.088	1	0.12603	No
Gart	0.000126205	0.0756304	0.297	0.225	1	0.109112	No
Gpr132	0.000126547	0.131563	0.352	0.284	1	0.189805	No
Fth1	0.00012743	-0.0747519	0.987	0.978	1	-0.107844	No
Hccs	0.000128379	-0.114022	0.227	0.28	1	-0.164499	No
Lgals7	0.000128775	0.0917969	0.042	0.017	1	0.132435	No
Malat1	0.000130363	-0.0568297	0.998	0.999	1	-0.0819879	No
H2afz	0.000130737	0.122668	0.895	0.887	1	0.176973	No
Gadd45g	0.000130956	0.114097	0.191	0.134	1	0.164607	No
Gm11808	0.000131436	0.0381832	0.213	0.15	1	0.0550867	No
[truncated: 13,138 more rows]

## Sheet: Fig.4d_tumor_Treg_heatmap
	T1_ctrl	T2_PDL1	T3_tigit2b	T4_tigit2a	T5_PDL1tg2b	T6_PDL1tg2a
[truncated: 10 more rows]

[truncated: 2 more sheets: Fig.4d_volcano_PT2b_vs_PDL1, Fig.4d_volcano_PT2a_vs_PDL1]
