# Supplementary material for: Anti-TIGIT antibody improves PD-L1 blockade through myeloid and Treg cells
Source: Nature. 2024 Feb 28;627(8004):646–55. doi: 10.1038/s41586-024-07121-9 (PMC11139643; doi:10.1038/s41586-024-07121-9)
Supplement: Supplementary file 8 — Source Data Fig. 5 [file 41586_2024_7121_MOESM8_ESM.xlsx]

## Sheet: Fig.5a
Fig 5a left	Tumor DC MHC-II MFI
	Control IgG	PDL1 + control	PDL1 + TIGIT LALAPG	PDL1 + TIGIT IgG2b	PDL1 + TIGIT IgG2a
	4849	4331	4696	4771	6298
	4495	3534	4033	4861	5702
	3300	4082	4987	7017	6739
	4086	6127	3184	5865	6447
	3574	3280	7404	6752	6298
Fig 5a Middle	Tumor Macrophage MHC-II MFI
	Control IgG	PDL1 + control	PDL1 + TIGIT LALAPG	PDL1 + TIGIT IgG2b	PDL1 + TIGIT IgG2a
	4772	3252	3658	4095	5373
	3827	2891	2863	3964	4546
	2883	3275	3520	5411	4855
	3244	5081	2844	4446	5362
	2449	3118	4961	5390	4906
Fig 5a Right	Tumor Monocyte MHC-II MFI
	Control IgG	PDL1 + control	PDL1 + TIGIT LALAPG	PDL1 + TIGIT IgG2b	PDL1 + TIGIT IgG2a
	1011	1031	1104	1421	1692
	1147	996	812	1472	1215
	888	590	1284	1736	2098
	964	1263	935	1975	2109
	667	1159	2727	1835	1472

## Sheet: Fig.5b,c
Fig.5b	% IFNg+TNFa+ of tumor CD8+ T cells
	Control IgG	PDL1 + control	PDL1 + TIGIT LALAPG	PDL1 + TIGIT IgG2b	PDL1 + TIGIT IgG2a
	5.74	2.76	1.8	2.75	30.6
	3.51	1.19	2.5	3.87	12.7
	1.19	1.08	6.63	20.8	26.9
	1.75	8.57	1.07	15.2	23.6
	0.86	2.11	11.6	18.7	11.9
Fig.5c
	% IFNg+TNFa+ of tumor CD4+ T cells
	Control IgG	PDL1 + control	PDL1 + TIGIT LALAPG	PDL1 + TIGIT IgG2b	PDL1 + TIGIT IgG2a
	7.77	2.07	3.14	3.84	17.8
	5.28	1.5	3.05	5.2	16.9
	2.63	1.62	4.9	16.2	19.1
	1.93	7.23	1.96	9.65	20.3
	1.16	2.03	9.77	21.1	15.6

## Sheet: Fig.5d-f
Fig. 5d
	% tetramer+ of tumor CD8+ T cells
	Control IgG	PDL1 + control	TIGIT IgG2a + control	PDL1 + TIGIT IgG2a
	41	16.6	50.5	57.2
	12.3	26.3	36.4	37.9
	26.3	30.2	45.8	60.4
	13.6	22.6	21.7	31
	9.71	17.4	21.7	61.1
Fig. 5e
	% TCF1+TIM3+ of tumor tetramer+ CD8+ T cells
	Control IgG	PDL1 + control	TIGIT IgG2a + control	PDL1 + TIGIT IgG2a
	1.99	1.63		5.44
	2.96		10.8	12.7
	2.22	2.08	9.77	13.1
	1.54	5.66	8.93	9.96
	1.75	2.85		8.71
Fig. 5f
	% TOX+ of tumor tetramer+ CD8+ T cells
	Control IgG	PDL1 + control	TIGIT IgG2a + control	PDL1 + TIGIT IgG2a
	85.5	96.3		2.95
	88.8		35.2	21.4
	95.5	94.4	22.1	18
	94.9	79.3	40.9	17.4
	94.1	93.8		19
