# Supplementary material for: Anti-TIGIT antibody improves PD-L1 blockade through myeloid and Treg cells
Source: Nature. 2024 Feb 28;627(8004):646–55. doi: 10.1038/s41586-024-07121-9 (PMC11139643; doi:10.1038/s41586-024-07121-9)
Supplement: Supplementary file 9 — Source Data Fig. 6 [file 41586_2024_7121_MOESM9_ESM.xlsx]

## Sheet: Fig.6a_tumor_CD8_heatmap
	T1_IgG2a	T2_PT	T7_PT_antiCSF1R
Klf2	2.86479	4.52059	2.50717
Ccr7	1.41749	2.49559	3.1255
Sell	0.525149	0.908041	0.366411
Itgb7	0.687434	1.31895	0.925606
Il7r	1.50949	2.13306	1.33878
Slamf6	0.259947	0.514212	0.294797
Tcf7	0.732014	1.403	0.490679
Lef1	0.442431	0.628847	0.353969
S1pr1	0.302975	0.686715	0.217782
Tox	2.08123	1.22432	1.39482
Havcr2	1.57676	1.12203	1.28065
Nr4a2	5.18194	3.79766	5.95193
Lag3	4.90023	2.65809	3.40185
Pdcd1	6.76757	3.83532	5.9091
Id2	11.4277	8.33833	8.08149
Tigit	3.61675	1.72313	2.39048
Cxcr6	7.09046	4.76489	4.7576

## Sheet: Fig.6a_volcano_PT_vs_Ctr
	p_val	avg_logFC	pct.1	pct.2	p_val_adj	log2FC	label_in_plot
Rpl38	2.44922e-193	0.642667	0.982	0.989	4.19233e-189	0.927173	No
Rps29	3.2694e-182	0.666055	0.98	0.988	5.59623e-178	0.960914	No
Rps28	4.25689e-157	0.608724	0.978	0.987	7.28652e-153	0.878204	No
Rpl37	7.59952e-134	0.443983	0.982	0.992	1.30081e-129	0.640533	No
Rpl37a	1.30837e-130	0.424864	0.981	0.988	2.23954e-126	0.612949	No
Rpl39	2.49597e-125	0.408126	0.978	0.996	4.27234e-121	0.588801	No
Gm10076	8.48001e-122	0.427008	0.986	0.995	1.45152e-117	0.616043	No
Rps21	8.73691e-106	0.479384	0.984	0.99	1.4955e-101	0.691606	No
Rpl36	3.86091e-88	0.365594	0.977	0.991	6.60871e-84	0.527441	No
Rps27	7.38292e-75	0.46932	0.988	0.996	1.26373e-70	0.677086	No
Rplp2	2.40927e-53	0.257204	0.982	0.99	4.12395e-49	0.371066	No
Tigit	1.88625e-52	-0.527907	0.51	0.767	3.22869e-48	-0.761608	Yes
Rps26	3.24401e-51	0.269948	0.983	0.996	5.55276e-47	0.389452	No
mt-Atp8	2.08801e-46	-0.300028	0.971	0.992	3.57405e-42	-0.432849	No
Pdcd1	8.47963e-46	-0.474011	0.602	0.828	1.45146e-41	-0.683853	Yes
Lag3	5.88229e-42	-0.478051	0.579	0.799	1.00687e-37	-0.689681	Yes
Eef1a1	1.45449e-40	-0.172861	0.999	1	2.48964e-36	-0.249385	No
Rpl41	5.3047e-37	0.296535	0.933	0.946	9.08006e-33	0.42781	No
Rpl3	6.21661e-35	-0.216119	0.97	0.996	1.0641e-30	-0.311794	No
Sec61g	1.41847e-34	0.310552	0.869	0.842	2.428e-30	0.448031	No
Atp5md	1.18072e-33	0.328461	0.822	0.772	2.02103e-29	0.473869	No
Tomm7	1.22254e-32	0.288576	0.836	0.79	2.09262e-28	0.416327	No
Sh2d2a	4.67444e-32	-0.374026	0.726	0.848	8.00124e-28	-0.539605	No
Klrc1	3.63874e-31	-0.332575	0.693	0.868	6.22843e-27	-0.479805	No
Gm42418	1.07045e-30	0.393624	1	1	1.83228e-26	0.567879	No
Cd8a	1.08548e-30	-0.337657	0.756	0.894	1.85802e-26	-0.487137	No
Rplp0	1.35662e-30	-0.181848	0.988	0.999	2.32212e-26	-0.262351	No
Cd3e	2.41686e-30	-0.206994	0.976	0.997	4.13693e-26	-0.298629	No
mt-Co3	1.92193e-29	-0.223329	0.966	0.991	3.28977e-25	-0.322196	No
Cst7	6.38953e-29	-0.320941	0.702	0.86	1.0937e-24	-0.46302	No
Crip1	6.00203e-28	0.543279	0.847	0.836	1.02737e-23	0.783786	No
Eef2	2.8403e-27	-0.17537	0.991	0.999	4.86174e-23	-0.253006	No
Rpl34	4.45029e-27	0.170678	0.987	0.993	7.61755e-23	0.246237	No
Tmsb10	1.19678e-26	0.207523	0.994	0.998	2.04852e-22	0.299392	No
Pfn1	2.62895e-26	-0.195221	0.982	0.997	4.49997e-22	-0.281644	No
Ctla4	3.89143e-26	-0.32249	0.599	0.772	6.66096e-22	-0.465255	No
Atp5k	2.16304e-25	0.307998	0.594	0.436	3.70247e-21	0.444347	No
Rpl18a	6.18451e-25	-0.141379	0.992	0.999	1.0586e-20	-0.203967	No
Tox	6.86107e-25	-0.325879	0.464	0.648	1.17441e-20	-0.470145	Yes
Atp5mpl	7.04296e-25	0.306506	0.801	0.754	1.20554e-20	0.442195	No
Nkg7	7.7907e-25	-0.24953	0.872	0.945	1.33353e-20	-0.359996	No
Ptpn6	3.9764e-24	-0.299151	0.576	0.743	6.80641e-20	-0.431583	No
Fxyd5	4.36882e-24	-0.195758	0.979	0.991	7.47811e-20	-0.282419	No
Ndufa3	1.41526e-23	0.266878	0.774	0.685	2.42251e-19	0.385023	No
Zap70	1.42274e-23	-0.273302	0.672	0.81	2.43531e-19	-0.394292	No
Cd3g	2.22795e-23	-0.225395	0.967	0.977	3.81358e-19	-0.325177	No
Ndufb1-ps	2.35684e-23	0.312368	0.633	0.507	4.0342e-19	0.450652	No
Cxcr6	2.42793e-23	-0.338901	0.655	0.811	4.15589e-19	-0.48893	Yes
Rpl35a	1.49369e-22	0.19178	0.943	0.954	2.55675e-18	0.276679	No
Rap1a	2.45244e-22	-0.247865	0.704	0.855	4.19784e-18	-0.357594	No
Dusp2	2.44375e-21	-0.31221	0.727	0.861	4.18297e-17	-0.450424	No
Itgav	3.62873e-21	-0.299865	0.442	0.609	6.21129e-17	-0.432614	No
Cox6c	4.48733e-21	0.210315	0.887	0.902	7.68097e-17	0.303421	No
Rpl31	2.75526e-20	0.219347	0.902	0.925	4.71619e-16	0.316451	No
Emp3	3.47383e-20	0.364415	0.66	0.519	5.94616e-16	0.52574	No
Ptms	1.21547e-19	-0.281722	0.579	0.737	2.08052e-15	-0.406439	No
H2-K1	1.93538e-19	-0.149385	0.998	1	3.31279e-15	-0.215517	No
Rpl35	2.58405e-19	0.156635	0.982	0.988	4.42313e-15	0.225976	No
B2m	3.55329e-19	0.149761	0.993	0.997	6.08216e-15	0.21606	No
Id2	6.14228e-19	-0.285797	0.801	0.888	1.05137e-14	-0.412318	Yes
Casp3	6.63379e-19	-0.27381	0.506	0.671	1.13551e-14	-0.395024	No
Rpsa	7.576e-19	-0.145395	0.995	1	1.29678e-14	-0.20976	No
Ndfip1	1.10734e-18	-0.207749	0.893	0.944	1.89544e-14	-0.299719	No
mt-Nd4l	1.1134e-18	-0.217749	0.846	0.931	1.9058e-14	-0.314145	No
Pglyrp1	1.30429e-18	-0.249422	0.581	0.76	2.23255e-14	-0.359839	No
Emb	1.30517e-18	0.452776	0.339	0.186	2.23405e-14	0.653218	No
mt-Cytb	3.42146e-18	-0.190025	0.934	0.973	5.85651e-14	-0.274148	No
Ctla2a	3.80614e-18	-0.374491	0.618	0.751	6.51497e-14	-0.540277	No
Gstp1	5.70279e-18	-0.228548	0.74	0.859	9.76146e-14	-0.329725	No
Rps15	7.49936e-18	0.182104	0.92	0.927	1.28367e-13	0.262721	No
B4galnt1	7.73427e-18	-0.233291	0.787	0.899	1.32388e-13	-0.336568	No
Il2rb	9.92419e-18	-0.237721	0.812	0.909	1.69872e-13	-0.342959	No
Gzma	1.09428e-17	0.706815	0.274	0.135	1.87308e-13	1.01972	No
Klre1	1.21874e-17	-0.278064	0.399	0.562	2.08612e-13	-0.401161	No
mt-Co2	1.50287e-17	-0.140297	0.984	0.995	2.57247e-13	-0.202406	No
Rpl36a	2.1694e-17	0.182827	0.959	0.981	3.71337e-13	0.263764	No
Unc119	4.77093e-17	-0.228667	0.37	0.527	8.1664e-13	-0.329897	No
Fkbp1a	5.6301e-17	-0.212329	0.758	0.883	9.63705e-13	-0.306327	No
Nr4a2	6.24627e-17	-0.253503	0.633	0.787	1.06917e-12	-0.365727	Yes
Atp5e	6.4509e-17	0.161309	0.939	0.954	1.1042e-12	0.23272	No
Mdfic	9.3978e-17	-0.223936	0.375	0.546	1.60862e-12	-0.323072	No
Anxa2	1.60742e-16	-0.209461	0.762	0.885	2.75142e-12	-0.302189	No
Csf1	1.64151e-16	-0.291057	0.418	0.588	2.80978e-12	-0.419907	No
Ptprcap	1.69595e-16	-0.200403	0.86	0.933	2.90296e-12	-0.289121	No
Rps3	1.72344e-16	-0.115522	0.991	0.996	2.95001e-12	-0.166662	No
Ciapin1	2.30888e-16	-0.216569	0.439	0.598	3.95212e-12	-0.312443	No
Itgb7	2.31412e-16	0.317905	0.317	0.174	3.96108e-12	0.458639	Yes
Eif3e	2.42849e-16	-0.203306	0.732	0.865	4.15685e-12	-0.293308	No
Chst12	3.99354e-16	-0.207569	0.322	0.477	6.83575e-12	-0.299459	No
Naca	4.22815e-16	-0.143858	0.961	0.993	7.23732e-12	-0.207543	No
Cnn2	5.82158e-16	-0.176667	0.877	0.936	9.96479e-12	-0.254877	No
Plek	1.04161e-15	-0.229463	0.454	0.615	1.78292e-11	-0.331045	No
Litaf	1.09559e-15	-0.215926	0.459	0.629	1.87532e-11	-0.311516	No
Thy1	1.31023e-15	-0.200149	0.914	0.957	2.24272e-11	-0.288754	No
Actb	2.06918e-15	-0.146866	0.999	1	3.54182e-11	-0.211884	No
Rln3	2.83657e-15	-0.12434	0.023	0.11	4.85536e-11	-0.179385	No
Rora	4.76036e-15	0.304058	0.182	0.077	8.14831e-11	0.438664	No
Ifi27l2a	6.13688e-15	0.641949	0.819	0.78	1.05045e-10	0.926136	No
Sh3bgrl	7.86347e-15	-0.281649	0.442	0.569	1.34599e-10	-0.406334	No
Eif3h	8.78906e-15	-0.153132	0.917	0.96	1.50442e-10	-0.220923	No
Klrk1	1.18137e-14	-0.201738	0.683	0.819	2.02216e-10	-0.291047	No
Son	1.30671e-14	0.240258	0.809	0.754	2.2367e-10	0.346619	No
Eef1d	1.3673e-14	-0.173637	0.826	0.9	2.34041e-10	-0.250505	No
Nrgn	1.49035e-14	-0.225321	0.483	0.67	2.55102e-10	-0.32507	No
Zbtb32	2.26295e-14	-0.223074	0.375	0.532	3.8735e-10	-0.321828	No
Klrd1	2.56418e-14	-0.21943	0.777	0.88	4.38911e-10	-0.31657	No
Tcf7	3.12356e-14	0.327434	0.286	0.155	5.3466e-10	0.472388	Yes
Ly6a	3.36142e-14	0.680234	0.464	0.329	5.75375e-10	0.981371	No
Ctsb	5.03702e-14	-0.200302	0.606	0.759	8.62186e-10	-0.288975	No
Rps25	5.194e-14	0.172551	0.932	0.943	8.89056e-10	0.248939	No
Prf1	5.38536e-14	-0.197243	0.575	0.753	9.21812e-10	-0.284561	No
Lcp1	6.29469e-14	-0.15288	0.892	0.951	1.07746e-09	-0.220559	No
Tnfrsf18	6.84466e-14	-0.244181	0.678	0.796	1.1716e-09	-0.352279	No
Rpl4	8.8889e-14	-0.14049	0.94	0.983	1.52151e-09	-0.202684	No
Cfl1	1.00317e-13	-0.14723	0.965	0.99	1.71713e-09	-0.212408	No
Ctsa	1.02185e-13	-0.160404	0.469	0.623	1.7491e-09	-0.231414	No
Vasp	1.24039e-13	-0.186576	0.688	0.801	2.12317e-09	-0.269172	No
Lck	1.36602e-13	-0.140697	0.926	0.97	2.33822e-09	-0.202982	No
Sdf4	1.37013e-13	-0.225915	0.78	0.887	2.34524e-09	-0.325926	No
Nfatc1	1.44358e-13	-0.212679	0.564	0.694	2.47097e-09	-0.306831	No
Aopep	1.49459e-13	-0.190043	0.44	0.579	2.55828e-09	-0.274174	No
Cdkn1a	1.49939e-13	0.32147	0.194	0.092	2.56651e-09	0.463783	No
Rpl9-ps6	1.81378e-13	-0.108718	0.986	0.998	3.10464e-09	-0.156847	No
Ier5l	1.84374e-13	-0.334738	0.344	0.482	3.15592e-09	-0.482925	No
Clta	1.96897e-13	-0.161197	0.808	0.894	3.37028e-09	-0.232559	No
Zyx	2.11903e-13	-0.190131	0.731	0.842	3.62714e-09	-0.274301	No
Bola2	2.16626e-13	0.255905	0.56	0.461	3.70798e-09	0.369193	No
Coro1a	3.11957e-13	-0.129014	0.975	0.985	5.33977e-09	-0.186128	No
Jak3	3.62482e-13	-0.177323	0.525	0.677	6.20461e-09	-0.255824	No
Ap2m1	3.65037e-13	-0.189043	0.628	0.746	6.24834e-09	-0.272732	No
Ctsw	3.84537e-13	-0.183328	0.763	0.855	6.58211e-09	-0.264486	No
Arpc1b	4.31427e-13	-0.135524	0.916	0.968	7.38474e-09	-0.195519	No
Rpl19	5.44827e-13	-0.0930979	0.99	0.997	9.32581e-09	-0.134312	No
Arsb	5.68889e-13	-0.213653	0.409	0.551	9.73767e-09	-0.308237	No
Klf2	8.41439e-13	0.356577	0.516	0.375	1.44029e-08	0.514432	Yes
Tnfrsf4	8.75292e-13	-0.20809	0.412	0.557	1.49824e-08	-0.30021	No
Gapdh	9.20436e-13	-0.173274	0.814	0.903	1.57551e-08	-0.249982	No
Ccl4	1.22386e-12	-0.247152	0.529	0.688	2.09488e-08	-0.356565	No
Prkch	1.3436e-12	-0.179504	0.652	0.769	2.29984e-08	-0.258969	No
Baz1a	1.66637e-12	-0.223918	0.52	0.645	2.85233e-08	-0.323046	No
Itih5	1.8752e-12	-0.197634	0.149	0.263	3.20978e-08	-0.285126	No
Tecr	2.54733e-12	-0.172865	0.563	0.697	4.36026e-08	-0.249391	No
Capg	3.53805e-12	-0.196384	0.601	0.762	6.05608e-08	-0.283322	No
Trbc1	3.64794e-12	-0.243371	0.334	0.484	6.24418e-08	-0.35111	No
Cd69	4.70994e-12	0.364585	0.617	0.515	8.062e-08	0.525985	No
Tnfrsf9	6.70116e-12	-0.163385	0.623	0.794	1.14704e-07	-0.235715	No
Trbv13-3	6.96931e-12	-0.476784	0.048	0.134	1.19294e-07	-0.687854	No
Hip1	7.6581e-12	-0.165138	0.302	0.436	1.31084e-07	-0.238244	No
Cops9	8.48152e-12	0.224324	0.638	0.562	1.45178e-07	0.32363	No
Ccl3	9.01232e-12	-0.0856303	0.269	0.404	1.54264e-07	-0.123538	No
Trav6d-7	1.07263e-11	-0.070766	0.001	0.048	1.83601e-07	-0.102094	No
Ptp4a3	1.26715e-11	-0.1741	0.278	0.403	2.16898e-07	-0.251173	No
Actr3	1.42544e-11	-0.157598	0.866	0.93	2.43992e-07	-0.227367	No
Rpl11	1.45423e-11	-0.0862327	0.989	0.999	2.4892e-07	-0.124407	No
Ech1	1.63636e-11	-0.171462	0.563	0.71	2.80096e-07	-0.247367	No
Tkt	1.8116e-11	-0.169499	0.594	0.73	3.10091e-07	-0.244536	No
Trav3-3	2.24525e-11	0.325109	0.363	0.236	3.8432e-07	0.469033	No
Rpl27	2.81475e-11	0.0853974	0.981	0.994	4.818e-07	0.123202	No
Ugcg	3.07636e-11	-0.1926	0.624	0.752	5.26581e-07	-0.277864	No
Plscr1	3.27494e-11	-0.182748	0.358	0.489	5.60572e-07	-0.26365	No
Klf3	3.37529e-11	0.343548	0.161	0.076	5.77748e-07	0.495635	No
Tle5	3.39557e-11	-0.137176	0.897	0.957	5.8122e-07	-0.197903	No
Rpl13a	3.57388e-11	-0.0947456	0.982	0.993	6.1174e-07	-0.136689	No
Slc25a3	3.83229e-11	-0.140897	0.857	0.92	6.55973e-07	-0.203272	No
Trav6-7-dv9	4.77812e-11	-0.19242	0.027	0.095	8.17871e-07	-0.277604	No
Cox7c	4.99284e-11	0.154051	0.849	0.868	8.54624e-07	0.222249	No
Bcl2l11	5.46671e-11	-0.183776	0.318	0.454	9.35736e-07	-0.265133	No
Capzb	6.75323e-11	-0.139467	0.829	0.9	1.15595e-06	-0.201208	No
Pfdn5	8.87973e-11	-0.145856	0.931	0.966	1.51994e-06	-0.210425	No
Dpm3	1.09333e-10	0.220094	0.533	0.436	1.87145e-06	0.317528	No
Hnrnpl	1.09355e-10	-0.150815	0.799	0.892	1.87183e-06	-0.21758	No
Fis1	1.18338e-10	-0.149265	0.802	0.879	2.0256e-06	-0.215344	No
Rps7	1.18478e-10	-0.0912264	0.985	0.997	2.02799e-06	-0.131612	No
Rps9	1.19383e-10	-0.0925912	0.989	0.999	2.04347e-06	-0.133581	No
Lsp1	1.20808e-10	-0.153067	0.858	0.93	2.06787e-06	-0.220829	No
Ndufa2	1.39367e-10	0.176778	0.775	0.737	2.38555e-06	0.255036	No
Sdcbp2	1.81274e-10	-0.194026	0.218	0.329	3.10286e-06	-0.27992	No
Lat2	2.19993e-10	-0.164829	0.327	0.46	3.76561e-06	-0.237797	No
Uhrf2	2.95309e-10	-0.176639	0.541	0.668	5.05481e-06	-0.254836	No
Ifit3b	3.16154e-10	0.297978	0.119	0.049	5.41161e-06	0.429892	No
Rgs3	3.16367e-10	-0.138432	0.412	0.543	5.41525e-06	-0.199716	No
Itm2c	3.26148e-10	-0.164154	0.477	0.603	5.58267e-06	-0.236824	No
Cd8b1	3.2675e-10	-0.145425	0.801	0.912	5.59297e-06	-0.209803	No
Atp5j2	3.70277e-10	0.137393	0.868	0.881	6.33803e-06	0.198216	No
Eef1b2	4.56091e-10	-0.113979	0.942	0.983	7.80691e-06	-0.164436	No
Max	4.67598e-10	-0.1638	0.439	0.561	8.00388e-06	-0.236314	No
Eif3f	4.67725e-10	-0.11217	0.952	0.969	8.00604e-06	-0.161826	No
Glrx3	5.03716e-10	-0.147334	0.489	0.606	8.6221e-06	-0.212558	No
Ccr8	6.01679e-10	-0.201499	0.14	0.24	1.02989e-05	-0.290702	No
Gpi1	6.6102e-10	-0.135267	0.823	0.909	1.13147e-05	-0.195149	No
Hnrnpa0	6.66873e-10	-0.11333	0.733	0.847	1.14149e-05	-0.163501	No
Sec62	7.45927e-10	0.224778	0.631	0.558	1.2768e-05	0.324286	No
Arl14ep	8.51954e-10	-0.142811	0.273	0.396	1.45829e-05	-0.206033	No
Rpl29	9.57357e-10	-0.152234	0.752	0.838	1.63871e-05	-0.219627	No
Slc1a5	9.63892e-10	-0.163068	0.524	0.65	1.64989e-05	-0.235257	No
Snrpg	1.11469e-09	0.169101	0.809	0.847	1.90802e-05	0.243962	No
Stk39	1.37552e-09	-0.176738	0.489	0.606	2.35448e-05	-0.254979	No
Tpt1	1.44415e-09	-0.0808773	0.99	0.998	2.47194e-05	-0.116681	No
Arpp19	1.47361e-09	0.203229	0.696	0.635	2.52238e-05	0.293198	No
Tm6sf1	1.71362e-09	-0.180509	0.378	0.494	2.9332e-05	-0.26042	No
Fau	1.76905e-09	0.0849496	0.994	0.999	3.02809e-05	0.122556	No
Serinc3	1.78959e-09	-0.153496	0.658	0.775	3.06324e-05	-0.221447	No
Gpd2	1.82259e-09	-0.150515	0.36	0.487	3.11972e-05	-0.217147	No
Chn2	1.8611e-09	-0.159273	0.222	0.329	3.18564e-05	-0.229782	No
Inpp4b	2.24403e-09	-0.149219	0.568	0.685	3.84111e-05	-0.215278	No
Mrpl4	2.39343e-09	-0.155463	0.533	0.641	4.09683e-05	-0.224285	No
Oaz1	2.44706e-09	-0.100793	0.968	0.992	4.18864e-05	-0.145414	No
Tcrg-V7	2.62709e-09	0.0691804	0.045	0.007	4.49678e-05	0.0998061	No
Rnf187	2.68476e-09	-0.130601	0.582	0.689	4.59551e-05	-0.188417	No
Upk1a	2.72574e-09	0.0910749	0.09	0.032	4.66564e-05	0.131393	No
Snx5	2.7339e-09	-0.161105	0.497	0.599	4.67961e-05	-0.232426	No
Jaml	2.84251e-09	-0.123766	0.508	0.642	4.86552e-05	-0.178557	No
Tmem163	2.95164e-09	-0.153728	0.278	0.389	5.05232e-05	-0.221782	No
Lpcat4	3.09463e-09	-0.163756	0.347	0.464	5.29707e-05	-0.23625	No
Rabgap1l	3.26239e-09	-0.139826	0.531	0.657	5.58422e-05	-0.201726	No
Ppt1	3.26376e-09	-0.121598	0.243	0.353	5.58657e-05	-0.175429	No
Il18rap	3.72764e-09	-0.177733	0.406	0.523	6.3806e-05	-0.256415	No
Tmem126a	3.91681e-09	-0.1334	0.431	0.556	6.70441e-05	-0.192456	No
Grina	4.2501e-09	-0.13514	0.531	0.665	7.2749e-05	-0.194966	No
Ppp3cc	4.27841e-09	-0.142252	0.498	0.613	7.32336e-05	-0.205226	No
Lrmp	4.39918e-09	-0.127382	0.412	0.531	7.53007e-05	-0.183774	No
Snrnp40	4.69393e-09	-0.127585	0.378	0.49	8.0346e-05	-0.184066	No
Rps8	4.70987e-09	0.0803693	0.991	0.998	8.06189e-05	0.115948	No
Psen2	4.90706e-09	-0.111538	0.226	0.341	8.39941e-05	-0.160916	No
Pim3	5.04627e-09	-0.178927	0.287	0.394	8.6377e-05	-0.258137	No
Gm156	5.13182e-09	-0.361897	0.176	0.27	8.78413e-05	-0.522106	No
Rpl13	5.65428e-09	-0.092121	0.994	0.999	9.67843e-05	-0.132902	No
Gng10	5.72085e-09	-0.139886	0.623	0.733	9.79238e-05	-0.201813	No
Cox7a2	5.74823e-09	0.16006	0.806	0.814	9.83925e-05	0.230918	No
Rhof	5.85377e-09	-0.125921	0.437	0.563	0.000100199	-0.181666	No
Cox17	5.90423e-09	0.215079	0.792	0.799	0.000101063	0.310294	No
Wdr95	6.32262e-09	-0.105542	0.083	0.165	0.000108224	-0.152266	No
Erp29	6.55716e-09	-0.151911	0.56	0.681	0.000112239	-0.219162	No
Ndufs8	6.81073e-09	-0.158129	0.454	0.564	0.000116579	-0.228132	No
Ubash3b	8.04928e-09	-0.151447	0.402	0.518	0.00013778	-0.218493	No
Pvrig	8.13926e-09	-0.0968442	0.083	0.162	0.00013932	-0.139717	No
Chsy1	8.33408e-09	-0.110372	0.366	0.496	0.000142654	-0.159233	No
Selenof	8.33498e-09	-0.135735	0.683	0.807	0.00014267	-0.195824	No
Rpa2	8.42e-09	-0.127424	0.445	0.562	0.000144125	-0.183834	No
Rac2	9.40257e-09	-0.0888215	0.983	0.987	0.000160944	-0.128142	No
Ewsr1	9.78904e-09	-0.132308	0.661	0.748	0.000167559	-0.19088	No
Actg1	1.01521e-08	-0.124176	0.993	0.996	0.000173774	-0.179149	No
S1pr1	1.13368e-08	0.258133	0.134	0.064	0.000194052	0.372407	Yes
Nedd9	1.13895e-08	-0.175489	0.549	0.667	0.000194955	-0.253177	No
Ifng	1.14463e-08	-0.140036	0.592	0.714	0.000195925	-0.20203	No
Rps3a1	1.38774e-08	-0.0799832	0.992	0.999	0.000237539	-0.115391	No
Rtraf	1.39043e-08	-0.145704	0.702	0.802	0.000238001	-0.210206	No
Gnas	1.39914e-08	-0.104088	0.895	0.95	0.00023949	-0.150167	No
Arf5	1.51447e-08	-0.117281	0.813	0.909	0.000259232	-0.1692	No
Uqcr10	1.60409e-08	0.186998	0.715	0.696	0.000274572	0.269781	No
Dusp4	1.69749e-08	-0.153655	0.462	0.594	0.00029056	-0.221677	No
Bcl2a1b	1.70295e-08	-0.148474	0.7	0.8	0.000291494	-0.214203	No
Taldo1	1.80709e-08	-0.132755	0.631	0.738	0.00030932	-0.191525	No
Zfp36l2	1.96197e-08	-0.116687	0.82	0.875	0.00033583	-0.168343	No
Cxcl10	1.99544e-08	0.471845	0.115	0.052	0.000341559	0.680729	No
Cct5	2.10086e-08	-0.137663	0.627	0.725	0.000359603	-0.198605	No
1700097N02Rik	2.68364e-08	0.166699	0.396	0.291	0.000459359	0.240496	No
Serpinb1a	2.88195e-08	-0.224348	0.048	0.113	0.000493303	-0.323666	No
Sla2	3.07224e-08	-0.138157	0.402	0.508	0.000525875	-0.199318	No
Gm3839	3.13963e-08	-0.147632	0.539	0.649	0.000537411	-0.212988	No
Irf1	3.17146e-08	0.251901	0.785	0.746	0.000542858	0.363416	No
Lyst	3.17548e-08	-0.132283	0.354	0.468	0.000543548	-0.190844	No
Lax1	3.33308e-08	-0.131045	0.276	0.379	0.000570523	-0.189058	No
Gpld1	3.38642e-08	-0.104566	0.06	0.129	0.000579654	-0.150857	No
Sell	3.51237e-08	0.223985	0.171	0.093	0.000601213	0.323142	Yes
Dbnl	3.52794e-08	-0.130819	0.569	0.689	0.000603878	-0.188733	No
1700017B05Rik	3.62419e-08	-0.159798	0.229	0.323	0.000620352	-0.230539	No
Samhd1	3.75145e-08	0.389102	0.652	0.584	0.000642135	0.561355	No
Anxa6	3.88417e-08	-0.0958599	0.784	0.865	0.000664853	-0.138297	No
Bcl2a1d	3.91795e-08	-0.137016	0.601	0.729	0.000670635	-0.197672	No
Gdi2	3.94335e-08	-0.131014	0.747	0.844	0.000674983	-0.189014	No
Cd27	4.31038e-08	-0.12113	0.649	0.764	0.000737807	-0.174753	No
Rsrp1	4.43213e-08	-0.130886	0.591	0.695	0.000758647	-0.188829	No
Btf3	4.442e-08	-0.113421	0.927	0.972	0.000760337	-0.163632	No
Dut	4.47334e-08	-0.184359	0.503	0.622	0.000765702	-0.265975	No
Rsad2	4.79711e-08	0.274978	0.108	0.049	0.000821121	0.396709	No
Fermt3	5.32732e-08	-0.121612	0.586	0.689	0.000911877	-0.175449	No
Rnaset2a	5.43823e-08	-0.102453	0.899	0.942	0.000930862	-0.147809	No
Kcnn4	5.84906e-08	0.16642	0.264	0.173	0.00100118	0.240094	No
Fasl	6.02894e-08	-0.127651	0.55	0.659	0.00103197	-0.184161	No
Anxa11	6.1615e-08	-0.0959682	0.474	0.585	0.00105466	-0.138453	No
Sem1	6.46028e-08	0.109897	0.87	0.898	0.00110581	0.158548	No
Ift20	6.58261e-08	-0.116867	0.371	0.482	0.00112675	-0.168604	No
mt-Nd2	6.72847e-08	-0.128981	0.84	0.891	0.00115171	-0.186081	No
Rsl1d1	7.26483e-08	-0.135532	0.474	0.583	0.00124352	-0.195531	No
Bcl2	7.63738e-08	-0.151804	0.592	0.69	0.00130729	-0.219007	No
Prr13	7.72419e-08	-0.131086	0.679	0.777	0.00132215	-0.189118	No
Ctsc	7.83173e-08	-0.153749	0.43	0.534	0.00134056	-0.221813	No
Atp5g2	8.02061e-08	-0.109709	0.891	0.936	0.00137289	-0.158277	No
Tmsb4x	8.27082e-08	-0.0886611	0.993	0.999	0.00141572	-0.127911	No
Btg3	8.8287e-08	-0.1217	0.496	0.611	0.00151121	-0.175576	No
Slc50a1	9.03822e-08	-0.0793239	0.425	0.553	0.00154707	-0.11444	No
Cd40lg	9.04152e-08	0.217016	0.09	0.037	0.00154764	0.313088	No
Iigp1	9.11442e-08	0.167823	0.109	0.05	0.00156011	0.242117	No
Nfil3	9.43599e-08	-0.184433	0.45	0.555	0.00161516	-0.266081	No
Hmga1	9.50749e-08	-0.112742	0.272	0.382	0.0016274	-0.162653	No
Setbp1	9.73444e-08	-0.100251	0.138	0.225	0.00166624	-0.144632	No
Dock10	1.03473e-07	-0.0811341	0.619	0.723	0.00177115	-0.117052	No
Emc10	1.03761e-07	-0.121253	0.51	0.615	0.00177608	-0.174931	No
Snx17	1.05587e-07	-0.11912	0.351	0.45	0.00180733	-0.171854	No
Eif4enif1	1.08997e-07	-0.0915319	0.247	0.349	0.00186571	-0.132053	No
Ptpa	1.09961e-07	-0.116738	0.369	0.474	0.0018822	-0.168417	No
Oxct1	1.10101e-07	-0.145945	0.405	0.5	0.00188459	-0.210554	No
Tmem134	1.12517e-07	-0.114982	0.569	0.676	0.00192595	-0.165884	No
Dnaja1	1.17585e-07	0.202602	0.752	0.734	0.0020127	0.292292	No
Cd72	1.17591e-07	-0.0887991	0.038	0.095	0.0020128	-0.12811	No
Cope	1.17718e-07	-0.116116	0.608	0.719	0.00201498	-0.16752	No
Mrpl52	1.1772e-07	0.189135	0.709	0.708	0.00201501	0.272865	No
Ostc	1.19588e-07	-0.111169	0.626	0.749	0.00204699	-0.160383	No
Malat1	1.20233e-07	0.241772	0.999	0.997	0.00205802	0.348803	No
Eif4b	1.20954e-07	-0.130661	0.631	0.719	0.00207038	-0.188504	No
Rgs16	1.22192e-07	-0.131877	0.475	0.61	0.00209156	-0.190258	No
Slco3a1	1.26077e-07	0.161562	0.116	0.056	0.00215805	0.233085	No
Dtx3	1.29013e-07	-0.116577	0.273	0.369	0.00220831	-0.168185	No
Gimap5	1.31297e-07	-0.153078	0.684	0.775	0.00224742	-0.220845	No
Ddit4	1.38431e-07	-0.227865	0.372	0.474	0.00236953	-0.32874	No
Isg15	1.3963e-07	0.536469	0.461	0.381	0.00239004	0.77396	No
Timm17b	1.42841e-07	-0.117021	0.396	0.5	0.00244502	-0.168825	No
Srsf9	1.45234e-07	-0.112861	0.458	0.564	0.00248597	-0.162824	No
Hprt	1.48282e-07	-0.133157	0.586	0.695	0.00253814	-0.192105	No
Abcb9	1.5854e-07	-0.182991	0.384	0.481	0.00271374	-0.264	No
Malt1	1.71981e-07	-0.151977	0.514	0.609	0.0029438	-0.219257	No
Myl6	1.87379e-07	-0.109094	0.953	0.981	0.00320737	-0.15739	No
Apeh	1.96557e-07	-0.0914183	0.248	0.344	0.00336447	-0.131889	No
Nab2	1.99446e-07	-0.104596	0.273	0.374	0.00341392	-0.1509	No
Fam173a	2.08223e-07	-0.139014	0.442	0.541	0.00356416	-0.200555	No
Acot7	2.1227e-07	-0.143763	0.497	0.606	0.00363343	-0.207407	No
Gxylt1	2.16626e-07	-0.112872	0.243	0.333	0.00370798	-0.16284	No
Sh3bp1	2.40032e-07	-0.126786	0.447	0.56	0.00410862	-0.182914	No
Gem	2.4786e-07	-0.106702	0.467	0.597	0.00424262	-0.153938	No
Lamtor1	2.50756e-07	-0.101954	0.445	0.549	0.00429219	-0.147089	No
AW112010	2.52003e-07	-0.120825	0.927	0.952	0.00431353	-0.174314	No
Ccrl2	2.54334e-07	-0.223364	0.381	0.481	0.00435344	-0.322246	No
Coro1b	2.54648e-07	-0.119775	0.557	0.665	0.00435881	-0.172799	No
Hcls1	2.55805e-07	-0.115807	0.62	0.715	0.00437861	-0.167074	No
Hnrnpk	2.55908e-07	-0.107679	0.823	0.888	0.00438037	-0.155348	No
Cdk4	2.56535e-07	-0.142108	0.547	0.642	0.00439112	-0.205018	No
Arpc2	2.5821e-07	-0.0993346	0.941	0.975	0.00441977	-0.14331	No
Slc25a5	2.7443e-07	-0.147957	0.762	0.847	0.00469742	-0.213457	No
Tgtp1	2.80909e-07	0.223134	0.193	0.118	0.00480832	0.321914	No
Glp1r	2.99425e-07	-0.103895	0.043	0.1	0.00512526	-0.149889	No
Ociad1	3.0066e-07	-0.123437	0.624	0.722	0.00514639	-0.178083	No
Rpl18	3.12746e-07	-0.0679589	0.99	0.997	0.00535328	-0.098044	No
Sumo2	3.34545e-07	-0.115303	0.841	0.921	0.00572641	-0.166347	No
Edf1	3.37892e-07	-0.121587	0.79	0.865	0.0057837	-0.175413	No
Ppib	3.66476e-07	-0.104925	0.876	0.928	0.00627298	-0.151375	No
Pmepa1	3.82284e-07	0.18163	0.155	0.088	0.00654356	0.262037	No
Ppil3	4.32844e-07	-0.0968863	0.235	0.332	0.00740899	-0.139777	No
Ssh2	4.60816e-07	0.263877	0.282	0.201	0.00788779	0.380694	No
Epdr1	4.61111e-07	-0.103057	0.126	0.202	0.00789283	-0.14868	No
Nucb1	4.82515e-07	-0.103285	0.581	0.689	0.00825921	-0.149009	No
Hnrnpr	4.85556e-07	-0.120576	0.398	0.493	0.00831126	-0.173955	No
Il12rb2	4.93117e-07	-0.0999818	0.391	0.493	0.00844068	-0.144243	No
Ehd1	4.95214e-07	-0.123353	0.295	0.388	0.00847658	-0.177961	No
Vamp8	5.03011e-07	-0.123808	0.649	0.76	0.00861003	-0.178618	No
Erp44	5.46303e-07	-0.114484	0.445	0.554	0.00935107	-0.165166	No
Slc25a4	5.64118e-07	-0.108065	0.354	0.451	0.00965601	-0.155905	No
Twsg1	5.78388e-07	-0.139204	0.237	0.323	0.00990027	-0.200829	No
Ifit3	5.84494e-07	0.34837	0.188	0.118	0.0100048	0.502591	No
Cops4	5.94444e-07	-0.109169	0.337	0.433	0.0101751	-0.157498	No
Hnrnpu	6.38909e-07	-0.135983	0.802	0.883	0.0109362	-0.196182	No
Rps18	6.79156e-07	-0.0914142	0.973	0.988	0.0116251	-0.131883	No
1110008P14Rik	6.83262e-07	-0.11888	0.427	0.531	0.0116954	-0.171507	No
Eif3d	6.91195e-07	-0.110179	0.539	0.629	0.0118312	-0.158955	No
Romo1	7.04268e-07	0.167039	0.544	0.478	0.012055	0.240986	No
Rab1b	7.14294e-07	-0.123498	0.617	0.712	0.0122266	-0.178169	No
Gm44174	7.15063e-07	-0.0705751	0.116	0.192	0.0122397	-0.101818	No
Metap2	7.15609e-07	0.172662	0.614	0.558	0.0122491	0.249099	No
Eif3b	7.36477e-07	-0.12328	0.415	0.511	0.0126063	-0.177855	No
Srgap3	7.39666e-07	-0.1067	0.245	0.334	0.0126609	-0.153936	No
Tcrg-C1	7.55184e-07	0.0582936	0.033	0.006	0.0129265	0.0840999	No
Lilrb4a	7.64004e-07	-0.143586	0.199	0.291	0.0130775	-0.207151	No
Ly6c2	7.86108e-07	0.367531	0.634	0.532	0.0134558	0.530235	No
Rpl14	7.91452e-07	-0.0908629	0.96	0.99	0.0135473	-0.131087	No
Irf8	7.91776e-07	-0.0637062	0.502	0.661	0.0135528	-0.0919086	No
Sumf1	8.27507e-07	-0.0590913	0.037	0.089	0.0141644	-0.0852507	No
Rpl17	8.3788e-07	-0.0871649	0.95	0.981	0.014342	-0.125752	No
Eif4h	8.9646e-07	-0.103485	0.486	0.589	0.0153447	-0.149297	No
Gm36723	9.50644e-07	-0.121515	0.135	0.211	0.0162722	-0.175309	No
Trbv17	9.93421e-07	0.689947	0.048	0.014	0.0170044	0.995384	No
Rhoc	1.00293e-06	-0.10923	0.192	0.274	0.0171671	-0.157585	No
Napsa	1.08323e-06	-0.14939	0.199	0.28	0.0185417	-0.215525	No
Il7r	1.13684e-06	0.221929	0.432	0.336	0.0194592	0.320176	Yes
Trp53	1.14276e-06	-0.117324	0.525	0.615	0.0195606	-0.169263	No
Trav4d-2	1.22966e-06	-0.0441088	0.004	0.033	0.0210481	-0.0636355	No
Ostf1	1.25897e-06	-0.0993513	0.815	0.874	0.0215498	-0.143334	No
Ppcdc	1.25979e-06	-0.113739	0.153	0.228	0.0215639	-0.16409	No
Rasa3	1.26007e-06	0.22872	0.242	0.165	0.0215686	0.329973	No
Ccr7	1.33055e-06	0.36877	0.254	0.178	0.0227751	0.532023	Yes
Trbv14	1.33252e-06	-0.687166	0.014	0.051	0.0228088	-0.991371	No
Slc17a6	1.41714e-06	-0.13388	0.322	0.424	0.0242571	-0.193148	No
Ppig	1.46566e-06	-0.109892	0.447	0.541	0.0250877	-0.15854	No
Nsun2	1.51211e-06	-0.128325	0.347	0.439	0.0258827	-0.185134	No
Rab28	1.54072e-06	-0.113846	0.209	0.293	0.0263725	-0.164245	No
Bri3	1.56604e-06	-0.119416	0.401	0.491	0.026806	-0.17228	No
Igflr1	1.70133e-06	-0.127817	0.234	0.318	0.0291217	-0.184401	No
Ifngr1	1.7566e-06	0.234301	0.854	0.809	0.0300677	0.338025	No
Thap11	1.76377e-06	-0.068554	0.116	0.191	0.0301905	-0.0989026	No
Wls	1.77398e-06	-0.124262	0.247	0.334	0.0303652	-0.179272	No
Eva1b	1.81694e-06	-0.126402	0.408	0.505	0.0311005	-0.18236	No
Nudt19	1.81805e-06	-0.104095	0.236	0.318	0.0311196	-0.150177	No
Eid1	1.81973e-06	-0.0955552	0.288	0.385	0.0311483	-0.137857	No
Capza1	1.82811e-06	-0.10014	0.691	0.796	0.0312918	-0.144472	No
Aprt	1.90924e-06	-0.100635	0.682	0.79	0.0326805	-0.145185	No
Plgrkt	2.03069e-06	-0.0972388	0.402	0.508	0.0347593	-0.140286	No
Serpina3i	2.04112e-06	-0.249421	0.234	0.311	0.0349378	-0.359839	No
Ciz1	2.09779e-06	-0.0977639	0.173	0.25	0.0359078	-0.141044	No
Dapk3	2.15395e-06	-0.0993526	0.206	0.29	0.0368692	-0.143335	No
Dtd1	2.20286e-06	-0.09883	0.206	0.287	0.0377063	-0.142582	No
Tra2b	2.28401e-06	0.143773	0.802	0.81	0.0390953	0.207421	No
Mrpl43	2.32505e-06	-0.0926207	0.418	0.513	0.0397978	-0.133623	No
Taf10	2.44786e-06	-0.114725	0.726	0.804	0.0419001	-0.165513	No
Eif2s2	2.47065e-06	0.174063	0.634	0.623	0.0422901	0.25112	No
Orc3	2.50863e-06	-0.0929671	0.151	0.225	0.0429403	-0.134123	No
Rpl7	2.54091e-06	-0.0643629	0.978	0.99	0.0434927	-0.0928561	No
Tnfrsf1a	2.57403e-06	-0.0571031	0.127	0.2	0.0440597	-0.0823823	No
Eno1	2.60808e-06	-0.0882226	0.921	0.972	0.0446424	-0.127278	No
Rbl2	2.65673e-06	-0.100886	0.488	0.576	0.0454752	-0.145547	No
Trpv2	2.68593e-06	-0.113314	0.361	0.454	0.0459751	-0.163478	No
Atp5f1	2.71403e-06	-0.1169	0.762	0.847	0.046456	-0.16865	No
Gyg	2.71803e-06	-0.0904922	0.289	0.378	0.0465244	-0.130553	No
Serpinb9	2.72266e-06	-0.133337	0.504	0.605	0.0466038	-0.192365	No
Drap1	2.80241e-06	-0.10893	0.653	0.743	0.0479689	-0.157153	No
3830406C13Rik	2.80388e-06	-0.10757	0.223	0.302	0.0479941	-0.15519	No
Jarid2	2.84931e-06	-0.106747	0.255	0.344	0.0487716	-0.154004	No
Trmt61a	2.87071e-06	-0.0643984	0.042	0.092	0.0491379	-0.0929072	No
Csk	2.91113e-06	-0.107038	0.584	0.684	0.0498298	-0.154424	No
Wdr1	2.977e-06	-0.103143	0.723	0.806	0.0509574	-0.148804	No
E2f4	3.01392e-06	-0.104552	0.495	0.591	0.0515893	-0.150837	No
Txndc9	3.03024e-06	-0.107808	0.328	0.418	0.0518686	-0.155534	No
Clic1	3.07212e-06	-0.0945923	0.902	0.962	0.0525855	-0.136468	No
Rtp4	3.0799e-06	0.334555	0.326	0.26	0.0527186	0.482661	No
Traf5	3.0809e-06	-0.0955899	0.224	0.307	0.0527357	-0.137907	No
Trav14d-3-dv8	3.17498e-06	-0.302676	0.014	0.049	0.0543462	-0.43667	No
Lypla2	3.1896e-06	-0.0968416	0.545	0.641	0.0545964	-0.139713	No
Elob	3.20839e-06	0.120143	0.846	0.906	0.054918	0.17333	No
Cdk6	3.25033e-06	-0.102039	0.442	0.536	0.055636	-0.147211	No
Ddost	3.28992e-06	-0.10943	0.591	0.692	0.0563135	-0.157874	No
Card19	3.34053e-06	-0.110405	0.387	0.475	0.0571798	-0.159281	No
Spry1	3.49714e-06	-0.160353	0.208	0.289	0.0598606	-0.231341	No
Tmem258	3.64348e-06	0.127975	0.765	0.774	0.0623654	0.184628	No
Mea1	3.65829e-06	-0.115911	0.428	0.517	0.062619	-0.167224	No
Cep57	3.74714e-06	-0.0945967	0.297	0.385	0.0641398	-0.136474	No
Chkb	3.964e-06	-0.105237	0.172	0.247	0.0678518	-0.151824	No
Slc44a2	4.00968e-06	-0.10199	0.443	0.54	0.0686337	-0.147141	No
Elk3	4.02454e-06	-0.108385	0.425	0.516	0.0688881	-0.156367	No
Ccni	4.0829e-06	-0.100608	0.555	0.67	0.069887	-0.145146	No
Mospd3	4.09563e-06	-0.0927527	0.282	0.373	0.0701048	-0.133814	No
Pkm	4.12073e-06	-0.0902849	0.873	0.944	0.0705345	-0.130254	No
Trav9-2	4.16264e-06	-0.0158384	0.01	0.043	0.0712519	-0.02285	No
Pim1	4.18682e-06	0.283409	0.637	0.605	0.0716658	0.408872	No
Smim4	4.25404e-06	0.137843	0.296	0.217	0.0728164	0.198865	No
Dap	4.25974e-06	-0.10024	0.511	0.624	0.0729139	-0.144616	No
Rrp1b	4.30627e-06	-0.068579	0.177	0.257	0.0737104	-0.0989385	No
Tmem38b	4.33336e-06	-0.0650825	0.098	0.163	0.0741742	-0.0938943	No
Nudt21	4.38894e-06	-0.106119	0.557	0.668	0.0751256	-0.153097	No
Chd3	4.41076e-06	0.220065	0.375	0.302	0.075499	0.317486	No
Polr2h	4.5036e-06	-0.0895866	0.239	0.318	0.0770881	-0.129246	No
Raly	4.54609e-06	-0.105063	0.716	0.8	0.0778154	-0.151573	No
Ms4a4c	4.60584e-06	0.221543	0.258	0.188	0.0788381	0.319619	No
Uap1l1	4.62182e-06	-0.0703549	0.111	0.178	0.0791117	-0.101501	No
St14	4.62698e-06	-0.10886	0.162	0.234	0.0792	-0.157051	No
Trbv13-2	4.63105e-06	-0.326811	0.235	0.32	0.0792696	-0.471489	No
Tbc1d10c	4.80926e-06	-0.11295	0.669	0.746	0.0823201	-0.162952	No
Rinl	4.85e-06	-0.0840072	0.592	0.684	0.0830174	-0.121197	No
Ppil2	4.91868e-06	-0.0886212	0.31	0.398	0.084193	-0.127853	No
Kbtbd11	4.93392e-06	0.187697	0.193	0.128	0.0844539	0.270789	No
Tagln2	4.93995e-06	0.15256	0.822	0.806	0.084557	0.220098	No
Itgb1bp1	5.10008e-06	-0.0739723	0.352	0.449	0.0872981	-0.106719	No
Slc25a11	5.10351e-06	-0.100552	0.439	0.536	0.0873568	-0.145065	No
Trav6d-4	5.11794e-06	-0.216959	0.005	0.032	0.0876038	-0.313006	No
Ppip5k2	5.19952e-06	-0.0894445	0.223	0.302	0.0890002	-0.129041	No
Gramd3	5.27552e-06	0.272607	0.499	0.439	0.090301	0.393288	No
Rcn1	5.2799e-06	-0.0821404	0.305	0.394	0.090376	-0.118503	No
Ahcy	5.34412e-06	-0.111762	0.343	0.427	0.0914754	-0.161238	No
Polr2e	5.37527e-06	-0.092711	0.47	0.57	0.0920086	-0.133754	No
Rps13	5.37779e-06	-0.0526928	0.987	0.991	0.0920516	-0.0760197	No
Rps5	5.64346e-06	-0.0709729	0.986	0.997	0.096599	-0.102392	No
Prdx2	5.67041e-06	-0.121948	0.529	0.621	0.0970604	-0.175934	No
Rbm39	5.77267e-06	0.13132	0.944	0.95	0.0988108	0.189455	No
Pus1	5.78263e-06	-0.0991619	0.161	0.234	0.0989814	-0.14306	No
Zdhhc18	5.82614e-06	-0.102155	0.698	0.792	0.0997261	-0.147379	No
Phb2	6.12914e-06	-0.106142	0.563	0.657	0.104912	-0.153131	No
Cdca7l	6.26335e-06	-0.0771468	0.156	0.235	0.10721	-0.111299	No
Dhrs7	6.5441e-06	-0.103008	0.31	0.4	0.112015	-0.148609	No
Gadd45b	6.59148e-06	0.253527	0.44	0.361	0.112826	0.365762	No
Rps17	6.75934e-06	0.116936	0.856	0.901	0.1157	0.168703	No
Havcr2	6.98555e-06	-0.194157	0.333	0.425	0.119572	-0.28011	Yes
2700097O09Rik	6.99338e-06	-0.0995338	0.149	0.222	0.119706	-0.143597	No
Ctla2b	7.018e-06	-0.104325	0.234	0.316	0.120127	-0.15051	No
Osbpl3	7.08037e-06	-0.0893722	0.277	0.36	0.121195	-0.128937	No
Inpp5b	7.20809e-06	-0.104271	0.264	0.348	0.123381	-0.150431	No
Slamf6	7.27467e-06	0.183825	0.155	0.096	0.124521	0.265204	Yes
Ssbp4	7.36998e-06	-0.0989222	0.492	0.6	0.126152	-0.142715	No
Dpy30	7.50884e-06	-0.0758658	0.415	0.523	0.128529	-0.109451	No
Bin1	7.5196e-06	-0.0926568	0.325	0.416	0.128713	-0.133675	No
Smarcb1	7.53865e-06	-0.0921968	0.329	0.417	0.129039	-0.133012	No
Rilpl2	7.91933e-06	-0.0767131	0.473	0.564	0.135555	-0.110674	No
Erh	7.95421e-06	-0.11036	0.694	0.804	0.136152	-0.159215	No
Bccip	8.00746e-06	-0.0752479	0.335	0.434	0.137064	-0.10856	No
Rgs1	8.03258e-06	-0.182726	0.606	0.692	0.137494	-0.263618	No
Cnbp	8.03606e-06	-0.0811885	0.922	0.951	0.137553	-0.11713	No
Habp4	8.2046e-06	-0.081271	0.083	0.141	0.140438	-0.117249	No
Usp18	8.36568e-06	0.309224	0.219	0.152	0.143195	0.446116	No
Hist1h3f	8.37162e-06	0.073321	0.114	0.062	0.143297	0.10578	No
Lrp10	8.40994e-06	-0.111013	0.598	0.675	0.143953	-0.160159	No
Polr1d	8.54452e-06	-0.083604	0.818	0.886	0.146257	-0.120615	No
Trav3-1	8.54816e-06	-0.178383	0.003	0.027	0.146319	-0.257353	No
Tbcc	8.67926e-06	-0.0711108	0.087	0.147	0.148563	-0.102591	No
Lrrfip1	8.88528e-06	-0.101839	0.66	0.746	0.152089	-0.146923	No
Rps6ka1	9.04651e-06	-0.088654	0.422	0.504	0.154849	-0.127901	No
Abhd17a	9.06664e-06	-0.103087	0.46	0.553	0.155194	-0.148723	No
Ppic	9.34546e-06	-0.0837464	0.12	0.188	0.159966	-0.120821	No
Paf1	9.35807e-06	-0.0721733	0.216	0.296	0.160182	-0.104124	No
Trav12-3	9.62396e-06	0.259834	0.055	0.022	0.164733	0.374861	No
Ybx3	9.76368e-06	-0.10778	0.672	0.815	0.167125	-0.155493	No
Farsa	1.00064e-05	-0.0748977	0.249	0.335	0.171279	-0.108055	No
Pitpnm2	1.0133e-05	-0.106938	0.15	0.217	0.173446	-0.154279	No
Tm2d3	1.01415e-05	-0.058418	0.21	0.3	0.173593	-0.0842793	No
Polr2g	1.03735e-05	-0.087104	0.451	0.546	0.177563	-0.125665	No
Stat1	1.04017e-05	0.267985	0.811	0.788	0.178046	0.386621	No
Irak2	1.06275e-05	-0.109103	0.227	0.304	0.181911	-0.157403	No
Bfar	1.08431e-05	-0.0509565	0.165	0.238	0.185601	-0.0735147	No
Ergic3	1.08891e-05	-0.0900017	0.407	0.505	0.186388	-0.129845	No
Ncf4	1.15968e-05	-0.109341	0.516	0.602	0.198503	-0.157746	No
Mrps12	1.18393e-05	-0.0874683	0.254	0.335	0.202653	-0.12619	No
Nsfl1c	1.20136e-05	-0.120952	0.387	0.459	0.205638	-0.174497	No
Tpi1	1.21706e-05	-0.112147	0.702	0.814	0.208324	-0.161794	No
Tgfb1	1.21841e-05	-0.117147	0.573	0.662	0.208556	-0.169007	No
Etfb	1.22125e-05	-0.100146	0.477	0.57	0.209042	-0.14448	No
5430416N02Rik	1.27577e-05	-0.0778711	0.21	0.294	0.218374	-0.112344	No
Iah1	1.28358e-05	-0.0778268	0.139	0.209	0.21971	-0.11228	No
Polr2l	1.29517e-05	0.1654	0.551	0.508	0.221695	0.238622	No
Cblb	1.30778e-05	-0.0955251	0.7	0.776	0.223853	-0.137814	No
Tnfaip8	1.31274e-05	-0.0789162	0.392	0.475	0.224702	-0.113852	No
Cuedc2	1.35276e-05	-0.072917	0.316	0.403	0.231552	-0.105197	No
Auh	1.36116e-05	-0.113517	0.303	0.379	0.23299	-0.16377	No
Sla	1.36979e-05	-0.0501755	0.497	0.61	0.234466	-0.072388	No
Klrc2	1.37599e-05	-0.0991073	0.255	0.33	0.235528	-0.142982	No
Emd	1.37947e-05	-0.0787132	0.493	0.588	0.236124	-0.113559	No
mt-Nd3	1.42421e-05	0.0886596	0.12	0.068	0.243783	0.127909	No
Psmc5	1.43875e-05	-0.104445	0.412	0.493	0.24627	-0.150682	No
Nmb	1.45397e-05	-0.0559564	0.157	0.233	0.248875	-0.080728	No
Mtfr1l	1.45571e-05	-0.0784282	0.243	0.323	0.249173	-0.113148	No
Il16	1.45836e-05	-0.0513964	0.336	0.43	0.249627	-0.0741494	No
Tmem189	1.46393e-05	-0.0865306	0.373	0.461	0.250581	-0.124837	No
Mfng	1.4666e-05	-0.122353	0.313	0.394	0.251037	-0.176518	No
Htatip2	1.46901e-05	-0.0785842	0.21	0.289	0.25145	-0.113373	No
Tbx21	1.4742e-05	-0.0995549	0.496	0.58	0.252338	-0.143627	No
H3f3a	1.49116e-05	-0.0825782	0.913	0.963	0.255242	-0.119135	No
Cct8	1.52936e-05	-0.086027	0.568	0.665	0.261781	-0.124111	No
Tada1	1.54689e-05	-0.0647612	0.144	0.214	0.264781	-0.0934307	No
Glmp	1.56429e-05	-0.0703266	0.472	0.576	0.26776	-0.10146	No
Ak6	1.5648e-05	-0.0869658	0.375	0.47	0.267847	-0.125465	No
Strap	1.57127e-05	-0.0986838	0.426	0.516	0.268954	-0.142371	No
Srsf3	1.6451e-05	-0.0998875	0.674	0.758	0.281592	-0.144107	No
Sacm1l	1.65247e-05	-0.0864641	0.253	0.332	0.282853	-0.124741	No
Aldoa	1.66932e-05	-0.10037	0.908	0.962	0.285737	-0.144803	No
Alkbh3	1.68915e-05	-0.0747076	0.18	0.254	0.289132	-0.10778	No
Gldc	1.69363e-05	-0.104106	0.218	0.293	0.289898	-0.150193	No
Adap1	1.73097e-05	-0.0779507	0.212	0.287	0.29629	-0.112459	No
Ahsa1	1.7683e-05	-0.0991686	0.393	0.478	0.30268	-0.14307	No
Nae1	1.81991e-05	-0.0601392	0.229	0.313	0.311514	-0.0867626	No
Oip5os1	1.84031e-05	-0.060406	0.342	0.427	0.315006	-0.0871475	No
Agfg1	1.85376e-05	-0.0870855	0.488	0.583	0.317309	-0.125638	No
Rpia	1.85864e-05	-0.0883975	0.164	0.234	0.318143	-0.127531	No
Prkcsh	1.86956e-05	-0.0784165	0.362	0.451	0.320012	-0.113131	No
Deaf1	1.88484e-05	-0.0638549	0.081	0.138	0.322627	-0.0921231	No
Nop53	1.90264e-05	-0.109166	0.512	0.599	0.325675	-0.157494	No
Ndufa1	1.90867e-05	0.132953	0.69	0.692	0.326707	0.191811	No
H2-Q6	1.98119e-05	-0.0771263	0.915	0.946	0.339121	-0.11127	No
Fam174b	1.98376e-05	-0.0754652	0.079	0.132	0.33956	-0.108873	No
Hmgb1	2.00745e-05	-0.0853461	0.835	0.928	0.343615	-0.123128	No
Serpinb6b	2.01767e-05	-0.120931	0.469	0.57	0.345364	-0.174466	No
Nek6	2.02328e-05	-0.0840708	0.175	0.245	0.346325	-0.121288	No
Ifit1	2.03945e-05	0.344107	0.209	0.147	0.349092	0.496441	No
Tstd3	2.05114e-05	-0.0818279	0.159	0.228	0.351093	-0.118053	No
Sept9	2.11783e-05	-0.105507	0.713	0.808	0.362509	-0.152215	No
Csnk2b	2.12599e-05	-0.100114	0.728	0.817	0.363906	-0.144434	No
Ndufv3	2.13248e-05	0.122131	0.759	0.768	0.365017	0.176198	No
Slc35c2	2.18178e-05	-0.0978096	0.189	0.256	0.373455	-0.141109	No
Ccn4	2.19004e-05	-0.0937013	0.108	0.168	0.37487	-0.135182	No
Sdad1	2.19413e-05	-0.0697086	0.182	0.257	0.37557	-0.100568	No
Gps1	2.22413e-05	-0.107997	0.333	0.411	0.380704	-0.155807	No
Trmt112	2.23634e-05	-0.0881791	0.741	0.838	0.382795	-0.127215	No
Amfr	2.29776e-05	-0.099155	0.34	0.424	0.393308	-0.14305	No
Mlf2	2.30954e-05	-0.0864583	0.571	0.655	0.395324	-0.124733	No
Sytl2	2.31171e-05	-0.0624711	0.251	0.333	0.395695	-0.0901268	No
Dapk2	2.32128e-05	-0.0866847	0.195	0.264	0.397333	-0.12506	No
Ciao2a	2.349e-05	-0.0918157	0.526	0.612	0.402079	-0.132462	No
Serhl	2.36227e-05	-0.0636183	0.148	0.216	0.40435	-0.0917818	No
Tpm3	2.38098e-05	0.10227	0.883	0.897	0.407552	0.147544	No
Adcy7	2.3977e-05	-0.0864158	0.376	0.466	0.410414	-0.124672	No
Tnfsf12	2.39825e-05	-0.0473021	0.015	0.046	0.410508	-0.0682425	No
Lars2	2.43192e-05	0.151302	0.931	0.925	0.416272	0.218283	No
Cmah	2.45546e-05	0.135802	0.087	0.044	0.420301	0.19592	No
Susd3	2.49475e-05	-0.0844598	0.303	0.384	0.427026	-0.12185	No
Slfn8	2.51198e-05	0.260174	0.334	0.268	0.429976	0.375351	No
Pebp1	2.56417e-05	-0.105809	0.668	0.781	0.438909	-0.15265	No
Cdc37	2.56455e-05	-0.10102	0.648	0.712	0.438974	-0.145741	No
Metrnl	2.59438e-05	-0.0819001	0.205	0.279	0.44408	-0.118157	No
Arhgap9	2.59579e-05	-0.0997451	0.513	0.596	0.444321	-0.143902	No
mt-Nd5	2.60464e-05	-0.0949451	0.709	0.788	0.445836	-0.136977	No
Sept7	2.63573e-05	-0.0878851	0.695	0.786	0.451157	-0.126791	No
Atxn10	2.6549e-05	-0.0950176	0.416	0.487	0.454439	-0.137081	No
Thada	2.7017e-05	0.116627	0.132	0.079	0.46245	0.168257	No
Il4ra	2.72551e-05	0.110973	0.219	0.153	0.466525	0.1601	No
Mthfsd	2.76989e-05	-0.0529086	0.045	0.09	0.474122	-0.076331	No
Gbp2	2.82484e-05	0.242971	0.436	0.366	0.483528	0.350534	No
Slc14a1	2.83764e-05	-0.0444687	0.075	0.13	0.485718	-0.0641548	No
Atf6b	2.84178e-05	-0.0903758	0.247	0.323	0.486427	-0.130385	No
Wdr6	2.84332e-05	-0.0621599	0.123	0.186	0.486691	-0.0896778	No
Ppm1j	2.92802e-05	-0.0910024	0.202	0.273	0.501189	-0.131289	No
Nelfcd	2.97097e-05	-0.0501509	0.147	0.214	0.50854	-0.0723525	No
Tiprl	2.98126e-05	-0.0858145	0.484	0.56	0.510302	-0.123804	No
Mindy2	2.9857e-05	-0.067792	0.251	0.336	0.511063	-0.0978032	No
Bhlhe40	2.99009e-05	-0.0985522	0.762	0.856	0.511813	-0.142181	No
Adi1	2.9918e-05	-0.0798582	0.239	0.321	0.512106	-0.115211	No
Nisch	3.00009e-05	-0.0776392	0.299	0.383	0.513525	-0.11201	No
Slc35b2	3.0697e-05	-0.0924775	0.286	0.365	0.525441	-0.133417	No
Dnajc17	3.18671e-05	-0.0649054	0.061	0.112	0.54547	-0.0936388	No
Mrfap1	3.20563e-05	-0.0902121	0.586	0.671	0.548708	-0.130148	No
Ergic1	3.23199e-05	-0.0684725	0.213	0.285	0.55322	-0.098785	No
Pigx	3.24205e-05	-0.0709712	0.374	0.468	0.554941	-0.10239	No
Nudt16l1	3.2935e-05	-0.098147	0.197	0.268	0.563748	-0.141596	No
Traj40	3.30435e-05	0.0295968	0.024	0.004	0.565606	0.0426992	No
Sh3kbp1	3.31471e-05	-0.0975686	0.582	0.683	0.567379	-0.140762	No
Tmem128	3.37291e-05	-0.0929728	0.393	0.482	0.577341	-0.134131	No
Xlr	3.42393e-05	0.0285101	0.027	0.006	0.586074	0.0411314	No
Ppp2r1a	3.44474e-05	-0.0719538	0.513	0.603	0.589636	-0.103807	No
4930453N24Rik	3.45362e-05	-0.0669563	0.345	0.435	0.591156	-0.0965975	No
Gtf2a2	3.49485e-05	-0.0658138	0.354	0.44	0.598214	-0.0949492	No
Mxd1	3.59811e-05	0.266032	0.318	0.254	0.615889	0.383803	No
Gpr132	3.60127e-05	0.207976	0.337	0.273	0.616429	0.300046	No
Hsd17b10	3.6075e-05	-0.0869328	0.395	0.472	0.617496	-0.125418	No
Rassf5	3.61476e-05	-0.0781744	0.483	0.579	0.618738	-0.112782	No
Utp11	3.62838e-05	-0.0935776	0.331	0.411	0.621069	-0.135004	No
Hnrnpa1	3.73373e-05	-0.101492	0.789	0.865	0.639102	-0.146422	No
Os9	3.74254e-05	-0.100704	0.501	0.588	0.64061	-0.145286	No
Arhgef1	3.77817e-05	-0.0825988	0.71	0.797	0.64671	-0.119165	No
Ntpcr	3.86273e-05	-0.0396185	0.075	0.129	0.661184	-0.0571574	No
Areg	3.91939e-05	0.442915	0.069	0.033	0.670882	0.638992	No
Mical1	3.96698e-05	-0.0686142	0.287	0.36	0.679028	-0.0989894	No
Ccnh	3.99893e-05	-0.0857849	0.327	0.404	0.684497	-0.123761	No
Rpl10a	4.20943e-05	-0.0669184	0.979	0.993	0.720528	-0.0965428	No
Hras	4.24704e-05	-0.100309	0.296	0.368	0.726966	-0.144715	No
Tm9sf2	4.27146e-05	-0.0668796	0.316	0.392	0.731145	-0.0964869	No
Rin3	4.30881e-05	-0.0810767	0.27	0.347	0.737539	-0.116969	No
Trav7-3	4.34404e-05	-0.405952	0.036	0.076	0.74357	-0.585665	No
Tcea1	4.40632e-05	0.189232	0.61	0.579	0.754229	0.273003	No
Pgam1	4.4552e-05	-0.0926124	0.729	0.831	0.762596	-0.133612	No
Pes1	4.51242e-05	-0.114787	0.305	0.372	0.772392	-0.165603	No
Ppp5c	4.52138e-05	-0.0716061	0.267	0.347	0.773925	-0.103306	No
Tnfrsf1b	4.59044e-05	-0.104722	0.4	0.49	0.785746	-0.151082	No
Emc2	4.59359e-05	-0.0606524	0.36	0.448	0.786284	-0.0875029	No
Iscu	4.64616e-05	-0.0701011	0.344	0.43	0.795282	-0.101135	No
Pianp	4.69429e-05	-0.0898861	0.241	0.311	0.803521	-0.129678	No
Cers4	4.70322e-05	-0.08814	0.285	0.366	0.805051	-0.127159	No
Agpat2	4.72262e-05	-0.0942788	0.148	0.208	0.808372	-0.136016	No
Pgls	4.87433e-05	-0.0788677	0.59	0.683	0.834339	-0.113782	No
Rps6kb2	4.88279e-05	-0.0690252	0.112	0.171	0.835787	-0.0995823	No
Trav4-2	4.89165e-05	-0.39149	0.036	0.074	0.837304	-0.5648	No
Nln	4.90314e-05	-0.0822672	0.102	0.158	0.83927	-0.118686	No
Npm3	4.97098e-05	-0.110797	0.541	0.621	0.850883	-0.159846	No
Spint2	5.01119e-05	-0.0886733	0.409	0.49	0.857765	-0.127929	No
Crtap	5.01926e-05	-0.101827	0.186	0.249	0.859147	-0.146906	No
Wdr18	5.07688e-05	-0.0726669	0.207	0.28	0.869009	-0.104836	No
Ubash3a	5.09649e-05	-0.0975414	0.35	0.43	0.872367	-0.140722	No
Ltb	5.10763e-05	-0.114847	0.933	0.957	0.874272	-0.165689	No
Fam89b	5.14257e-05	-0.0849617	0.337	0.417	0.880254	-0.122574	No
Bcl7c	5.15624e-05	-0.0735191	0.377	0.465	0.882593	-0.106066	No
Psma1	5.1868e-05	-0.0968054	0.539	0.624	0.887825	-0.139661	No
Sipa1	5.22837e-05	-0.0880257	0.398	0.48	0.89494	-0.126994	No
Ifi27	5.28241e-05	-0.107685	0.539	0.625	0.904191	-0.155357	No
Nip7	5.29485e-05	-0.0767994	0.241	0.316	0.90632	-0.110798	No
Dclre1c	5.38478e-05	-0.0677283	0.139	0.202	0.921713	-0.0977112	No
Cirbp	5.39657e-05	-0.0668502	0.442	0.529	0.923731	-0.0964444	No
Cops6	5.4407e-05	-0.0843255	0.505	0.591	0.931284	-0.121656	No
Lamtor3	5.47288e-05	-0.0858996	0.297	0.377	0.936793	-0.123927	No
Acd	5.51123e-05	-0.0789719	0.323	0.397	0.943357	-0.113932	No
G3bp1	5.6038e-05	-0.0830273	0.588	0.674	0.959203	-0.119783	No
Mtmr1	5.6434e-05	-0.0706293	0.203	0.277	0.96598	-0.101897	No
Hist1h4d	5.72533e-05	0.192148	0.279	0.217	0.980004	0.277211	No
Sf3b2	5.7964e-05	-0.0832863	0.696	0.779	0.992169	-0.120157	No
Rps12	5.87069e-05	0.0764284	0.978	0.99	1	0.110263	No
Zfp110	5.89231e-05	-0.0744386	0.138	0.2	1	-0.107392	No
Ubb	5.97493e-05	-0.0612643	0.99	0.997	1	-0.0883856	No
Psmb6	6.02233e-05	-0.0891352	0.647	0.737	1	-0.128595	No
Hmbs	6.03462e-05	-0.073987	0.187	0.254	1	-0.106741	No
Zcchc18	6.05327e-05	-0.0733517	0.051	0.096	1	-0.105824	No
Slfn5	6.08414e-05	0.32137	0.169	0.115	1	0.463639	No
Ptpn7	6.13126e-05	-0.0873359	0.422	0.504	1	-0.125999	No
Sms	6.34909e-05	0.163153	0.554	0.522	1	0.23538	No
Itgb2	6.43018e-05	-0.0808744	0.779	0.871	1	-0.116677	No
Rasal3	6.47012e-05	-0.0593057	0.534	0.624	1	-0.0855601	No
Snhg8	6.61192e-05	0.207255	0.519	0.466	1	0.299006	No
Matr3	6.6859e-05	-0.0593021	0.451	0.537	1	-0.0855548	No
Fcer1g	6.76393e-05	-0.156775	0.222	0.299	1	-0.226179	No
Dnmt3b	6.86615e-05	-0.0568305	0.075	0.124	1	-0.0819891	No
Arid5b	6.88187e-05	-0.0921037	0.383	0.465	1	-0.132878	No
Cnot10	7.06614e-05	-0.0809817	0.178	0.245	1	-0.116832	No
Dgkd	7.13566e-05	-0.0458734	0.276	0.353	1	-0.0661813	No
Rpl30	7.16012e-05	0.0779337	0.986	0.996	1	0.112435	No
Cndp2	7.19368e-05	-0.0860752	0.271	0.344	1	-0.12418	No
Map2k2	7.23956e-05	-0.0815754	0.569	0.659	1	-0.117688	No
Slc25a39	7.30869e-05	-0.0748572	0.423	0.505	1	-0.107996	No
Dgkg	7.3722e-05	-0.0506015	0.027	0.062	1	-0.0730025	No
Cd200r1	7.63559e-05	-0.0860592	0.084	0.135	1	-0.124157	No
Nabp1	7.67191e-05	-0.108535	0.454	0.525	1	-0.156583	No
Wdr33	7.69761e-05	-0.0807253	0.41	0.495	1	-0.116462	No
Jund	7.72369e-05	-0.074379	0.961	0.979	1	-0.107306	No
Mrps6	7.80655e-05	-0.0960477	0.52	0.612	1	-0.138568	No
Npm1	7.80788e-05	-0.0658927	0.934	0.965	1	-0.095063	No
Stip1	7.88811e-05	-0.0613305	0.377	0.459	1	-0.0884812	No
Gm26740	7.90374e-05	0.0833083	0.076	0.038	1	0.120188	No
Ramp3	7.92118e-05	0.130618	0.058	0.026	1	0.188441	No
Mcrs1	8.16517e-05	-0.0639848	0.215	0.287	1	-0.0923105	No
Ncbp1	8.31389e-05	-0.0742815	0.25	0.326	1	-0.107165	No
Blmh	8.32176e-05	-0.100502	0.324	0.391	1	-0.144994	No
Tomm40	8.57383e-05	-0.0834427	0.283	0.359	1	-0.120382	No
Trdc	8.65028e-05	0.114634	0.042	0.016	1	0.165381	No
Fhl2	8.66468e-05	-0.0697556	0.197	0.269	1	-0.100636	No
Pld3	8.67624e-05	-0.103843	0.668	0.759	1	-0.149814	No
Gnb2	8.85097e-05	-0.0775073	0.788	0.874	1	-0.111819	No
Mrpl36	8.86373e-05	-0.0897722	0.351	0.43	1	-0.129514	No
Rae1	9.03155e-05	-0.0509393	0.317	0.397	1	-0.0734898	No
Trp53rka	9.04683e-05	-0.0861415	0.101	0.154	1	-0.124276	No
Fbxl8	9.19203e-05	-0.0567552	0.103	0.159	1	-0.0818804	No
Sema4d	9.2656e-05	-0.0606735	0.47	0.571	1	-0.0875334	No
Rfk	9.26935e-05	-0.0881363	0.285	0.356	1	-0.127154	No
Atp6v1h	9.27998e-05	-0.0402054	0.262	0.345	1	-0.0580041	No
Esd	9.42788e-05	-0.102039	0.611	0.69	1	-0.14721	No
Dcps	9.69246e-05	-0.0723842	0.379	0.46	1	-0.104428	No
Vps28	9.78304e-05	-0.0475241	0.691	0.775	1	-0.0685627	No
Ctsd	9.80305e-05	-0.102937	0.817	0.893	1	-0.148506	No
Far1	9.87187e-05	-0.0724995	0.293	0.362	1	-0.104595	No
Rnf115	9.95862e-05	-0.0649859	0.349	0.43	1	-0.0937548	No
Pstpip1	0.000101928	-0.0865688	0.634	0.714	1	-0.124892	No
Styx	0.000101975	-0.0606376	0.136	0.196	1	-0.0874816	No
Riok1	0.000102733	-0.087743	0.405	0.481	1	-0.126586	No
Nubp1	0.000103981	-0.10212	0.353	0.43	1	-0.147327	No
2900026A02Rik	0.000105206	-0.0831326	0.127	0.184	1	-0.119935	No
Rps24	0.000105224	0.0823967	0.993	0.997	1	0.118873	No
a	0.000106351	-0.106569	0.135	0.192	1	-0.153746	No
Gm8797	0.000108315	0.160487	0.432	0.371	1	0.231534	No
Zfp683	0.000108526	-0.0431857	0.023	0.055	1	-0.0623038	No
Tcerg1	0.000109023	-0.0814501	0.418	0.488	1	-0.117508	No
Prdm1	0.000109137	-0.0836718	0.156	0.218	1	-0.120713	No
Gm16565	0.000109308	-0.0481106	0.044	0.085	1	-0.0694089	No
Gnptab	0.000109444	-0.0833469	0.329	0.406	1	-0.120244	No
Vrk2	0.000109802	-0.081072	0.177	0.24	1	-0.116962	No
Rhno1	0.000109948	-0.0616325	0.16	0.224	1	-0.0889169	No
Rnft1	0.000112408	-0.0836265	0.164	0.226	1	-0.120648	No
Eno3	0.000112639	-0.171863	0.281	0.347	1	-0.247946	No
Ptpn1	0.000112991	-0.0635862	0.553	0.655	1	-0.0917356	No
Ehd4	0.000113114	-0.0723559	0.268	0.34	1	-0.104387	No
Tpp1	0.00011323	-0.0648625	0.193	0.258	1	-0.0935768	No
Rplp1	0.000113635	0.0984792	0.986	0.996	1	0.142076	No
Tcrg-V4	0.000115712	0.043254	0.011	0	1	0.0624024	No
Srm	0.000118147	-0.111416	0.226	0.296	1	-0.16074	No
Snrpf	0.000118366	0.137334	0.66	0.657	1	0.198131	No
Rnh1	0.000119494	-0.0797948	0.478	0.568	1	-0.11512	No
Guk1	0.000119744	-0.080741	0.356	0.426	1	-0.116485	No
Rps20	0.000121069	0.0635153	0.989	0.996	1	0.0916332	No
Mrpl12	0.000121414	-0.0715553	0.441	0.528	1	-0.103233	No
Cox4i1	0.000122591	-0.0693503	0.925	0.977	1	-0.100051	No
Eef1g	0.000124111	-0.0910678	0.746	0.836	1	-0.131383	No
Cox5a	0.000124324	-0.0905831	0.817	0.892	1	-0.130684	No
Miip	0.000125095	-0.0742957	0.166	0.229	1	-0.107186	No
Cherp	0.000125669	-0.0418543	0.211	0.279	1	-0.060383	No
Copz1	0.000127224	-0.0739368	0.42	0.505	1	-0.106668	No
Gimap1	0.000128981	-0.0738962	0.717	0.777	1	-0.10661	No
Frmd4a	0.000129419	-0.080849	0.138	0.197	1	-0.11664	No
BC004004	0.00012971	-0.0712322	0.399	0.482	1	-0.102766	No
Fam169b	0.000129932	-0.0664153	0.272	0.35	1	-0.095817	No
Cxcr3	0.000130352	0.300349	0.267	0.213	1	0.433311	No
Traj13	0.000130551	-0.0141122	0.001	0.017	1	-0.0203597	No
Lef1	0.000130657	0.121542	0.17	0.115	1	0.175348	Yes
Slc28a2	0.000132369	-0.0384053	0.149	0.212	1	-0.0554072	No
Plekhn1	0.000135606	-0.0380418	0.058	0.103	1	-0.0548827	No
Naxe	0.000136243	-0.0883025	0.312	0.385	1	-0.127394	No
Ssbp1	0.000136507	-0.0793496	0.406	0.49	1	-0.114477	No
Igbp1	0.000139155	-0.0544088	0.314	0.398	1	-0.0784953	No
Cnrip1	0.000139208	-0.0529868	0.04	0.079	1	-0.0764439	No
Zbtb8os	0.000139605	-0.0864462	0.369	0.448	1	-0.124716	No
Lrrk1	0.00013963	-0.0732061	0.135	0.192	1	-0.105614	No
Acp1	0.000140014	-0.0917781	0.362	0.432	1	-0.132408	No
Cops2	0.000141207	-0.0676915	0.332	0.407	1	-0.0976581	No
D16Ertd472e	0.000141398	-0.081507	0.635	0.745	1	-0.11759	No
Ola1	0.000145601	-0.0923344	0.417	0.487	1	-0.13321	No
Nap1l1	0.000148003	-0.0912361	0.644	0.723	1	-0.131626	No
Tmx1	0.000148134	-0.0815696	0.306	0.378	1	-0.11768	No
Nsg2	0.000148549	0.0825044	0.061	0.029	1	0.119029	No
Pdgfb	0.00015044	-0.0847408	0.112	0.165	1	-0.122255	No
Ube2e1	0.000152387	-0.0644373	0.354	0.431	1	-0.0929634	No
Dusp1	0.000152924	-0.0662681	0.644	0.717	1	-0.0956046	No
Tmem176b	0.000153147	0.105766	0.036	0.013	1	0.152588	No
Psmd6	0.000154155	-0.0932415	0.387	0.454	1	-0.134519	No
Cuta	0.000156979	-0.0816285	0.592	0.692	1	-0.117765	No
Fgl2	0.000159181	-0.0392059	0.447	0.535	1	-0.0565622	No
Polr2m	0.000159224	-0.0684456	0.4	0.486	1	-0.0987461	No
Flt3l	0.000159964	-0.0992427	0.384	0.451	1	-0.143177	No
Josd2	0.000160851	-0.0640557	0.25	0.322	1	-0.0924128	No
Fut7	0.000161814	-0.0552017	0.08	0.129	1	-0.0796392	No
Ccdc85b	0.000162521	-0.0646025	0.279	0.348	1	-0.0932017	No
Mapk3	0.000163914	-0.0877155	0.328	0.4	1	-0.126547	No
Trav9-1	0.000164114	-0.032659	0.014	0.041	1	-0.047117	No
Nudc	0.000164589	-0.0835144	0.507	0.581	1	-0.120486	No
Yipf5	0.000166136	-0.0642705	0.287	0.362	1	-0.0927227	No
Trav6-2	0.000166966	-0.168965	0.004	0.023	1	-0.243765	No
Alyref	0.000168727	-0.0921559	0.526	0.627	1	-0.132953	No
Faim	0.000170206	-0.0532064	0.239	0.309	1	-0.0767607	No
Pet100	0.000170737	0.110184	0.346	0.28	1	0.158962	No
Elavl1	0.000175542	-0.0844447	0.447	0.519	1	-0.121828	No
U2af1	0.000181937	-0.0839714	0.557	0.64	1	-0.121145	No
Ucp2	0.000182976	-0.102256	0.888	0.932	1	-0.147524	No
Srsf6	0.000184381	-0.0799713	0.479	0.556	1	-0.115374	No
Lime1	0.000185408	-0.0756186	0.316	0.392	1	-0.109095	No
Eif1	0.000187153	-0.0487009	0.993	0.996	1	-0.0702606	No
Cd48	0.000187668	-0.06013	0.651	0.741	1	-0.0867493	No
1700010I14Rik	0.00018771	-0.0296677	0.009	0.032	1	-0.0428015	No
Slc16a11	0.000191142	-0.135538	0.237	0.304	1	-0.195539	No
Ppt2	0.000191428	-0.0633014	0.184	0.246	1	-0.0913246	No
Atp5g3	0.000191614	-0.0809491	0.898	0.93	1	-0.116785	No
Capza2	0.000193621	-0.0857445	0.62	0.718	1	-0.123703	No
Trav14n-3	0.000194222	-0.0337216	0.001	0.016	1	-0.04865	No
Grap2	0.000196325	0.170172	0.407	0.348	1	0.245506	No
Entpd1	0.000198033	-0.0721227	0.376	0.463	1	-0.104051	No
Pms2	0.000198204	-0.0664499	0.102	0.153	1	-0.0958669	No
Coq2	0.000198494	-0.0784328	0.251	0.315	1	-0.113155	No
Sdhaf4	0.000200198	-0.066018	0.176	0.239	1	-0.0952439	No
Hist1h1e	0.00020039	-0.0231754	0.433	0.526	1	-0.0334351	No
Irgm1	0.000204364	0.263075	0.377	0.318	1	0.379537	No
Rnf126	0.000204645	-0.0648789	0.328	0.406	1	-0.0936005	No
Lif	0.000206064	0.0726845	0.021	0.004	1	0.104862	No
Sugp1	0.000208804	-0.0716671	0.207	0.272	1	-0.103394	No
Fiz1	0.000209412	-0.0440891	0.112	0.165	1	-0.0636072	No
Fnta	0.000209788	-0.0685979	0.284	0.355	1	-0.0989659	No
Slc22a15	0.000211499	-0.102455	0.163	0.219	1	-0.147811	No
Tmem179b	0.000211765	-0.0755343	0.517	0.597	1	-0.108973	No
1110004F10Rik	0.000211864	-0.0647056	0.45	0.536	1	-0.0933505	No
Prrt1	0.000215281	-0.0724162	0.081	0.129	1	-0.104475	No
Rexo4	0.000217764	-0.0607935	0.149	0.21	1	-0.0877065	No
Sfi1	0.000219335	-0.110927	0.487	0.561	1	-0.160034	No
Ppia	0.000220637	-0.0714992	0.988	0.996	1	-0.103152	No
A430093F15Rik	0.000220966	-0.101262	0.23	0.291	1	-0.14609	No
Ipo7	0.000221552	-0.0772338	0.343	0.423	1	-0.111425	No
Bola3	0.000224117	-0.0708674	0.457	0.539	1	-0.10224	No
Evl	0.000224411	-0.0613688	0.521	0.602	1	-0.0885365	No
Prelid1	0.000231612	-0.0850008	0.803	0.877	1	-0.12263	No
Camk2g	0.000232743	-0.073413	0.286	0.354	1	-0.105913	No
Pdlim2	0.000233304	-0.0495072	0.405	0.487	1	-0.0714238	No
Cebpb	0.000233701	-0.0977966	0.44	0.526	1	-0.141091	No
Atp5c1	0.000234311	-0.0754921	0.817	0.883	1	-0.108912	No
Stard3nl	0.000234604	-0.0824597	0.423	0.496	1	-0.118964	No
Pigt	0.000236753	-0.0468644	0.291	0.366	1	-0.067611	No
Crot	0.000236806	-0.0557551	0.26	0.329	1	-0.0804376	No
Lyz2	0.00024005	-0.0847812	0.088	0.137	1	-0.122313	No
Acads	0.000242921	-0.0978512	0.23	0.292	1	-0.141169	No
Sharpin	0.000245035	-0.0907002	0.359	0.429	1	-0.130853	No
Calhm2	0.000245279	-0.0514569	0.097	0.147	1	-0.0742365	No
Pcbp1	0.000245886	-0.080072	0.788	0.869	1	-0.115519	No
Gsdmd	0.000246139	-0.0627958	0.283	0.35	1	-0.0905952	No
Galnt2	0.000247041	-0.0543066	0.18	0.244	1	-0.0783479	No
Hnrnpdl	0.000247804	-0.0918788	0.596	0.673	1	-0.132553	No
Ndufs1	0.000252015	-0.0651967	0.186	0.249	1	-0.0940589	No
Rbm7	0.000252373	-0.103006	0.337	0.403	1	-0.148606	No
Eif6	0.000253652	-0.0690001	0.481	0.562	1	-0.0995461	No
Gtf2h2	0.000253853	-0.0689534	0.121	0.174	1	-0.0994787	No
Ifit1bl1	0.000253863	0.0933378	0.055	0.026	1	0.134658	No
Tmem30a	0.00025393	-0.0587928	0.509	0.591	1	-0.08482	No
Vdac3	0.000256331	-0.07819	0.414	0.489	1	-0.112804	No
Cmpk2	0.000256968	0.17877	0.121	0.078	1	0.257911	No
Pakap.1	0.000259983	0.0324767	0.034	0.012	1	0.0468539	No
Med28	0.000260814	-0.0631948	0.629	0.725	1	-0.0911708	No
Nom1	0.000261324	-0.048841	0.147	0.207	1	-0.0704627	No
Immp2l	0.000264819	-0.04308	0.029	0.061	1	-0.0621513	No
Ikzf1	0.000265669	-0.059669	0.51	0.606	1	-0.0860842	No
Il27ra	0.000265751	-0.0706085	0.462	0.546	1	-0.101867	No
Vps52	0.000270503	-0.0636087	0.212	0.27	1	-0.0917679	No
Gm15987	0.000272006	0.0391125	0.014	0.001	1	0.0564274	No
Tesk1	0.00027265	-0.0773658	0.109	0.159	1	-0.111615	No
Srfbp1	0.000273289	-0.055166	0.138	0.193	1	-0.0795877	No
Pop5	0.000273417	-0.067627	0.405	0.483	1	-0.0975652	No
Eif4a1	0.000275676	-0.0987786	0.657	0.724	1	-0.142507	No
Ube2n	0.0002765	-0.0949467	0.522	0.594	1	-0.136979	No
Mettl17	0.000276567	-0.0615494	0.132	0.189	1	-0.088797	No
Tlcd2	0.00027956	-0.0457761	0.061	0.103	1	-0.066041	No
Gspt1	0.00028073	-0.0816297	0.425	0.5	1	-0.117767	No
Il10ra	0.000281064	-0.0285106	0.413	0.49	1	-0.041132	No
Zfp444	0.000281799	-0.0474864	0.107	0.159	1	-0.0685083	No
Puf60	0.000287139	-0.067354	0.602	0.684	1	-0.0971713	No
Mef2a	0.000289474	-0.0592905	0.304	0.369	1	-0.0855382	No
Ankrd12	0.000289909	-0.0633477	0.469	0.555	1	-0.0913914	No
Gm17173	0.000292739	-0.0572651	0.07	0.115	1	-0.082616	No
Sh2d3c	0.000294604	-0.0499978	0.221	0.293	1	-0.0721316	No
Rbpj	0.000297361	-0.0894435	0.472	0.558	1	-0.12904	No
Smpdl3b	0.000297753	-0.0696271	0.157	0.214	1	-0.100451	No
Rpl7l1	0.000298265	-0.0740591	0.247	0.308	1	-0.106845	No
Trav7-1	0.000299209	-0.047126	0.002	0.018	1	-0.0679885	No
Mta1	0.000299316	-0.0645625	0.361	0.435	1	-0.093144	No
Tmem160	0.000301495	-0.0684667	0.577	0.674	1	-0.0987766	No
Cwc27	0.000304773	-0.0434229	0.119	0.172	1	-0.0626459	No
Ahr	0.000305366	-0.0682124	0.126	0.18	1	-0.0984097	No
Psmb8	0.000306299	-0.0649698	0.943	0.968	1	-0.0937316	No
Ttc7b	0.00030986	-0.0542485	0.117	0.171	1	-0.078264	No
Rpl7a	0.000310192	-0.0527424	0.969	0.99	1	-0.0760912	No
Hnrnpd	0.000310919	-0.0731979	0.657	0.739	1	-0.105602	No
Pip4k2a	0.000311258	-0.0432783	0.274	0.346	1	-0.0624374	No
Tor4a	0.000311813	-0.0580447	0.134	0.191	1	-0.0837408	No
Cabin1	0.000311907	-0.0598202	0.284	0.354	1	-0.0863023	No
D630039A03Rik	0.000313753	-0.0664993	0.088	0.134	1	-0.0959382	No
Arhgef25	0.000316124	-0.0261325	0.008	0.029	1	-0.0377013	No
Imp4	0.00031649	-0.064631	0.305	0.378	1	-0.0932428	No
Cd160	0.000316794	-0.108005	0.305	0.369	1	-0.155818	No
Ssr2	0.000317006	-0.081585	0.522	0.61	1	-0.117702	No
Parl	0.000318865	-0.062728	0.234	0.299	1	-0.0904974	No
Tmem165	0.000322775	-0.0756425	0.364	0.433	1	-0.109129	No
Morf4l1	0.000323132	0.084019	0.845	0.871	1	0.121214	No
Pdxp	0.000323757	-0.0534781	0.069	0.113	1	-0.0771525	No
Hist1h2bc	0.000325906	0.0825958	0.124	0.08	1	0.119161	No
Rps11	0.000328643	-0.0506532	0.987	0.998	1	-0.0730771	No
Tmed5	0.000329078	-0.0699579	0.644	0.73	1	-0.100928	No
Lamtor4	0.000330072	-0.084913	0.526	0.618	1	-0.122503	No
Trac	0.000331126	-0.0775221	0.711	0.8	1	-0.111841	No
Cdkn2c	0.00033857	-0.0537411	0.124	0.178	1	-0.077532	No
Cdc26	0.000338932	-0.0910728	0.287	0.35	1	-0.13139	No
Arfrp1	0.000339296	-0.0660128	0.311	0.38	1	-0.0952363	No
Usp38	0.000341243	-0.0552685	0.343	0.417	1	-0.0797356	No
Bag1	0.000345847	-0.0853941	0.582	0.649	1	-0.123198	No
Wdr26	0.000349707	-0.0540347	0.426	0.502	1	-0.0779556	No
Exog	0.000350615	-0.0432756	0.036	0.07	1	-0.0624334	No
Psmb3	0.000352441	-0.0745794	0.752	0.841	1	-0.107595	No
Brk1	0.000355851	-0.0747804	0.626	0.689	1	-0.107885	No
Smyd2	0.000357001	-0.0715497	0.136	0.187	1	-0.103224	No
Hist1h4c	0.000357794	0.0649341	0.11	0.068	1	0.0936801	No
Adamts6	0.000364222	-0.0752312	0.125	0.177	1	-0.108536	No
Ppil1	0.00036654	-0.0638772	0.215	0.28	1	-0.0921554	No
Rnaseh2a	0.000367107	-0.0449239	0.192	0.257	1	-0.0648115	No
Ptcd3	0.000369682	-0.059094	0.086	0.132	1	-0.0852546	No
Zfp983	0.0003698	-0.0844715	0.141	0.193	1	-0.121867	No
Smco4	0.000370208	-0.0785264	0.173	0.232	1	-0.11329	No
Rngtt	0.000370801	-0.0410012	0.222	0.286	1	-0.0591522	No
Mplkip	0.000373979	-0.0561603	0.195	0.257	1	-0.0810222	No
Prkra	0.000374704	-0.0604493	0.078	0.122	1	-0.0872099	No
Bex3	0.000375255	-0.0580171	0.387	0.468	1	-0.083701	No
Aimp1	0.000377098	-0.0570777	0.473	0.551	1	-0.0823457	No
Akr1a1	0.000377927	-0.0876435	0.691	0.764	1	-0.126443	No
Sppl2b	0.000379228	-0.040284	0.032	0.065	1	-0.0581175	No
Mrpl40	0.000379454	-0.083633	0.339	0.401	1	-0.120657	No
Ggnbp2	0.000380628	-0.0616213	0.492	0.579	1	-0.0889007	No
Eif3g	0.000382604	-0.0673869	0.435	0.519	1	-0.0972187	No
Arf6	0.000384851	-0.0696658	0.712	0.793	1	-0.100506	No
Zfp830	0.000385474	-0.0731147	0.159	0.216	1	-0.105482	No
Wdr74	0.000386655	-0.0442554	0.191	0.254	1	-0.0638471	No
Gm2000	0.000387258	0.0571762	0.092	0.054	1	0.0824878	No
Ppm1h	0.000395867	-0.0967539	0.231	0.293	1	-0.139586	No
Tut4	0.000396168	0.203269	0.541	0.5	1	0.293255	No
Gnptg	0.000399986	-0.068374	0.262	0.328	1	-0.0986429	No
Snapc3	0.000401666	-0.052447	0.195	0.251	1	-0.0756651	No
Wdr46	0.000402615	-0.0768625	0.136	0.189	1	-0.110889	No
Smad3	0.000402994	0.0847766	0.052	0.025	1	0.122307	No
Slc29a4	0.000410669	-0.0297886	0.007	0.027	1	-0.0429759	No
Fkbp8	0.000410741	-0.0866362	0.677	0.75	1	-0.12499	No
Ripor2	0.000411778	0.188798	0.284	0.228	1	0.272379	No
Rbm42	0.000411848	-0.050835	0.465	0.556	1	-0.0733394	No
Tmem242	0.000412578	-0.0418155	0.215	0.281	1	-0.060327	No
Polr3k	0.000415877	-0.0773711	0.372	0.439	1	-0.111623	No
Rab37	0.000416205	0.111641	0.134	0.089	1	0.161064	No
Mrpl28	0.000418704	-0.0545496	0.294	0.367	1	-0.0786985	No
Coro7	0.000418794	-0.0654977	0.237	0.299	1	-0.0944933	No
Alad	0.000419013	-0.071841	0.27	0.335	1	-0.103645	No
Smim10l2a	0.000419084	-0.0501101	0.022	0.05	1	-0.0722936	No
Aup1	0.000424466	-0.0914662	0.66	0.722	1	-0.131958	No
Hacd2	0.000426238	-0.0823911	0.339	0.408	1	-0.118865	No
Rab24	0.000427519	-0.0621906	0.323	0.391	1	-0.089722	No
Gm5141	0.000439581	-0.0405195	0.037	0.071	1	-0.0584572	No
Tgds	0.000443235	-0.0379149	0.133	0.188	1	-0.0546997	No
Chp1	0.000445247	-0.04597	0.412	0.487	1	-0.0663207	No
Srprb	0.000446208	-0.062017	0.201	0.261	1	-0.0894717	No
Gpr162	0.000449003	-0.0545944	0.061	0.102	1	-0.078763	No
Wrnip1	0.000451573	-0.0876561	0.257	0.32	1	-0.126461	No
Rab27a	0.000452845	-0.0792244	0.246	0.307	1	-0.114297	No
Pigs	0.00046161	-0.0518552	0.318	0.391	1	-0.0748113	No
Gzmm	0.000463201	0.0779711	0.043	0.019	1	0.112489	No
Tnfrsf25	0.00046507	0.0661329	0.029	0.01	1	0.0954096	No
Adsl	0.000466066	-0.0737704	0.285	0.346	1	-0.106428	No
Trnau1ap	0.000469919	-0.066998	0.217	0.278	1	-0.0966577	No
Ndfip2	0.000474021	-0.0798161	0.515	0.59	1	-0.11515	No
Dgkh	0.000479997	-0.0733721	0.147	0.198	1	-0.105854	No
Nfat5	0.000483067	-0.064848	0.352	0.424	1	-0.0935559	No
Rbm38	0.000483191	-0.0902808	0.346	0.411	1	-0.130248	No
Nr4a1	0.000489349	0.190347	0.543	0.49	1	0.274612	No
Rgs8	0.000489497	-0.0651358	0.063	0.104	1	-0.093971	No
Tbc1d9b	0.000497438	-0.0522967	0.221	0.284	1	-0.0754481	No
Carnmt1	0.000501031	-0.0427612	0.245	0.313	1	-0.0616914	No
Btbd2	0.000501295	-0.0508406	0.081	0.126	1	-0.0733475	No
Adam19	0.000502407	-0.0897986	0.263	0.326	1	-0.129552	No
Ints11	0.000503756	-0.0767212	0.259	0.325	1	-0.110685	No
Aph1a	0.000512499	-0.0712754	0.419	0.488	1	-0.102829	No
Myl12a	0.000513365	-0.0732592	0.887	0.939	1	-0.105691	No
Il3ra	0.00051375	-0.0751059	0.178	0.233	1	-0.108355	No
Srsf2	0.000513978	-0.0825499	0.736	0.801	1	-0.119094	No
Grk6	0.000516945	-0.0506911	0.482	0.565	1	-0.0731318	No
Mrpl15	0.000517093	-0.0553416	0.325	0.387	1	-0.0798411	No
Crlf2	0.000521758	-0.105553	0.412	0.477	1	-0.152281	No
Rgs19	0.000524543	-0.0541575	0.323	0.397	1	-0.0781328	No
Akt1	0.000525084	-0.0886142	0.413	0.479	1	-0.127843	No
Sap18	0.000527232	-0.0602321	0.791	0.853	1	-0.0868965	No
Lst1	0.00052834	0.0526155	0.067	0.036	1	0.0759081	No
Erg28	0.000535078	-0.0880391	0.283	0.346	1	-0.127014	No
Tmed3	0.000535882	-0.0517321	0.296	0.365	1	-0.0746336	No
Rwdd1	0.000537737	-0.0889646	0.641	0.728	1	-0.128349	No
Myo1f	0.000538535	-0.0431523	0.413	0.492	1	-0.0622556	No
Sdhb	0.000539236	-0.0699463	0.621	0.704	1	-0.100911	No
Pycr1	0.000540287	0.0091071	0.018	0.004	1	0.0131388	No
Oas3	0.000550274	0.120124	0.157	0.111	1	0.173303	No
Abcb1b	0.000550406	-0.0360877	0.236	0.299	1	-0.0520636	No
Izumo1r	0.000553143	-0.0905384	0.157	0.216	1	-0.130619	No
Ddx56	0.000553827	-0.0652927	0.145	0.197	1	-0.0941975	No
H2afj	0.000560215	0.116052	0.73	0.73	1	0.167427	No
Ufd1	0.000563987	-0.0801709	0.27	0.332	1	-0.115662	No
1700037H04Rik	0.000570914	-0.053477	0.204	0.263	1	-0.077151	No
Polr3h	0.000576811	-0.0631949	0.104	0.15	1	-0.091171	No
Bcas2	0.000577994	-0.070452	0.507	0.594	1	-0.101641	No
Cdkn2d	0.000580206	0.127907	0.347	0.287	1	0.184531	No
Sart1	0.000582378	-0.055276	0.27	0.333	1	-0.0797465	No
Tmem11	0.00058513	-0.0601672	0.235	0.299	1	-0.086803	No
Lyn	0.000586077	-0.0507468	0.069	0.11	1	-0.0732122	No
Cd2	0.000586691	0.143519	0.734	0.696	1	0.207055	No
Chmp1a	0.000587842	-0.0577707	0.3	0.37	1	-0.0833454	No
Dipk1b	0.00059054	-0.0483364	0.052	0.089	1	-0.0697347	No
Gm42047	0.000590748	0.240652	0.317	0.268	1	0.347187	No
Trav13n-4	0.00059518	-0.0453738	0.003	0.019	1	-0.0654606	No
Dok1	0.000596251	-0.0606351	0.132	0.181	1	-0.0874779	No
Fam92a	0.00059682	-0.0736319	0.28	0.347	1	-0.106228	No
Urod	0.000599139	-0.0635133	0.188	0.248	1	-0.0916303	No
Noc2l	0.000605118	-0.0594774	0.315	0.386	1	-0.0858077	No
Cnot2	0.00060578	-0.0413512	0.241	0.306	1	-0.0596571	No
2700038G22Rik	0.000605939	-0.0272125	0.028	0.058	1	-0.0392593	No
Limd2	0.000609478	-0.0863714	0.896	0.93	1	-0.124608	No
Scaf4	0.000610056	-0.0589904	0.188	0.249	1	-0.0851052	No
Itgb3	0.000613446	0.124858	0.192	0.14	1	0.180131	No
Mvb12a	0.000613859	-0.0700448	0.405	0.475	1	-0.101053	No
Ctu1	0.000613916	-0.0368662	0.014	0.037	1	-0.0531866	No
Izumo4	0.000614368	-0.0760773	0.158	0.213	1	-0.109756	No
Ociad2	0.000616008	-0.0642348	0.139	0.189	1	-0.0926713	No
Cops5	0.000616176	-0.0608612	0.306	0.37	1	-0.0878041	No
Srp14	0.000617344	-0.0738877	0.678	0.756	1	-0.106597	No
Maz	0.000620962	-0.0613342	0.39	0.457	1	-0.0884866	No
Ago3	0.000626801	-0.0586937	0.109	0.156	1	-0.084677	No
Mrpl30	0.000632049	0.134324	0.606	0.568	1	0.193788	No
Arl1	0.000632084	-0.0444846	0.388	0.469	1	-0.0641777	No
Tacc1	0.000633486	-0.0635462	0.426	0.498	1	-0.0916778	No
4933434E20Rik	0.000633803	-0.0802524	0.192	0.25	1	-0.11578	No
Vav1	0.000635178	-0.0515312	0.321	0.394	1	-0.0743438	No
Ltk	0.000645909	-0.044476	0.053	0.091	1	-0.0641652	No
Slc29a1	0.000646914	-0.0657495	0.276	0.343	1	-0.0948565	No
Jak2	0.000646981	0.17532	0.276	0.221	1	0.252933	No
Pdcd1lg2	0.000647687	-0.0765367	0.232	0.295	1	-0.110419	No
Abi1	0.000649243	-0.074836	0.413	0.486	1	-0.107966	No
Isyna1	0.000650231	-0.0605823	0.272	0.331	1	-0.0874018	No
Dimt1	0.000651025	-0.0575613	0.124	0.174	1	-0.0830434	No
Anapc2	0.00065136	-0.0437665	0.213	0.275	1	-0.0631417	No
Rab5c	0.000651363	-0.0826027	0.44	0.516	1	-0.119171	No
Rbm3	0.000653109	-0.0781588	0.931	0.975	1	-0.112759	No
Grb7	0.00065381	-0.0142545	0.005	0.022	1	-0.0205649	No
Bcap29	0.000657817	-0.0808741	0.314	0.376	1	-0.116677	No
Apobec3	0.000662789	-0.0721355	0.209	0.266	1	-0.104069	No
Cx3cr1	0.000664336	-0.0703704	0.171	0.225	1	-0.101523	No
Cd82	0.00067098	-0.0288151	0.659	0.747	1	-0.0415713	No
Eci1	0.000674109	-0.0719316	0.187	0.242	1	-0.103775	No
Sept1	0.000676553	-0.035771	0.865	0.913	1	-0.0516067	No
Ppp1r7	0.000677759	-0.0431081	0.195	0.253	1	-0.0621919	No
R3hdm4	0.000685472	-0.041597	0.447	0.527	1	-0.0600117	No
Sirt2	0.000687676	-0.0477566	0.373	0.452	1	-0.0688982	No
Anxa7	0.00068977	-0.0714657	0.27	0.336	1	-0.103103	No
A430005L14Rik	0.000690067	-0.0625089	0.228	0.286	1	-0.0901813	No
Tbck	0.000691732	-0.0440196	0.137	0.191	1	-0.0635069	No
Pag1	0.000695599	0.166387	0.141	0.1	1	0.240046	No
Flna	0.000696204	0.187896	0.544	0.509	1	0.271077	No
Tnfaip3	0.000703685	0.175336	0.864	0.868	1	0.252957	No
Pigf	0.000703855	-0.0496718	0.198	0.257	1	-0.0716613	No
Rpl15	0.000703983	-0.0511504	0.984	0.992	1	-0.0737945	No
Pex6	0.000704341	-0.0649581	0.102	0.147	1	-0.0937147	No
Ly6c1	0.000704718	0.178231	0.248	0.191	1	0.257133	No
Ikzf3	0.000708037	-0.0620991	0.439	0.504	1	-0.0895901	No
Igfbp7	0.000708294	-0.14324	0.172	0.228	1	-0.206652	No
Gm16286	0.000710512	-0.0754873	0.418	0.491	1	-0.108905	No
Ptk2b	0.00071533	-0.0464466	0.426	0.497	1	-0.0670083	No
Atp5l	0.000716163	0.0653018	0.878	0.912	1	0.0942106	No
Cd4	0.000716318	0.223244	0.087	0.052	1	0.322073	No
Ephx1	0.000716704	-0.0425135	0.114	0.164	1	-0.0613341	No
Enpp1	0.000722658	-0.0496697	0.069	0.11	1	-0.0716582	No
Alkbh2	0.000723013	-0.0367577	0.043	0.078	1	-0.0530302	No
Arpc5l	0.000730529	-0.0535853	0.496	0.576	1	-0.0773073	No
Klrb1f	0.0007335	0.0329397	0.027	0.009	1	0.047522	No
Fbrsl1	0.000735974	-0.0506801	0.147	0.202	1	-0.073116	No
Ilk	0.000739601	-0.0611039	0.495	0.58	1	-0.0881543	No
Slc6a6	0.000741993	-0.0862992	0.202	0.257	1	-0.124503	No
Pdap1	0.000749221	0.146933	0.456	0.413	1	0.21198	No
Tbc1d2b	0.000752036	-0.097886	0.216	0.272	1	-0.14122	No
Ttc5	0.000758018	-0.058661	0.264	0.332	1	-0.0846299	No
Aasdhppt	0.000761194	-0.0630789	0.163	0.213	1	-0.0910036	No
Sltm	0.000768386	-0.0365285	0.365	0.441	1	-0.0526995	No
Pelo	0.000771003	-0.0324488	0.111	0.159	1	-0.0468138	No
Mios	0.000773201	-0.0418078	0.061	0.101	1	-0.060316	No
Hdac1	0.000774722	-0.0709952	0.537	0.613	1	-0.102424	No
Kdelr2	0.000779271	-0.0614756	0.38	0.454	1	-0.0886905	No
Hes6	0.000779713	-0.067456	0.23	0.287	1	-0.0973184	No
Paics	0.000780547	-0.081861	0.458	0.521	1	-0.1181	No
Trp53inp2	0.000781405	-0.0350637	0.036	0.068	1	-0.0505862	No
Mtif3	0.000781406	-0.0391589	0.077	0.118	1	-0.0564943	No
Dele1	0.000782412	-0.0540576	0.141	0.193	1	-0.0779886	No
Ccr5	0.000788512	-0.0329312	0.324	0.406	1	-0.0475097	No
Klk8	0.000792707	-0.0497466	0.442	0.525	1	-0.0717692	No
Sri	0.000794436	-0.0742973	0.775	0.84	1	-0.107188	No
Afmid	0.000796057	-0.0491821	0.138	0.189	1	-0.0709547	No
Ptpn2	0.000796714	-0.0615942	0.332	0.4	1	-0.0888616	No
Ndufc1	0.000809425	0.120837	0.552	0.514	1	0.174331	No
Gtf3a	0.00080975	-0.065279	0.25	0.311	1	-0.0941777	No
Traj37	0.0008115	-0.0216902	0	0.011	1	-0.0312924	No
Bsg	0.00082433	-0.0784802	0.708	0.798	1	-0.113223	No
Smchd1	0.000825838	0.222913	0.541	0.501	1	0.321596	No
Zbtb1	0.000826386	-0.0598965	0.272	0.337	1	-0.0864123	No
Bdh2	0.000834505	0.0382128	0.044	0.02	1	0.0551294	No
Ptgr2	0.000842412	-0.0611261	0.109	0.156	1	-0.0881863	No
Mbd2	0.000844022	-0.0551046	0.66	0.736	1	-0.0794991	No
Rpl22	0.000844327	0.0565464	0.98	0.988	1	0.0815792	No
Sccpdh	0.000846213	-0.0464349	0.048	0.083	1	-0.0669914	No
Actr10	0.000846918	-0.0510047	0.505	0.588	1	-0.0735842	No
Apex1	0.000849962	-0.0677348	0.191	0.247	1	-0.0977207	No
0610030E20Rik	0.000850361	-0.0461792	0.133	0.185	1	-0.0666225	No
Trbv29	0.000853657	0.199295	0.075	0.042	1	0.287521	No
Vamp4	0.000855512	-0.0471386	0.252	0.319	1	-0.0680066	No
Gtf2i	0.000857824	-0.076585	0.309	0.376	1	-0.110489	No
Zc3h7a	0.0008776	-0.084748	0.241	0.299	1	-0.122266	No
Shkbp1	0.000878748	-0.0578678	0.169	0.225	1	-0.0834856	No
Msto1	0.000880624	-0.0260672	0.12	0.17	1	-0.037607	No
Sesn3	0.000883243	0.128936	0.277	0.219	1	0.186015	No
Tmem184c	0.000884565	-0.0441245	0.124	0.174	1	-0.0636582	No
Mybbp1a	0.000885176	-0.0554569	0.325	0.394	1	-0.0800075	No
CAAA01118383.1	0.000885233	-0.0574252	0.188	0.242	1	-0.0828471	No
Coch	0.000887043	-0.0257956	0.005	0.022	1	-0.0372152	No
Raph1	0.0009038	-0.0719256	0.204	0.263	1	-0.103767	No
Gm30214	0.000904648	0.0139623	0.014	0.002	1	0.0201434	No
Spp1	0.000915455	0.0319847	0.48	0.597	1	0.0461442	No
Nhp2	0.000924106	-0.0808172	0.442	0.509	1	-0.116595	No
Unc119b	0.000925779	-0.0515304	0.216	0.275	1	-0.0743426	No
Tmem106b	0.000926378	-0.0379322	0.157	0.212	1	-0.0547246	No
Rnaseh2b	0.000932623	-0.0635725	0.242	0.3	1	-0.0917157	No
Bop1	0.000936625	-0.0439223	0.163	0.217	1	-0.0633665	No
Cers2	0.000936629	-0.048646	0.456	0.531	1	-0.0701813	No
Cst3	0.00094175	-0.104365	0.621	0.692	1	-0.150568	No
Trav6n-6	0.000942486	-0.0164876	0.002	0.016	1	-0.0237865	No
Il6ra	0.000948806	0.101406	0.056	0.029	1	0.146298	No
Ccr4	0.000950084	0.0369184	0.024	0.007	1	0.053262	No
Mrpl49	0.000953584	-0.0464572	0.19	0.249	1	-0.0670236	No
Lrpap1	0.000964413	-0.0519875	0.23	0.287	1	-0.0750022	No
Nop58	0.000964652	-0.0674526	0.44	0.505	1	-0.0973136	No
Uqcr11	0.000967854	0.121811	0.626	0.629	1	0.175736	No
Champ1	0.000974745	-0.0468325	0.116	0.163	1	-0.067565	No
Dgka	0.000982597	0.15843	0.489	0.433	1	0.228566	No
Arhgap26	0.000984342	0.158441	0.181	0.136	1	0.228582	No
Dtnbp1	0.000985816	-0.0481763	0.276	0.34	1	-0.0695037	No
Trim30c	0.000987312	0.0952275	0.03	0.011	1	0.137384	No
Mtch1	0.000988495	-0.066189	0.37	0.442	1	-0.0954906	No
Dclre1b	0.000992842	-0.0417651	0.059	0.097	1	-0.0602543	No
Mettl25	0.000995559	-0.063183	0.061	0.099	1	-0.0911538	No
Tmcc3	0.000996588	-0.0657785	0.09	0.131	1	-0.0948983	No
Cntrl	0.000998055	-0.0633749	0.524	0.599	1	-0.0914307	No
Elmo2	0.000998623	-0.075565	0.27	0.326	1	-0.109017	No
Mynn	0.00100531	-0.0471304	0.112	0.16	1	-0.0679948	No
Nme3	0.0010057	-0.0912282	0.258	0.316	1	-0.131614	No
Myh9	0.00100597	-0.0758299	0.913	0.933	1	-0.109399	No
Ino80e	0.00101019	-0.078405	0.316	0.372	1	-0.113115	No
Laptm4a	0.00101357	-0.029066	0.541	0.638	1	-0.0419334	No
St6galnac3	0.0010147	-0.0364353	0.06	0.099	1	-0.052565	No
Ndufs2	0.00101701	-0.061891	0.486	0.568	1	-0.0892898	No
Tmem177	0.0010201	-0.0426372	0.02	0.045	1	-0.0615125	No
Fen1	0.00102425	-0.0647976	0.228	0.286	1	-0.0934832	No
Gimap4	0.00102467	-0.0614337	0.857	0.915	1	-0.0886302	No
Trav7-5	0.00102687	-0.0728103	0.006	0.023	1	-0.105043	No
Tprgl	0.00102949	-0.0378872	0.517	0.606	1	-0.0546596	No
Ergic2	0.00103062	-0.0681014	0.302	0.362	1	-0.0982495	No
Utp4	0.00103087	-0.0620188	0.176	0.23	1	-0.0894742	No
Ctdnep1	0.00103093	-0.0749928	0.32	0.385	1	-0.108192	No
Nelfe	0.00103192	-0.0524939	0.229	0.288	1	-0.0757326	No
Exosc3	0.00103586	-0.0501338	0.33	0.398	1	-0.0723277	No
March2	0.00103647	-0.0626251	0.392	0.464	1	-0.0903489	No
Lncbate6	0.00104636	-0.038645	0.045	0.079	1	-0.0557529	No
Dgcr6	0.00104918	-0.0529106	0.065	0.104	1	-0.0763339	No
Gnai2	0.00105529	-0.0625463	0.915	0.947	1	-0.0902353	No
Ada	0.00105992	-0.0604689	0.159	0.211	1	-0.0872382	No
Mmd	0.00106027	-0.0762107	0.283	0.338	1	-0.109949	No
Gm11127	0.00106054	-0.0432715	0.139	0.192	1	-0.0624276	No
Commd4	0.00106526	-0.0719049	0.425	0.486	1	-0.103737	No
Gpr180	0.00107035	-0.0295962	0.075	0.116	1	-0.0426982	No
Prkag1	0.00107255	-0.0473391	0.27	0.334	1	-0.0682958	No
Stt3a	0.0010821	-0.0571873	0.429	0.504	1	-0.0825038	No
Ythdf2	0.00108637	-0.0413499	0.325	0.397	1	-0.0596553	No
Tmed2	0.00108837	-0.0657215	0.72	0.788	1	-0.094816	No
Fcrl6	0.00109296	-0.0758748	0.181	0.237	1	-0.109464	No
Itga4	0.00109541	-0.0212566	0.508	0.579	1	-0.0306668	No
Dazap2	0.00109872	-0.0812757	0.701	0.778	1	-0.117256	No
Commd6	0.00110045	-0.0651634	0.319	0.385	1	-0.0940109	No
Polr3c	0.00110652	-0.0635083	0.255	0.311	1	-0.0916231	No
Adamts10	0.00110701	-0.0595887	0.136	0.187	1	-0.0859683	No
Eif3a	0.00111347	-0.0697189	0.637	0.71	1	-0.100583	No
Ccnl2	0.00111464	-0.0352157	0.382	0.455	1	-0.0508056	No
Sar1b	0.00111557	-0.040665	0.406	0.477	1	-0.0586672	No
Kcnf1	0.00112418	-0.0311208	0.022	0.048	1	-0.0448979	No
Ndufa8	0.00114135	-0.0554453	0.545	0.625	1	-0.0799906	No
Gpx4	0.00114347	-0.0857631	0.753	0.834	1	-0.12373	No
Snai3	0.00114399	-0.0301239	0.077	0.118	1	-0.0434596	No
Tbcb	0.00114432	-0.0718718	0.348	0.408	1	-0.103689	No
Memo1	0.00114675	-0.0625861	0.208	0.259	1	-0.0902927	No
Tfdp1	0.00114877	-0.0787664	0.282	0.339	1	-0.113636	No
Tomm70a	0.00114961	-0.0748411	0.356	0.424	1	-0.107973	No
Zfp593	0.00115408	-0.0597456	0.217	0.273	1	-0.0861946	No
Gbp2b	0.00115852	0.12445	0.108	0.071	1	0.179544	No
Tia1	0.00117645	-0.0713492	0.198	0.251	1	-0.102935	No
Dr1	0.00117822	-0.0615387	0.262	0.32	1	-0.0887816	No
Sh3bgrl3	0.00118241	-0.0707509	0.915	0.966	1	-0.102072	No
Stau2	0.00119123	-0.030243	0.016	0.039	1	-0.0436314	No
Ubxn1	0.00120009	-0.0666882	0.661	0.746	1	-0.0962108	No
Dcaf4	0.00120217	-0.0420637	0.069	0.109	1	-0.0606851	No
Pot1a	0.00120531	-0.0374543	0.07	0.11	1	-0.0540351	No
Ap1s2	0.00121075	-0.0446737	0.173	0.231	1	-0.0644505	No
Xdh	0.00121285	-0.0715119	0.405	0.481	1	-0.10317	No
Rnf4	0.00121399	-0.0682205	0.346	0.406	1	-0.0984213	No
Uqcrc2	0.00121531	-0.0588666	0.511	0.581	1	-0.0849266	No
Suclg2	0.00122915	-0.0686145	0.175	0.226	1	-0.0989898	No
Gm16033	0.0012331	-0.03837	0.036	0.067	1	-0.0553562	No
Mrps18a	0.00123502	-0.0557296	0.264	0.325	1	-0.0804008	No
Spsb3	0.00123669	-0.0273374	0.139	0.19	1	-0.0394395	No
Flii	0.00123977	-0.0555027	0.414	0.481	1	-0.0800734	No
Orai1	0.00124146	-0.0504146	0.501	0.558	1	-0.072733	No
Hist2h2bb	0.00124265	0.083751	0.124	0.085	1	0.120827	No
Sqstm1	0.001243	-0.0813843	0.757	0.832	1	-0.117413	No
I730030J21Rik	0.00124385	-0.0797299	0.241	0.299	1	-0.115026	No
Runx1	0.00126388	0.102656	0.134	0.093	1	0.148101	No
Brf1	0.00126419	-0.0446467	0.152	0.204	1	-0.0644115	No
Glud1	0.00126438	-0.068471	0.666	0.728	1	-0.0987827	No
Fdx1	0.00126491	-0.0647818	0.226	0.281	1	-0.0934604	No
Stat3	0.00126577	-0.0719132	0.726	0.82	1	-0.103749	No
Ifit2	0.00126593	0.234091	0.168	0.125	1	0.337722	No
Nfu1	0.00126978	-0.048366	0.233	0.287	1	-0.0697773	No
Pura	0.00127355	-0.0403479	0.462	0.535	1	-0.0582097	No
Rfc2	0.00127361	-0.0766155	0.406	0.47	1	-0.110533	No
Gmnn	0.00127537	-0.0614381	0.236	0.296	1	-0.0886365	No
Mettl26	0.00128523	-0.0588721	0.243	0.306	1	-0.0849345	No
Fam174a	0.00128845	-0.0435224	0.212	0.267	1	-0.0627895	No
Mgat2	0.0013175	-0.0541663	0.327	0.391	1	-0.0781455	No
Csnk2a1	0.00131989	0.135699	0.481	0.437	1	0.195772	No
Ablim1	0.00132142	0.142006	0.68	0.644	1	0.204872	No
Cd74	0.00132529	-0.0502244	0.069	0.109	1	-0.0724584	No
Dennd1a	0.0013414	-0.0431947	0.11	0.156	1	-0.0623168	No
Arpc3	0.00134232	-0.0655793	0.898	0.927	1	-0.094611	No
Il21r	0.00134292	-0.0469488	0.443	0.522	1	-0.0677327	No
Ccnd2	0.00134331	0.153359	0.678	0.655	1	0.22125	No
Otulinl	0.0013439	-0.0609721	0.415	0.483	1	-0.0879642	No
Klc2	0.00134949	-0.0380745	0.069	0.108	1	-0.0549299	No
Gng12	0.00135537	0.0452856	0.053	0.028	1	0.0653333	No
Atp6v0e	0.00135731	-0.0688312	0.727	0.814	1	-0.0993024	No
Pa2g4	0.00135976	-0.0603327	0.521	0.602	1	-0.0870417	No
Gm9844	0.00136024	0.0520696	0.127	0.085	1	0.0751205	No
Taf5l	0.00136643	-0.041694	0.16	0.213	1	-0.0601518	No
Lgals3	0.00136785	-0.0442071	0.676	0.812	1	-0.0637774	No
Slfn2	0.00138095	0.192366	0.731	0.711	1	0.277526	No
Slc20a1	0.0013812	0.105146	0.232	0.178	1	0.151693	No
Prr5	0.00138165	-0.020582	0.009	0.028	1	-0.0296936	No
Zc3h18	0.00138373	-0.0624868	0.227	0.282	1	-0.0901494	No
Arpc1a	0.00138792	-0.0775699	0.368	0.424	1	-0.11191	No
Mrpl3	0.00139056	-0.0422108	0.153	0.205	1	-0.0608973	No
Fcho1	0.00140081	-0.0712817	0.27	0.327	1	-0.102838	No
Eif3j1	0.00140083	0.156464	0.424	0.377	1	0.22573	No
Nde1	0.00140136	-0.0507939	0.178	0.229	1	-0.0732801	No
Spaca1	0.00141531	-0.0159021	0.001	0.013	1	-0.0229419	No
Impa2	0.00141564	-0.0677161	0.402	0.476	1	-0.0976936	No
Nup54	0.00141968	-0.0746867	0.141	0.187	1	-0.10775	No
Ino80b	0.0014237	-0.0308797	0.177	0.232	1	-0.04455	No
Ndufb5	0.00142682	-0.0570308	0.641	0.727	1	-0.082278	No
Mdh2	0.0014307	-0.0769052	0.734	0.801	1	-0.110951	No
Ass1	0.0014332	0.121313	0.178	0.132	1	0.175018	No
Rab10	0.00143535	-0.0744751	0.58	0.646	1	-0.107445	No
Eif2s1	0.00143786	-0.0821335	0.523	0.581	1	-0.118494	No
Cyth4	0.00144073	-0.0705266	0.409	0.476	1	-0.101748	No
Mkln1	0.00144467	-0.0549431	0.264	0.323	1	-0.0792662	No
Dnajc12	0.00145321	-0.0342308	0.045	0.078	1	-0.0493846	No
Spg21	0.00145755	-0.0627614	0.383	0.442	1	-0.0905455	No
Nudt18	0.00146618	-0.0398881	0.18	0.234	1	-0.0575463	No
Med9	0.00148035	-0.0518537	0.163	0.213	1	-0.0748091	No
Iqsec1	0.00148171	-0.0696406	0.158	0.207	1	-0.10047	No
Etfrf1	0.00148611	-0.043451	0.048	0.082	1	-0.0626866	No
Med17	0.00148709	-0.00918743	0.146	0.198	1	-0.0132547	No
Lrrcc1	0.0014883	-0.0655592	0.134	0.181	1	-0.094582	No
Plekha2	0.00149129	-0.0558564	0.439	0.518	1	-0.0805838	No
Yipf3	0.00150626	-0.0614639	0.358	0.424	1	-0.0886736	No
Lpgat1	0.00150838	-0.105656	0.307	0.358	1	-0.15243	No
C1qtnf6	0.00151848	-0.0694548	0.207	0.264	1	-0.100202	No
Wdr90	0.00152501	-0.0187203	0.022	0.047	1	-0.0270076	No
Prkab1	0.00152708	-0.0388498	0.195	0.251	1	-0.0560484	No
Smim27	0.00154404	0.101102	0.193	0.147	1	0.145859	No
D3Ertd751e	0.00154961	-0.0207547	0.052	0.087	1	-0.0299427	No
Plbd2	0.00155639	-0.0518661	0.146	0.196	1	-0.074827	No
Pabpc4	0.00155701	-0.0666357	0.185	0.234	1	-0.096135	No
Myb	0.0015594	0.046624	0.082	0.049	1	0.0672643	No
1700048O20Rik	0.00156972	0.0286065	0.056	0.03	1	0.0412704	No
Ncf1	0.00157048	-0.0432987	0.033	0.062	1	-0.0624669	No
Terf1	0.00158266	-0.054937	0.202	0.258	1	-0.0792573	No
Ubn2	0.00158364	-0.0700159	0.225	0.278	1	-0.101012	No
Wrap53	0.00158981	-0.03867	0.059	0.095	1	-0.055789	No
Trbv12-2	0.00159634	-0.0601537	0.1	0.143	1	-0.0867834	No
Gatd3a	0.00159768	-0.0739161	0.293	0.347	1	-0.106638	No
Orai3	0.00159929	-0.03596	0.178	0.233	1	-0.0518793	No
Chst10	0.00160179	-0.0485679	0.133	0.18	1	-0.0700687	No
Galk1	0.0016084	-0.0749785	0.355	0.417	1	-0.108171	No
Ppp1r18	0.00161461	-0.0577297	0.804	0.865	1	-0.0832863	No
Magohb	0.00162631	-0.0688913	0.277	0.334	1	-0.0993892	No
Rnf13	0.0016292	-0.0503056	0.217	0.275	1	-0.0725757	No
Lypla1	0.00163286	-0.0504565	0.359	0.423	1	-0.0727934	No
Sec23ip	0.00163475	-0.0750673	0.152	0.199	1	-0.108299	No
Cc2d1b	0.00163482	-0.0549629	0.151	0.199	1	-0.0792946	No
Cpsf1	0.00163819	-0.0425955	0.168	0.217	1	-0.0614523	No
4930520O04Rik	0.00164067	-0.0443299	0.038	0.067	1	-0.0639545	No
Gusb	0.00164232	-0.0575541	0.145	0.194	1	-0.083033	No
Gnpnat1	0.00164256	-0.0676893	0.243	0.296	1	-0.097655	No
Rnaseh1	0.00164425	-0.0461952	0.156	0.208	1	-0.0666455	No
Mast3	0.00165052	-0.0580963	0.198	0.257	1	-0.0838153	No
Phb	0.00165181	-0.0712053	0.475	0.543	1	-0.102728	No
Gzmc	0.00165349	0.0463208	0.136	0.094	1	0.0668267	No
Usp39	0.0016549	-0.0553468	0.183	0.237	1	-0.0798486	No
Hsd17b12	0.00165776	-0.0824422	0.296	0.351	1	-0.118939	No
Abhd12	0.00165959	-0.0568862	0.22	0.275	1	-0.0820695	No
Slc7a5	0.00166279	-0.0422835	0.252	0.317	1	-0.0610023	No
Nadk	0.00167522	-0.064166	0.253	0.311	1	-0.092572	No
Atp2b4	0.00167537	-0.0497404	0.316	0.377	1	-0.0717602	No
Man2b1	0.0016806	-0.0510814	0.381	0.452	1	-0.0736948	No
Csrp2	0.00168536	-0.0302034	0.04	0.071	1	-0.0435743	No
Tigd2	0.00168939	-0.041223	0.24	0.298	1	-0.0594721	No
Cd244a	0.00169442	-0.0653924	0.194	0.248	1	-0.0943413	No
Gpr68	0.00170188	-0.0845632	0.237	0.287	1	-0.121999	No
Immp1l	0.00171665	-0.0462205	0.33	0.392	1	-0.0666821	No
Sf3a2	0.00171911	-0.0367266	0.37	0.435	1	-0.0529853	No
Trav8d-1	0.00172004	-0.0517034	0.015	0.037	1	-0.0745922	No
Fubp1	0.00172211	-0.0622467	0.516	0.583	1	-0.089803	No
Acap1	0.00172368	-0.0934135	0.553	0.612	1	-0.134767	No
Traf4	0.00172958	-0.0689294	0.194	0.246	1	-0.0994441	No
Nudt22	0.00174116	-0.0461545	0.079	0.118	1	-0.0665869	No
Nono	0.00174527	-0.0536426	0.613	0.69	1	-0.07739	No
Vapa	0.00175215	-0.0609675	0.495	0.558	1	-0.0879576	No
Ifi211	0.00175366	0.158802	0.084	0.052	1	0.229103	No
Timm50	0.00176238	-0.0436113	0.274	0.333	1	-0.0629179	No
Tob1	0.00176553	0.164489	0.22	0.173	1	0.237308	No
Suclg1	0.00176803	-0.0481256	0.375	0.439	1	-0.0694305	No
Pepd	0.00177086	-0.0549381	0.14	0.186	1	-0.079259	No
Mfsd4a	0.00177306	0.0231711	0.016	0.004	1	0.0334288	No
Cryzl1	0.00177589	-0.0369207	0.142	0.192	1	-0.0532654	No
Chaf1a	0.00178337	-0.0729706	0.135	0.178	1	-0.105274	No
Cnih1	0.00178362	-0.0578328	0.336	0.401	1	-0.0834351	No
Ube2g2	0.00178699	-0.0513006	0.227	0.287	1	-0.0740112	No
Trip10	0.0017927	-0.0434332	0.041	0.072	1	-0.0626608	No
Afdn	0.00179312	-0.0522939	0.055	0.088	1	-0.0754442	No
Ccdc50	0.00179404	-0.0370776	0.465	0.537	1	-0.0534916	No
Gm8773	0.00179846	0.0103812	0.016	0.004	1	0.0149769	No
Srgn	0.00180351	0.10179	0.968	0.978	1	0.146852	No
Btbd9	0.00182362	-0.0245887	0.225	0.284	1	-0.0354741	No
Tcf25	0.00182817	0.114086	0.67	0.661	1	0.164592	No
Mpst	0.00183605	-0.0932673	0.241	0.293	1	-0.134556	No
Col27a1	0.0018376	-0.0193166	0.005	0.02	1	-0.027868	No
Nabp2	0.00184091	-0.0802025	0.328	0.38	1	-0.115708	No
Hat1	0.00184357	-0.0804815	0.235	0.286	1	-0.11611	No
Eef1e1	0.00184501	-0.0733904	0.285	0.343	1	-0.10588	No
Pde2a	0.00184533	0.0587595	0.041	0.019	1	0.0847721	No
Snrpb	0.00184898	-0.0659657	0.759	0.829	1	-0.0951685	No
Skap2	0.00185661	-0.0554754	0.111	0.155	1	-0.0800341	No
Psmc4	0.00185675	-0.0741429	0.462	0.528	1	-0.106966	No
Mff	0.00188018	-0.0539941	0.379	0.439	1	-0.0778971	No
Ddx39b	0.00188285	-0.059479	0.617	0.68	1	-0.0858101	No
Trav5-1	0.00189601	-0.26519	0.012	0.031	1	-0.382588	No
Mxd4	0.00189668	-0.00282605	0.244	0.309	1	-0.00407713	No
Ldlrap1	0.00189726	0.0759819	0.063	0.036	1	0.109619	No
Pnpla2	0.00190064	-0.0739384	0.328	0.385	1	-0.106671	No
Psph	0.00190378	-0.0545314	0.314	0.378	1	-0.0786721	No
Slc38a1	0.00191167	-0.0699857	0.457	0.52	1	-0.100968	No
Tmem181a	0.00191432	-0.0414926	0.194	0.249	1	-0.0598611	No
C1d	0.00192499	-0.0473206	0.359	0.42	1	-0.0682692	No
Bmpr2	0.00192575	-0.0558148	0.085	0.124	1	-0.0805238	No
Grpel1	0.00192762	-0.0435692	0.394	0.472	1	-0.0628571	No
Crtc2	0.00193091	-0.032258	0.247	0.308	1	-0.0465385	No
Naf1	0.00193344	-0.0752092	0.104	0.144	1	-0.108504	No
Timm17a	0.0019385	-0.0481888	0.426	0.493	1	-0.0695217	No
Ube2v1	0.00193885	-0.0417174	0.626	0.704	1	-0.0601855	No
Prpf38a	0.00193887	-0.0662259	0.243	0.297	1	-0.0955438	No
Cited2	0.00194232	-0.0116095	0.488	0.561	1	-0.016749	No
Ggh	0.0019449	-0.0507109	0.132	0.177	1	-0.0731604	No
Rpl5	0.0019483	0.0775623	0.93	0.963	1	0.111899	No
Efhd2	0.00195725	-0.0540245	0.555	0.638	1	-0.0779409	No
Tcrg-C4	0.00195834	0.0246977	0.02	0.006	1	0.0356313	No
Rp9	0.00196332	-0.0511922	0.573	0.647	1	-0.0738547	No
Rac3	0.00196674	-0.031072	0.015	0.036	1	-0.0448274	No
Zfp318	0.00197158	-0.0517929	0.053	0.087	1	-0.0747214	No
BC029722	0.0019779	-0.0518288	0.293	0.353	1	-0.0747731	No
Ccdc124	0.00198121	-0.0497912	0.427	0.499	1	-0.0718336	No
Ccdc51	0.00199138	-0.0353722	0.025	0.05	1	-0.0510312	No
Fam49b	0.00199783	-0.0422868	0.661	0.74	1	-0.0610069	No
Zfp930	0.00200616	-0.0258456	0.049	0.082	1	-0.0372873	No
Pdia4	0.00201497	-0.0581161	0.411	0.478	1	-0.0838438	No
Asah1	0.00201951	-0.0245975	0.084	0.124	1	-0.0354866	No
Plod2	0.00202025	-0.0595791	0.183	0.233	1	-0.0859544	No
Sat1	0.00202274	-0.0807657	0.513	0.596	1	-0.11652	No
Trim27	0.00202662	-0.0572524	0.367	0.433	1	-0.0825978	No
Rtf2	0.00203258	-0.031281	0.34	0.407	1	-0.045129	No
Mrpl41	0.00204169	-0.0536854	0.277	0.338	1	-0.0774516	No
Usp36	0.00206359	-0.0574984	0.152	0.201	1	-0.0829527	No
Gm28942	0.00206361	-0.0152141	0.002	0.014	1	-0.0219493	No
Itgal	0.00206773	-0.0521122	0.663	0.743	1	-0.0751819	No
Prelid3b	0.00207395	-0.0630595	0.381	0.451	1	-0.0909757	No
Usp37	0.00209215	-0.0375774	0.129	0.174	1	-0.0542127	No
Atp2b2	0.00209231	0.0484081	0.061	0.034	1	0.0698381	No
Riox2	0.0020979	-0.0473458	0.127	0.172	1	-0.0683056	No
Cd52	0.00210778	-0.0545338	0.963	0.984	1	-0.0786757	No
Ddb2	0.00211384	-0.0317939	0.101	0.144	1	-0.0458689	No
Galnt11	0.00212554	-0.0233326	0.082	0.121	1	-0.0336619	No
Naif1	0.00213471	-0.0286955	0.015	0.036	1	-0.0413988	No
Bub3	0.00213559	-0.0676545	0.429	0.507	1	-0.0976048	No
Sumo1	0.00213897	-0.0554562	0.662	0.746	1	-0.0800063	No
Txnl1	0.00214355	-0.0643255	0.539	0.612	1	-0.0928021	No
Hscb	0.00215692	-0.0408045	0.353	0.423	1	-0.0588684	No
Ybx1	0.00215742	-0.0660959	0.854	0.926	1	-0.0953562	No
Dus3l	0.00216041	-0.0455944	0.101	0.143	1	-0.0657789	No
Slfn5os	0.0021781	0.0185693	0.011	0.001	1	0.0267898	No
Ptpn22	0.00220317	-0.0394163	0.665	0.741	1	-0.0568657	No
Tdrd3	0.00221025	-0.0277779	0.042	0.073	1	-0.0400751	No
Pgd	0.00222745	-0.0736321	0.254	0.308	1	-0.106229	No
Ift52	0.0022283	-0.0562223	0.169	0.216	1	-0.0811117	No
AC149090.1	0.00223054	-0.0733887	0.38	0.436	1	-0.105878	No
Eri3	0.00223136	-0.0596112	0.156	0.204	1	-0.0860008	No
Klhl2	0.00223147	-0.0283534	0.053	0.087	1	-0.0409054	No
AI854703	0.00224016	-0.0140539	0.011	0.03	1	-0.0202755	No
Plaa	0.00224278	-0.0469339	0.359	0.427	1	-0.0677114	No
Recql	0.00226297	-0.0390076	0.125	0.171	1	-0.0562761	No
Pafah1b1	0.00227569	0.125076	0.682	0.673	1	0.180446	No
Cyb5r4	0.00228501	-0.0558838	0.273	0.327	1	-0.0806233	No
Maea	0.00229089	-0.0635973	0.365	0.424	1	-0.0917515	No
Ppm1m	0.00229277	-0.0531398	0.177	0.227	1	-0.0766645	No
Prpf19	0.00231907	-0.0528855	0.356	0.42	1	-0.0762977	No
Ar	0.00232142	0.0905933	0.19	0.144	1	0.130698	No
Exoc7	0.00233571	-0.042954	0.206	0.262	1	-0.0619695	No
Rpp25l	0.00233751	-0.0432669	0.207	0.263	1	-0.062421	No
Yme1l1	0.00233885	-0.0613658	0.278	0.338	1	-0.0885322	No
Polb	0.00235363	-0.0526001	0.13	0.174	1	-0.0758858	No
Rab6a	0.0023571	-0.0563868	0.258	0.314	1	-0.0813489	No
Snx1	0.00236116	-0.0672396	0.335	0.395	1	-0.0970063	No
Slc19a1	0.00236461	-0.0282027	0.061	0.097	1	-0.0406879	No
Pcmt1	0.00236855	-0.068197	0.398	0.464	1	-0.0983874	No
Zbtb38	0.00237681	-0.0705475	0.254	0.308	1	-0.101779	No
Hnrnpa2b1	0.00238296	-0.0553409	0.935	0.958	1	-0.07984	No
Mrpl39	0.00238508	-0.0474675	0.2	0.254	1	-0.0684811	No
Klhdc2	0.00238552	-0.0672674	0.213	0.263	1	-0.0970464	No
Lrch1	0.00240265	-0.0478341	0.333	0.401	1	-0.06901	No
E430024P14Rik	0.00240886	0.0572955	0.073	0.043	1	0.0826599	No
Naip2	0.00241207	-0.0223704	0.034	0.062	1	-0.0322736	No
Dctn4	0.00241328	-0.0481662	0.323	0.385	1	-0.0694891	No
Tcirg1	0.00241675	-0.0615929	0.192	0.241	1	-0.0888597	No
Tdrp	0.00243238	0.0963853	0.062	0.036	1	0.139055	No
Tmem109	0.00243245	-0.0377787	0.216	0.27	1	-0.0545031	No
Donson	0.00243739	-0.0520713	0.21	0.262	1	-0.075123	No
Krcc1	0.00244734	-0.0543936	0.363	0.423	1	-0.0784734	No
Plscr4	0.00244901	-0.0354267	0.047	0.079	1	-0.0511099	No
Vamp5	0.00245275	-0.0827692	0.149	0.195	1	-0.119411	No
Tmem135	0.00245472	-0.0432061	0.187	0.238	1	-0.0623332	No
Lasp1	0.00247039	-0.0524696	0.403	0.476	1	-0.0756976	No
Mrps14	0.00247079	-0.0812588	0.584	0.656	1	-0.117232	No
Scamp2	0.00247147	-0.0631818	0.317	0.373	1	-0.091152	No
Il18r1	0.00248469	-0.0598565	0.434	0.506	1	-0.0863547	No
Cdk17	0.00249241	-0.0513443	0.389	0.45	1	-0.0740742	No
Rbm8a	0.00249552	-0.0667284	0.447	0.503	1	-0.0962687	No
Uchl3	0.00250153	-0.0757161	0.315	0.369	1	-0.109235	No
Aggf1	0.00251026	-0.0324856	0.326	0.383	1	-0.0468668	No
Spcs3	0.00252849	-0.0504828	0.398	0.466	1	-0.0728313	No
Cct7	0.00253153	-0.0674697	0.682	0.763	1	-0.0973382	No
Dcaf7	0.00253411	-0.0476356	0.281	0.341	1	-0.0687236	No
Emp1	0.00254115	0.163924	0.129	0.092	1	0.236492	No
Qrsl1	0.0025506	-0.0368728	0.061	0.095	1	-0.0531962	No
Actl6a	0.00256413	-0.0323157	0.34	0.403	1	-0.0466217	No
Tomm22	0.00257178	-0.0508672	0.63	0.692	1	-0.0733859	No
Cenpb	0.00257189	-0.0476279	0.257	0.314	1	-0.0687125	No
Heatr6	0.00258785	-0.0483038	0.164	0.215	1	-0.0696877	No
Syngr2	0.00258915	-0.0399933	0.466	0.542	1	-0.0576981	No
Park7	0.00259137	-0.0707376	0.705	0.787	1	-0.102053	No
Mapk1	0.00259399	-0.0380799	0.513	0.575	1	-0.0549377	No
Cnot3	0.00259503	-0.0780837	0.281	0.334	1	-0.112651	No
Iws1	0.00263116	-0.0486729	0.221	0.276	1	-0.0702201	No
Alg12	0.00263127	-0.0448555	0.03	0.056	1	-0.0647128	No
Emc4	0.00263701	-0.0764185	0.345	0.4	1	-0.110249	No
Emc6	0.0026434	-0.0316452	0.473	0.541	1	-0.0456543	No
Hspa4	0.00264499	-0.0852972	0.569	0.626	1	-0.123058	No
Smad2	0.00264919	-0.0349212	0.234	0.292	1	-0.0503807	No
Exoc6	0.00265531	-0.0312929	0.155	0.204	1	-0.0451462	No
Akap9	0.00266219	-0.0490346	0.358	0.427	1	-0.0707419	No
Tm2d1	0.0026715	-0.0481502	0.286	0.347	1	-0.069466	No
Araf	0.00267196	-0.0472407	0.26	0.317	1	-0.068154	No
Tuba1c	0.00268331	-0.101391	0.528	0.605	1	-0.146276	No
Gtpbp3	0.00268366	-0.0360237	0.048	0.079	1	-0.0519712	No
Eif4e2	0.00268394	-0.0442383	0.476	0.537	1	-0.0638223	No
Zfp24	0.00269049	-0.0293969	0.087	0.127	1	-0.0424107	No
Rapgef1	0.00269839	-0.036417	0.3	0.362	1	-0.0525386	No
Sf3b4	0.00269856	-0.0709079	0.423	0.483	1	-0.102298	No
Cnnm2	0.00269876	-0.025218	0.019	0.041	1	-0.0363819	No
Pnn	0.00270277	-0.0700253	0.455	0.506	1	-0.101025	No
Acot9	0.00270362	-0.0710267	0.249	0.305	1	-0.10247	No
Gm14377	0.00270368	-0.0293997	0.017	0.038	1	-0.0424147	No
Ypel3	0.00270754	-0.00139399	0.562	0.631	1	-0.00201111	No
Ap1s3	0.00271532	-0.0478728	0.121	0.166	1	-0.0690659	No
Atp6v1f	0.00272209	-0.0672236	0.797	0.853	1	-0.0969831	No
Hsf2	0.00272215	0.0421503	0.07	0.042	1	0.06081	No
Ube2i	0.00273295	-0.0573929	0.765	0.861	1	-0.0828005	No
Mrpl54	0.00273434	-0.0388578	0.508	0.585	1	-0.05606	No
Cse1l	0.00273457	-0.056446	0.172	0.219	1	-0.0814344	No
Ivns1abp	0.00274263	-0.0448191	0.264	0.317	1	-0.0646604	No
Map11	0.00274653	0.000473665	0.174	0.228	1	0.000683354	No
Fdxr	0.00275006	-0.0580128	0.165	0.21	1	-0.0836948	No
Nol8	0.00275063	-0.0374421	0.17	0.221	1	-0.0540176	No
Eif4a3	0.0027571	-0.0421719	0.536	0.603	1	-0.0608411	No
Asap1	0.00275876	0.133035	0.194	0.15	1	0.191929	No
Trbv23	0.00275967	-0.0155498	0	0.009	1	-0.0224336	No
Emid1	0.00276287	-0.0395259	0.028	0.053	1	-0.0570239	No
St8sia1	0.00276874	0.0261231	0.022	0.007	1	0.0376876	No
Zdhhc20	0.00278516	-0.0519109	0.452	0.512	1	-0.0748916	No
Sh2d1a	0.00278524	-0.0452729	0.461	0.526	1	-0.065315	No
Cd38	0.00279621	-0.0637287	0.189	0.24	1	-0.0919411	No
Neurl3	0.0028044	-0.0456214	0.334	0.397	1	-0.0658177	No
Polr2b	0.00280617	-0.0610252	0.231	0.28	1	-0.0880407	No
Mat2a	0.00280704	-0.0610178	0.486	0.549	1	-0.0880301	No
Paqr7	0.00281292	-0.0466133	0.125	0.169	1	-0.0672487	No
Ubl5	0.00282063	0.0880781	0.841	0.888	1	0.12707	No
Brcc3	0.00282377	-0.0431346	0.212	0.264	1	-0.06223	No
Cd37	0.00282941	-0.0578112	0.754	0.819	1	-0.0834039	No
Bcl2a1c	0.00283454	-0.0193632	0.011	0.029	1	-0.0279352	No
Jkamp	0.00284191	-0.0570207	0.164	0.213	1	-0.0822635	No
Mmadhc	0.00285347	-0.056539	0.21	0.263	1	-0.0815686	No
Cox7a2l	0.00285491	-0.0563001	0.723	0.808	1	-0.0812239	No
Dcxr	0.00286676	-0.0390704	0.08	0.117	1	-0.0563667	No
Psmb5	0.00287431	-0.0608619	0.639	0.722	1	-0.0878051	No
Pde12	0.00287523	-0.0610253	0.167	0.213	1	-0.088041	No
Sytl1	0.00288802	-0.0405432	0.158	0.209	1	-0.0584915	No
Nt5c3b	0.00289358	-0.0627905	0.306	0.361	1	-0.0905875	No
5830408C22Rik	0.00289499	-0.0159331	0.077	0.115	1	-0.0229866	No
Kmt5b	0.0029167	-0.0472104	0.186	0.238	1	-0.0681102	No
Tent2	0.00294853	-0.0518976	0.248	0.3	1	-0.0748724	No
Ndor1	0.00295385	-0.0322885	0.069	0.105	1	-0.0465825	No
Rab20	0.00295937	-0.0166237	0.01	0.028	1	-0.023983	No
Micu3	0.00296383	-0.0349083	0.049	0.08	1	-0.050362	No
Cab39l	0.00297167	-0.0264635	0.159	0.207	1	-0.0381788	No
Dtymk	0.00298971	-0.057695	0.337	0.396	1	-0.0832363	No
Snx18	0.00299305	-0.0453874	0.203	0.257	1	-0.0654801	No
Sidt2	0.00300292	0.0929212	0.236	0.187	1	0.134057	No
Ppp1r12c	0.00300407	-0.0522014	0.238	0.293	1	-0.0753107	No
Nans	0.00300876	-0.0679338	0.427	0.481	1	-0.0980078	No
Drg1	0.00301111	-0.0512541	0.368	0.427	1	-0.073944	No
Sppl3	0.00302209	-0.0411813	0.234	0.291	1	-0.0594121	No
Tcrg-V3	0.00306443	-0.0204279	0.002	0.013	1	-0.0294712	No
Csnk1g3	0.00307592	-0.0714769	0.289	0.342	1	-0.103119	No
Traj22	0.00308389	-0.0141568	0.002	0.013	1	-0.020424	No
Trappc3	0.00310479	-0.0398111	0.273	0.337	1	-0.0574352	No
Phf1	0.00311076	-0.0598248	0.143	0.191	1	-0.0863089	No
Rab4a	0.00311345	-0.0493153	0.113	0.156	1	-0.0711469	No
Gtf2e2	0.00312748	-0.0700985	0.268	0.323	1	-0.101131	No
Daglb	0.00314518	-0.023823	0.05	0.081	1	-0.0343693	No
Mfsd14a	0.00314728	-0.0477644	0.264	0.314	1	-0.0689095	No
Fmnl1	0.00316702	-0.0650125	0.686	0.766	1	-0.0937932	No
Fth1	0.00317736	-0.018778	0.986	0.996	1	-0.027091	No
Hddc3	0.00318573	-0.0537464	0.086	0.123	1	-0.0775397	No
Clint1	0.00320747	0.165545	0.564	0.537	1	0.238831	No
Pdzd11	0.0032124	-0.0369653	0.179	0.233	1	-0.0533296	No
Abraxas1	0.0032163	-0.0294518	0.046	0.076	1	-0.04249	No
Foxn3	0.00322288	-0.0459785	0.303	0.367	1	-0.066333	No
Psmc1	0.00323036	-0.0687602	0.363	0.418	1	-0.0992	No
Cystm1	0.00323137	0.0158964	0.015	0.004	1	0.0229337	No
1810058I24Rik	0.0032343	-0.0337686	0.565	0.636	1	-0.0487178	No
Xrn2	0.0032823	0.131048	0.668	0.642	1	0.189063	No
Thoc2	0.00330739	-0.0534026	0.348	0.407	1	-0.0770437	No
Cetn2	0.00330768	-0.0665763	0.359	0.42	1	-0.0960493	No
Kcnq1ot1	0.00330877	-0.01824	0.125	0.168	1	-0.0263148	No
Tvp23b	0.00330887	-0.0365599	0.164	0.212	1	-0.0527447	No
Taf12	0.00330942	-0.0301682	0.278	0.336	1	-0.0435235	No
Morn1	0.00333411	0.0142546	0.012	0.002	1	0.020565	No
Zfp638	0.00333677	-0.0471479	0.279	0.332	1	-0.06802	No
Nanos1	0.00334789	-0.029642	0.017	0.037	1	-0.0427643	No
Polr2d	0.00335236	-0.0526789	0.353	0.411	1	-0.0759996	No
Oxld1	0.00338146	-0.0454798	0.043	0.072	1	-0.0656135	No
Rab3a	0.00338265	-0.0323603	0.025	0.049	1	-0.0466861	No
Actn4	0.00340341	-0.0606992	0.548	0.606	1	-0.0875704	No
Kdelr1	0.00340915	-0.0376076	0.41	0.473	1	-0.0542563	No
Uqcrc1	0.0034176	-0.0444132	0.566	0.64	1	-0.0640747	No
Wbp2	0.00342089	-0.0553132	0.379	0.439	1	-0.0798001	No
Ccng1	0.00342271	-0.0305093	0.532	0.603	1	-0.0440156	No
Fuca2	0.00343236	-0.0740793	0.232	0.281	1	-0.106874	No
Lpxn	0.00343293	-0.0508656	0.526	0.594	1	-0.0733835	No
Trim13	0.00343982	-0.0260706	0.02	0.042	1	-0.0376119	No
Cdkn2aip	0.00344383	-0.0487356	0.156	0.203	1	-0.0703106	No
Alkbh7	0.0034563	-0.0368135	0.095	0.134	1	-0.0531107	No
Eif2a	0.00345858	-0.036066	0.251	0.303	1	-0.0520323	No
Mark3	0.0034606	-0.0339783	0.2	0.252	1	-0.0490204	No
Spata5	0.00346115	-0.032508	0.17	0.22	1	-0.0468992	No
Stard7	0.00347433	-0.0689245	0.183	0.231	1	-0.0994371	No
Trat1	0.00348012	0.0781635	0.033	0.015	1	0.112766	No
Atp6v0b	0.00350625	-0.032661	0.496	0.563	1	-0.0471199	No
Vps51	0.00352776	-0.0362084	0.169	0.217	1	-0.0522377	No
Ppwd1	0.00354805	0.111077	0.232	0.184	1	0.160251	No
Sirt7	0.00355887	-0.0459036	0.321	0.38	1	-0.0662249	No
2310033P09Rik	0.00357559	-0.0384197	0.218	0.271	1	-0.0554279	No
Tmco4	0.00357604	-0.0494472	0.135	0.177	1	-0.0713372	No
Mipol1	0.00357697	-0.0293381	0.026	0.05	1	-0.0423259	No
Mdh1	0.00361046	-0.0378838	0.697	0.772	1	-0.0546548	No
Dnajb11	0.00362035	-0.0132433	0.461	0.534	1	-0.0191061	No
Borcs6	0.00362507	-0.0396469	0.068	0.103	1	-0.0571983	No
Tor2a	0.00362747	-0.0446261	0.261	0.312	1	-0.0643819	No
Naa20	0.00364111	-0.0548856	0.436	0.504	1	-0.0791832	No
Dph2	0.00364482	-0.0229381	0.038	0.066	1	-0.0330927	No
Bin3	0.00364954	-0.0436663	0.201	0.251	1	-0.0629972	No
Gart	0.0036763	-0.0255965	0.182	0.236	1	-0.0369279	No
Ltbp3	0.00369297	-0.0403701	0.041	0.069	1	-0.0582417	No
Mphosph10	0.003696	-0.0482079	0.275	0.33	1	-0.0695492	No
Smim10l1	0.00369644	-0.0368148	0.176	0.227	1	-0.0531125	No
Rflnb	0.00373486	0.110592	0.077	0.048	1	0.15955	No
Golph3	0.00374195	-0.0301679	0.344	0.403	1	-0.0435231	No
Npepl1	0.00374525	-0.0665447	0.289	0.339	1	-0.0960038	No
Tusc3	0.00374928	-0.0581012	0.346	0.403	1	-0.0838223	No
Nemp2	0.00374999	-0.0181949	0.074	0.109	1	-0.0262496	No
Slc35f5	0.0037526	-0.0235101	0.012	0.03	1	-0.0339179	No
Ppm1g	0.00376784	-0.0553106	0.52	0.586	1	-0.0797963	No
Ap3b1	0.00376873	-0.0458411	0.414	0.478	1	-0.0661348	No
Snx9	0.00377752	-0.0619814	0.22	0.268	1	-0.0894203	No
Ddt	0.00378247	-0.0507647	0.447	0.516	1	-0.073238	No
Nosip	0.00379275	-0.0377029	0.253	0.313	1	-0.0543938	No
Gcnt1	0.00380761	-0.0435927	0.067	0.101	1	-0.0628909	No
Dpp9	0.00381606	-0.0401106	0.17	0.219	1	-0.0578673	No
Zadh2	0.00382495	-0.0289207	0.149	0.196	1	-0.0417238	No
Junb	0.00382633	0.0973719	0.962	0.974	1	0.140478	No
Uba2	0.00382879	-0.0402351	0.443	0.504	1	-0.0580469	No
Abracl	0.00385145	-0.0600339	0.766	0.829	1	-0.0866107	No
Dusp6	0.00387026	-0.0661993	0.275	0.326	1	-0.0955054	No
St8sia6	0.0038803	0.0492636	0.02	0.007	1	0.0710724	No
Rpf1	0.00388458	-0.0352463	0.205	0.254	1	-0.0508496	No
Cilp2	0.00388727	-0.0151121	0.003	0.015	1	-0.0218022	No
Kctd10	0.00390549	-0.0365361	0.193	0.245	1	-0.0527105	No
Dok2	0.00390734	-0.0544669	0.683	0.746	1	-0.0785791	No
Eif4e	0.00391309	-0.0504236	0.405	0.464	1	-0.0727458	No
Ascc3	0.00391668	0.145837	0.337	0.293	1	0.210399	No
Themis	0.00392012	-0.00620998	0.474	0.54	1	-0.0089591	No
Fzr1	0.00392584	-0.0324401	0.187	0.237	1	-0.0468012	No
Sephs1	0.00393023	-0.0319265	0.157	0.203	1	-0.0460602	No
Mapkapk2	0.00394077	-0.0537734	0.43	0.502	1	-0.0775787	No
Rtf1	0.00394701	0.153701	0.484	0.452	1	0.221743	No
Txn2	0.00394751	-0.0608063	0.57	0.634	1	-0.087725	No
Cep89	0.00395131	-0.0337011	0.031	0.056	1	-0.0486204	No
Arl5a	0.00396417	-0.0836887	0.309	0.356	1	-0.120737	No
Glrx5	0.00396755	-0.0701139	0.412	0.457	1	-0.101153	No
Lfng	0.00398276	-0.0363847	0.565	0.629	1	-0.0524921	No
Xist	0.00401176	0.133204	0.674	0.601	1	0.192173	No
Mndal	0.00401302	0.170383	0.594	0.564	1	0.24581	No
Copg2	0.00402524	-0.0454534	0.159	0.204	1	-0.0655754	No
Tbc1d4	0.00403915	-0.0539989	0.062	0.096	1	-0.077904	No
Fyttd1	0.00406637	-0.0478439	0.221	0.275	1	-0.0690242	No
4632427E13Rik	0.00407034	-0.0442446	0.061	0.094	1	-0.0638315	No
Pglyrp2	0.0040753	-0.0495595	0.292	0.347	1	-0.0714993	No
Adh5	0.00410026	-0.0212847	0.426	0.499	1	-0.0307074	No
Traf2	0.0041006	-0.0737112	0.186	0.232	1	-0.106343	No
Oas2	0.00410666	0.0330306	0.026	0.01	1	0.047653	No
Zkscan17	0.00412262	-0.0444816	0.139	0.182	1	-0.0641734	No
Themis2	0.00413457	-0.0441158	0.033	0.058	1	-0.0636457	No
Vim	0.00414836	-0.0591309	0.845	0.912	1	-0.0853079	No
Fam162a	0.00416386	-0.0382092	0.55	0.639	1	-0.0551243	No
Ccdc57	0.00416692	-0.00661797	0	0.008	1	-0.00954771	No
Gm10847	0.00416692	-0.0119194	0	0.008	1	-0.0171961	No
Eif2s3y	0.00416692	-0.0208443	0	0.008	1	-0.030072	No
S1pr5	0.00418782	0.0612388	0.016	0.004	1	0.0883489	No
Tcp1	0.00419385	-0.0522679	0.574	0.656	1	-0.0754066	No
Pten	0.00420121	-0.0721191	0.431	0.487	1	-0.104046	No
Gltp	0.0042204	-0.0605114	0.515	0.571	1	-0.0872995	No
Gsdme	0.00422832	-0.0369311	0.046	0.075	1	-0.0532803	No
Cnih2	0.00426255	-0.117	0.146	0.188	1	-0.168795	No
Ccr2	0.00426566	0.267911	0.19	0.153	1	0.386513	No
Pkn1	0.00427432	-0.0388827	0.378	0.437	1	-0.0560959	No
Platr25	0.00427513	-0.0306535	0.062	0.095	1	-0.0442236	No
Rab19	0.00428738	-0.0340677	0.325	0.385	1	-0.0491493	No
Trbv12-1	0.00428832	0.00507625	0.011	0.028	1	0.00732348	No
Zfp868	0.00428965	-0.0420265	0.054	0.085	1	-0.0606314	No
Apobr	0.00430806	-0.0641248	0.154	0.198	1	-0.0925126	No
Myc	0.00432361	-0.0909974	0.331	0.391	1	-0.131282	No
Nudt8	0.00432501	-0.045775	0.069	0.103	1	-0.0660394	No
Sox4	0.00432908	0.0168283	0.01	0.001	1	0.0242781	No
Pbx3	0.00433744	-0.0332682	0.033	0.058	1	-0.0479959	No
Dmwd	0.00434254	0.020941	0.021	0.007	1	0.0302114	No
Eif5	0.00435993	-0.0509752	0.601	0.663	1	-0.0735417	No
Repin1	0.0043747	-0.0182605	0.02	0.041	1	-0.0263443	No
Nxn	0.00438636	-0.0351988	0.078	0.112	1	-0.0507811	No
Fut11	0.00444053	-0.0735325	0.129	0.168	1	-0.106085	No
Rnf7	0.00444418	-0.0347192	0.526	0.6	1	-0.0500893	No
Cacnb3	0.00445631	0.0175365	0.006	0	1	0.0252998	No
Ccno	0.00445631	0.0140667	0.006	0	1	0.020294	No
Eng	0.00445631	0.0128205	0.006	0	1	0.018496	No
Lamp2	0.00446926	-0.0264268	0.247	0.303	1	-0.0381257	No
Pde4d	0.00449003	-0.0068984	0.382	0.449	1	-0.00995229	No
Ahsa2	0.00450814	-0.0787635	0.202	0.246	1	-0.113632	No
Kcnk5	0.00451113	-0.0586754	0.132	0.173	1	-0.0846507	No
4833418N02Rik	0.00453698	-0.0228234	0.007	0.022	1	-0.0329271	No
Cct4	0.00454314	-0.0470529	0.62	0.707	1	-0.0678829	No
Cyb5a	0.00454525	-0.037369	0.498	0.565	1	-0.0539121	No
Tnfrsf13b	0.00454627	0.031923	0.041	0.021	1	0.0460551	No
Vmp1	0.00455383	-0.0820432	0.378	0.424	1	-0.118363	No
Tysnd1	0.00457195	-0.0390746	0.121	0.162	1	-0.0563727	No
Stxbp3	0.0046213	-0.0413283	0.052	0.082	1	-0.0596241	No
Gde1	0.00464962	-0.040189	0.241	0.29	1	-0.0579805	No
Otud7b	0.00465078	-0.0305134	0.078	0.113	1	-0.0440215	No
Prelid2	0.00467243	-0.0731343	0.409	0.475	1	-0.105511	No
Tacc2	0.00467597	-0.049117	0.074	0.107	1	-0.0708608	No
Ramac	0.00469531	-0.0371087	0.449	0.527	1	-0.0535365	No
Rab12	0.00470868	-0.0291812	0.125	0.168	1	-0.0420996	No
Cbx4	0.00473465	-0.0147154	0.538	0.608	1	-0.0212298	No
Dhx40	0.00473572	-0.037384	0.168	0.219	1	-0.0539337	No
Dcun1d5	0.00474602	-0.04245	0.529	0.609	1	-0.0612424	No
Rsl1	0.00475203	-0.00950342	0.001	0.01	1	-0.0137105	No
Snrpa1	0.00475652	-0.064726	0.386	0.437	1	-0.0933798	No
Nat2	0.00478718	-0.0261196	0.036	0.062	1	-0.0376826	No
Commd10	0.0047915	-0.0461964	0.194	0.24	1	-0.0666474	No
Kcnj8	0.00479953	0.0633229	0.022	0.008	1	0.0913557	No
Erap1	0.00480053	-0.0388781	0.353	0.403	1	-0.0560892	No
Rragb	0.00481155	-0.0284567	0.028	0.052	1	-0.0410543	No
Bspry	0.00481576	-0.0774564	0.166	0.207	1	-0.111746	No
Hdac7	0.00481597	-0.0479605	0.269	0.319	1	-0.0691924	No
Tbc1d20	0.00483728	-0.052065	0.181	0.228	1	-0.075114	No
Hist1h3c	0.00484363	0.0631964	0.083	0.054	1	0.0911731	No
Ankrd39	0.00485691	-0.0605526	0.16	0.201	1	-0.087359	No
Ccdc115	0.00485958	-0.056483	0.264	0.314	1	-0.0814878	No
Setd3	0.00486753	-0.0633154	0.31	0.359	1	-0.0913448	No
Med29	0.0048772	-0.0324194	0.217	0.265	1	-0.0467713	No
Taf1d	0.00488259	0.117647	0.44	0.394	1	0.169728	No
Adprhl2	0.00488521	-0.0317506	0.164	0.213	1	-0.0458065	No
Mcoln1	0.0048866	-0.026321	0.088	0.126	1	-0.0379731	No
Fbxo6	0.00489717	-0.0565502	0.185	0.23	1	-0.0815847	No
Dennd1b	0.00490317	-0.0388621	0.291	0.345	1	-0.0560662	No
Anp32a	0.0049048	-0.0439348	0.606	0.662	1	-0.0633845	No
Sdhd	0.00490924	-0.0437162	0.46	0.533	1	-0.0630691	No
Ggt1	0.00491421	0.0171465	0.008	0.001	1	0.0247372	No
Pdcl3	0.00491611	-0.0314729	0.354	0.415	1	-0.0454057	No
Ubr3	0.00491749	-0.0545685	0.131	0.173	1	-0.0787257	No
Rfx5	0.00491755	-0.0373113	0.044	0.072	1	-0.0538288	No
Trpa1	0.00492308	0.0106332	0.008	0.001	1	0.0153404	No
Nsmce3	0.004937	-0.0487874	0.242	0.294	1	-0.0703853	No
Bmt2	0.00493749	-0.0327128	0.15	0.196	1	-0.0471946	No
Zfp692	0.00494932	-0.0278165	0.072	0.106	1	-0.0401308	No
Ngly1	0.00494997	-0.0507985	0.291	0.341	1	-0.0732867	No
Eea1	0.00495729	-0.0303983	0.354	0.418	1	-0.0438555	No
Gatc	0.00496513	-0.0429761	0.043	0.07	1	-0.0620015	No
Ggact	0.00497156	0.0289656	0.1	0.067	1	0.0417885	No
Gtpbp10	0.00497344	-0.0337075	0.032	0.057	1	-0.0486297	No
Ngdn	0.00497345	-0.0502253	0.304	0.358	1	-0.0724598	No
Gaa	0.00498061	-0.0283549	0.035	0.061	1	-0.0409074	No
Gfi1	0.00498358	-0.0598368	0.094	0.13	1	-0.0863262	No
Ptcd2	0.00498747	-0.0363009	0.187	0.234	1	-0.0523712	No
Dgkz	0.00498993	-0.0328758	0.486	0.555	1	-0.0474297	No
Selplg	0.00499254	-0.0479753	0.92	0.957	1	-0.0692137	No
Rrs1	0.00499403	-0.0587682	0.183	0.231	1	-0.0847845	No
Il2	0.00501652	0.0515953	0.017	0.005	1	0.0744363	No
Tfb2m	0.0050202	-0.0463865	0.122	0.162	1	-0.0669216	No
Naaa	0.00503178	-0.0301183	0.033	0.058	1	-0.0434515	No
Cacybp	0.00504816	-0.0423794	0.516	0.577	1	-0.0611405	No
Adora2a	0.00505971	-0.0343023	0.26	0.319	1	-0.0494877	No
Mtor	0.00506201	-0.0697634	0.11	0.147	1	-0.100647	No
Zfp639	0.00509726	0.0851695	0.189	0.148	1	0.122874	No
Dctn6	0.0051118	-0.0414214	0.475	0.546	1	-0.0597584	No
mt-Co1	0.00511616	-0.00434377	0.993	0.999	1	-0.00626673	No
Psat1	0.00512294	-0.0646904	0.281	0.334	1	-0.0933286	No
Map2k1	0.00513237	-0.0145123	0.383	0.452	1	-0.0209368	No
Smim11	0.00515334	-0.0618395	0.387	0.449	1	-0.0892155	No
Rpl9	0.00517924	-0.0528801	0.926	0.961	1	-0.0762898	No
Blvra	0.00518916	-0.0421006	0.222	0.27	1	-0.0607383	No
Pold4	0.00519813	-0.0549835	0.421	0.485	1	-0.0793245	No
Hsbp1	0.00519836	-0.029563	0.477	0.547	1	-0.0426504	No
Dnpep	0.00522053	-0.0428412	0.195	0.242	1	-0.0618068	No
Ccnt1	0.00526647	-0.0244632	0.363	0.425	1	-0.035293	No
Rtcb	0.0052679	-0.0348718	0.462	0.519	1	-0.0503094	No
Sirt3	0.00527387	-0.0601563	0.078	0.11	1	-0.0867871	No
Ptger2	0.00529464	-0.0681862	0.122	0.161	1	-0.098372	No
Stat2	0.00531486	0.0943473	0.183	0.142	1	0.136114	No
Adck5	0.00531653	-0.0512555	0.077	0.11	1	-0.073946	No
Rbms1	0.0053204	-0.0479359	0.539	0.596	1	-0.0691569	No
Akr7a5	0.00534191	-0.0542708	0.086	0.121	1	-0.0782963	No
Ran	0.005346	-0.061635	0.745	0.835	1	-0.0889205	No
Ggct	0.00534634	-0.0634363	0.137	0.176	1	-0.0915192	No
Naa15	0.00536644	-0.0296355	0.32	0.375	1	-0.0427549	No
Gsap	0.00536672	-0.0590483	0.112	0.15	1	-0.0851887	No
Trbv24	0.00536782	-0.0321227	0.005	0.018	1	-0.0463433	No
Bst2	0.00537179	0.437026	0.669	0.659	1	0.630495	No
Proser1	0.00538551	-0.0292615	0.107	0.146	1	-0.0422154	No
Chka	0.00540119	-0.0143147	0.123	0.164	1	-0.0206518	No
Trav12-1	0.00540873	0.0490834	0.032	0.015	1	0.0708124	No
Rce1	0.0054119	-0.0285471	0.203	0.254	1	-0.0411847	No
Klhdc3	0.00542534	-0.020201	0.142	0.184	1	-0.0291438	No
Ost4	0.005473	0.0699243	0.828	0.862	1	0.100879	No
Ndufv1	0.00548015	-0.0491638	0.382	0.435	1	-0.0709284	No
Med25	0.00548621	-0.0618237	0.198	0.243	1	-0.0891928	No
5430405H02Rik	0.00551171	-0.0534378	0.069	0.102	1	-0.0770944	No
Ormdl1	0.00552071	-0.061566	0.277	0.33	1	-0.088821	No
Ndufab1	0.00553135	-0.050223	0.539	0.607	1	-0.0724565	No
Nup35	0.00555798	-0.0282702	0.124	0.165	1	-0.0407853	No
Lta4h	0.00556317	-0.0619167	0.346	0.399	1	-0.089327	No
Epop	0.00556467	-0.0499732	0.095	0.131	1	-0.0720961	No
Gtpbp4	0.00556707	-0.0508939	0.36	0.412	1	-0.0734243	No
Map3k10	0.00558891	-0.0369878	0.066	0.098	1	-0.0533621	No
Nenf	0.00558924	-0.0622733	0.189	0.232	1	-0.0898413	No
Sh3bp2	0.0056076	-0.0217583	0.104	0.144	1	-0.0313906	No
Cisd1	0.00560869	-0.0668135	0.317	0.362	1	-0.0963916	No
Naa10	0.00560925	-0.0633287	0.428	0.482	1	-0.091364	No
Stambpl1	0.00562314	-0.0424242	0.226	0.275	1	-0.0612052	No
Cpne3	0.00563071	0.0755393	0.184	0.141	1	0.10898	No
Lin37	0.00568062	-0.0770603	0.208	0.252	1	-0.111174	No
Ndufb2	0.00568603	0.0867277	0.548	0.509	1	0.125122	No
Parp3	0.00569092	-0.0608622	0.055	0.085	1	-0.0878055	No
Dzip1	0.00569249	0.0353874	0.033	0.016	1	0.0510533	No
Polk	0.00571038	-0.0387686	0.107	0.145	1	-0.0559313	No
Klf7	0.0057112	-0.0327006	0.092	0.129	1	-0.047177	No
Smim24	0.00571203	-0.0486524	0.077	0.109	1	-0.0701905	No
Polg	0.00572022	-0.0488921	0.092	0.128	1	-0.0705365	No
Cox7b	0.00572544	0.0920168	0.756	0.799	1	0.132752	No
Trav13-2	0.005731	0.113459	0.018	0.006	1	0.163687	No
Hps6	0.00574949	-0.027576	0.085	0.118	1	-0.0397838	No
Adss	0.0057545	-0.0358743	0.45	0.516	1	-0.0517557	No
Tmem106c	0.00575695	-0.0477308	0.106	0.142	1	-0.0688609	No
Rcc1	0.00579145	-0.0149137	0.104	0.144	1	-0.021516	No
Mettl16	0.00579318	-0.0528827	0.176	0.222	1	-0.0762937	No
Glod4	0.00579973	-0.032535	0.251	0.304	1	-0.0469381	No
Tmem176a	0.0058099	0.0454438	0.024	0.01	1	0.0655616	No
Akna	0.00581665	-0.0363688	0.536	0.602	1	-0.0524691	No
Seh1l	0.00581977	-0.0356718	0.194	0.243	1	-0.0514636	No
Zfp719	0.00583577	-0.0250495	0.019	0.039	1	-0.0361387	No
Gnpda2	0.00583617	-0.0650271	0.238	0.283	1	-0.0938143	No
Gpat4	0.0058551	-0.0247134	0.129	0.171	1	-0.0356539	No
Rfc5	0.00587269	-0.0708819	0.202	0.245	1	-0.102261	No
Igf2r	0.00587827	-0.0663526	0.341	0.396	1	-0.0957265	No
Gins4	0.00589707	-0.0479597	0.203	0.249	1	-0.0691912	No
Zmat5	0.00591199	-0.043383	0.311	0.363	1	-0.0625884	No
Cox6b1	0.00594186	0.0753596	0.859	0.876	1	0.108721	No
Hhex	0.00594572	-0.0337376	0.05	0.079	1	-0.0486731	No
Cars2	0.00595334	-0.0260339	0.104	0.142	1	-0.0375589	No
Ubxn7	0.00596784	-0.00207962	0.138	0.183	1	-0.00300026	No
Dlg2	0.0059685	-0.0570332	0.088	0.122	1	-0.0822814	No
Ddx60	0.0059723	0.189835	0.165	0.131	1	0.273874	No
Uqcc3	0.00597895	-0.0670618	0.331	0.384	1	-0.0967497	No
Dctn2	0.00598788	-0.0617963	0.451	0.508	1	-0.0891532	No
Mtmr2	0.00599205	-0.0184739	0.124	0.165	1	-0.0266522	No
Eci2	0.00599236	-0.0515122	0.287	0.34	1	-0.0743164	No
Magi2	0.0059925	-0.0125836	0.006	0.019	1	-0.0181544	No
Cdc45	0.00600466	-0.0427491	0.083	0.117	1	-0.0616739	No
Rasl11b	0.00601086	-0.0294707	0.033	0.058	1	-0.0425173	No
Hsf1	0.00601898	-0.0397924	0.22	0.267	1	-0.0574082	No
Psme3	0.00602759	-0.0471883	0.336	0.387	1	-0.0680784	No
Hacl1	0.00602952	-0.0313637	0.049	0.078	1	-0.0452482	No
Bcat2	0.00603938	-0.0519358	0.157	0.2	1	-0.0749275	No
Gimap7	0.00606145	-0.0355008	0.774	0.839	1	-0.0512168	No
Ipo5	0.0060681	-0.0180547	0.275	0.332	1	-0.0260475	No
Cercam	0.00607596	0.0301629	0.042	0.022	1	0.0435159	No
Dhrs11	0.00607838	-0.0369964	0.077	0.109	1	-0.0533745	No
Nsmce4a	0.00608679	-0.0274289	0.431	0.494	1	-0.0395715	No
Stk16	0.0061147	-0.0374023	0.215	0.266	1	-0.0539601	No
Poll	0.00611763	-0.0242443	0.04	0.067	1	-0.0349771	No
4930431P03Rik	0.00615167	-0.0283315	0.014	0.031	1	-0.0408738	No
Comt	0.00615852	-0.0413751	0.253	0.308	1	-0.0596917	No
Zdhhc12	0.00616771	-0.0496198	0.08	0.112	1	-0.0715862	No
Atf5	0.0061834	0.0428716	0.051	0.029	1	0.0618507	No
Smyd1	0.00619677	-0.0505935	0.063	0.094	1	-0.0729909	No
Ptpn18	0.00619724	-0.0484364	0.941	0.967	1	-0.0698789	No
Lage3	0.00619762	-0.045224	0.3	0.348	1	-0.0652444	No
Fundc2	0.00620702	-0.0671635	0.503	0.555	1	-0.0968965	No
H2-Ke6	0.00620959	-0.0470726	0.353	0.409	1	-0.0679114	No
Med7	0.00622079	-0.0374589	0.108	0.146	1	-0.0540418	No
Tmub1	0.00623268	-0.0523034	0.134	0.174	1	-0.0754578	No
Psmd11	0.00623509	-0.0510095	0.52	0.561	1	-0.0735912	No
Oxnad1	0.00623785	-0.0352461	0.04	0.066	1	-0.0508494	No
Gcn1	0.00627377	-0.0273106	0.205	0.255	1	-0.0394009	No
Hspa14	0.00628707	-0.0323263	0.201	0.248	1	-0.0466369	No
Msr1	0.00630874	-0.0144941	0	0.007	1	-0.0209106	No
Ddx3y	0.00630874	-0.0236062	0	0.007	1	-0.0340565	No
Ogfr	0.00631356	-0.0336882	0.42	0.481	1	-0.0486017	No
Acat1	0.00632609	-0.0506692	0.343	0.393	1	-0.0731001	No
Fh1	0.00638814	-0.0359717	0.289	0.346	1	-0.0518962	No
Mboat7	0.00640658	-0.047166	0.215	0.263	1	-0.0680461	No
Mettl4	0.00641079	-0.0500542	0.078	0.109	1	-0.072213	No
Use1	0.00641185	-0.050178	0.279	0.329	1	-0.0723916	No
Ripor1	0.00641706	-0.0492396	0.094	0.128	1	-0.0710378	No
Gatm	0.00642401	-0.0201256	0.024	0.046	1	-0.029035	No
Pgm2	0.00644474	-0.0200988	0.13	0.171	1	-0.0289965	No
Eef1akmt1	0.00645517	-0.0303383	0.227	0.278	1	-0.0437689	No
Foxp4	0.00645802	-0.0480147	0.113	0.152	1	-0.0692706	No
Ngrn	0.00646045	-0.0515765	0.2	0.246	1	-0.0744092	No
Coasy	0.00648461	-0.0162673	0.1	0.138	1	-0.0234688	No
Gm47015	0.00649708	-0.00252705	0.17	0.219	1	-0.00364577	No
Zxdb	0.00652342	-0.0317216	0.087	0.121	1	-0.0457646	No
Ptpn4	0.00652654	-0.0337258	0.091	0.126	1	-0.048656	No
Eftud2	0.00657892	-0.0403981	0.321	0.37	1	-0.0582821	No
Hist1h2ak	0.00658034	0.0622347	0.09	0.061	1	0.0897857	No
Slc9a8	0.00659196	-0.0139801	0.089	0.124	1	-0.020169	No
Hint1	0.00659213	-0.0783889	0.804	0.878	1	-0.113091	No
Sf1	0.00659758	-0.0130878	0.593	0.67	1	-0.0188817	No
Ppp1r15b	0.00660392	-0.0164281	0.364	0.433	1	-0.0237008	No
Tars2	0.0066223	-0.0364875	0.104	0.139	1	-0.0526403	No
Ppan	0.00662653	-0.0554243	0.213	0.259	1	-0.0799604	No
Mocs1	0.00665907	-0.0142391	0.008	0.022	1	-0.0205427	No
Cd101	0.00669006	-0.0324506	0.064	0.096	1	-0.0468163	No
Ccdc86	0.00669606	-0.0392836	0.137	0.178	1	-0.0566742	No
Mob4	0.00669751	-0.038384	0.408	0.462	1	-0.0553764	No
Alg1	0.00670135	-0.0571866	0.132	0.172	1	-0.0825028	No
Pdlim7	0.00670907	-0.0276903	0.1	0.136	1	-0.0399487	No
Mob3a	0.00670999	-0.0214516	0.399	0.463	1	-0.0309481	No
Mrps7	0.00672659	-0.035368	0.286	0.337	1	-0.0510253	No
Cd96	0.006732	-0.00173208	0.401	0.474	1	-0.00249887	No
Farp1	0.00675899	-0.037088	0.078	0.111	1	-0.0535067	No
Zfp36l1	0.00678504	-0.0655053	0.769	0.826	1	-0.0945042	No
Acaa1a	0.00679213	-0.0397799	0.264	0.314	1	-0.0573903	No
Ccnk	0.00679965	-0.0293251	0.243	0.29	1	-0.0423072	No
Prickle3	0.00680597	-0.0553562	0.146	0.188	1	-0.0798621	No
Usf2	0.00682352	-0.037591	0.259	0.31	1	-0.0542324	No
Tsnax	0.00686689	-0.0609015	0.16	0.201	1	-0.0878623	No
Umps	0.0069195	-0.0298965	0.19	0.24	1	-0.0431316	No
Nipbl	0.00693278	0.0127682	0.421	0.489	1	0.0184207	No
Synpo	0.006939	-0.052495	0.061	0.091	1	-0.0757343	No
Rpn2	0.00693964	-0.0336787	0.571	0.653	1	-0.0485881	No
Gm14325	0.00696048	-0.0516345	0.07	0.101	1	-0.0744928	No
AI413582	0.00696501	-0.0295879	0.441	0.491	1	-0.0426863	No
Ranbp1	0.00696559	-0.0571349	0.609	0.683	1	-0.0824283	No
Aen	0.00696678	-0.051821	0.149	0.191	1	-0.0747618	No
Arid1b	0.00700663	-0.0354276	0.191	0.237	1	-0.0511112	No
Gipc1	0.00701446	-0.0507008	0.232	0.279	1	-0.0731457	No
Git2	0.00701561	-0.0362116	0.441	0.504	1	-0.0522423	No
Skida1	0.00703443	-0.00837726	0.001	0.01	1	-0.0120858	No
Rcn2	0.00707184	-0.0409809	0.207	0.254	1	-0.059123	No
Nfkbiz	0.00707775	0.144885	0.412	0.373	1	0.209025	No
CAAA01147332.1	0.00708477	-0.0434424	0.07	0.101	1	-0.0626742	No
Prodh	0.00709361	-0.0094858	0.001	0.01	1	-0.0136851	No
Camk4	0.00709416	-0.0282846	0.553	0.621	1	-0.0408061	No
Rab4b	0.00709804	-0.0466046	0.487	0.548	1	-0.0672362	No
Ndufa12	0.00710347	-0.0426261	0.584	0.651	1	-0.0614964	No
Tmem260	0.00711065	-0.0487028	0.056	0.085	1	-0.0702632	No
Sf3a1	0.00712526	-0.0209888	0.345	0.406	1	-0.0302804	No
Ei24	0.00712896	-0.0290424	0.238	0.289	1	-0.0418994	No
Trmt1l	0.00714996	-0.0307522	0.182	0.228	1	-0.044366	No
Uimc1	0.0071662	-0.0161946	0.244	0.297	1	-0.0233638	No
Psmd1	0.00718466	-0.0300382	0.35	0.412	1	-0.043336	No
Gar1	0.00720754	-0.0538507	0.299	0.349	1	-0.0776901	No
Zmynd19	0.00721073	-0.0490807	0.158	0.2	1	-0.0708085	No
Crebzf	0.007219	-0.0266631	0.228	0.279	1	-0.0384667	No
Wdr78	0.00723232	-0.0273571	0.021	0.041	1	-0.039468	No
Tmbim1	0.00723327	-0.0431255	0.129	0.168	1	-0.0622169	No
Dph1	0.00724768	-0.0234882	0.03	0.053	1	-0.0338863	No
Nop16	0.00728181	-0.0574424	0.186	0.231	1	-0.0828719	No
Mtdh	0.00728213	-0.0451767	0.602	0.673	1	-0.0651762	No
Trav4-4-dv10	0.00728366	-0.104039	0.02	0.04	1	-0.150097	No
Nmd3	0.00728828	-0.0626396	0.243	0.287	1	-0.0903698	No
Rnf213	0.00730139	0.270232	0.382	0.342	1	0.389863	No
Gmeb2	0.00730316	-0.0257701	0.067	0.1	1	-0.0371784	No
Cenpw	0.00733465	0.107005	0.303	0.265	1	0.154375	No
Cd274	0.00735154	0.178409	0.295	0.257	1	0.25739	No
Trappc4	0.00735752	-0.0549856	0.513	0.578	1	-0.0793274	No
Trmt1	0.00736174	-0.0319665	0.143	0.187	1	-0.0461178	No
Trdv2-2	0.00736606	0.0421515	0.02	0.007	1	0.0608118	No
Cebpz	0.00736877	0.0983697	0.439	0.391	1	0.141918	No
Rbbp7	0.00738398	-0.0570667	0.528	0.586	1	-0.0823299	No
Dsg2	0.00739546	0.0225071	0.015	0.004	1	0.0324708	No
1700030K09Rik	0.00739808	-0.0195773	0.026	0.048	1	-0.0282441	No
Samm50	0.00741478	-0.0432852	0.362	0.416	1	-0.0624474	No
Rapsn	0.00751334	-0.0274918	0.024	0.045	1	-0.0396622	No
Commd7	0.00751612	-0.0252231	0.399	0.469	1	-0.0363892	No
Mpv17l2	0.00752829	-0.030985	0.235	0.282	1	-0.0447018	No
Pik3cg	0.00752979	-0.0576632	0.287	0.338	1	-0.0831904	No
Polr2c	0.00753615	-0.050392	0.405	0.464	1	-0.0727003	No
Rrp15	0.00753943	-0.0582579	0.163	0.207	1	-0.0840484	No
Bace2	0.00754172	0.0136162	0.027	0.012	1	0.0196441	No
Commd2	0.00754591	-0.037588	0.3	0.351	1	-0.0542281	No
Gm2682	0.00757211	0.144033	0.22	0.182	1	0.207796	No
Plod3	0.00764934	-0.0188665	0.105	0.144	1	-0.0272186	No
Fos	0.00765439	0.298494	0.507	0.469	1	0.430636	No
Elp1	0.00766576	-0.0594568	0.114	0.15	1	-0.085778	No
Man2b2	0.00766653	-0.0605391	0.229	0.272	1	-0.0873395	No
Arhgdia	0.00766767	-0.0507301	0.796	0.849	1	-0.073188	No
Rnf8	0.00767058	-0.0519013	0.13	0.168	1	-0.0748778	No
Egln1	0.00769579	-0.0537703	0.485	0.553	1	-0.0775741	No
Pcmtd2	0.00770984	-0.0553952	0.108	0.144	1	-0.0799184	No
Traf7	0.0077303	-0.0467864	0.217	0.264	1	-0.0674986	No
2310015A10Rik	0.00773685	-0.0438343	0.057	0.086	1	-0.0632396	No
1500011B03Rik	0.00774083	-0.0684832	0.336	0.388	1	-0.0988004	No
Psmb9	0.00775425	-0.0435396	0.844	0.925	1	-0.0628143	No
Brf2	0.00775819	-0.0256557	0.046	0.073	1	-0.0370133	No
Ppm1b	0.00777711	-0.0228122	0.308	0.362	1	-0.0329111	No
Emg1	0.00780717	-0.028058	0.641	0.718	1	-0.0404792	No
Chic2	0.00782884	-0.0469213	0.596	0.653	1	-0.0676931	No
[truncated: 11,588 more rows]

## Sheet: Fig.6a_volcano_PT_CSF1R_vs_Ctr
	p_val	avg_logFC	pct.1	pct.2	p_val_adj	log2FC	label_in_plot
Gm10076	1.77677e-80	0.285159	0.991	0.995	3.0413e-76	0.411397	No
Gm8797	6.08926e-74	0.507825	0.713	0.371	1.0423e-69	0.732637	No
Crip1	6.88182e-54	0.585589	0.926	0.836	1.17796e-49	0.844827	No
Lgals1	2.21177e-33	0.297724	0.978	0.936	3.78588e-29	0.429525	No
Rpl37a	6.35518e-32	0.164726	0.991	0.988	1.08782e-27	0.237649	No
Rpl41	3.74382e-31	0.234876	0.964	0.946	6.40829e-27	0.338855	No
Rpl37	6.25664e-30	0.159593	0.99	0.992	1.07095e-25	0.230244	No
Nr4a1	8.90698e-27	0.39172	0.707	0.49	1.52461e-22	0.565132	No
Cdkn1a	1.26409e-25	0.372654	0.254	0.092	2.16374e-21	0.537626	No
Btg1	4.31279e-25	-0.27679	0.961	0.978	7.38221e-21	-0.399323	No
Rpl39	1.62798e-24	0.144683	0.991	0.996	2.78662e-20	0.208733	No
Rpl38	3.98136e-24	0.153207	0.982	0.989	6.81489e-20	0.221031	No
Tagln2	2.637e-23	0.27881	0.91	0.806	4.51374e-19	0.402238	No
Rpl21	4.55101e-22	-0.168182	0.981	0.992	7.78996e-18	-0.242636	No
Rpl9-ps6	2.07444e-21	-0.148182	0.992	0.998	3.55082e-17	-0.213781	No
Rpl17	1.61336e-19	-0.165136	0.972	0.981	2.76158e-15	-0.238241	No
Rps29	1.78551e-19	0.109513	0.985	0.988	3.05626e-15	0.157994	No
Id2	9.29311e-19	-0.313686	0.896	0.888	1.5907e-14	-0.452553	Yes
Cxcr6	4.74937e-18	-0.340166	0.806	0.811	8.1295e-14	-0.490756	Yes
Ybx3	6.72686e-18	0.193662	0.895	0.815	1.15144e-13	0.279395	No
Ifitm2	6.93186e-18	0.49826	0.47	0.305	1.18653e-13	0.718838	No
Rpl28	7.10657e-18	0.122451	0.996	0.996	1.21643e-13	0.176659	No
S100a4	7.71769e-18	0.293889	0.864	0.819	1.32104e-13	0.423992	No
Eef1a1	8.48225e-18	-0.0999146	1	1	1.45191e-13	-0.144146	No
Rps3a1	1.21998e-17	-0.12805	0.993	0.999	2.08824e-13	-0.184737	No
Rps26	1.32847e-17	0.12234	0.985	0.996	2.27395e-13	0.1765	No
Tigit	1.88522e-17	-0.30872	0.731	0.767	3.22694e-13	-0.445389	Yes
Gzmc	1.94075e-17	0.399344	0.221	0.094	3.32198e-13	0.576131	No
Rps28	2.12601e-17	0.140995	0.982	0.987	3.6391e-13	0.203413	No
Sec61g	3.6378e-17	0.171285	0.913	0.842	6.22683e-13	0.247112	No
Tmsb10	3.82926e-17	0.12395	0.995	0.998	6.55454e-13	0.178822	No
1700097N02Rik	6.22243e-17	0.224347	0.463	0.291	1.06509e-12	0.323664	No
Rpl19	6.81916e-17	-0.114117	0.998	0.997	1.16724e-12	-0.164636	No
Rplp2	1.64705e-16	0.106539	0.99	0.99	2.81926e-12	0.153703	No
Cd3e	5.24428e-16	-0.145537	0.994	0.997	8.97664e-12	-0.209965	No
Fosl2	5.89117e-16	0.204066	0.622	0.43	1.00839e-11	0.294405	No
Cmtm7	9.37058e-16	0.262715	0.753	0.632	1.60396e-11	0.379018	No
Emp3	1.38975e-15	0.208518	0.697	0.519	2.37884e-11	0.300828	No
Atp5e	2.88848e-15	0.133807	0.969	0.954	4.9442e-11	0.193043	No
Malat1	2.92376e-15	-0.190894	0.998	0.997	5.00461e-11	-0.275401	No
Hilpda	5.65348e-15	0.292847	0.688	0.538	9.67707e-11	0.42249	No
Gzma	6.48825e-15	0.849031	0.263	0.135	1.11059e-10	1.22489	No
Rps12	6.56998e-15	0.117594	0.986	0.99	1.12458e-10	0.169653	No
Irf8	7.96949e-15	0.369421	0.725	0.661	1.36414e-10	0.532962	No
Bola2	1.19341e-14	0.161942	0.634	0.461	2.04276e-10	0.233633	No
Ifitm3	1.31344e-14	0.405474	0.505	0.358	2.24822e-10	0.584975	No
Rpl18a	2.20107e-14	-0.0998895	0.998	0.999	3.76757e-10	-0.14411	No
Rln3	2.77182e-14	-0.126348	0.026	0.11	4.74452e-10	-0.182282	No
Mif	6.00704e-14	0.193504	0.941	0.914	1.02822e-09	0.279168	No
Rpl7	8.03868e-14	-0.114689	0.99	0.99	1.37598e-09	-0.165462	No
Spp1	8.12606e-14	0.503833	0.685	0.597	1.39094e-09	0.726877	No
Rps15	1.70324e-13	0.136513	0.952	0.927	2.91544e-09	0.196947	No
Hspa8	1.78407e-13	0.147541	0.991	0.984	3.0538e-09	0.212856	No
Itga4	2.22221e-13	-0.26678	0.468	0.579	3.80376e-09	-0.384882	No
Rpl36	2.38958e-13	0.11182	0.99	0.991	4.09024e-09	0.161321	No
Nr4a3	2.92215e-13	0.2468	0.502	0.351	5.00185e-09	0.356057	No
H2-K1	3.59849e-13	-0.125567	0.999	1	6.15953e-09	-0.181154	No
Trbv5	3.8917e-13	0.407679	0.156	0.064	6.66142e-09	0.588157	No
Emilin2	3.9017e-13	0.142996	0.306	0.172	6.67854e-09	0.2063	No
Atp5j2	4.08891e-13	0.142362	0.93	0.881	6.99898e-09	0.205385	No
Pabpc1	4.18887e-13	-0.142064	0.976	0.973	7.1701e-09	-0.204955	No
Ccl4	4.31023e-13	-0.353348	0.611	0.688	7.37782e-09	-0.509774	No
Gpr132	4.92729e-13	0.185002	0.42	0.273	8.43404e-09	0.266902	No
Serpinb6b	6.68527e-13	0.243868	0.716	0.57	1.14432e-08	0.351828	No
Dctpp1	1.32514e-12	0.17007	0.457	0.309	2.26823e-08	0.245359	No
Rpl31	2.16347e-12	0.130336	0.939	0.925	3.70322e-08	0.188036	No
Tox	4.36124e-12	-0.252022	0.566	0.648	7.46513e-08	-0.363591	Yes
Lag3	4.75387e-12	-0.292966	0.768	0.799	8.1372e-08	-0.422661	Yes
Pdap1	5.5947e-12	0.160106	0.567	0.413	9.57645e-08	0.230984	No
Serpinb9	6.50461e-12	0.230446	0.728	0.605	1.11339e-07	0.332464	No
Rps3	7.23943e-12	-0.100796	0.997	0.996	1.23917e-07	-0.145418	No
Ccl3	7.78563e-12	-0.108262	0.288	0.404	1.33267e-07	-0.156189	No
Il10ra	9.28776e-12	-0.263739	0.392	0.49	1.58979e-07	-0.380495	No
Plp2	1.0107e-11	0.184279	0.796	0.712	1.73002e-07	0.265859	No
Calr	1.19664e-11	0.170317	0.802	0.698	2.04829e-07	0.245715	No
Txn1	1.35736e-11	0.161191	0.91	0.874	2.32339e-07	0.232549	No
Dpm3	1.7234e-11	0.106098	0.601	0.436	2.94994e-07	0.153067	No
Myo10	2.89893e-11	0.188681	0.349	0.228	4.9621e-07	0.27221	No
Rpl35	3.19887e-11	0.0808617	0.986	0.988	5.47551e-07	0.116659	No
Isy1	3.84174e-11	0.164382	0.735	0.575	6.5759e-07	0.237153	No
Ikzf2	4.9943e-11	0.210009	0.355	0.234	8.54875e-07	0.302979	No
Tomm7	5.63319e-11	0.126271	0.871	0.79	9.64232e-07	0.182171	No
Mid1	8.24575e-11	0.0329595	0.051	0.007	1.41143e-06	0.0475505	No
Dnaja1	8.45864e-11	0.18027	0.829	0.734	1.44786e-06	0.260074	No
Polr2l	1.07907e-10	0.160028	0.632	0.508	1.84704e-06	0.230872	No
Pfdn5	1.14674e-10	-0.142973	0.968	0.966	1.96287e-06	-0.206266	No
Ldha	1.25699e-10	0.157476	0.98	0.952	2.15159e-06	0.227189	No
Serf2	1.26745e-10	0.0999985	0.98	0.975	2.16949e-06	0.144267	No
Rora	1.26957e-10	0.207804	0.162	0.077	2.17312e-06	0.299798	No
Gzmb	1.56682e-10	0.321011	0.859	0.787	2.68192e-06	0.463121	No
Gzmf	1.79779e-10	0.543073	0.213	0.117	3.07728e-06	0.783489	No
Rpl29	2.04478e-10	-0.179107	0.843	0.838	3.50006e-06	-0.258396	No
Rps24	2.16667e-10	-0.102131	0.993	0.997	3.70869e-06	-0.147343	No
Ywhab	2.54762e-10	0.143528	0.739	0.597	4.36076e-06	0.207068	No
Cops9	2.71889e-10	0.137362	0.695	0.562	4.65393e-06	0.198171	No
Rpl3	2.85398e-10	-0.101145	0.993	0.996	4.88516e-06	-0.145922	No
Myb	3.08825e-10	0.0628337	0.121	0.049	5.28616e-06	0.0906498	No
Rel	3.65492e-10	0.143495	0.409	0.281	6.25613e-06	0.20702	No
Fkbp2	4.31182e-10	0.120224	0.549	0.402	7.38055e-06	0.173447	No
Rap2a	6.20535e-10	0.132385	0.36	0.232	1.06217e-05	0.190991	No
Dusp5	6.85027e-10	0.201914	0.9	0.788	1.17256e-05	0.2913	No
Endod1	7.78614e-10	0.134282	0.444	0.311	1.33275e-05	0.193727	No
Cox6a1	7.80641e-10	0.134104	0.875	0.817	1.33622e-05	0.193471	No
Pclaf	7.91721e-10	0.199089	0.319	0.201	1.35519e-05	0.287225	No
Hopx	9.34154e-10	0.177245	0.469	0.332	1.59899e-05	0.255711	No
Anxa5	9.34557e-10	0.169787	0.7	0.561	1.59968e-05	0.244951	No
Atf3	1.00411e-09	0.15459	0.237	0.134	1.71873e-05	0.223026	No
Dgat1	1.01582e-09	0.18531	0.236	0.137	1.73878e-05	0.267346	No
Stmn1	1.10815e-09	0.193312	0.409	0.283	1.89681e-05	0.278891	No
Ube2s	1.13047e-09	0.198671	0.835	0.721	1.93502e-05	0.286622	No
Mxd1	1.17696e-09	0.261718	0.373	0.254	2.0146e-05	0.377579	No
Nkg7	1.1959e-09	-0.138305	0.97	0.945	2.04702e-05	-0.199532	No
Cox7a2	1.30597e-09	0.132641	0.88	0.814	2.23544e-05	0.191361	No
Lgals3	1.3267e-09	0.212531	0.866	0.812	2.2709e-05	0.306618	No
Gm47283	1.40048e-09	0.0735193	0.165	0.082	2.39721e-05	0.106066	No
Atp5k	1.43307e-09	0.123263	0.576	0.436	2.45298e-05	0.177831	No
Tubb4b	1.47935e-09	0.208118	0.665	0.526	2.5322e-05	0.300251	No
Trav7-4	1.55531e-09	0.285185	0.077	0.024	2.66223e-05	0.411435	No
Trav4-2	1.58396e-09	-0.36895	0.019	0.074	2.71127e-05	-0.532282	No
Snrpf	1.61782e-09	0.140975	0.766	0.657	2.76923e-05	0.203384	No
Sec61b	1.74942e-09	0.11675	0.927	0.888	2.99448e-05	0.168435	No
Sms	1.9767e-09	0.138855	0.644	0.522	3.38352e-05	0.200325	No
Krtcap2	2.50132e-09	0.131274	0.899	0.847	4.28151e-05	0.189388	No
Trbv13-3	2.53634e-09	-0.470116	0.059	0.134	4.34146e-05	-0.678233	No
Rps7	2.61274e-09	-0.0942242	0.992	0.997	4.47223e-05	-0.135937	No
Sem1	2.66996e-09	0.110284	0.925	0.898	4.57017e-05	0.159106	No
Rps25	2.73131e-09	0.0976343	0.953	0.943	4.67519e-05	0.140856	No
Itgb3	2.91867e-09	0.162238	0.24	0.14	4.99589e-05	0.23406	No
Eif4ebp1	3.22082e-09	0.104531	0.329	0.215	5.51307e-05	0.150807	No
Cd3g	3.31259e-09	-0.13356	0.988	0.977	5.67015e-05	-0.192687	No
Ndufa2	3.59627e-09	0.127893	0.858	0.737	6.15573e-05	0.18451	No
Reep5	4.37719e-09	0.136405	0.916	0.847	7.49243e-05	0.19679	No
Prkch	4.60241e-09	-0.185674	0.758	0.769	7.87794e-05	-0.267871	No
Uqcr11	4.74037e-09	0.125721	0.741	0.629	8.11409e-05	0.181378	No
Cenpw	5.55489e-09	0.125883	0.384	0.265	9.5083e-05	0.18161	No
Rgs2	5.97089e-09	0.144468	0.598	0.454	0.000102204	0.208423	No
Asns	5.97999e-09	0.0838894	0.161	0.082	0.00010236	0.121027	No
Zfp36l1	6.28309e-09	-0.21829	0.815	0.826	0.000107548	-0.314926	No
Ern1	6.68464e-09	0.0927447	0.232	0.135	0.000114421	0.133802	No
Manf	6.72985e-09	0.143477	0.765	0.659	0.000115195	0.206993	No
Ifrd1	7.67827e-09	0.117155	0.638	0.497	0.000131429	0.169019	No
Sh3bgrl3	7.71135e-09	0.124069	0.976	0.966	0.000131995	0.178993	No
Cd47	7.71642e-09	0.133375	0.943	0.903	0.000132082	0.19242	No
Hist1h4d	7.72297e-09	0.15529	0.326	0.217	0.000132194	0.224036	No
S100a13	7.8021e-09	0.150118	0.867	0.774	0.000133549	0.216574	No
Rps9	7.92953e-09	-0.0843532	0.996	0.999	0.00013573	-0.121696	No
Ubb	8.44779e-09	-0.0948266	0.996	0.997	0.000144601	-0.136806	No
Ms4a4c	8.86402e-09	0.212017	0.289	0.188	0.000151725	0.305877	No
Lair1	9.07844e-09	0.0800656	0.187	0.103	0.000155396	0.11551	No
Lmna	9.09237e-09	0.155708	0.122	0.055	0.000155634	0.224639	No
Elob	9.3031e-09	0.101244	0.94	0.906	0.000159241	0.146065	No
Gimap1	9.47971e-09	-0.164246	0.772	0.777	0.000162264	-0.236956	No
Atp5md	1.11334e-08	0.126537	0.842	0.772	0.000190571	0.182555	No
Tpm4	1.23269e-08	0.153799	0.764	0.618	0.000210999	0.221884	No
Ccl5	1.33989e-08	-0.261822	0.607	0.652	0.000229349	-0.37773	No
Flnb	1.48437e-08	0.127935	0.395	0.273	0.000254079	0.184571	No
Cks2	1.51209e-08	0.175889	0.512	0.379	0.000258825	0.253754	No
Ccdc181	1.63162e-08	0.046462	0.102	0.042	0.000279284	0.0670305	No
Rap1a	1.71226e-08	-0.151911	0.855	0.855	0.000293088	-0.219161	No
Glp1r	1.77317e-08	-0.12544	0.039	0.1	0.000303514	-0.180971	No
Naca	1.81263e-08	-0.0943476	0.979	0.993	0.000310268	-0.136115	No
Ly6a	1.89207e-08	0.1989	0.442	0.329	0.000323866	0.286952	No
Irs2	2.0238e-08	0.0855494	0.12	0.055	0.000346413	0.123422	No
Cox17	2.12021e-08	0.137436	0.879	0.799	0.000362916	0.198279	No
Arid5a	2.17987e-08	0.149144	0.672	0.531	0.000373128	0.215169	No
Gimap4	2.47478e-08	-0.13661	0.909	0.915	0.000423609	-0.197087	No
Pgk1	2.64027e-08	0.143253	0.901	0.851	0.000451936	0.20667	No
Nptn	2.70062e-08	0.126369	0.564	0.424	0.000462266	0.182312	No
Gzmm	2.75061e-08	0.0850038	0.063	0.019	0.000470822	0.122635	No
Mcm5	3.14029e-08	0.108102	0.434	0.311	0.000537523	0.155958	No
Rhoq	3.2452e-08	0.0991228	0.248	0.153	0.000555482	0.143004	No
Ets2	3.77547e-08	0.0986138	0.242	0.148	0.000646248	0.14227	No
Errfi1	3.90654e-08	0.140035	0.275	0.178	0.000668682	0.202028	No
Zdhhc2	3.93573e-08	0.0854575	0.379	0.264	0.000673679	0.123289	No
Trbv17	3.95562e-08	0.58976	0.054	0.014	0.000677084	0.850844	No
Hsp90b1	4.13929e-08	0.15333	0.913	0.871	0.000708523	0.221208	No
Rps27l	5.03857e-08	0.155145	0.732	0.652	0.000862453	0.223827	No
Mcm3	5.90845e-08	0.132813	0.485	0.362	0.00101135	0.191609	No
Ran	6.03483e-08	0.148709	0.882	0.835	0.00103298	0.214542	No
Mrpl52	6.04571e-08	0.112985	0.809	0.708	0.00103484	0.163003	No
Mrps21	6.99658e-08	0.106048	0.76	0.644	0.0011976	0.152995	No
Rrad	8.97125e-08	0.102797	0.255	0.159	0.00153561	0.148305	No
Uqcrq	9.53415e-08	0.113141	0.845	0.762	0.00163196	0.163228	No
Mbnl1	9.74662e-08	-0.139506	0.942	0.944	0.00166833	-0.201264	No
Ndufa1	9.75391e-08	0.116455	0.798	0.692	0.00166958	0.168009	No
Lrrc59	9.93809e-08	0.0764597	0.43	0.31	0.0017011	0.110308	No
Eif3e	1.1572e-07	-0.153144	0.864	0.865	0.00198079	-0.22094	No
Sdf2l1	1.20644e-07	0.122071	0.55	0.435	0.00206506	0.176112	No
Klrk1	1.21487e-07	-0.163595	0.846	0.819	0.00207949	-0.236017	No
Ube2c	1.25694e-07	0.199447	0.219	0.135	0.0021515	0.287742	No
Rpl34	1.37776e-07	0.078688	0.991	0.993	0.00235832	0.113523	No
Kdm5c	1.43195e-07	0.0892099	0.378	0.262	0.00245107	0.128703	No
Csf1	1.44956e-07	-0.301483	0.543	0.588	0.00248121	-0.434949	No
Kdm6b	1.53187e-07	0.0919942	0.233	0.144	0.0026221	0.13272	No
Itgb7	1.57478e-07	0.132031	0.272	0.174	0.00269555	0.190481	Yes
Hist1h2af	1.59326e-07	0.155403	0.129	0.067	0.00272718	0.224199	No
Sik1	1.69633e-07	0.113001	0.564	0.435	0.00290362	0.163026	No
Ramp3	1.89446e-07	0.133953	0.072	0.026	0.00324275	0.193254	No
Gpr146	1.91993e-07	0.0369435	0.151	0.079	0.00328634	0.0532982	No
Lmnb1	1.98383e-07	0.148565	0.578	0.445	0.00339572	0.214334	No
Eef1d	1.98633e-07	-0.11947	0.906	0.9	0.00340001	-0.172359	No
Tuba1b	1.99194e-07	0.238112	0.828	0.76	0.0034096	0.343523	No
Siva1	2.02097e-07	0.116629	0.497	0.375	0.00345929	0.16826	No
Trav6-5	2.13234e-07	-0.134479	0.013	0.053	0.00364993	-0.194012	No
Mcm2	2.26327e-07	0.12162	0.373	0.265	0.00387404	0.17546	No
Ly6c1	2.31207e-07	0.110917	0.293	0.191	0.00395758	0.160019	No
Zfp639	2.32861e-07	0.0790139	0.236	0.148	0.00398588	0.113993	No
Pold1	2.34579e-07	0.0781925	0.271	0.18	0.00401529	0.112808	No
Vma21	2.36651e-07	0.0903622	0.435	0.321	0.00405075	0.130365	No
Kcnn4	2.91812e-07	0.0809756	0.267	0.173	0.00499494	0.116823	No
Ufm1	2.94859e-07	0.0797046	0.472	0.347	0.0050471	0.114989	No
Ly6c2	3.05875e-07	0.169971	0.66	0.532	0.00523567	0.245216	No
Rps21	3.08472e-07	0.0993892	0.989	0.99	0.00528011	0.143388	No
Klrd1	3.6273e-07	-0.177952	0.925	0.88	0.00620884	-0.256731	No
Got1	4.03763e-07	0.122496	0.406	0.295	0.00691121	0.176725	No
Trbv2	4.33594e-07	0.250706	0.105	0.05	0.00742182	0.361692	No
Cdk2	4.4781e-07	0.0681613	0.171	0.099	0.00766516	0.098336	No
Il16	4.71289e-07	-0.168277	0.357	0.43	0.00806705	-0.242772	No
Rpl11	4.73222e-07	-0.0647703	0.997	0.999	0.00810015	-0.0934438	No
Prelid1	4.77722e-07	0.111652	0.935	0.877	0.00817716	0.16108	No
Rpl6	4.85964e-07	-0.0850392	0.991	0.994	0.00831824	-0.122686	No
Trav9-2	4.91329e-07	-0.0601913	0.008	0.043	0.00841007	-0.0868377	No
Trav8d-2	5.27689e-07	0.156636	0.027	0.003	0.00903245	0.225978	No
Xist	5.30072e-07	0.0937633	0.779	0.601	0.00907325	0.135272	No
Cks1b	5.57749e-07	0.108613	0.309	0.211	0.00954699	0.156695	No
Dnajc15	5.64964e-07	0.114136	0.542	0.427	0.00967049	0.164663	No
Mlf1	5.74431e-07	0.0510898	0.145	0.079	0.00983254	0.073707	No
Asf1b	5.75694e-07	0.108364	0.252	0.165	0.00985415	0.156337	No
Birc5	6.35814e-07	0.190952	0.236	0.154	0.0108832	0.275486	No
Klrc1	6.44176e-07	-0.135827	0.893	0.868	0.0110264	-0.195957	No
Creb3l2	6.8882e-07	0.0639742	0.284	0.186	0.0117905	0.0922953	No
Ubald2	7.11099e-07	0.174966	0.762	0.659	0.0121719	0.252422	No
Impa2	7.30334e-07	0.131518	0.588	0.476	0.0125011	0.189741	No
Uba52	7.38208e-07	-0.0639726	0.993	0.999	0.0126359	-0.0922929	No
Ywhah	7.50305e-07	0.114421	0.813	0.737	0.012843	0.165074	No
2310009A05Rik	7.66245e-07	0.0677764	0.261	0.169	0.0131158	0.0977807	No
Cisd2	7.7654e-07	0.0919852	0.515	0.394	0.013292	0.132707	No
Hist1h3b	7.77114e-07	0.0966539	0.113	0.056	0.0133019	0.139442	No
Smc2	7.80719e-07	0.140086	0.374	0.271	0.0133636	0.202102	No
Nasp	8.17769e-07	0.112937	0.493	0.37	0.0139977	0.162933	No
Gzme	8.32523e-07	0.1763	0.118	0.059	0.0142503	0.254347	No
Hsp90aa1	8.3411e-07	0.0757754	0.891	0.832	0.0142775	0.109321	No
Hist1h3e	8.37082e-07	0.0990287	0.242	0.16	0.0143283	0.142868	No
Zc3h12a	8.56482e-07	0.112453	0.38	0.278	0.0146604	0.162235	No
Arpp19	8.72919e-07	0.123162	0.738	0.635	0.0149418	0.177685	No
Ulbp1	9.37854e-07	0.0593515	0.158	0.091	0.0160532	0.0856261	No
Rsrp1	9.91496e-07	-0.171078	0.693	0.695	0.0169714	-0.246814	No
Ovol2	1.00515e-06	0.0271833	0.026	0.003	0.0172051	0.0392173	No
Nomo1	1.07287e-06	0.0446878	0.148	0.082	0.0183642	0.0644709	No
Il12rb2	1.08926e-06	0.10972	0.614	0.493	0.0186449	0.158292	No
Calm1	1.11991e-06	0.0933238	0.977	0.964	0.0191695	0.134638	No
Areg	1.14179e-06	0.362564	0.078	0.033	0.0195441	0.523069	No
5830405F06Rik	1.16435e-06	0.0350301	0.087	0.038	0.0199302	0.0505378	No
Stk17b	1.16783e-06	-0.110429	0.918	0.917	0.0199897	-0.159316	No
Upp1	1.18659e-06	0.0652723	0.069	0.027	0.0203108	0.0941681	No
Cox5b	1.2288e-06	0.100637	0.941	0.895	0.0210334	0.145188	No
Xbp1	1.27865e-06	0.0897037	0.561	0.433	0.0218867	0.129415	No
Plk2	1.29908e-06	0.114762	0.179	0.108	0.0222363	0.165566	No
Hist1h3f	1.29924e-06	0.0532434	0.12	0.062	0.0222391	0.076814	No
Anxa1	1.3243e-06	0.0907226	0.203	0.126	0.0226681	0.130885	No
Mki67	1.32587e-06	0.213017	0.359	0.269	0.0226948	0.307319	No
Ppp1r3b	1.33033e-06	0.0821719	0.346	0.241	0.0227712	0.118549	No
Lsp1	1.36914e-06	-0.117663	0.936	0.93	0.0234356	-0.169752	No
Uap1	1.36984e-06	0.0655003	0.299	0.204	0.0234476	0.0944969	No
Gm3839	1.38692e-06	0.110222	0.748	0.649	0.0237399	0.159017	No
Nrd1	1.41485e-06	0.110176	0.454	0.341	0.0242179	0.158951	No
Rbbp6	1.43729e-06	0.0751817	0.377	0.269	0.0246021	0.108464	No
Creld2	1.45621e-06	0.0855738	0.429	0.319	0.024926	0.123457	No
Ubap2	1.47338e-06	0.0483047	0.238	0.153	0.0252199	0.0696889	No
Kcnab2	1.49604e-06	0.108583	0.451	0.333	0.0256076	0.156652	No
Hist1h2ae	1.56606e-06	0.213384	0.27	0.187	0.0268062	0.307849	No
Rwdd4a	1.57198e-06	0.055322	0.301	0.204	0.0269075	0.0798127	No
Rpl36a	1.68066e-06	0.0847141	0.975	0.981	0.0287679	0.122217	No
Uhrf1	1.72129e-06	0.0858444	0.295	0.202	0.0294633	0.123847	No
Chchd10	1.74719e-06	0.103089	0.392	0.29	0.0299066	0.148727	No
Rrm1	1.81942e-06	0.128318	0.424	0.328	0.0311431	0.185123	No
Sdcbp2	1.83383e-06	-0.187497	0.259	0.329	0.0313896	-0.270501	No
Crem	1.84833e-06	0.147	0.585	0.465	0.0316378	0.212076	No
Hsp90ab1	1.85795e-06	0.0812951	0.993	0.987	0.0318025	0.117284	No
Hist1h3c	1.90607e-06	0.051625	0.107	0.054	0.0326263	0.0744791	No
Smim3	1.94151e-06	0.0857734	0.353	0.251	0.0332328	0.123745	No
Tpm3	2.00211e-06	0.0845127	0.944	0.897	0.0342701	0.121926	No
Icos	2.04004e-06	0.156763	0.783	0.671	0.0349194	0.226161	No
Rnf125	2.06655e-06	0.158766	0.515	0.404	0.0353732	0.229052	No
S100a1	2.06707e-06	0.0679841	0.193	0.12	0.035382	0.0980804	No
Tnfrsf9	2.12251e-06	0.18638	0.855	0.794	0.036331	0.26889	No
E2f7	2.13223e-06	0.0511268	0.097	0.047	0.0364974	0.0737603	No
Trav7d-3	2.13441e-06	0.0898587	0.039	0.01	0.0365347	0.129639	No
Ptpn6	2.14143e-06	-0.149261	0.721	0.743	0.0366548	-0.215338	No
Ube2m	2.14214e-06	0.113572	0.766	0.671	0.036667	0.16385	No
Syap1	2.14437e-06	0.082307	0.312	0.213	0.0367051	0.118744	No
Naa38	2.14987e-06	0.0964349	0.541	0.421	0.0367993	0.139126	No
Srebf2	2.27504e-06	0.0900822	0.339	0.241	0.0389418	0.129961	No
Vps37b	2.34023e-06	0.162228	0.933	0.892	0.0400578	0.234046	No
Gimap5	2.35045e-06	-0.178984	0.784	0.775	0.0402326	-0.258219	No
Bace2	2.36302e-06	0.0454995	0.043	0.012	0.0404479	0.065642	No
Chd7	2.45824e-06	0.118953	0.581	0.465	0.0420776	0.171612	No
Pkm	2.46537e-06	0.109397	0.962	0.944	0.0421997	0.157827	No
Rps17	2.49725e-06	0.102337	0.922	0.901	0.0427454	0.147641	No
Eif1ax	2.53114e-06	0.0880514	0.625	0.51	0.0433256	0.127031	No
Eif5a	2.54813e-06	0.091991	0.949	0.933	0.0436164	0.132715	No
Rps8	2.57255e-06	0.0508677	0.996	0.998	0.0440344	0.0733866	No
Tmem107	2.76945e-06	0.0458248	0.128	0.07	0.0474046	0.0661112	No
Ccr2	2.79443e-06	0.241873	0.224	0.153	0.0478323	0.348949	No
Bsg	2.87776e-06	0.115744	0.861	0.798	0.0492586	0.166983	No
Romo1	2.919e-06	0.0930443	0.596	0.478	0.0499645	0.134235	No
Clec2d	3.20915e-06	-0.182244	0.453	0.504	0.0549309	-0.262922	No
Il4ra	3.23404e-06	0.072879	0.235	0.153	0.0553571	0.105142	No
Psmd2	3.24821e-06	0.0992457	0.628	0.493	0.0555996	0.143181	No
mt-Co3	3.33255e-06	0.0988788	0.998	0.991	0.0570433	0.142652	No
Snrpd1	3.35715e-06	0.106592	0.7	0.594	0.0574643	0.15378	No
Il18rap	3.40473e-06	-0.207989	0.468	0.523	0.0582787	-0.300064	No
Ifi27l2a	3.54699e-06	0.202785	0.831	0.78	0.0607139	0.292557	No
Atpif1	3.54762e-06	0.114597	0.685	0.597	0.0607247	0.165328	No
Myl12b	3.60917e-06	-0.075946	0.971	0.977	0.0617782	-0.109567	No
Hikeshi	3.7522e-06	0.0538416	0.468	0.349	0.0642265	0.077677	No
Tyms	3.7767e-06	0.111578	0.333	0.242	0.0646457	0.160972	No
Sfr1	3.89196e-06	0.125934	0.703	0.587	0.0666187	0.181684	No
Orc6	3.94286e-06	0.0692793	0.302	0.21	0.0674899	0.0999489	No
Ndufb2	3.97546e-06	0.0903978	0.632	0.509	0.0680479	0.130416	No
Rpl35a	4.03489e-06	0.0752071	0.96	0.954	0.0690651	0.108501	No
Tomm20	4.07792e-06	0.0917362	0.841	0.766	0.0698018	0.132347	No
Prim1	4.23709e-06	0.0538048	0.26	0.175	0.0725263	0.077624	No
Bcl2	4.36489e-06	-0.197666	0.667	0.69	0.0747138	-0.285171	No
Anapc5	4.36952e-06	0.100882	0.564	0.456	0.0747931	0.145543	No
AW112010	4.41122e-06	-0.141795	0.977	0.952	0.0755068	-0.204567	No
Diaph3	4.57553e-06	0.0561778	0.171	0.105	0.0783193	0.0810474	No
Ndufv3	4.61507e-06	0.0954014	0.84	0.768	0.0789961	0.137635	No
Rpl30	4.61975e-06	-0.0806659	0.995	0.996	0.0790762	-0.116376	No
Mdfic	4.77516e-06	-0.16938	0.507	0.546	0.0817364	-0.244364	No
Orai1	4.90441e-06	0.107595	0.688	0.558	0.0839488	0.155227	No
Ifng	4.915e-06	-0.0876325	0.712	0.714	0.08413	-0.126427	No
Trav6-7-dv9	4.95292e-06	-0.144614	0.046	0.095	0.0847791	-0.208634	No
Eno1	4.98745e-06	0.130546	0.977	0.972	0.0853701	0.188338	No
Nfkb2	5.0749e-06	0.0994293	0.457	0.351	0.0868671	0.143446	No
Pde4d	5.10513e-06	0.07979	0.567	0.449	0.0873845	0.115113	No
Hist1h2ap	5.18442e-06	0.341075	0.312	0.229	0.0887417	0.492068	No
Cnn2	5.21564e-06	-0.0946575	0.937	0.936	0.089276	-0.136562	No
S100a11	5.32959e-06	0.141741	0.943	0.925	0.0912266	0.204489	No
Nme2	5.45077e-06	0.0851353	0.921	0.892	0.0933008	0.122824	No
Ndufb1-ps	5.46925e-06	0.0921677	0.632	0.507	0.0936171	0.13297	No
Ift57	5.67487e-06	0.0714525	0.133	0.076	0.0971368	0.103084	No
Slc7a5	5.69488e-06	0.100438	0.42	0.317	0.0974792	0.144902	No
Top2a	5.81026e-06	0.207779	0.382	0.293	0.0994541	0.299761	No
Carhsp1	5.96131e-06	0.0501564	0.26	0.175	0.10204	0.0723605	No
Tubb6	6.01091e-06	0.0732677	0.219	0.144	0.102889	0.105703	No
Abcb9	6.04309e-06	0.0957131	0.595	0.481	0.10344	0.138085	No
Limd2	6.28114e-06	-0.128221	0.925	0.93	0.107514	-0.184983	No
Rexo2	6.37251e-06	0.069062	0.654	0.539	0.109078	0.0996353	No
Itpk1	6.44594e-06	0.0603304	0.3	0.21	0.110335	0.0870384	No
Gatad1	6.51832e-06	0.0541779	0.519	0.394	0.111574	0.0781622	No
Tcp1	6.54658e-06	0.102651	0.738	0.656	0.112058	0.148094	No
Dtl	6.60028e-06	0.0611045	0.278	0.192	0.112977	0.0881552	No
Emp1	6.64757e-06	0.0888022	0.153	0.092	0.113786	0.128115	No
Tpx2	6.80316e-06	0.0927996	0.223	0.15	0.11645	0.133882	No
Ctla4	6.81588e-06	-0.192969	0.793	0.772	0.116667	-0.278395	No
Avpi1	6.84291e-06	0.057161	0.148	0.087	0.11713	0.0824659	No
Ap1g2	6.86058e-06	0.0514279	0.297	0.204	0.117433	0.0741948	No
Hist1h2ao	6.95785e-06	0.102622	0.148	0.089	0.119098	0.148052	No
Hint1	7.19904e-06	0.0849919	0.906	0.878	0.123226	0.122617	No
Adgrg5	7.25666e-06	0.0802537	0.131	0.075	0.124212	0.115782	No
Gm4316	7.26376e-06	0.064957	0.246	0.166	0.124334	0.0937131	No
Psmc3ip	7.31891e-06	0.0328688	0.129	0.073	0.125278	0.0474196	No
Tmem258	7.40286e-06	0.0954345	0.849	0.774	0.126715	0.137683	No
Impdh2	7.46185e-06	0.115818	0.633	0.533	0.127724	0.167089	No
H2afz	7.57699e-06	0.163444	0.915	0.874	0.129695	0.2358	No
Fam162a	7.63477e-06	0.123413	0.719	0.639	0.130684	0.178048	No
Ptma	7.68625e-06	0.123491	0.982	0.984	0.131565	0.178159	No
Mcm8	7.70556e-06	0.0365967	0.073	0.032	0.131896	0.0527979	No
Dbf4	7.75681e-06	0.0897416	0.332	0.24	0.132773	0.12947	No
Sfpq	7.77461e-06	0.108617	0.777	0.69	0.133078	0.156701	No
Rnaseh2c	7.87946e-06	0.0844051	0.531	0.424	0.134873	0.121771	No
Cyp51	8.24686e-06	0.0709251	0.217	0.143	0.141162	0.102323	No
Suv39h1	8.47625e-06	0.0564907	0.21	0.138	0.145088	0.0814989	No
Mrpl35	8.68903e-06	0.0605308	0.409	0.305	0.14873	0.0873275	No
Atp5b	8.6902e-06	0.0964667	0.942	0.903	0.14875	0.139172	No
Mrpl57	8.84778e-06	0.094671	0.629	0.506	0.151447	0.136581	No
Kntc1	9.12234e-06	0.0619548	0.121	0.069	0.156147	0.0893819	No
Qpct	9.21313e-06	0.0444196	0.059	0.023	0.157701	0.064084	No
Cdca8	9.21673e-06	0.121531	0.224	0.153	0.157763	0.175332	No
Hspa5	9.24117e-06	0.122443	0.95	0.92	0.158181	0.176648	No
Tk1	9.43769e-06	0.107678	0.317	0.23	0.161545	0.155347	No
Gimap7	9.58824e-06	-0.136252	0.844	0.839	0.164122	-0.196571	No
Lgals7	9.7471e-06	0.13865	0.096	0.049	0.166841	0.20003	No
Siah2	9.97693e-06	0.0633165	0.402	0.298	0.170775	0.0913464	No
Vdac1	1.00106e-05	0.103189	0.631	0.526	0.171352	0.14887	No
Ncapg2	1.03497e-05	0.0504126	0.216	0.145	0.177156	0.07273	No
Slc16a3	1.03817e-05	0.11767	0.433	0.338	0.177703	0.169762	No
Ndfip1	1.13824e-05	-0.100186	0.96	0.944	0.194832	-0.144538	No
Hist1h1b	1.14333e-05	0.26212	0.237	0.165	0.195704	0.378159	No
Pfdn6	1.16342e-05	0.0648782	0.463	0.354	0.199143	0.0935995	No
Max	1.18487e-05	-0.167018	0.529	0.561	0.202814	-0.240956	No
Smc1a	1.19919e-05	0.11261	0.616	0.504	0.205266	0.162462	No
Selenoh	1.22038e-05	0.111379	0.618	0.52	0.208892	0.160686	No
Rhog	1.22102e-05	0.100199	0.791	0.689	0.209002	0.144557	No
Pcbd2	1.226e-05	0.0611788	0.382	0.284	0.209854	0.0882624	No
Edem1	1.24225e-05	0.0731856	0.394	0.288	0.212635	0.105585	No
Gng12	1.2443e-05	0.0386872	0.065	0.028	0.212986	0.0558139	No
Sar1a	1.25752e-05	0.0761118	0.58	0.466	0.21525	0.109806	No
Me2	1.26996e-05	0.0775383	0.428	0.326	0.217379	0.111864	No
Hnrnpl	1.27084e-05	-0.100239	0.894	0.892	0.217529	-0.144614	No
Ino80c	1.28734e-05	0.070883	0.282	0.198	0.220354	0.102263	No
Rnaset2a	1.29884e-05	-0.105611	0.942	0.942	0.222322	-0.152364	No
Trav7-3	1.31748e-05	0.0695852	0.135	0.076	0.225514	0.10039	No
Slfn2	1.33917e-05	-0.164104	0.677	0.711	0.229225	-0.236753	No
Ckap2	1.40743e-05	0.0265372	0.125	0.07	0.24091	0.0382851	No
Abhd5	1.43372e-05	0.0486191	0.145	0.086	0.24541	0.0701426	No
Cenpf	1.49115e-05	0.126451	0.169	0.107	0.25524	0.18243	No
Actn1	1.52678e-05	-0.157299	0.173	0.24	0.261338	-0.226934	No
Tgif1	1.52683e-05	0.0792126	0.45	0.344	0.261348	0.11428	No
Ppp2r2d	1.55616e-05	0.0741129	0.333	0.241	0.266368	0.106922	No
Ankrd12	1.58611e-05	-0.145474	0.513	0.555	0.271495	-0.209875	No
Slc3a2	1.58995e-05	0.109805	0.74	0.656	0.272152	0.158416	No
Metap2	1.59827e-05	0.0704781	0.67	0.558	0.273577	0.101678	No
Clptm1	1.60645e-05	0.0674805	0.424	0.32	0.274976	0.0973538	No
Bdh2	1.67384e-05	0.0503509	0.053	0.02	0.286511	0.0726409	No
mt-Atp6	1.68491e-05	0.0880121	0.967	0.932	0.288406	0.126975	No
Vps35	1.68739e-05	0.0546033	0.358	0.261	0.28883	0.078776	No
Tle5	1.74334e-05	-0.0930125	0.954	0.957	0.298408	-0.134189	No
Odc1	1.81037e-05	0.127041	0.621	0.526	0.309881	0.183282	No
Cenpa	1.8584e-05	0.112705	0.55	0.459	0.318102	0.162598	No
Cox6c	1.89302e-05	0.0724169	0.921	0.902	0.324028	0.104476	No
Srsf6	1.90063e-05	0.0816278	0.667	0.556	0.325331	0.117764	No
Desi1	1.93309e-05	0.0566136	0.364	0.263	0.330887	0.0816761	No
Prc1	1.93885e-05	0.0786474	0.197	0.13	0.331874	0.113464	No
Atg101	1.95749e-05	0.0600258	0.325	0.237	0.335063	0.0865989	No
Ifitm1	1.9758e-05	0.241129	0.154	0.094	0.338198	0.347876	No
Espl1	1.97719e-05	0.0328046	0.079	0.038	0.338436	0.047327	No
Rps4x	1.98016e-05	-0.0703566	0.994	0.999	0.338943	-0.101503	No
Pim1	1.98583e-05	0.169285	0.696	0.605	0.339914	0.244226	No
Tdg	2.02409e-05	0.0462492	0.327	0.233	0.346464	0.0667235	No
Neb	2.02543e-05	0.0570293	0.106	0.058	0.346693	0.0822759	No
Hist1h2bj	2.04515e-05	0.0599363	0.164	0.103	0.350069	0.0864698	No
Gm42047	2.04821e-05	0.147177	0.349	0.268	0.350592	0.212332	No
Pcna	2.08634e-05	0.120671	0.566	0.469	0.357119	0.174092	No
Gstp3	2.10073e-05	0.0866944	0.519	0.401	0.359582	0.125074	No
Nfkbib	2.11015e-05	0.0953471	0.549	0.442	0.361194	0.137557	No
Abt1	2.13557e-05	0.0508847	0.311	0.221	0.365546	0.0734111	No
Cars	2.19537e-05	0.0448812	0.146	0.088	0.375782	0.0647498	No
Tfrc	2.1954e-05	0.0919784	0.299	0.219	0.375786	0.132697	No
Stn1	2.2098e-05	0.0477443	0.191	0.123	0.378251	0.0688804	No
Ccna2	2.23737e-05	0.13786	0.19	0.126	0.38297	0.198889	No
Rps6	2.24925e-05	0.065774	0.987	0.988	0.385004	0.0948919	No
Nrm	2.26242e-05	0.0753145	0.323	0.24	0.387259	0.108656	No
Epn1	2.2735e-05	0.0623971	0.466	0.357	0.389155	0.0900199	No
Tctex1d2	2.31923e-05	0.0556934	0.184	0.118	0.396983	0.0803486	No
Srsf2	2.33578e-05	0.0839373	0.862	0.801	0.399816	0.121096	No
Zdhhc18	2.34495e-05	-0.100085	0.784	0.792	0.401385	-0.144393	No
Ccnb2	2.37249e-05	0.129986	0.194	0.129	0.406098	0.187531	No
Tuba1a	2.43837e-05	0.0831363	0.675	0.56	0.417376	0.11994	No
Foxo1	2.45148e-05	0.0937435	0.319	0.236	0.41962	0.135243	No
Ndufb7	2.46787e-05	0.102229	0.862	0.793	0.422425	0.147485	No
Smarcc1	2.46986e-05	0.087343	0.443	0.347	0.422766	0.126009	No
Trav4d-2	2.49647e-05	-0.034289	0.007	0.033	0.427321	-0.0494685	No
Dnajc19	2.52544e-05	0.0618612	0.637	0.52	0.43228	0.0892468	No
Gimap6	2.55828e-05	-0.135392	0.748	0.762	0.437901	-0.195329	No
Hdlbp	2.61471e-05	0.0823453	0.56	0.438	0.447561	0.118799	No
Eef1b2	2.61816e-05	-0.0787906	0.978	0.983	0.448151	-0.113671	No
Hnrnpa0	2.62668e-05	-0.116416	0.836	0.847	0.449608	-0.167952	No
Coa7	2.66441e-05	0.050372	0.107	0.059	0.456067	0.0726714	No
Zfp36l2	2.66714e-05	-0.147427	0.885	0.875	0.456534	-0.212692	No
Lrrc20	2.71336e-05	0.0295154	0.047	0.017	0.464446	0.0425818	No
Ywhae	2.74603e-05	0.0909853	0.767	0.704	0.470039	0.131264	No
Trav4-4-dv10	2.78446e-05	-0.0976945	0.011	0.04	0.476616	-0.140943	No
Gm20628	2.83624e-05	0.0511085	0.094	0.049	0.485479	0.073734	No
Syce2	2.84196e-05	0.0810437	0.256	0.183	0.486458	0.116921	No
Itm2c	2.84225e-05	-0.154357	0.58	0.603	0.486508	-0.222691	No
Katnb1	2.84488e-05	0.0663305	0.219	0.15	0.486958	0.0956948	No
1810037I17Rik	2.8784e-05	0.0995784	0.854	0.778	0.492695	0.143661	No
Cdca3	2.8984e-05	0.0760584	0.179	0.117	0.496118	0.109729	No
Wasf2	2.92152e-05	0.0841552	0.697	0.588	0.500077	0.12141	No
Vim	2.9524e-05	0.147097	0.944	0.912	0.505362	0.212216	No
Apaf1	2.9544e-05	0.0414612	0.172	0.108	0.505705	0.0598159	No
S100a6	2.96897e-05	0.179072	0.87	0.825	0.508198	0.258346	No
E330009J07Rik	3.02656e-05	0.0347385	0.216	0.143	0.518056	0.050117	No
Trbv12-1	3.08536e-05	-0.0559072	0.005	0.028	0.528121	-0.080657	No
Ndufa3	3.09596e-05	0.0821042	0.779	0.685	0.529935	0.118451	No
Ets1	3.11442e-05	-0.10815	0.863	0.859	0.533096	-0.156027	No
Gsr	3.24054e-05	0.0523311	0.308	0.221	0.554684	0.0754978	No
Gm30214	3.26442e-05	0.0259294	0.019	0.002	0.55877	0.0374082	No
Chordc1	3.32818e-05	0.0579342	0.462	0.356	0.569685	0.0835814	No
Poglut1	3.43435e-05	0.0374049	0.099	0.053	0.587858	0.0539639	No
Spc24	3.51897e-05	0.0845874	0.23	0.159	0.602342	0.122034	No
Ier5l	3.52221e-05	0.0931419	0.583	0.482	0.602896	0.134375	No
Zmiz1	3.52369e-05	0.0945121	0.461	0.362	0.603151	0.136352	No
Eif4g1	3.53184e-05	0.0810805	0.65	0.539	0.604545	0.116975	No
Snrpg	3.60088e-05	0.0692834	0.873	0.847	0.616362	0.0999548	No
Dnmt1	3.61037e-05	0.111993	0.51	0.421	0.617987	0.161571	No
Uggt1	3.61894e-05	0.0577081	0.324	0.235	0.619454	0.0832552	No
Hist1h2ab	3.70099e-05	0.137551	0.148	0.094	0.633499	0.198444	No
Rad23b	3.70446e-05	0.0421124	0.498	0.382	0.634093	0.0607554	No
Xlr	3.70505e-05	0.025144	0.027	0.006	0.634194	0.0362751	No
Sidt2	3.92471e-05	0.0442732	0.27	0.187	0.671793	0.0638727	No
Mlec	3.96224e-05	0.108079	0.624	0.524	0.678217	0.155926	No
Knstrn	4.01799e-05	0.0490206	0.186	0.121	0.687759	0.0707218	No
Dpy19l1	4.03053e-05	0.039462	0.276	0.191	0.689906	0.0569317	No
Tipin	4.08362e-05	0.0674367	0.466	0.359	0.698993	0.0972906	No
Atp5mpl	4.08981e-05	0.0851796	0.824	0.754	0.700053	0.122888	No
Emb	4.1005e-05	0.182622	0.258	0.186	0.701882	0.263468	No
Eif2d	4.11738e-05	0.0633328	0.288	0.209	0.704772	0.0913699	No
Zfp36	4.12698e-05	-0.258912	0.676	0.687	0.706415	-0.373532	No
Tex2	4.16141e-05	0.0652807	0.193	0.127	0.712309	0.0941801	No
Mettl9	4.1833e-05	0.0518931	0.399	0.296	0.716056	0.0748659	No
Aebp2	4.316e-05	0.127273	0.617	0.506	0.738769	0.183616	No
Trbv29	4.36212e-05	0.367587	0.082	0.042	0.746664	0.530316	No
Baiap2	4.3931e-05	0.0624946	0.276	0.198	0.751967	0.0901606	No
Gimap3	4.46921e-05	-0.0999286	0.922	0.916	0.764995	-0.144167	No
Aurkb	4.50045e-05	0.0736703	0.185	0.123	0.770342	0.106284	No
Rmi2	4.5222e-05	0.0518687	0.164	0.106	0.774065	0.0748308	No
Hist1h2bc	4.52732e-05	0.0767863	0.131	0.08	0.774942	0.110779	No
Traf5	4.55086e-05	-0.12679	0.246	0.307	0.77897	-0.182919	No
Trav12-3	4.58558e-05	0.278553	0.052	0.022	0.784914	0.401867	No
Ndrg1	4.6011e-05	0.0807283	0.328	0.242	0.787571	0.116466	No
Psmg4	4.68524e-05	0.0532196	0.469	0.366	0.801972	0.0767797	No
Ubl4a	4.80533e-05	0.0576621	0.385	0.29	0.822529	0.0831888	No
Nup62	4.81696e-05	0.0790623	0.351	0.266	0.824519	0.114063	No
Sod1	4.85484e-05	0.0466774	0.315	0.228	0.831002	0.0673413	No
Mtus2	4.95006e-05	0.0357759	0.036	0.011	0.847302	0.0516138	No
Rcc2	5.04652e-05	0.0638396	0.394	0.301	0.863813	0.0921011	No
Tcf19	5.05663e-05	0.0628285	0.212	0.145	0.865543	0.0906424	No
Gpld1	5.20552e-05	-0.0835706	0.078	0.129	0.891029	-0.120567	No
Cdca7	5.2418e-05	0.0479767	0.209	0.142	0.897239	0.0692157	No
Sp140	5.24755e-05	0.11174	0.73	0.627	0.898223	0.161206	No
Cdk1	5.28244e-05	0.104615	0.22	0.154	0.904196	0.150927	No
Atad5	5.37227e-05	0.0476046	0.171	0.112	0.919571	0.0686789	No
Ltb	5.38174e-05	-0.127843	0.958	0.957	0.921192	-0.184438	No
Metrnl	5.41257e-05	0.109545	0.366	0.279	0.92647	0.15804	No
0610012G03Rik	5.45334e-05	0.0395798	0.49	0.379	0.933448	0.0571016	No
Snrpe	5.55064e-05	0.0880553	0.891	0.859	0.950103	0.127037	No
Lockd	5.57161e-05	0.0740635	0.217	0.151	0.953692	0.106851	No
Eif3f	5.57437e-05	-0.0792697	0.969	0.969	0.954166	-0.114362	No
Bzw2	5.60325e-05	0.0792487	0.387	0.296	0.959108	0.114332	No
Ezr	5.63423e-05	0.0977837	0.865	0.785	0.964411	0.141072	No
Fabp5	5.66891e-05	0.0667587	0.328	0.241	0.970347	0.0963125	No
Nqo2	5.70638e-05	0.0312828	0.135	0.082	0.976762	0.0451315	No
Vat1	5.76727e-05	0.0307883	0.102	0.057	0.987184	0.0444181	No
Polr3k	5.77971e-05	0.0698728	0.548	0.439	0.989313	0.100805	No
Serf1	6.07776e-05	0.0255668	0.065	0.03	1	0.0368852	No
Clta	6.09026e-05	-0.0768787	0.901	0.894	1	-0.110913	No
Kcnk7	6.11784e-05	0.047627	0.16	0.103	1	0.0687113	No
Mrpl18	6.13305e-05	0.0720599	0.63	0.522	1	0.10396	No
Uba1	6.13521e-05	0.077012	0.624	0.516	1	0.111105	No
Ctnnb1	6.17781e-05	0.0829516	0.659	0.56	1	0.119674	No
Slc14a1	6.24026e-05	-0.062127	0.079	0.13	1	-0.0896303	No
Kif23	6.27247e-05	0.0402891	0.167	0.107	1	0.0581248	No
Sertad1	6.27701e-05	0.0831496	0.493	0.391	1	0.119959	No
Ankrd52	6.34097e-05	0.0314764	0.131	0.079	1	0.0454108	No
Csnk2a1	6.3582e-05	0.0682385	0.558	0.437	1	0.0984473	No
Spint1	6.4132e-05	0.0314134	0.087	0.046	1	0.0453199	No
Tnf	6.41913e-05	-0.224781	0.405	0.446	1	-0.32429	No
Dlgap5	6.47732e-05	0.0239132	0.179	0.117	1	0.0344995	No
Ppp2r5d	6.48864e-05	0.0436685	0.209	0.141	1	0.0630003	No
Lck	6.54793e-05	-0.0749243	0.969	0.97	1	-0.108093	No
Selenow	6.63793e-05	-0.0958719	0.948	0.95	1	-0.138314	No
Pck2	6.74448e-05	0.0362782	0.122	0.073	1	0.0523384	No
Gipc2	6.88255e-05	0.0352313	0.098	0.054	1	0.050828	No
Foxm1	6.92122e-05	0.0455618	0.103	0.058	1	0.0657318	No
Klra3	6.98172e-05	-0.167395	0.08	0.131	1	-0.2415	No
Ndufc1	7.01221e-05	0.0803017	0.619	0.514	1	0.115851	No
Gm29243	7.08384e-05	0.0726898	0.368	0.278	1	0.104869	No
Kpna2	7.09427e-05	0.092622	0.297	0.22	1	0.133625	No
Tgif2	7.16447e-05	0.0547247	0.167	0.108	1	0.0789511	No
Casp3	7.27524e-05	-0.15905	0.673	0.671	1	-0.229461	No
Cnot9	7.4184e-05	0.0519786	0.218	0.151	1	0.0749893	No
Polr3g	7.42813e-05	0.0560273	0.136	0.084	1	0.0808303	No
Rrm2	7.59955e-05	0.132494	0.228	0.164	1	0.191148	No
Dusp1	7.64843e-05	-0.19291	0.713	0.717	1	-0.27831	No
Gnb4	7.65161e-05	0.0378171	0.189	0.125	1	0.0545585	No
Ubl5	7.70684e-05	0.0845329	0.935	0.888	1	0.121955	No
Arf2	7.72773e-05	0.0321572	0.108	0.061	1	0.0463931	No
Cd68	7.78965e-05	0.0602885	0.118	0.07	1	0.0869779	No
Tarbp2	8.17534e-05	0.0328573	0.246	0.171	1	0.047403	No
Atp1a1	8.20491e-05	0.118632	0.648	0.562	1	0.17115	No
Muc1	8.2076e-05	0.0234387	0.052	0.022	1	0.0338148	No
Jpt1	8.21537e-05	0.0990973	0.852	0.772	1	0.142967	No
Gstp1	8.24047e-05	-0.12591	0.87	0.859	1	-0.181649	No
Tmem256	8.29594e-05	0.0855775	0.655	0.558	1	0.123462	No
Plxnd1	8.29614e-05	0.029986	0.082	0.043	1	0.0432606	No
Man2b1	8.36869e-05	0.0762077	0.557	0.452	1	0.109945	No
D430041D05Rik	8.3827e-05	0.0158359	0.021	0.004	1	0.0228464	No
Trav12-1	8.39591e-05	0.154518	0.041	0.015	1	0.222922	No
Slc9b2	8.44921e-05	0.0422169	0.091	0.049	1	0.060906	No
Timm8a1	8.45058e-05	0.0625884	0.339	0.257	1	0.090296	No
Ly6e	8.54244e-05	0.167238	0.856	0.811	1	0.241273	No
Tbc1d15	8.61077e-05	0.0406927	0.306	0.221	1	0.0587072	No
Ruvbl2	8.65105e-05	0.0389697	0.357	0.269	1	0.0562213	No
Tacc3	8.8339e-05	0.0605783	0.239	0.171	1	0.0873959	No
Akt1	8.99171e-05	0.0634018	0.577	0.479	1	0.0914695	No
Uck2	9.04578e-05	0.0366367	0.326	0.239	1	0.0528555	No
Med1	9.20111e-05	0.0717588	0.31	0.231	1	0.103526	No
Snhg1	9.23509e-05	0.0918332	0.599	0.504	1	0.132487	No
Cript	9.26492e-05	0.0701924	0.547	0.433	1	0.101266	No
Tbc1d30	9.28009e-05	0.0517868	0.145	0.091	1	0.0747126	No
Cops8	9.46359e-05	0.0402945	0.466	0.354	1	0.0581327	No
Hist1h1a	9.53608e-05	0.0767877	0.135	0.085	1	0.110781	No
Psmd13	9.67219e-05	0.071967	0.628	0.507	1	0.103826	No
Cep76	9.7169e-05	0.0323146	0.072	0.036	1	0.0466201	No
Stat3	9.80012e-05	0.0915009	0.873	0.82	1	0.132008	No
Serpine2	9.81381e-05	0.15245	0.159	0.104	1	0.219939	No
Hist1h4h	9.94917e-05	0.0365195	0.134	0.083	1	0.0526865	No
Uqcr10	0.000100376	0.0847899	0.77	0.696	1	0.122326	No
Gypc	0.000100537	0.0650457	0.218	0.153	1	0.0938411	No
Cenpx	0.000100842	0.0760906	0.614	0.498	1	0.109776	No
Socs1	0.000101344	-0.164756	0.704	0.71	1	-0.237693	No
Hist1h2ak	0.000103072	0.0617623	0.105	0.061	1	0.0891041	No
Pnrc1	0.00010338	-0.0885664	0.935	0.942	1	-0.127774	No
Hdgf	0.000103783	0.0798808	0.651	0.542	1	0.115244	No
Ncaph	0.000104887	0.0604713	0.181	0.124	1	0.0872416	No
Cox6b1	0.000106006	0.071159	0.916	0.876	1	0.102661	No
Eapp	0.000107063	0.045068	0.464	0.356	1	0.0650194	No
Mpdu1	0.000108053	0.0630696	0.416	0.317	1	0.0909902	No
Mcm7	0.000108582	0.0769056	0.35	0.269	1	0.110951	No
Clspn	0.000108717	0.0845643	0.205	0.144	1	0.122001	No
Mtf1	0.000108926	0.0534897	0.247	0.174	1	0.0771693	No
Cirbp	0.000108983	-0.145998	0.494	0.529	1	-0.21063	No
Ncaph2	0.000111479	0.0525384	0.487	0.374	1	0.0757969	No
Lars	0.000111929	0.056206	0.339	0.249	1	0.0810881	No
Agpat4	0.000112225	0.0707217	0.284	0.208	1	0.10203	No
Pi4k2b	0.000112651	0.0536657	0.156	0.102	1	0.0774232	No
Hmmr	0.000113362	0.0466476	0.135	0.085	1	0.0672983	No
Ost4	0.000113861	0.066554	0.906	0.862	1	0.0960171	No
Tspan2	0.000114389	0.0293087	0.062	0.029	1	0.0422835	No
Lpar3	0.000115361	0.0246824	0.022	0.004	1	0.0356092	No
Rps13	0.000115741	-0.0532089	0.984	0.991	1	-0.0767643	No
Elmo2	0.000115749	0.0685361	0.419	0.326	1	0.0988768	No
Ctsb	0.00011662	-0.135142	0.76	0.759	1	-0.194969	No
Cebpz	0.000116863	0.0516806	0.504	0.391	1	0.0745593	No
Cd8a	0.000117289	-0.114895	0.916	0.894	1	-0.165759	No
Stx3	0.00011783	0.0157107	0.025	0.006	1	0.0226657	No
Fasn	0.000118558	0.075371	0.248	0.179	1	0.108737	No
Fam83d	0.000119082	0.0535978	0.108	0.064	1	0.0773253	No
Med14	0.000119977	0.0273598	0.399	0.299	1	0.0394718	No
Phactr2	0.000120547	0.0476055	0.286	0.204	1	0.0686803	No
Capn2	0.000120628	0.0639601	0.449	0.349	1	0.0922749	No
Traj13	0.000121031	-0.0189064	0.001	0.017	1	-0.0272762	No
1500009L16Rik	0.000121539	0.0725319	0.18	0.123	1	0.104641	No
Gtf2b	0.000126038	0.0811215	0.58	0.466	1	0.117034	No
Arfip1	0.000126752	0.0410162	0.227	0.156	1	0.0591739	No
Supt16	0.000127632	0.0654388	0.583	0.457	1	0.0944082	No
Nfkbie	0.000128201	0.05694	0.326	0.241	1	0.0821471	No
Smarcc2	0.000128482	0.0620295	0.418	0.316	1	0.0894896	No
9530068E07Rik	0.000129115	0.0299776	0.398	0.299	1	0.0432485	No
Parp8	0.000129707	0.0499341	0.163	0.106	1	0.0720397	No
Ube2j1	0.00012979	0.0471577	0.426	0.329	1	0.0680342	No
Yif1b	0.000130029	0.0806335	0.399	0.314	1	0.11633	No
Tiparp	0.000131487	0.0604971	0.181	0.123	1	0.0872789	No
Nif3l1	0.000131612	0.0406654	0.171	0.114	1	0.0586678	No
Pam16	0.000132345	0.0607072	0.536	0.432	1	0.087582	No
Hmgb2	0.000133585	0.18322	0.814	0.751	1	0.264331	No
Hist2h2bb	0.000135274	0.0582832	0.134	0.085	1	0.0840849	No
Ypel3	0.000136894	-0.109973	0.596	0.631	1	-0.158657	No
Ccr7	0.000137335	0.534456	0.235	0.178	1	0.771057	Yes
Rnf157	0.000137351	0.0730077	0.163	0.109	1	0.105328	No
Ppp4r1	0.000137521	0.0449168	0.094	0.052	1	0.0648013	No
Pttg1	0.000137639	0.115738	0.431	0.346	1	0.166975	No
Gm2000	0.00013858	0.0278767	0.096	0.054	1	0.0402176	No
Snu13	0.000143359	0.0877318	0.803	0.709	1	0.12657	No
Cyba	0.000143594	0.0783446	0.959	0.932	1	0.113027	No
Snhg15	0.00014366	0.0486684	0.273	0.198	1	0.0702136	No
Eif4e2	0.000143904	0.0725671	0.649	0.537	1	0.104692	No
Igfbp6	0.000144444	0.0107007	0.013	0.001	1	0.0154378	No
Cops3	0.000147133	0.0390856	0.372	0.278	1	0.0563886	No
Rbmx2	0.000148224	0.0388734	0.169	0.112	1	0.0560824	No
Nusap1	0.000148664	0.0495306	0.18	0.121	1	0.0714576	No
Pole	0.000149066	0.0669799	0.191	0.133	1	0.0966315	No
Gna13	0.000149293	0.113381	0.644	0.541	1	0.163574	No
Cdc25b	0.000149836	0.0709152	0.2	0.138	1	0.102309	No
Atg7	0.000150427	0.0577954	0.152	0.097	1	0.0833811	No
Mxi1	0.000150924	0.074127	0.406	0.318	1	0.106943	No
Xpo1	0.000151556	0.0621993	0.328	0.249	1	0.0897346	No
Vegfa	0.00015171	0.032949	0.055	0.025	1	0.0475354	No
Nefh	0.000152879	0.0303113	0.069	0.034	1	0.04373	No
Sptbn1	0.000153108	0.0468096	0.508	0.4	1	0.067532	No
Ccsap	0.000154105	0.0390602	0.193	0.132	1	0.0563519	No
Hcfc2	0.000154645	0.0268633	0.149	0.095	1	0.0387555	No
Ubash3a	0.000154795	-0.129061	0.385	0.43	1	-0.186195	No
Trappc1	0.000155249	0.0596281	0.396	0.302	1	0.0860252	No
Kif11	0.000156557	0.0769207	0.171	0.116	1	0.110973	No
Il1r2	0.000157375	0.0624537	0.119	0.072	1	0.0901016	No
Fam120a	0.000157432	0.0817912	0.398	0.308	1	0.118	No
Anapc11	0.000159146	0.0779799	0.726	0.622	1	0.112501	No
Rtn3	0.000160096	0.0994118	0.569	0.469	1	0.143421	No
Ganab	0.000160122	0.0513592	0.262	0.187	1	0.0740956	No
Dusp22	0.000160495	0.0477477	0.178	0.121	1	0.0688853	No
Tmem238	0.000160674	0.0368645	0.262	0.187	1	0.0531842	No
Lman2	0.00016253	0.0700526	0.687	0.576	1	0.101065	No
Nras	0.000163288	0.0417314	0.457	0.35	1	0.0602056	No
Kctd18	0.000164715	0.0345622	0.132	0.082	1	0.0498627	No
Rasa1	0.000167472	0.0768864	0.417	0.322	1	0.110924	No
Slc25a5	0.000167916	0.0674302	0.905	0.847	1	0.0972812	No
Anp32e	0.000170553	0.0807683	0.642	0.538	1	0.116524	No
Ap3d1	0.000171158	0.0475913	0.273	0.198	1	0.0686597	No
Mrpl50	0.000171528	0.0417	0.212	0.148	1	0.0601604	No
Magt1	0.000172216	0.0531101	0.34	0.26	1	0.0766217	No
Wsb1	0.0001747	0.0545184	0.436	0.344	1	0.0786535	No
Ndufaf8	0.000175455	0.0341726	0.437	0.336	1	0.0493006	No
Atp5d	0.000175578	0.0639274	0.955	0.935	1	0.0922277	No
Ahnak	0.000178595	0.109863	0.903	0.825	1	0.158499	No
Slc35b1	0.000178636	0.0494921	0.407	0.317	1	0.071402	No
Cchcr1	0.000179025	0.0247016	0.092	0.052	1	0.0356369	No
Pakap.1	0.000180109	0.0183887	0.035	0.012	1	0.0265293	No
Rnf214	0.000180959	0.0549911	0.171	0.115	1	0.0793354	No
Trav14n-3	0.000181459	-0.0448747	0.001	0.016	1	-0.0647406	No
Ifi203	0.000185061	-0.184672	0.585	0.599	1	-0.266425	No
Sult2b1	0.000191208	0.0365595	0.087	0.048	1	0.0527442	No
Gsto1	0.000191886	0.0301485	0.216	0.15	1	0.0434951	No
Irf4	0.000191926	0.10775	0.345	0.266	1	0.155451	No
4930579G24Rik	0.000192414	0.0430548	0.143	0.093	1	0.062115	No
Aldh18a1	0.000193113	0.0349242	0.222	0.156	1	0.050385	No
Slc2a3	0.000196398	0.101816	0.433	0.354	1	0.146889	No
Fkbp5	0.000196849	0.0605114	0.161	0.108	1	0.0872995	No
2310009B15Rik	0.000197643	0.0442322	0.19	0.131	1	0.0638136	No
2210016F16Rik	0.000197812	0.0441796	0.45	0.344	1	0.0637378	No
Slc7a1	0.000198558	0.039593	0.223	0.157	1	0.0571206	No
Psme1	0.000200493	-0.0892933	0.95	0.944	1	-0.128823	No
Stoml2	0.000201477	0.0393446	0.5	0.391	1	0.0567622	No
1110038B12Rik	0.000201736	0.038755	0.432	0.334	1	0.0559116	No
Atp5l	0.000201748	0.0638073	0.944	0.912	1	0.0920544	No
Map2k3	0.000203525	0.0940345	0.529	0.432	1	0.135663	No
Fdx2	0.000203837	0.0388198	0.432	0.332	1	0.0560052	No
Hars	0.000204418	0.0692683	0.428	0.331	1	0.099933	No
Cox5a	0.0002051	0.0679389	0.921	0.892	1	0.0980152	No
Cd274	0.000205804	0.0691393	0.344	0.257	1	0.0997469	No
Csrnp1	0.000207362	0.0908588	0.667	0.57	1	0.131082	No
Sc5d	0.000207437	0.0602425	0.19	0.131	1	0.0869116	No
Aco2	0.000210306	0.0499427	0.54	0.436	1	0.0720521	No
Pcbp1	0.000212436	0.0759534	0.904	0.869	1	0.109578	No
Gm42743	0.000212943	0.0194332	0.093	0.052	1	0.0280362	No
Nhlrc2	0.000213324	0.0367004	0.196	0.135	1	0.0529476	No
Txndc5	0.000213467	0.058472	0.293	0.216	1	0.0843573	No
Mrpl20	0.000215154	0.0499363	0.61	0.499	1	0.0720428	No
Pik3r1	0.000215786	0.0847339	0.687	0.588	1	0.122245	No
Atp8b4	0.000216144	0.0871006	0.649	0.557	1	0.12566	No
Dohh	0.000216748	0.0462838	0.319	0.237	1	0.0667734	No
Isyna1	0.000217756	0.0594232	0.419	0.331	1	0.0857295	No
Ddx1	0.000218974	0.0585972	0.325	0.246	1	0.0845379	No
Csf2ra	0.000220334	0.0138939	0.064	0.031	1	0.0200446	No
Bet1l	0.000221239	0.0451564	0.241	0.173	1	0.0651469	No
Ccnb1	0.000221626	0.0346822	0.138	0.088	1	0.0500358	No
Sympk	0.000226431	0.0382282	0.294	0.213	1	0.0551517	No
Haus4	0.000228617	0.0495046	0.313	0.236	1	0.07142	No
Tex30	0.000228618	0.0397822	0.263	0.192	1	0.0573936	No
Nme1	0.000231238	0.104142	0.792	0.751	1	0.150245	No
Il12rb1	0.000231358	0.0697049	0.268	0.198	1	0.100563	No
Bud23	0.000236061	0.0371583	0.332	0.248	1	0.0536081	No
Irf1	0.000236807	0.102983	0.83	0.746	1	0.148573	No
Nudt5	0.000237005	0.0539017	0.418	0.326	1	0.0777637	No
Cemip2	0.000240568	0.0906946	0.203	0.142	1	0.130845	No
Mrpl17	0.000242104	0.0553602	0.492	0.389	1	0.0798679	No
Peli1	0.000242273	-0.132041	0.565	0.597	1	-0.190495	No
Sphk2	0.000244347	0.0499953	0.159	0.106	1	0.072128	No
Sh2d1a	0.000244369	-0.134218	0.5	0.526	1	-0.193636	No
Cdkn2d	0.000245751	0.0661105	0.366	0.287	1	0.0953772	No
Phlda1	0.000250568	0.0812377	0.51	0.426	1	0.117201	No
Rps5	0.000250602	-0.0637967	0.994	0.997	1	-0.0920392	No
Cdc16	0.000256483	0.0493874	0.185	0.126	1	0.071251	No
Plk4	0.000256543	0.0307475	0.24	0.171	1	0.0443593	No
Sectm1a	0.000257075	0.0278274	0.025	0.007	1	0.0401465	No
Trbv13-2	0.000257732	-0.175636	0.254	0.32	1	-0.253389	No
Tmem120b	0.000260107	0.0353134	0.119	0.073	1	0.0509464	No
Tpm3-rs7	0.000260262	0.0559206	0.548	0.436	1	0.0806764	No
Tmem154	0.000263853	0.0574802	0.164	0.111	1	0.0829264	No
Gnpda1	0.000265203	0.0395398	0.294	0.216	1	0.0570438	No
Tubb2a	0.000265732	0.0779934	0.155	0.105	1	0.112521	No
Taf11	0.000266161	0.0521346	0.36	0.276	1	0.0752143	No
Igsf8	0.000267797	0.0398535	0.158	0.104	1	0.0574964	No
Nr4a2	0.000271062	0.117388	0.824	0.787	1	0.169355	Yes
Pomt1	0.000272678	0.0145336	0.046	0.019	1	0.0209675	No
Phf10	0.000273028	0.0272242	0.175	0.118	1	0.0392762	No
mt-Nd1	0.000273877	0.101486	0.936	0.903	1	0.146413	No
Nans	0.000274804	0.0705858	0.591	0.481	1	0.101834	No
Tpi1	0.000275864	0.0882803	0.855	0.814	1	0.127362	No
Clcn5	0.000276463	0.0321473	0.06	0.029	1	0.0463788	No
Slco3a1	0.000279363	0.0791646	0.096	0.056	1	0.11421	No
Praf2	0.000281066	0.0462321	0.23	0.166	1	0.0666989	No
Hnrnpul2	0.000282216	0.0948469	0.618	0.524	1	0.136835	No
Tcof1	0.000284333	0.0461485	0.539	0.431	1	0.0665782	No
Hist1h2ai	0.000286071	0.053854	0.158	0.106	1	0.077695	No
Arhgap18	0.000287643	0.0370359	0.36	0.271	1	0.0534316	No
Rps20	0.000288217	0.0312181	0.992	0.996	1	0.0450382	No
Dnajc4	0.000289178	0.0301424	0.165	0.11	1	0.0434863	No
Ddias	0.000291833	0.022678	0.049	0.022	1	0.0327175	No
Ube2k	0.00029379	0.0616205	0.521	0.413	1	0.0888996	No
Gm33424	0.000302857	0.023832	0.026	0.007	1	0.0343823	No
Slmap	0.000303682	0.0194747	0.295	0.214	1	0.0280961	No
Rfc1	0.000304981	0.0566699	0.388	0.306	1	0.0817574	No
Dbi	0.000305425	0.080782	0.618	0.542	1	0.116544	No
Inf2	0.000305557	0.0167541	0.103	0.061	1	0.024171	No
Ugt1a10	0.00030673	0.0212934	0.05	0.022	1	0.0307198	No
Utp14a	0.000307606	0.0337489	0.299	0.22	1	0.0486894	No
Soat1	0.000310015	0.0504871	0.26	0.19	1	0.0728374	No
Rps27rt	0.00031018	-0.149618	0.209	0.257	1	-0.215852	No
Micos10	0.000310891	0.0740794	0.803	0.734	1	0.106874	No
Ramp1	0.000310919	0.0258742	0.321	0.237	1	0.0373286	No
Arhgdia	0.000311333	0.071307	0.895	0.849	1	0.102874	No
Gzmd	0.000314735	0.120807	0.108	0.065	1	0.174288	No
Agpat1	0.00031603	0.0285225	0.26	0.187	1	0.0411493	No
Ndufa7	0.000317124	0.072644	0.828	0.752	1	0.104803	No
E2f1	0.000320067	0.0399233	0.166	0.112	1	0.0575971	No
Pilrb1	0.000320637	0.0166219	0.03	0.01	1	0.0239803	No
Uqcrh	0.000321425	-0.0592342	0.966	0.948	1	-0.0854569	No
Ier3ip1	0.000322146	0.0580476	0.67	0.559	1	0.083745	No
Polr1b	0.00032474	0.0202537	0.08	0.043	1	0.0292199	No
Nipal1	0.000324968	0.0197906	0.035	0.013	1	0.0285518	No
Nsf	0.00032519	0.0251179	0.218	0.153	1	0.0362375	No
Vars	0.000329346	0.0719521	0.5	0.406	1	0.103805	No
Inpp4b	0.000330928	-0.1207	0.674	0.685	1	-0.174133	No
Ccdc191	0.000334266	0.0228717	0.083	0.046	1	0.0329968	No
Dhx34	0.000336973	0.0553476	0.113	0.07	1	0.0798497	No
Sec16a	0.00034096	0.0586004	0.214	0.152	1	0.0845425	No
Oas3	0.000341893	0.050351	0.164	0.111	1	0.0726411	No
Sav1	0.000343735	0.0243277	0.151	0.099	1	0.0350975	No
Crip2	0.000343976	0.0430754	0.059	0.029	1	0.0621447	No
Chd4	0.000344151	0.0870152	0.696	0.576	1	0.125536	No
Acp6	0.000344554	0.0331165	0.116	0.071	1	0.047777	No
Unc119	0.000350463	-0.122448	0.501	0.527	1	-0.176655	No
Cenpm	0.000352094	0.0338031	0.175	0.118	1	0.0487675	No
Bub1b	0.000356594	0.0426189	0.141	0.093	1	0.061486	No
Csrp1	0.000356888	0.0724425	0.517	0.422	1	0.104512	No
Uchl5	0.000359283	0.0380456	0.437	0.336	1	0.0548882	No
Atpaf2	0.000363991	0.0253757	0.183	0.126	1	0.0366094	No
Trav7d-4	0.000365937	0.162152	0.037	0.014	1	0.233936	No
Wars	0.000366023	0.0278325	0.223	0.159	1	0.0401538	No
Ormdl2	0.000368764	0.0465848	0.347	0.268	1	0.0672077	No
Smpdl3a	0.000369372	-0.134751	0.307	0.36	1	-0.194405	No
Ndc80	0.000370181	0.0433874	0.141	0.094	1	0.0625948	No
S100a10	0.000370786	0.0992936	0.965	0.943	1	0.14325	No
Sigmar1	0.000370919	0.0237809	0.175	0.118	1	0.0343087	No
Cpne2	0.000372977	0.0157091	0.073	0.039	1	0.0226634	No
Gadd45b	0.00037299	0.165207	0.431	0.361	1	0.238343	No
Klf10	0.000375917	0.04527	0.148	0.097	1	0.0653109	No
Tor1aip2	0.000376201	0.058349	0.427	0.334	1	0.0841799	No
Ap3s1	0.000378375	0.0647971	0.424	0.338	1	0.0934824	No
U2af1l4	0.00037895	0.0305973	0.298	0.222	1	0.0441425	No
Aldh9a1	0.000383441	0.0368669	0.333	0.252	1	0.0531877	No
Cdc45	0.000383966	0.045498	0.168	0.117	1	0.0656398	No
Dnajb11	0.000385104	0.0835891	0.639	0.534	1	0.120594	No
Mybl2	0.000387586	0.0312502	0.11	0.068	1	0.0450845	No
Wdr83	0.000389689	0.0505395	0.238	0.173	1	0.0729131	No
Sp100	0.000390292	-0.108057	0.852	0.856	1	-0.155893	No
Enkd1	0.000391972	0.0309708	0.085	0.049	1	0.0446815	No
Uqcrb	0.000392393	0.0607876	0.791	0.715	1	0.087698	No
Mrpl51	0.000393054	0.0622544	0.484	0.382	1	0.0898142	No
Brip1os	0.000393358	0.0420121	0.206	0.147	1	0.0606107	No
Rbm27	0.000394763	0.0347986	0.365	0.276	1	0.0502038	No
Pvr	0.000395199	0.0330713	0.081	0.045	1	0.0477118	No
Trbv12-2	0.000395897	-0.0982613	0.097	0.143	1	-0.141761	No
Topbp1	0.000396136	0.0744408	0.403	0.318	1	0.107395	No
Cbx5	0.000396893	0.049818	0.258	0.193	1	0.0718722	No
Lrrk2	0.000399706	0.031604	0.02	0.004	1	0.0455949	No
2500002B13Rik	0.000399791	0.0139078	0.055	0.026	1	0.0200647	No
Insig1	0.000402019	0.0467633	0.185	0.13	1	0.0674652	No
Anapc13	0.000404807	0.0392067	0.358	0.275	1	0.0565633	No
Itpripl1	0.000414911	0.0270759	0.162	0.109	1	0.0390622	No
Umps	0.000415412	0.0382829	0.321	0.24	1	0.0552306	No
Rnf167	0.000421196	-0.129071	0.388	0.433	1	-0.18621	No
Atf7ip	0.000421995	-0.128912	0.385	0.427	1	-0.185981	No
Rpl9	0.000423997	-0.0841568	0.967	0.961	1	-0.121413	No
Ska3	0.000424644	0.0276291	0.08	0.045	1	0.0398603	No
Azin1	0.000430449	0.0538932	0.381	0.295	1	0.0777515	No
Eef2	0.0004318	-0.0501572	0.999	0.999	1	-0.0723616	No
Pdia3	0.000435085	0.072504	0.926	0.883	1	0.104601	No
Bnip3	0.000436069	0.127635	0.383	0.308	1	0.184139	No
Hist1h4c	0.000436356	0.0157303	0.112	0.068	1	0.0226941	No
Dnajc1	0.000439171	0.0814277	0.537	0.451	1	0.117475	No
Ccdc173	0.000439656	0.0227266	0.039	0.016	1	0.0327876	No
Cenpe	0.000446266	0.0549948	0.17	0.118	1	0.0793407	No
Serpinb6a	0.000449731	0.0909597	0.677	0.612	1	0.131227	No
Cox7b	0.000451645	0.0803739	0.856	0.799	1	0.115955	No
Myo1g	0.000456504	0.082564	0.604	0.508	1	0.119115	No
Slc25a44	0.000461331	0.0250577	0.094	0.055	1	0.0361507	No
Thop1	0.000461734	0.0356894	0.133	0.087	1	0.051489	No
Oxsr1	0.000469643	0.0282657	0.264	0.192	1	0.0407788	No
Jun	0.000477579	-0.33941	0.347	0.384	1	-0.489665	No
Gm10282	0.00048231	0.0490608	0.281	0.21	1	0.0707798	No
Pelp1	0.000485001	0.0256884	0.206	0.145	1	0.0370606	No
Dnajc9	0.000486902	0.0767663	0.62	0.54	1	0.11075	No
Txnrd1	0.000489355	0.0368443	0.312	0.234	1	0.0531551	No
Ascc3	0.000490093	0.0422574	0.383	0.293	1	0.0609645	No
Atg2a	0.000494077	0.0543434	0.203	0.144	1	0.0784009	No
Taf1	0.00049584	0.0623766	0.344	0.269	1	0.0899905	No
Ifnar2	0.000506496	0.0464365	0.437	0.34	1	0.0669937	No
Gm10260	0.000507713	0.0744684	0.902	0.869	1	0.107435	No
Wdr3	0.00050823	0.0329867	0.281	0.208	1	0.0475898	No
Cd9	0.000508585	0.0436517	0.244	0.18	1	0.0629761	No
Taf1d	0.000509524	0.0625282	0.495	0.394	1	0.0902091	No
Nfatc2ip	0.000517019	0.0342013	0.137	0.09	1	0.0493421	No
Txlna	0.000517321	0.054859	0.305	0.231	1	0.0791449	No
Parp1	0.000517752	0.0251971	0.339	0.256	1	0.0363518	No
Itgb1	0.000518162	0.0837485	0.747	0.645	1	0.120824	No
Chtf18	0.000518411	0.0270425	0.096	0.058	1	0.0390141	No
Scaf11	0.000519301	0.0421688	0.573	0.46	1	0.0608368	No
Gm16062	0.000519454	0.0152571	0.049	0.022	1	0.0220113	No
Ahi1	0.000519494	0.0160787	0.172	0.118	1	0.0231967	No
Cep83	0.000522529	0.0356991	0.27	0.199	1	0.0515029	No
Hist1h2an	0.000523646	0.0443479	0.119	0.076	1	0.0639805	No
Pcyt1a	0.000527253	0.0387262	0.158	0.107	1	0.0558701	No
Ehd3	0.000529688	0.00487743	0.268	0.196	1	0.00703665	No
Trim28	0.00053176	0.067972	0.529	0.437	1	0.0980628	No
Dscc1	0.000533077	0.0343983	0.102	0.063	1	0.0496262	No
Lamb3	0.000536327	0.0254214	0.043	0.019	1	0.0366753	No
Lin54	0.000537292	0.0573383	0.207	0.149	1	0.0827216	No
Actg1	0.000537389	0.0917423	1	0.996	1	0.132356	No
Znrf2	0.000538627	0.0281464	0.395	0.304	1	0.0406067	No
Mus81	0.000544802	0.0307775	0.107	0.066	1	0.0444025	No
Tmem33	0.000545538	0.0278758	0.422	0.329	1	0.0402163	No
1700123O20Rik	0.00054595	0.0227325	0.409	0.314	1	0.032796	No
Dck	0.000546573	0.0320208	0.173	0.119	1	0.0461962	No
1110046J04Rik	0.000549047	0.0111639	0.065	0.034	1	0.016106	No
Phgdh	0.000550315	0.108871	0.56	0.484	1	0.157068	No
Dusp14	0.00055245	0.0416959	0.211	0.15	1	0.0601545	No
Dld	0.000552608	0.0308892	0.32	0.241	1	0.0445637	No
Rab37	0.000552897	0.0416294	0.136	0.089	1	0.0600586	No
Mthfd1l	0.000557867	0.0457997	0.364	0.278	1	0.066075	No
Cmc2	0.000557952	0.0439222	0.317	0.244	1	0.0633664	No
Man1a	0.000558732	0.0538007	0.283	0.211	1	0.0776181	No
Ndufa4	0.000559252	0.0664897	0.853	0.814	1	0.0959244	No
Oat	0.000561443	0.0361519	0.254	0.187	1	0.0521562	No
Srrt	0.000561829	0.0402201	0.423	0.333	1	0.0580254	No
Slc22a21	0.000564128	0.0104166	0.013	0.001	1	0.015028	No
Ecpas	0.000564672	0.0579369	0.271	0.201	1	0.0835853	No
Gfm2	0.000565298	0.0429992	0.094	0.056	1	0.0620347	No
Tcp11l1	0.000578534	0.0151034	0.053	0.025	1	0.0217895	No
Upk1a	0.000584701	0.0324227	0.062	0.032	1	0.0467761	No
Phrf1	0.000594242	0.0381965	0.259	0.191	1	0.055106	No
Ybx1	0.000595113	0.0662819	0.938	0.926	1	0.0956245	No
Chuk	0.000596642	0.0351852	0.223	0.163	1	0.0507615	No
Neil3	0.000598456	0.0436543	0.124	0.08	1	0.0629798	No
Nsa2	0.00059898	-0.0971922	0.907	0.903	1	-0.140219	No
Exosc5	0.000600192	0.0284304	0.428	0.334	1	0.0410165	No
Rad51	0.000601915	0.047989	0.191	0.138	1	0.0692335	No
Tmem175	0.000603476	0.0397586	0.154	0.103	1	0.0573595	No
Siglece	0.000604502	0.00601987	0.011	0.001	1	0.00868484	No
Ptpn3	0.000605225	0.0232965	0.105	0.064	1	0.0336097	No
Cwc25	0.00060767	0.049405	0.222	0.162	1	0.0712763	No
Plaur	0.000608366	0.05419	0.072	0.04	1	0.0781796	No
Cutc	0.000610187	0.0355773	0.077	0.043	1	0.0513271	No
Slc39a7	0.000612569	0.0378272	0.408	0.32	1	0.0545731	No
Rab22a	0.000612626	0.0347124	0.368	0.285	1	0.0500794	No
Spata2	0.000615084	0.0248382	0.129	0.084	1	0.035834	No
Lilrb4a	0.000617047	-0.17157	0.239	0.291	1	-0.247523	No
Gna15	0.000618387	0.0625446	0.37	0.29	1	0.0902328	No
Palld	0.000620388	0.0280155	0.063	0.033	1	0.0404179	No
Commd1	0.000622666	0.0371125	0.515	0.41	1	0.053542	No
Ccdc184	0.000628666	0.0833897	0.099	0.061	1	0.120306	No
Dhps	0.000631278	0.0586415	0.376	0.3	1	0.0846018	No
Rragb	0.000631773	-0.0415518	0.024	0.052	1	-0.0599466	No
Rmnd5b	0.000640368	0.00757698	0.338	0.252	1	0.0109313	No
Lig1	0.000641677	0.0703086	0.324	0.254	1	0.101434	No
Gtpbp1	0.000642345	0.04139	0.257	0.189	1	0.0597131	No
Ttc1	0.000643091	0.0247937	0.299	0.221	1	0.0357697	No
Suz12	0.000645595	0.0707703	0.547	0.45	1	0.1021	No
Wdr95	0.000647977	-0.0575191	0.114	0.165	1	-0.0829825	No
Zswim6	0.000648734	0.0717382	0.227	0.166	1	0.103496	No
Inip	0.000652281	0.0248612	0.183	0.126	1	0.0358672	No
Sipa1l1	0.000653174	0.040071	0.255	0.186	1	0.0578102	No
Sdhd	0.000661133	0.0715366	0.628	0.533	1	0.103205	No
Ppp1r16b	0.000666043	0.0730025	0.507	0.409	1	0.10532	No
Gm2a	0.000666378	0.0539156	0.331	0.257	1	0.0777838	No
Hnrnpab	0.000669049	0.0894376	0.833	0.786	1	0.129031	No
Sgo2a	0.000671549	0.0300668	0.123	0.079	1	0.0433772	No
Ddx5	0.000671664	-0.0558793	0.995	0.993	1	-0.0806168	No
Sec61a1	0.000672244	0.0628088	0.613	0.505	1	0.090614	No
Tdp1	0.000678708	0.0308449	0.15	0.102	1	0.0444998	No
Pdk3	0.000682946	0.0429284	0.283	0.212	1	0.0619325	No
Atad2	0.000683921	0.0537767	0.362	0.284	1	0.0775834	No
Sec24d	0.000685421	0.0292952	0.207	0.147	1	0.0422641	No
Pdcd4	0.00068893	-0.175367	0.511	0.534	1	-0.253001	No
Ndufb6	0.000690944	0.0746303	0.723	0.638	1	0.107669	No
Rbl2	0.000694565	-0.140653	0.572	0.576	1	-0.202919	No
Hist2h2ac	0.000694914	0.057275	0.143	0.097	1	0.0826304	No
4930486L24Rik	0.000696095	0.0366141	0.102	0.063	1	0.0528229	No
Morf4l2	0.000700986	0.035077	0.466	0.374	1	0.0506054	No
Rbbp8	0.000703135	0.0580223	0.259	0.196	1	0.0837085	No
Rbmxl1	0.000703716	0.0546102	0.45	0.367	1	0.0787859	No
Ar	0.000704032	0.0574358	0.202	0.144	1	0.0828623	No
Pigt	0.000704284	0.0429571	0.468	0.366	1	0.0619741	No
Dph3	0.000706254	0.0530701	0.594	0.493	1	0.076564	No
Cdc42	0.000709002	0.0534056	0.953	0.92	1	0.077048	No
Jpt2	0.000715176	0.0386476	0.143	0.096	1	0.0557567	No
Rbm6	0.000716412	0.0477231	0.327	0.249	1	0.0688498	No
Crtam	0.000716738	0.0419997	0.22	0.163	1	0.0605928	No
Slc30a9	0.000723314	0.041708	0.288	0.213	1	0.060172	No
Ctnna1	0.00073102	0.0390432	0.253	0.187	1	0.0563274	No
Atp6v0d1	0.000742049	0.0491805	0.509	0.409	1	0.0709525	No
Dna2	0.000742208	0.0251608	0.056	0.028	1	0.0362994	No
Vegfb	0.000743167	0.0258769	0.262	0.193	1	0.0373325	No
A530040E14Rik	0.000743692	0.0223457	0.168	0.115	1	0.0322381	No
H2-Ab1	0.000744249	0.0405517	0.235	0.172	1	0.0585037	No
Dynlt1a	0.000749217	0.0341027	0.184	0.132	1	0.0491997	No
B9d2	0.000752604	0.0257594	0.287	0.215	1	0.0371629	No
Rab11fip1	0.00075298	0.0672835	0.141	0.095	1	0.0970695	No
Cnih4	0.000755629	0.0261802	0.398	0.308	1	0.03777	No
Usp14	0.000760478	0.0383089	0.367	0.286	1	0.055268	No
Recql4	0.000760524	0.00989582	0.038	0.016	1	0.0142767	No
Ncapg	0.000763211	0.056226	0.175	0.126	1	0.081117	No
Eya2	0.000775288	0.0353873	0.084	0.049	1	0.051053	No
Sh2d2a	0.0007758	-0.124982	0.888	0.848	1	-0.180311	No
B4galt5	0.000777239	0.0485965	0.355	0.276	1	0.07011	No
Il2ra	0.000779527	0.0369047	0.326	0.249	1	0.0532422	No
Esco2	0.000781406	0.0437567	0.127	0.084	1	0.0631275	No
Pgrmc1	0.000785422	0.0405772	0.396	0.311	1	0.0585406	No
Bicd2	0.000789371	0.0438868	0.216	0.159	1	0.0633153	No
Haus1	0.000791854	0.0194644	0.16	0.109	1	0.0280811	No
Gins2	0.000792839	0.0415989	0.228	0.17	1	0.0600145	No
Pskh1	0.000793165	0.026037	0.104	0.064	1	0.0375634	No
Smarce1	0.000794098	0.0487642	0.489	0.394	1	0.0703518	No
Cox7c	0.000799816	0.0541874	0.907	0.868	1	0.0781759	No
Coq10b	0.000806438	0.054642	0.325	0.25	1	0.0788317	No
Shisa5	0.000809605	-0.0903934	0.984	0.989	1	-0.13041	No
Gcc2	0.000812162	0.0328346	0.235	0.172	1	0.0473702	No
Pvrig	0.000815092	-0.0614883	0.116	0.162	1	-0.0887089	No
Dscam	0.000817558	0.0209643	0.023	0.007	1	0.0302451	No
Wdr12	0.000820691	0.0223702	0.207	0.15	1	0.0322734	No
Rpl13a	0.000827115	-0.0357578	0.994	0.993	1	-0.0515876	No
Mrps10	0.000828947	0.0316449	0.332	0.255	1	0.0456539	No
Magi3	0.000837185	0.0408349	0.086	0.051	1	0.0589123	No
Acyp1	0.000840077	0.0345891	0.158	0.109	1	0.0499015	No
Ubfd1	0.000840737	0.0261362	0.216	0.156	1	0.0377065	No
Sde2	0.00084086	0.0368356	0.344	0.263	1	0.0531426	No
Hjurp	0.000863607	0.032343	0.252	0.186	1	0.0466611	No
Ppp4c	0.00086537	0.0789546	0.794	0.721	1	0.113907	No
Pcyox1	0.000867603	0.0228589	0.061	0.032	1	0.0329784	No
Mgst3	0.000872164	0.0321716	0.111	0.071	1	0.0464138	No
Leng9	0.000872467	-0.07289	0.038	0.069	1	-0.105158	No
Ndufa11	0.000877748	0.0702352	0.773	0.683	1	0.101328	No
Akt2	0.000878198	0.0394429	0.491	0.385	1	0.0569041	No
Prrc1	0.00089386	0.0394451	0.294	0.225	1	0.0569073	No
Higd1a	0.000898183	0.0646383	0.808	0.716	1	0.0932534	No
Ifi47	0.000906623	-0.153592	0.756	0.753	1	-0.221586	No
Mrpl33	0.000919386	0.0773278	0.849	0.747	1	0.11156	No
1700048O20Rik	0.000924602	0.0208611	0.058	0.03	1	0.0300963	No
Dym	0.000929409	0.0500631	0.17	0.119	1	0.0722258	No
Psmd3	0.000932235	0.032815	0.503	0.405	1	0.047342	No
Slc35g1	0.000932317	0.0365255	0.097	0.06	1	0.0526951	No
Arl6	0.000937021	0.0214102	0.067	0.037	1	0.0308884	No
Slc29a1	0.000938133	0.0477494	0.419	0.343	1	0.0688878	No
Ssr3	0.000939743	0.0575903	0.546	0.451	1	0.0830852	No
Agap3	0.000956398	0.0190029	0.058	0.03	1	0.0274153	No
Dkc1	0.000956401	0.0295781	0.373	0.291	1	0.0426722	No
Rrs1	0.000967726	0.0578319	0.297	0.231	1	0.0834338	No
Eid1	0.000971428	-0.107637	0.346	0.385	1	-0.155287	No
Rangap1	0.00098001	0.0611044	0.358	0.279	1	0.088155	No
Get4	0.000981193	0.0461317	0.427	0.339	1	0.066554	No
Mrps5	0.00098182	0.0180038	0.253	0.185	1	0.025974	No
Itgb3bp	0.00098819	0.0292432	0.162	0.113	1	0.0421891	No
Sfxn1	0.000992627	0.0458274	0.426	0.343	1	0.066115	No
Nfe2l2	0.000995725	0.0674974	0.142	0.097	1	0.0973782	No
Pdia6	0.000997132	0.0915331	0.701	0.636	1	0.132054	No
Pola1	0.00099799	0.0513879	0.222	0.166	1	0.0741371	No
Rpl23a	0.000999037	0.0573507	0.955	0.943	1	0.0827395	No
Ndc1	0.0010062	0.0110924	0.098	0.061	1	0.0160029	No
B3galt6	0.00100976	0.00958937	0.106	0.066	1	0.0138345	No
Ctdsp1	0.00102763	0.0408759	0.272	0.201	1	0.0589714	No
Gnb2	0.00103042	0.0634482	0.918	0.874	1	0.0915364	No
Kifc1	0.00103177	0.0381517	0.141	0.097	1	0.0550412	No
1190007I07Rik	0.00103792	0.0231594	0.268	0.199	1	0.033412	No
Cdk2ap1	0.00104305	0.0476328	0.609	0.517	1	0.0687196	No
Mydgf	0.00104561	0.0463823	0.431	0.344	1	0.0669155	No
Gjd3	0.00104867	0.0103339	0.008	0	1	0.0149086	No
Akip1	0.00105108	0.0281307	0.284	0.21	1	0.040584	No
Rnf122	0.00105666	-0.0319959	0.013	0.034	1	-0.0461603	No
Madd	0.00105929	0.0334727	0.24	0.178	1	0.0482908	No
Tmem248	0.0010606	0.0156718	0.387	0.297	1	0.0226096	No
Brip1	0.00106161	0.0312998	0.12	0.079	1	0.0451561	No
Pi4k2a	0.00106734	0.0496851	0.165	0.116	1	0.0716804	No
Adprh	0.00107988	0.0448778	0.496	0.389	1	0.064745	No
Ube2o	0.00108296	0.0307254	0.136	0.092	1	0.0443274	No
Phf1	0.00108563	-0.0941456	0.143	0.191	1	-0.135823	No
Mcm6	0.00108674	0.0643711	0.48	0.394	1	0.0928678	No
Dennd4a	0.0010872	0.101888	0.723	0.647	1	0.146994	No
Slc48a1	0.00108726	0.0235214	0.355	0.273	1	0.0339342	No
Xpnpep1	0.00108861	0.0564616	0.366	0.29	1	0.0814568	No
Cstf2	0.00108973	0.0232498	0.24	0.178	1	0.0335423	No
Tuba1c	0.00109286	0.154696	0.683	0.605	1	0.223179	No
Ndufs5	0.00109674	0.06951	0.681	0.588	1	0.100282	No
Snrpc	0.00109827	0.0665046	0.691	0.599	1	0.0959458	No
Ccdc25	0.00110769	0.0435247	0.361	0.282	1	0.0627929	No
Cdkn3	0.00111884	0.0406746	0.131	0.087	1	0.058681	No
Rfc5	0.0011266	0.0321175	0.317	0.245	1	0.0463358	No
Pnp	0.00113321	0.0284125	0.441	0.349	1	0.0409906	No
Eif1ad	0.00114515	0.0301929	0.319	0.245	1	0.0435592	No
Mpp6	0.00114689	0.0511627	0.397	0.317	1	0.0738122	No
Nuf2	0.00115376	0.0321001	0.114	0.074	1	0.0463106	No
Pomgnt1	0.00115508	0.0136273	0.129	0.085	1	0.0196601	No
Atp6v1c1	0.00115971	0.0373917	0.392	0.308	1	0.0539448	No
Itih5	0.00116135	-0.132954	0.221	0.263	1	-0.191812	No
Cnpy2	0.00116139	0.034328	0.338	0.263	1	0.0495249	No
Ptpn18	0.00116196	-0.0702809	0.973	0.967	1	-0.101394	No
Fbxo5	0.00116583	0.0368874	0.134	0.089	1	0.0532173	No
Lax1	0.00117123	-0.13115	0.343	0.379	1	-0.189209	No
Rbl1	0.00117205	0.0336358	0.261	0.197	1	0.0485262	No
Rgs3	0.0011732	-0.128528	0.528	0.543	1	-0.185426	No
Rad51ap1	0.00117503	0.0343649	0.132	0.09	1	0.049578	No
Tcrg-C1	0.00117601	0.029883	0.021	0.006	1	0.0431121	No
Nsmce1	0.00117735	0.0152035	0.401	0.313	1	0.0219341	No
Zfp672	0.00118066	0.0443474	0.151	0.104	1	0.0639798	No
Pgam1	0.00118359	0.0796057	0.88	0.831	1	0.114847	No
Eif2b5	0.00119446	0.0122302	0.325	0.249	1	0.0176445	No
Ncapd2	0.00119738	0.0390734	0.203	0.147	1	0.056371	No
Galk1	0.00119906	0.0740617	0.497	0.417	1	0.106848	No
Cuta	0.00120628	-0.104919	0.684	0.692	1	-0.151367	No
Faap20	0.00121187	0.0497217	0.389	0.307	1	0.0717333	No
Cep55	0.00121405	0.0550299	0.192	0.141	1	0.0793913	No
Rbm4	0.00121427	0.0149051	0.274	0.206	1	0.0215035	No
Usp34	0.00123205	0.0474535	0.38	0.305	1	0.0684609	No
Arhgap15	0.00123282	-0.133269	0.467	0.484	1	-0.192266	No
Gng5	0.00124013	0.0578699	0.945	0.906	1	0.0834887	No
Atox1	0.00124555	0.0492818	0.759	0.668	1	0.0710986	No
Hist1h2be	0.00124933	0.0235288	0.123	0.081	1	0.0339449	No
St3gal4	0.0012551	0.0583539	0.374	0.298	1	0.0841869	No
Arl6ip6	0.00126084	0.035276	0.178	0.125	1	0.0508925	No
Ebp	0.00126964	0.057913	0.574	0.486	1	0.0835507	No
Pacs2	0.00127355	0.0359105	0.138	0.093	1	0.0518078	No
Degs1	0.00128156	0.0486819	0.62	0.533	1	0.0702331	No
Hspe1	0.00128369	0.0297585	0.834	0.787	1	0.0429324	No
Rps15a	0.00128561	-0.0480072	0.993	0.996	1	-0.0692598	No
Gramd3	0.00128577	0.09597	0.52	0.439	1	0.138455	No
Rps14	0.00129343	-0.0503048	0.993	0.996	1	-0.0725745	No
Hyou1	0.00130306	0.0480148	0.348	0.275	1	0.0692707	No
Cuedc2	0.00131047	0.0297556	0.498	0.403	1	0.0429283	No
Ckap2l	0.00131547	0.0469335	0.15	0.106	1	0.0677108	No
Kcnk5	0.00132243	-0.0855311	0.128	0.173	1	-0.123395	No
Cdh23	0.00133066	0.0442569	0.095	0.059	1	0.0638493	No
Bod1l	0.00133252	0.0461141	0.538	0.437	1	0.0665285	No
Prep	0.00133333	0.0137339	0.292	0.222	1	0.0198139	No
Rtn4	0.00133467	0.067388	0.571	0.479	1	0.0972204	No
Mpv17	0.00133554	0.0327788	0.208	0.153	1	0.0472899	No
Xpot	0.00133627	0.000607811	0.186	0.132	1	0.000876886	No
Clasp2	0.00134273	0.0408735	0.2	0.146	1	0.058968	No
Fhl3	0.00134706	0.0230493	0.063	0.034	1	0.0332531	No
Pet100	0.00134947	0.0327631	0.359	0.28	1	0.0472671	No
Ubqln1	0.00135374	0.0407343	0.341	0.266	1	0.0587672	No
Dynll1	0.0013557	0.0496618	0.871	0.808	1	0.0716469	No
Stub1	0.00136236	0.0244807	0.506	0.405	1	0.0353182	No
Slc43a3	0.00137163	0.0203157	0.072	0.041	1	0.0293094	No
Ccdc88b	0.00137174	0.0616884	0.304	0.235	1	0.0889976	No
Swap70	0.00137993	0.0288425	0.072	0.041	1	0.0416109	No
Vps36	0.00138089	0.0404373	0.511	0.419	1	0.0583387	No
Zfand2a	0.00139106	0.0253789	0.115	0.075	1	0.036614	No
Pycard	0.00139245	0.0486827	0.513	0.415	1	0.0702343	No
Fxyd5	0.0013928	-0.0553706	0.993	0.991	1	-0.0798829	No
Stag1	0.00139529	0.0289114	0.358	0.281	1	0.0417103	No
Spcs2	0.00139928	-0.10487	0.761	0.744	1	-0.151296	No
Calhm6	0.00140031	0.040606	0.265	0.198	1	0.058582	No
1700025G04Rik	0.00141242	0.0193952	0.07	0.04	1	0.0279813	No
Gadd45g	0.00141446	0.0676557	0.269	0.205	1	0.0976066	No
Pdcd1lg2	0.00141841	0.0430744	0.374	0.295	1	0.0621432	No
Ddx3x	0.00142239	0.0517537	0.469	0.385	1	0.0746648	No
Dync1h1	0.00142954	0.0714344	0.445	0.363	1	0.103058	No
Cit	0.00143064	0.0442197	0.139	0.097	1	0.0637955	No
Rmdn3	0.00143429	0.0258112	0.153	0.105	1	0.0372376	No
5031425F14Rik	0.00143503	0.0128251	0.027	0.01	1	0.0185028	No
Spidr	0.0014464	0.0189663	0.138	0.093	1	0.0273626	No
Pin1	0.00144655	0.0483838	0.463	0.371	1	0.0698031	No
Egr3	0.00144742	0.0293139	0.027	0.01	1	0.0422911	No
Dpagt1	0.00145941	0.0168077	0.207	0.15	1	0.0242483	No
Lztr1	0.00146454	0.0211769	0.193	0.14	1	0.0305519	No
Dnajc3	0.00147038	0.0640313	0.717	0.62	1	0.0923777	No
Hist1h3i	0.00147177	0.0575023	0.125	0.086	1	0.0829583	No
Mapkapk2	0.00148172	0.0553446	0.585	0.502	1	0.0798454	No
Srprb	0.00149632	0.0317869	0.336	0.261	1	0.0458588	No
Timm8b	0.0015086	0.0499454	0.474	0.379	1	0.0720559	No
Tm2d2	0.00151736	0.0253345	0.377	0.299	1	0.03655	No
Foxn3	0.00152915	-0.118147	0.325	0.367	1	-0.17045	No
Fam20b	0.00152947	0.0241345	0.13	0.088	1	0.0348188	No
Dtymk	0.00153203	0.0661297	0.476	0.396	1	0.095405	No
Nars	0.00154082	0.0389681	0.483	0.394	1	0.0562191	No
Txnl4a	0.00154121	0.0431219	0.453	0.372	1	0.0622118	No
Tbx21	0.00154969	0.0977038	0.668	0.58	1	0.140957	No
Tmem101	0.00155723	0.0350458	0.13	0.088	1	0.0505604	No
Ipo9	0.00155902	0.0290034	0.192	0.139	1	0.0418431	No
Ccdc59	0.00156758	0.0564704	0.539	0.439	1	0.0814696	No
Prkar2a	0.00157987	0.0266773	0.208	0.15	1	0.0384873	No
Erc1	0.00158387	0.0486748	0.133	0.091	1	0.0702228	No
Nt5c	0.00158553	0.0422312	0.68	0.582	1	0.0609268	No
Abcb1b	0.00158738	0.0845822	0.372	0.299	1	0.122026	No
Fanci	0.00160053	0.0179531	0.078	0.046	1	0.0259008	No
Tbrg4	0.00160329	0.0238881	0.269	0.201	1	0.0344632	No
Rps10	0.00160562	-0.0485752	0.994	0.999	1	-0.0700791	No
Rock2	0.00160948	0.0175508	0.314	0.242	1	0.0253205	No
Bcat1	0.00161248	0.0340359	0.183	0.132	1	0.0491034	No
Gnl3	0.00161689	0.064061	0.337	0.267	1	0.0924204	No
Crabp2	0.0016362	0.0302304	0.028	0.01	1	0.0436133	No
Ticrr	0.001637	0.0282818	0.106	0.069	1	0.0408021	No
Tln1	0.00164501	0.0828491	0.861	0.775	1	0.119526	No
Tiam1	0.00164727	0.0664909	0.111	0.073	1	0.095926	No
Baz1a	0.00166024	-0.135005	0.66	0.645	1	-0.194771	No
Hnrnpdl	0.00166736	-0.111883	0.681	0.673	1	-0.161413	No
Rsph9	0.00167657	0.0141839	0.019	0.005	1	0.0204631	No
Anapc1	0.00167986	0.0207136	0.273	0.202	1	0.0298834	No
Mms22l	0.00168354	0.0396142	0.217	0.163	1	0.0571512	No
Trf	0.00168828	0.0127407	0.028	0.01	1	0.0183809	No
Gpd1l	0.00170091	0.0325808	0.077	0.046	1	0.0470042	No
Anln	0.00170917	0.0230698	0.097	0.061	1	0.0332827	No
Cyb561a3	0.00172328	0.0380849	0.15	0.105	1	0.0549449	No
Ccdc138	0.0017279	0.0255352	0.057	0.031	1	0.0368395	No
Rack1	0.00173212	0.0441276	0.989	0.993	1	0.0636627	No
Flna	0.0017371	0.0662826	0.602	0.509	1	0.0956256	No
Pctp	0.00174098	0.0274702	0.073	0.043	1	0.0396312	No
Canx	0.00174173	0.0586257	0.721	0.655	1	0.0845791	No
Slc20a1	0.00175906	0.0432742	0.235	0.178	1	0.0624315	No
P2ry10	0.00176188	0.0441071	0.423	0.341	1	0.0636332	No
Syncrip	0.00176299	0.0625216	0.602	0.503	1	0.0901996	No
Klhdc10	0.00176905	0.0227942	0.178	0.126	1	0.0328851	No
Cenpp	0.00177382	0.0287368	0.109	0.072	1	0.0414585	No
Ppp1r10	0.0017764	0.0351084	0.264	0.199	1	0.0506507	No
Mcm9	0.00177644	0.0275574	0.167	0.119	1	0.0397569	No
Atp5o	0.00178948	0.0735856	0.864	0.787	1	0.106162	No
Pdcd1	0.00179089	-0.117119	0.824	0.828	1	-0.168966	Yes
Utp23	0.00179399	0.00464125	0.236	0.173	1	0.00669591	No
Nbn	0.00179471	0.0167334	0.134	0.091	1	0.0241412	No
Btbd1	0.00179664	0.0543676	0.509	0.414	1	0.0784359	No
Gstt3	0.00179978	0.0484255	0.088	0.055	1	0.0698632	No
Cdc20	0.00180283	0.0356526	0.167	0.12	1	0.0514358	No
Golt1b	0.0018087	0.0183917	0.283	0.214	1	0.0265336	No
Oga	0.00180888	0.0364821	0.426	0.342	1	0.0526325	No
Nisch	0.0018138	-0.102902	0.344	0.383	1	-0.148456	No
Caprin1	0.00182098	0.0542945	0.652	0.546	1	0.0783303	No
Mars	0.00182497	0.00958604	0.242	0.179	1	0.0138297	No
Trav16n	0.00182538	0.103046	0.106	0.07	1	0.148664	No
Idi1	0.00182739	0.0363242	0.228	0.171	1	0.0524047	No
Aven	0.00183565	0.0391705	0.271	0.21	1	0.0565111	No
Hectd3	0.00184857	0.0140068	0.17	0.119	1	0.0202076	No
Lef1	0.00185281	-0.0632894	0.167	0.115	1	-0.0913073	Yes
R3hdm2	0.00185984	0.0493304	0.245	0.184	1	0.0711687	No
Dhfr	0.00187394	0.0506589	0.193	0.144	1	0.0730854	No
Bcl2l12	0.00187796	0.0218536	0.133	0.09	1	0.031528	No
Prmt8	0.00188665	0.00684779	0.016	0.004	1	0.00987928	No
Nup93	0.00189192	0.0194406	0.163	0.115	1	0.0280468	No
Strap	0.0018939	0.0434985	0.617	0.516	1	0.062755	No
Nup188	0.00189937	0.0123688	0.148	0.103	1	0.0178444	No
Mtfr2	0.00190316	0.0227157	0.075	0.045	1	0.0327719	No
Cog4	0.0019129	0.0211123	0.169	0.12	1	0.0304586	No
Mybl1	0.00191594	0.010239	0.024	0.008	1	0.0147718	No
Pole3	0.00191738	0.0354025	0.243	0.185	1	0.0510751	No
Cluh	0.0019295	0.019539	0.139	0.095	1	0.0281888	No
Gm43260	0.00193568	0.00770807	0.016	0.004	1	0.0111204	No
Fam110a	0.0019378	0.0394874	0.202	0.15	1	0.0569683	No
Smtn	0.00194557	0.0227708	0.042	0.02	1	0.0328513	No
Hspbp1	0.00195241	0.0451735	0.475	0.39	1	0.0651716	No
Psmb4	0.00195649	0.069216	0.757	0.666	1	0.0998576	No
Mettl2	0.00196007	0.0274692	0.15	0.105	1	0.0396297	No
Ahr	0.00196275	-0.0604135	0.138	0.18	1	-0.0871582	No
Timm50	0.00196535	0.0309323	0.412	0.333	1	0.0446259	No
Ankra2	0.00196674	0.0158002	0.234	0.172	1	0.0227948	No
Trbv15	0.00197038	-0.933268	0.028	0.053	1	-1.34642	No
Tor1b	0.00197091	0.00384908	0.224	0.162	1	0.00555305	No
Epg5	0.00197724	0.00608648	0.049	0.025	1	0.00878093	No
Scfd1	0.00198021	0.0220849	0.32	0.244	1	0.0318618	No
Ubxn11	0.00198359	0.0351278	0.21	0.156	1	0.0506787	No
Mif4gd	0.00199638	0.0274601	0.434	0.35	1	0.0396166	No
Atp11c	0.00200032	0.0055681	0.087	0.053	1	0.00803307	No
Pno1	0.00200135	0.0243893	0.372	0.298	1	0.0351863	No
Ntmt1	0.00200251	0.0208225	0.208	0.153	1	0.0300405	No
Mtpn	0.00201526	0.0396961	0.512	0.413	1	0.0572693	No
Rab11fip2	0.00201719	0.0487914	0.117	0.079	1	0.0703911	No
Dyrk3	0.00201788	0.0238017	0.041	0.019	1	0.0343386	No
Erlec1	0.00201896	0.0299174	0.121	0.082	1	0.0431616	No
Xrcc3	0.00202246	0.0155286	0.039	0.018	1	0.022403	No
Chl1	0.00203241	0.0195823	0.04	0.019	1	0.0282512	No
Rps27a	0.00203248	-0.0528065	0.991	0.993	1	-0.0761836	No
Mrps12	0.00203709	0.0303301	0.417	0.335	1	0.0437571	No
Dynlt1f	0.00204597	0.020735	0.076	0.045	1	0.0299143	No
Jarid2	0.00206659	-0.133013	0.302	0.344	1	-0.191896	No
Gins3	0.00207328	0.0224791	0.104	0.067	1	0.0324304	No
Itgal	0.00208342	0.0715589	0.824	0.743	1	0.103238	No
Angel2	0.00209289	0.0506479	0.296	0.231	1	0.0730694	No
Lsm7	0.00209376	0.040338	0.55	0.457	1	0.0581954	No
Alg6	0.00210045	0.0132722	0.097	0.061	1	0.0191478	No
Rpl32	0.00210603	0.0323953	0.992	0.997	1	0.0467366	No
Msra	0.00210605	0.0262076	0.171	0.122	1	0.0378095	No
Rxylt1	0.00211486	0.0427029	0.157	0.112	1	0.0616073	No
Gm21887	0.00211845	0.00186155	0.129	0.086	1	0.00268565	No
Hist1h2ag	0.00212529	0.0151146	0.032	0.013	1	0.0218058	No
Chmp5	0.00212654	0.0317473	0.487	0.395	1	0.0458017	No
Nup98	0.00212961	0.0364733	0.283	0.216	1	0.0526199	No
Sys1	0.00214514	0.0428809	0.595	0.485	1	0.061864	No
Fam78a	0.00215007	-0.119522	0.169	0.212	1	-0.172433	No
Ddb1	0.00216258	0.0605315	0.53	0.441	1	0.0873285	No
Cul4b	0.00216681	0.047664	0.221	0.167	1	0.0687645	No
Mrps24	0.00218318	0.0486532	0.741	0.644	1	0.0701918	No
Epb41l2	0.00219146	0.0130752	0.165	0.117	1	0.0188635	No
Tra2b	0.00219531	0.0588805	0.859	0.81	1	0.0849466	No
Hsd17b7	0.00219971	0.0105169	0.07	0.04	1	0.0151727	No
Nmb	0.00220063	-0.0634942	0.185	0.233	1	-0.0916027	No
Rgs16	0.00220814	0.161185	0.652	0.61	1	0.23254	No
Zzef1	0.00221408	0.0481876	0.216	0.162	1	0.0695199	No
Pds5b	0.00221502	0.0174896	0.233	0.174	1	0.0252321	No
Rhoa	0.00221585	0.0642338	0.934	0.911	1	0.0926698	No
Lnx2	0.00223173	0.0512492	0.177	0.128	1	0.0739369	No
Limd1	0.0022358	0.057804	0.301	0.233	1	0.0833936	No
Plagl2	0.00223803	0.0394597	0.159	0.114	1	0.0569283	No
Tmem123	0.00224576	0.0759045	0.685	0.6	1	0.109507	No
Rai14	0.00224983	0.0131245	0.025	0.009	1	0.0189346	No
Runx2os1	0.0022529	0.0450304	0.132	0.091	1	0.0649652	No
Ccdc22	0.002254	0.0229358	0.124	0.084	1	0.0330894	No
Dusp10	0.00225476	-0.00449935	0.389	0.312	1	-0.0064912	No
Isg15	0.00227756	-0.0189183	0.465	0.381	1	-0.0272933	No
Dlg1	0.00227828	0.0258026	0.234	0.174	1	0.0372253	No
Shmt2	0.00228944	0.0580481	0.386	0.308	1	0.0837457	No
Rpn1	0.00229402	0.0602858	0.607	0.518	1	0.086974	No
Ms4a4b	0.00229912	-0.0762443	0.996	0.99	1	-0.109997	No
Vasp	0.00231154	-0.0814465	0.833	0.801	1	-0.117502	No
Mlkl	0.00231652	0.00989018	0.112	0.073	1	0.0142685	No
Per1	0.00231707	0.028504	0.314	0.244	1	0.0411226	No
Nup88	0.00231832	0.025032	0.278	0.212	1	0.0361135	No
Ptpn12	0.00233026	0.0177597	0.199	0.144	1	0.0256219	No
Derl1	0.00233383	0.0478778	0.491	0.407	1	0.0690731	No
Pigq	0.00233945	0.0281553	0.174	0.125	1	0.0406195	No
Lyst	0.00235095	-0.104277	0.432	0.468	1	-0.15044	No
Tnip1	0.00235233	0.0545582	0.309	0.243	1	0.0787108	No
Snrpb2	0.00235604	0.0191943	0.422	0.33	1	0.0276915	No
Mrps36	0.00235861	0.0357432	0.617	0.51	1	0.0515665	No
Eif4b	0.00236143	-0.0952978	0.744	0.719	1	-0.137486	No
Dera	0.00236223	0.0425912	0.329	0.26	1	0.0614461	No
Abhd12	0.00237129	0.0354082	0.349	0.275	1	0.0510833	No
Ifi208	0.00238303	-0.0833618	0.227	0.278	1	-0.120266	No
Gabarapl1	0.00239416	0.0339487	0.347	0.271	1	0.0489776	No
Mxd3	0.00240163	0.0257429	0.098	0.064	1	0.0371391	No
Fbxw5	0.0024064	0.0448268	0.166	0.121	1	0.0646714	No
2900097C17Rik	0.00244859	0.0123416	0.226	0.168	1	0.0178052	No
Muc20	0.00244888	0.0181318	0.026	0.01	1	0.0261586	No
Samd4b	0.00245346	0.000612337	0.193	0.14	1	0.000883416	No
Sclt1	0.00245937	0.0286778	0.133	0.092	1	0.0413733	No
Dhrs13	0.00246346	0.0125366	0.079	0.048	1	0.0180865	No
Stil	0.00246802	0.0176937	0.099	0.064	1	0.0255267	No
Ggt1	0.0024693	0.0113602	0.009	0.001	1	0.0163894	No
Sumf2	0.00248602	0.0199454	0.056	0.031	1	0.0287752	No
Stk32c	0.00249547	0.0422112	0.16	0.115	1	0.0608979	No
Fxn	0.00250147	-0.00186512	0.245	0.183	1	-0.0026908	No
Ero1l	0.00250944	0.0452145	0.387	0.311	1	0.0652307	No
Haao	0.00251103	0.0378157	0.101	0.066	1	0.0545565	No
Rrbp1	0.00251247	0.0632903	0.593	0.507	1	0.0913086	No
Flot1	0.00251413	0.0406627	0.313	0.249	1	0.0586639	No
Ube4b	0.00252391	0.017963	0.176	0.128	1	0.0259151	No
Tmco1	0.00252901	0.022357	0.389	0.305	1	0.0322543	No
Fas	0.00253453	0.0269647	0.101	0.066	1	0.0389018	No
Ppp1cc	0.00256789	0.0961298	0.872	0.797	1	0.138686	No
Txnip	0.00257808	-0.157757	0.515	0.538	1	-0.227595	No
Wdhd1	0.00258401	0.0196221	0.139	0.097	1	0.0283088	No
Rps6ka4	0.00258791	0.0234725	0.224	0.168	1	0.0338637	No
Nup205	0.00259346	0.0301223	0.191	0.141	1	0.0434573	No
Nop56	0.00259462	0.0280803	0.505	0.413	1	0.0405114	No
Fdps	0.00260488	0.0239921	0.259	0.199	1	0.0346133	No
D16Ertd472e	0.00260629	0.0729766	0.8	0.745	1	0.105283	No
Usf1	0.00262167	0.0211727	0.296	0.227	1	0.0305458	No
Cdt1	0.00262769	0.0179985	0.288	0.219	1	0.0259663	No
Tdrd3	0.00262931	-0.0361765	0.043	0.073	1	-0.0521916	No
Usp45	0.0026301	0.0426946	0.08	0.049	1	0.0615953	No
Sec13	0.0026344	0.0602834	0.63	0.547	1	0.0869706	No
Ptbp1	0.00263947	0.0538606	0.652	0.564	1	0.0777044	No
Gle1	0.00264603	0.0168935	0.243	0.182	1	0.0243722	No
Mrps11	0.00265219	0.0264129	0.302	0.234	1	0.0381058	No
Hirip3	0.00265689	0.0249736	0.189	0.141	1	0.0360292	No
Tcf25	0.00266749	0.0682894	0.757	0.661	1	0.0985208	No
Msh2	0.00267853	0.0387056	0.217	0.162	1	0.0558403	No
Trp53bp1	0.00267948	0.0348253	0.215	0.162	1	0.0502424	No
9930111J21Rik2	0.00268175	-0.113648	0.209	0.249	1	-0.163959	No
Maz	0.00268181	0.0596315	0.55	0.457	1	0.0860301	No
Snrpd2	0.00269983	0.0603815	0.822	0.76	1	0.0871121	No
Ubac1	0.00270971	0.0192595	0.215	0.159	1	0.0277855	No
Slc7a6os	0.0027227	0.0210899	0.204	0.152	1	0.0304262	No
Pimreg	0.00272567	0.0392552	0.106	0.07	1	0.0566332	No
St6gal1	0.00272719	0.022319	0.077	0.046	1	0.0321995	No
Crlf3	0.00273183	-0.145706	0.561	0.565	1	-0.210209	No
Eif2b2	0.00273798	0.0324027	0.361	0.284	1	0.0467472	No
Rfc4	0.00274418	0.0227443	0.274	0.214	1	0.0328131	No
Dock10	0.00275486	-0.0908215	0.749	0.723	1	-0.131028	No
Stk11	0.00275673	0.0127398	0.331	0.255	1	0.0183797	No
Nmral1	0.00276281	0.0280481	0.216	0.162	1	0.0404648	No
Pim2	0.00276488	-0.141033	0.365	0.399	1	-0.203467	No
Gga2	0.00277517	0.018285	0.059	0.033	1	0.0263797	No
Mex3c	0.0027761	0.0281023	0.138	0.096	1	0.040543	No
Xpo6	0.00278723	0.0408697	0.251	0.192	1	0.0589626	No
Pak1ip1	0.00278877	0.044786	0.486	0.4	1	0.0646125	No
Napsa	0.00279094	0.0343539	0.353	0.28	1	0.0495622	No
Gstk1	0.00279548	0.0113235	0.085	0.052	1	0.0163364	No
Zfp141	0.00281215	0.025495	0.082	0.051	1	0.0367815	No
Cct3	0.0028205	0.0566193	0.615	0.535	1	0.0816844	No
Hist1h1d	0.00282721	0.0835845	0.279	0.221	1	0.120587	No
Fbxo30	0.00282969	0.028075	0.096	0.061	1	0.0405037	No
Dlg4	0.00283852	0.0157337	0.053	0.028	1	0.0226989	No
Pmvk	0.00284117	0.0409715	0.217	0.163	1	0.0591094	No
Ythdc2	0.00285182	0.0334563	0.11	0.073	1	0.0482673	No
Pmaip1	0.00285211	0.0267739	0.214	0.16	1	0.0386265	No
Shmt1	0.00286198	0.0211353	0.14	0.097	1	0.0304919	No
Map7d3	0.00286383	0.011156	0.022	0.007	1	0.0160947	No
Exoc5	0.00287444	0.041523	0.394	0.315	1	0.059905	No
Pcyox1l	0.00287457	0.0247738	0.072	0.043	1	0.035741	No
Thoc6	0.00288153	0.0152888	0.155	0.11	1	0.0220571	No
Irak1bp1	0.00289152	0.00680843	0.055	0.03	1	0.0098225	No
Slc10a3	0.00291643	0.0288348	0.114	0.077	1	0.0415998	No
Cyren	0.00294608	0.0269051	0.089	0.057	1	0.0388158	No
Casp8ap2	0.00296846	0.0525626	0.295	0.231	1	0.0758317	No
Wdr34	0.0029707	0.0126727	0.037	0.017	1	0.0182829	No
BC005537	0.00297401	0.047799	0.336	0.271	1	0.0689593	No
Slc52a3	0.00297714	0.0169444	0.12	0.081	1	0.0244456	No
Alyref	0.00298459	0.0806048	0.681	0.627	1	0.116288	No
Gga1	0.00298592	0.0213964	0.317	0.246	1	0.0308685	No
Mpzl3	0.00299073	0.0234948	0.078	0.048	1	0.0338959	No
Fmc1	0.00299192	0.0110091	0.339	0.26	1	0.0158827	No
Ddx56	0.00299515	0.0131109	0.26	0.197	1	0.0189151	No
Rgs1	0.00300959	-0.112125	0.673	0.692	1	-0.161762	No
Sorbs1	0.00300989	0.0213311	0.086	0.054	1	0.0307743	No
Emc8	0.00301112	0.045466	0.415	0.336	1	0.0655936	No
Mbd6	0.00302077	0.0465052	0.122	0.084	1	0.0670929	No
Mrps34	0.00302554	0.0314258	0.438	0.355	1	0.0453378	No
Mcm4	0.00304178	0.0542895	0.476	0.394	1	0.0783231	No
Ifi27	0.00304292	0.0537075	0.696	0.625	1	0.0774835	No
Gm15518	0.0030572	0.0182504	0.029	0.012	1	0.0263298	No
Med25	0.00306906	0.0504637	0.308	0.243	1	0.0728037	No
Prmt5	0.00307795	0.0166338	0.249	0.188	1	0.0239975	No
Smim27	0.00308184	0.0300333	0.197	0.147	1	0.0433289	No
Dph2	0.00308758	-0.0259523	0.038	0.066	1	-0.0374413	No
Ppip5k2	0.0030932	-0.0976974	0.265	0.302	1	-0.140948	No
Hist2h4	0.00309535	0.0298162	0.069	0.041	1	0.0430157	No
Ptpn22	0.0030958	-0.0946357	0.763	0.741	1	-0.13653	No
Trav19	0.00309752	-0.0369035	0.001	0.011	1	-0.0532405	No
Khsrp	0.00309917	0.0340605	0.384	0.311	1	0.0491389	No
Mrpl2	0.00310181	0.0512246	0.326	0.259	1	0.0739015	No
Rptor	0.00310326	0.0388319	0.195	0.144	1	0.0560226	No
Pon2	0.00310582	0.0245863	0.387	0.308	1	0.0354705	No
Cox7a1	0.00311199	0.0152246	0.029	0.012	1	0.0219644	No
Gigyf2	0.00311399	0.0313586	0.216	0.16	1	0.0452409	No
2810408I11Rik	0.00311884	0.019785	0.09	0.058	1	0.0285437	No
Fam216a	0.00313329	0.0228567	0.133	0.093	1	0.0329752	No
Trappc6a	0.00314013	0.0541189	0.569	0.478	1	0.0780771	No
Haus8	0.00314261	0.0079485	0.151	0.107	1	0.0114673	No
Msh6	0.00316417	0.0309235	0.171	0.124	1	0.0446132	No
Sf3b3	0.0031669	0.0490863	0.563	0.472	1	0.0708165	No
Tbcb	0.00317893	0.0475682	0.488	0.408	1	0.0686265	No
Pkn3	0.00318138	0.0219217	0.062	0.036	1	0.0316263	No
Klf2	0.00319941	-0.0970969	0.467	0.375	1	-0.140081	Yes
Tyro3	0.0032048	0.0184882	0.039	0.019	1	0.0266728	No
Snhg3	0.0032208	0.0326694	0.353	0.284	1	0.047132	No
Lrp5	0.0032274	0.00990553	0.023	0.008	1	0.0142907	No
Chit1	0.00323052	0.0115201	0.023	0.008	1	0.01662	No
Mypop	0.00324136	0.0226482	0.03	0.013	1	0.0326744	No
Serpinb9b	0.00325077	0.284657	0.176	0.134	1	0.410673	No
Utp6	0.00326085	0.0289767	0.185	0.137	1	0.0418045	No
Tmem191c	0.00326578	-0.0681351	0.067	0.1	1	-0.0982982	No
Mrps15	0.00326588	0.0313653	0.542	0.448	1	0.0452506	No
Nabp1	0.00327071	0.0816068	0.607	0.525	1	0.117734	No
Gnb1	0.00329934	0.0478963	0.888	0.815	1	0.0690998	No
Isca1	0.00330454	0.0501792	0.453	0.375	1	0.0723933	No
Srp19	0.00331583	0.0425448	0.672	0.588	1	0.0613792	No
Nutf2	0.00332431	0.0379258	0.664	0.562	1	0.0547154	No
Tle3	0.0033301	0.0340297	0.355	0.283	1	0.0490944	No
Tpmt	0.00334181	0.0246293	0.054	0.03	1	0.0355325	No
Ddx17	0.00335165	0.0497995	0.455	0.369	1	0.0718455	No
Kidins220	0.00336258	0.0163411	0.256	0.196	1	0.0235753	No
Brca1	0.00337894	0.0214463	0.126	0.087	1	0.0309405	No
Gm47662	0.00338028	0.0104523	0.03	0.013	1	0.0150795	No
Hgsnat	0.00338434	0.0225868	0.125	0.085	1	0.0325859	No
Smchd1	0.00340705	0.0532634	0.591	0.501	1	0.0768429	No
Srsf10	0.00342448	0.0585517	0.561	0.482	1	0.0844723	No
Slc35f5	0.00344564	-0.024707	0.012	0.03	1	-0.0356446	No
Xlr4c	0.00346457	0.0255007	0.058	0.033	1	0.0367897	No
Igfbp2	0.00346636	0.0476996	0.012	0.002	1	0.068816	No
Zfp422	0.00347961	0.0453522	0.137	0.097	1	0.0654295	No
Gm17018	0.00348063	0.0445326	0.423	0.34	1	0.0642469	No
Tyk2	0.00348254	0.0427454	0.197	0.148	1	0.0616686	No
Gm47210	0.00348427	0.00995218	0.019	0.006	1	0.014358	No
Efcab2	0.00349291	0.0189532	0.031	0.013	1	0.0273437	No
Gm10143	0.0034987	0.0261074	0.099	0.066	1	0.037665	No
Herpud2	0.00350884	0.0110724	0.312	0.24	1	0.0159741	No
Fbf1	0.00350969	0.0195385	0.052	0.028	1	0.0281882	No
Stard10	0.00351654	0.0448059	0.164	0.12	1	0.0646413	No
Fam98a	0.00352623	0.0109486	0.228	0.169	1	0.0157954	No
Spn	0.00352725	0.0713932	0.627	0.534	1	0.102999	No
Tm7sf2	0.00353279	0.0160245	0.024	0.009	1	0.0231185	No
Dgka	0.00354104	0.0168434	0.536	0.433	1	0.0242999	No
Kcmf1	0.00355591	0.0223076	0.478	0.379	1	0.0321831	No
Mfsd6	0.00356962	-0.0071594	0.23	0.172	1	-0.0103288	No
Tmem29	0.00357019	0.0336493	0.169	0.124	1	0.0485457	No
Dnm3	0.00359455	0.0116147	0.019	0.006	1	0.0167565	No
Brd2	0.00360609	0.0619429	0.697	0.613	1	0.0893647	No
Nek2	0.00361235	0.0236254	0.102	0.068	1	0.0340843	No
Hist2h2aa1	0.00362284	0.021009	0.091	0.058	1	0.0303097	No
Map7d1	0.00363374	0.0401533	0.472	0.388	1	0.0579289	No
Eprs	0.00364407	0.0535109	0.563	0.48	1	0.0771999	No
B4gat1	0.00365118	0.0118709	0.077	0.047	1	0.017126	No
Kif4	0.00365988	0.0306916	0.136	0.097	1	0.0442787	No
Zdbf2	0.00366067	0.0104153	0.019	0.006	1	0.015026	No
St13	0.00366541	0.0526292	0.539	0.466	1	0.0759278	No
Osgin2	0.00369034	0.0275986	0.136	0.095	1	0.0398163	No
Aspm	0.00369295	0.0179078	0.132	0.093	1	0.0258356	No
2810006K23Rik	0.00370397	0.00886237	0.122	0.083	1	0.0127857	No
Esyt1	0.00370897	0.063873	0.798	0.721	1	0.0921493	No
Gosr2	0.00372616	0.0279349	0.328	0.258	1	0.0403016	No
Tecr	0.00374057	-0.0911689	0.716	0.697	1	-0.131529	No
Spata13	0.00374069	0.0466552	0.335	0.269	1	0.0673092	No
Comt	0.00374128	0.0405592	0.381	0.308	1	0.0585145	No
Tjp2	0.00376989	0.0367817	0.099	0.066	1	0.0530648	No
Timm23	0.00377266	0.0542049	0.722	0.631	1	0.0782012	No
Mgarp	0.0037768	0.0196199	0.061	0.035	1	0.0283055	No
Alms1	0.00377996	0.0170064	0.076	0.047	1	0.024535	No
Rcsd1	0.0037913	0.00591467	0.396	0.316	1	0.00853307	No
Serp1	0.00379825	0.0623949	0.546	0.465	1	0.0900168	No
Zgrf1	0.0038049	0.0141653	0.087	0.055	1	0.0204363	No
Rheb	0.00380576	0.0325964	0.589	0.486	1	0.0470266	No
Trip13	0.00381036	0.0292475	0.093	0.061	1	0.0421953	No
Knl1	0.00383538	0.0501033	0.17	0.126	1	0.0722838	No
Eva1b	0.00384252	0.0520719	0.597	0.505	1	0.0751239	No
Set	0.00385116	0.0699003	0.845	0.783	1	0.100845	No
Washc5	0.00385437	0.0289336	0.216	0.162	1	0.0417424	No
Hps4	0.00387477	0.018247	0.118	0.08	1	0.0263249	No
D030056L22Rik	0.00388036	0.0270979	0.237	0.183	1	0.0390941	No
Ehd4	0.0038861	0.0198842	0.419	0.34	1	0.0286869	No
Lrp8	0.00388633	0.0290461	0.078	0.049	1	0.0419047	No
Neurl3	0.00389903	0.0663064	0.479	0.397	1	0.0956599	No
Zbtb17	0.0039019	0.0129129	0.178	0.13	1	0.0186294	No
Serbp1	0.00391411	0.0476572	0.936	0.904	1	0.0687548	No
Ddx39	0.00393669	0.0270617	0.571	0.472	1	0.0390417	No
Crbn	0.00397161	0.0789641	0.431	0.358	1	0.113921	No
Trav3-3	0.00397302	-0.0450138	0.306	0.236	1	-0.0649411	No
Dhx15	0.00398696	0.0351334	0.515	0.421	1	0.0506867	No
Rbm18	0.00399106	0.0256008	0.199	0.15	1	0.0369342	No
Arl3	0.00399447	0.0360522	0.284	0.222	1	0.0520123	No
Slc30a5	0.00400182	0.0210898	0.233	0.177	1	0.0304261	No
Ubr4	0.0040044	0.0451553	0.404	0.326	1	0.0651453	No
Clic4	0.00400609	0.0333315	0.395	0.323	1	0.0480872	No
Smim15	0.0040262	0.0553954	0.299	0.241	1	0.0799186	No
Eogt	0.00403756	0.00446789	0.097	0.063	1	0.0064458	No
Stx11	0.00405824	0.0554207	0.237	0.185	1	0.0799551	No
Tubg1	0.00406566	0.0272976	0.252	0.193	1	0.0393822	No
Eif2s3y	0.00407324	-0.0208443	0	0.008	1	-0.030072	No
F2rl1	0.00407324	-0.0220815	0	0.008	1	-0.0318569	No
Nme6	0.00407416	0.00387664	0.074	0.045	1	0.00559281	No
1700037H04Rik	0.00408586	0.0243217	0.334	0.263	1	0.0350889	No
Arhgef10	0.00409017	0.00697537	0.093	0.06	1	0.0100633	No
Papola	0.004091	0.0410888	0.642	0.54	1	0.0592786	No
Sept6	0.00409613	0.0730161	0.766	0.686	1	0.10534	No
Ndufaf3	0.00410215	0.0298067	0.32	0.253	1	0.043002	No
Gm15441	0.00410296	0.0138269	0.033	0.015	1	0.0199479	No
Zap70	0.00411071	-0.0893624	0.843	0.81	1	-0.128923	No
Csf2	0.00411353	0.162909	0.096	0.064	1	0.235029	No
Rnh1	0.00413189	0.0492258	0.647	0.568	1	0.0710179	No
Nfkb1	0.00413791	0.0795385	0.55	0.465	1	0.11475	No
Hcfc1r1	0.00416148	0.0291075	0.468	0.379	1	0.0419933	No
Copa	0.00418041	0.0380296	0.563	0.463	1	0.0548651	No
Rfx1	0.0042004	0.0133168	0.116	0.079	1	0.0192121	No
Tmem164	0.00420311	0.0163162	0.184	0.134	1	0.0235393	No
Traf1	0.00420879	0.069362	0.683	0.584	1	0.100068	No
Trav6-2	0.00422107	-0.0125788	0.045	0.023	1	-0.0181474	No
Emc7	0.00423473	0.0359227	0.566	0.475	1	0.0518255	No
Pkmyt1	0.0042437	0.0247831	0.191	0.142	1	0.0357544	No
Coch	0.00424851	-0.024277	0.007	0.022	1	-0.0350243	No
Fmnl1	0.00424963	0.0548929	0.845	0.766	1	0.0791937	No
Tpm1	0.00424995	0.0234057	0.302	0.237	1	0.0337672	No
Hells	0.00426221	0.0396089	0.355	0.287	1	0.0571435	No
Dnah8	0.00427766	0.0419752	0.391	0.32	1	0.0605574	No
Prim2	0.00429126	0.0297458	0.2	0.15	1	0.0429141	No
Ppm1n	0.00431966	-0.0351356	0.016	0.035	1	-0.05069	No
Spaca1	0.00435105	-0.0153191	0.002	0.013	1	-0.0221008	No
Cd53	0.0043535	0.0790524	0.899	0.85	1	0.114049	No
Emc3	0.0043643	0.0319155	0.439	0.355	1	0.0460444	No
Top3b	0.00436857	0.0171563	0.218	0.165	1	0.0247513	No
Sin3b	0.00438287	0.0390148	0.734	0.631	1	0.0562865	No
mt-Nd4	0.00439447	0.05566	0.83	0.764	1	0.0803004	No
Dmxl2	0.00441385	0.00805234	0.01	0.001	1	0.0116171	No
2310002F09Rik	0.00442123	0.0110573	0.016	0.004	1	0.0159523	No
Atg4d	0.00442376	0.0349775	0.248	0.195	1	0.0504619	No
Zeb2	0.00442538	0.0303943	0.325	0.252	1	0.0438498	No
Birc2	0.00442898	0.0375086	0.484	0.403	1	0.0541134	No
0610010K14Rik	0.00446127	0.0306643	0.506	0.413	1	0.0442392	No
Yes1	0.0044768	0.00602859	0.01	0.001	1	0.00869742	No
Git1	0.00448428	0.00816663	0.074	0.046	1	0.011782	No
Ccdc34	0.00449575	0.0317287	0.244	0.19	1	0.0457749	No
Usp19	0.00451271	0.0324593	0.315	0.249	1	0.0468289	No
Bud31	0.00454292	0.0235582	0.396	0.321	1	0.0339873	No
Slc25a24	0.00455201	0.0247833	0.19	0.141	1	0.0357547	No
Cacnb3	0.00455718	0.00958964	0.006	0	1	0.0138349	No
Mybpc1	0.00455718	0.00747153	0.006	0	1	0.0107791	No
Gm42701	0.00455718	0.00431267	0.006	0	1	0.00622187	No
H2-Aa	0.00456755	-0.0412783	0.026	0.049	1	-0.059552	No
Srgn	0.00457362	0.0937807	0.99	0.978	1	0.135297	No
Sptssa	0.00460753	0.0326215	0.6	0.513	1	0.0470629	No
Baz1b	0.00460853	0.0495947	0.49	0.413	1	0.0715501	No
2610318N02Rik	0.00463435	0.0208222	0.151	0.109	1	0.0300401	No
Gstt1	0.00463482	0.0263042	0.038	0.019	1	0.037949	No
Zw10	0.00464642	0.00234774	0.194	0.142	1	0.00338708	No
Trbv24	0.00465467	0.0197767	0.037	0.018	1	0.0285318	No
Tmem183a	0.00465544	0.0251023	0.265	0.206	1	0.0362149	No
Slc35a3	0.00467378	0.0138153	0.144	0.102	1	0.0199313	No
Ccdc167	0.00468966	0.0279484	0.157	0.115	1	0.040321	No
Zdhhc15	0.00470229	0.0277908	0.14	0.1	1	0.0400936	No
Synj2bp	0.00470899	0.00261669	0.407	0.323	1	0.00377508	No
Igf2bp2	0.00472473	0.0108689	0.021	0.007	1	0.0156804	No
Snrnp25	0.00472529	0.0290748	0.408	0.33	1	0.0419461	No
Mad2l2	0.00475062	0.0274171	0.323	0.257	1	0.0395545	No
Gstt2	0.00476281	0.0228027	0.232	0.178	1	0.0328973	No
Smad3	0.00476964	0.0416226	0.046	0.025	1	0.0600487	No
Ska2	0.00477905	0.0231281	0.122	0.085	1	0.0333669	No
Vkorc1	0.00478596	0.0238085	0.218	0.165	1	0.0343484	No
Cfap20	0.00480562	0.0432095	0.352	0.286	1	0.0623382	No
Edaradd	0.00481832	0.0194879	0.043	0.022	1	0.0281151	No
Spc25	0.00482235	0.0310485	0.139	0.1	1	0.0447935	No
Ntng2	0.00483434	0.00755712	0.027	0.011	1	0.0109026	No
Ube2a	0.00483907	0.0494013	0.679	0.585	1	0.071271	No
Snhg6	0.00484818	0.00669419	0.176	0.129	1	0.00965768	No
Iars	0.00485349	0.00799081	0.241	0.182	1	0.0115283	No
Cdca5	0.00486516	0.0367974	0.111	0.077	1	0.0530875	No
Gm867	0.00489418	0.00650234	0.013	0.003	1	0.0093809	No
Zfp825	0.00490008	0.0236956	0.081	0.052	1	0.0341855	No
Nedd4	0.00490857	0.0298474	0.328	0.26	1	0.0430607	No
Tlk2	0.00492239	0.0434593	0.196	0.148	1	0.0626985	No
Scaf8	0.00492467	0.0333055	0.288	0.224	1	0.0480497	No
Hspa13	0.00494884	0.0100665	0.2	0.147	1	0.0145229	No
Eif4a3	0.00496642	0.0439006	0.692	0.603	1	0.0633352	No
Pls3	0.00498136	-0.0171752	0.011	0.028	1	-0.0247786	No
Uba3	0.00499315	0.0204434	0.182	0.135	1	0.0294936	No
Pdlim1	0.00501204	0.0158289	0.14	0.1	1	0.0228363	No
Pmf1	0.00501613	0.0301702	0.231	0.18	1	0.0435264	No
Tmem97	0.00502447	0.0271211	0.198	0.15	1	0.0391275	No
Cd74	0.00502767	-0.0831375	0.076	0.109	1	-0.119942	No
Gpm6b	0.00503495	0.0434213	0.211	0.162	1	0.0626437	No
Wdr82	0.00504434	0.0193241	0.324	0.254	1	0.0278788	No
Dock9	0.00505611	0.0285997	0.198	0.151	1	0.0412607	No
Hif1a	0.0050595	0.113955	0.874	0.784	1	0.164402	No
Selenbp1	0.00506396	0.00679427	0.008	0.001	1	0.00980206	No
Crk	0.00506806	0.0193898	0.215	0.162	1	0.0279735	No
Xlr4a	0.00506936	0.0125625	0.188	0.139	1	0.0181238	No
Pdzk1	0.00508215	0.00748199	0.008	0.001	1	0.0107942	No
Dkkl1	0.0050893	0.0374302	0.214	0.165	1	0.0540004	No
Clcn7	0.00509354	0.0289606	0.055	0.031	1	0.0417813	No
Nbl1	0.0051004	0.00764324	0.008	0.001	1	0.0110269	No
Apba3	0.00511303	0.0255297	0.156	0.112	1	0.0368315	No
Kin	0.00511541	0.0214326	0.254	0.199	1	0.0309207	No
Lrp12	0.00511871	0.00489631	0.008	0.001	1	0.00706389	No
Slc35e1	0.00512729	0.024747	0.206	0.155	1	0.0357023	No
Mcrip1	0.0051334	0.0425757	0.564	0.464	1	0.0614237	No
Klhl21	0.00513469	0.017753	0.091	0.059	1	0.0256122	No
Ttc17	0.00516428	0.00927317	0.18	0.133	1	0.0133784	No
Rab10os	0.00518459	0.0342272	0.268	0.211	1	0.0493794	No
Cox8a	0.0051967	0.0349481	0.975	0.969	1	0.0504195	No
Il1b	0.00521207	0.0250003	0.06	0.035	1	0.0360679	No
Mad2l1	0.00524587	0.05508	0.253	0.201	1	0.0794636	No
Aurka	0.00525139	0.0268274	0.076	0.048	1	0.0387037	No
Galnt12	0.00525928	0.0192658	0.204	0.155	1	0.0277946	No
Pbdc1	0.00526441	0.0107863	0.436	0.35	1	0.0155613	No
Natd1	0.00526771	0.0334517	0.071	0.044	1	0.0482606	No
Dgke	0.00527682	0.0123491	0.068	0.041	1	0.0178159	No
Ppp1r18	0.00529215	-0.081561	0.873	0.865	1	-0.117668	No
Srrd	0.00529468	0.0221889	0.162	0.118	1	0.0320119	No
Poc1b	0.00529863	0.0129535	0.141	0.101	1	0.018688	No
Arnt2	0.00530236	0.010517	0.017	0.005	1	0.0151729	No
Slc25a40	0.00531941	0.0430839	0.185	0.139	1	0.0621569	No
Ifngr1	0.00532637	0.129499	0.873	0.809	1	0.186827	No
Dhdds	0.00532926	0.0109197	0.195	0.145	1	0.0157537	No
Tmem147	0.00533408	0.02998	0.386	0.313	1	0.043252	No
Poc5	0.00533676	0.0227469	0.104	0.07	1	0.0328169	No
Ascc2	0.00533871	0.0121069	0.156	0.112	1	0.0174665	No
Tes	0.00535918	0.0683724	0.829	0.764	1	0.0986405	No
Ranbp1	0.00535964	0.0723271	0.751	0.683	1	0.104346	No
Eldr	0.00537181	0.0200995	0.07	0.043	1	0.0289975	No
Ten1	0.00537557	0.0384281	0.372	0.299	1	0.05544	No
Gskip	0.00539326	0.0252089	0.287	0.222	1	0.0363687	No
Bco1	0.00539357	0.0163141	0.048	0.026	1	0.0235363	No
Rasgef1b	0.00539383	0.0188475	0.088	0.058	1	0.0271912	No
Rpl22	0.00539454	-0.0580739	0.982	0.988	1	-0.083783	No
Marveld2	0.00539533	0.0154505	0.045	0.024	1	0.0222904	No
Psmc2	0.00540217	0.0488732	0.555	0.475	1	0.0705091	No
Aurkaip1	0.00540674	0.0466514	0.754	0.659	1	0.0673038	No
Ppfia1	0.00540704	0.0317905	0.235	0.183	1	0.0458639	No
Limk2	0.00544523	0.0160527	0.204	0.153	1	0.0231592	No
Cenpn	0.00545454	0.0235056	0.078	0.05	1	0.0339115	No
Tbc1d10b	0.00545562	0.0162019	0.254	0.195	1	0.0233744	No
Gemin2	0.00547657	-0.00111648	0.177	0.13	1	-0.00161074	No
Nsd2	0.00548951	0.0463585	0.414	0.338	1	0.0668812	No
Prkce	0.00549664	0.0140713	0.138	0.098	1	0.0203005	No
Plek	0.00549689	-0.131707	0.634	0.615	1	-0.190013	No
Rars	0.00553562	0.0337108	0.332	0.266	1	0.0486344	No
Cpox	0.00556518	0.0169054	0.218	0.166	1	0.0243893	No
Msn	0.00558168	-0.0873947	0.95	0.948	1	-0.126084	No
D130020L05Rik	0.00558201	0.00549965	0.043	0.022	1	0.00793431	No
Bcl2a1d	0.00558621	0.0723721	0.774	0.729	1	0.104411	No
Mpnd	0.00559548	0.0175341	0.379	0.302	1	0.0252964	No
Lsm14a	0.00559635	0.0315587	0.514	0.425	1	0.0455296	No
Zfas1	0.00559693	0.00972771	0.429	0.35	1	0.0140341	No
Trpm7	0.00560528	0.0341936	0.267	0.21	1	0.0493309	No
Trap1	0.00561071	0.0420354	0.289	0.231	1	0.0606442	No
Nup107	0.00561759	0.011668	0.2	0.15	1	0.0168334	No
Gpr18	0.0056188	0.0120589	0.256	0.195	1	0.0173974	No
Msrb2	0.0056246	-0.0416132	0.034	0.058	1	-0.0600352	No
Glb1	0.00563534	0.0240528	0.222	0.171	1	0.0347008	No
Lrrfip1	0.00564316	-0.0943779	0.764	0.746	1	-0.136159	No
Tmem263	0.00565524	0.0379575	0.167	0.124	1	0.0547611	No
Tbc1d16	0.0056668	0.0173549	0.023	0.009	1	0.0250379	No
Zc3h7b	0.00567631	0.0180115	0.171	0.126	1	0.0259852	No
Fhl2	0.00568287	0.0410878	0.334	0.269	1	0.0592772	No
Atf1	0.00569161	0.0290252	0.385	0.312	1	0.0418745	No
Atp6v0b	0.00569405	0.0492362	0.652	0.563	1	0.0710328	No
Pdia4	0.00569458	0.0484019	0.568	0.478	1	0.0698293	No
Hspa2	0.00570076	0.0243671	0.108	0.074	1	0.0351543	No
Mastl	0.00575707	0.0274684	0.099	0.067	1	0.0396285	No
Rftn1	0.00576577	0.017832	0.338	0.266	1	0.0257262	No
Eri1	0.00576876	0.0290921	0.381	0.314	1	0.041971	No
Immt	0.00577503	0.043025	0.426	0.352	1	0.0620719	No
Rnf19b	0.00580468	0.0537813	0.103	0.07	1	0.0775901	No
Car12	0.00581271	0.0106908	0.054	0.031	1	0.0154236	No
Ccnf	0.00581851	0.0265773	0.11	0.076	1	0.038343	No
Skil	0.00583461	0.0421123	0.337	0.271	1	0.0607552	No
Rad23a	0.0058367	0.0176213	0.459	0.371	1	0.0254221	No
Usp1	0.00584169	0.0395859	0.49	0.412	1	0.0571104	No
Zfp623	0.00584564	0.0156185	0.033	0.016	1	0.0225327	No
Rassf3	0.00584566	0.0345161	0.123	0.087	1	0.0497962	No
Bcr	0.00585336	0.0104736	0.243	0.186	1	0.0151102	No
Rhot2	0.00585768	0.0204026	0.129	0.091	1	0.0294347	No
Glrx3	0.00587334	0.0480343	0.69	0.606	1	0.0692989	No
Serinc1	0.00587634	0.0413265	0.382	0.312	1	0.0596215	No
Usp4	0.00594965	0.0294905	0.381	0.311	1	0.0425457	No
Actn4	0.00596691	0.0403377	0.692	0.606	1	0.058195	No
Hnrnpk	0.00598247	-0.0550694	0.922	0.888	1	-0.0794484	No
Yars	0.00599305	0.0174251	0.34	0.267	1	0.0251391	No
Elovl1	0.00599674	0.0285879	0.434	0.349	1	0.0412436	No
Simc1	0.00599692	0.0106442	0.081	0.052	1	0.0153563	No
Bod1	0.00601243	0.0254948	0.132	0.094	1	0.0367812	No
Pin4	0.00601469	0.0395011	0.448	0.368	1	0.056988	No
Sil1	0.00602574	0.0193699	0.172	0.126	1	0.0279449	No
Lyar	0.00605113	0.0278308	0.395	0.32	1	0.0401513	No
Tmem198b	0.00605821	0.0154134	0.024	0.01	1	0.0222369	No
Rrp7a	0.00608338	0.0337787	0.371	0.297	1	0.0487324	No
Kcnk6	0.00609976	0.0220692	0.033	0.016	1	0.0318391	No
Sdcbp	0.00610545	0.0619426	0.685	0.594	1	0.0893643	No
Sh3kbp1	0.00612089	-0.103659	0.713	0.683	1	-0.149548	No
Ccdc117	0.00612237	-0.0635923	0.077	0.11	1	-0.0917443	No
Phpt1	0.00612455	0.0119799	0.363	0.286	1	0.0172834	No
Senp2	0.00612602	0.0386124	0.455	0.371	1	0.0557059	No
Orc1	0.0061313	0.017531	0.088	0.058	1	0.0252918	No
Klhdc4	0.00613635	0.00958199	0.274	0.213	1	0.0138239	No
Usp42	0.00614243	0.0244339	0.141	0.101	1	0.0352507	No
Nudt14	0.00614473	0.0162839	0.214	0.161	1	0.0234927	No
Cs	0.00614927	0.0207507	0.544	0.453	1	0.0299369	No
Pdk1	0.00615761	0.0140594	0.135	0.097	1	0.0202834	No
Sp1	0.00616984	0.02538	0.294	0.234	1	0.0366157	No
Kdm6a	0.00617561	0.027868	0.296	0.234	1	0.0402051	No
Ddx3y	0.00617867	-0.0236062	0	0.007	1	-0.0340565	No
Ska1	0.00618501	0.0265651	0.138	0.1	1	0.0383253	No
Actbl2	0.00619298	0.0168948	0.018	0.006	1	0.0243741	No
Ercc1	0.00623874	-0.00488064	0.21	0.158	1	-0.00704127	No
Klhl8	0.00624477	0.0118279	0.014	0.004	1	0.0170641	No
Fastkd2	0.00625134	0.00554302	0.102	0.068	1	0.00799688	No
Piwil2	0.00625992	0.00991066	0.014	0.004	1	0.0142981	No
Mospd2	0.00627299	0.0236102	0.092	0.061	1	0.0340623	No
Cox20	0.00627806	0.0473841	0.611	0.523	1	0.0683608	No
Nt5dc2	0.0062953	0.0235326	0.068	0.043	1	0.0339504	No
Dcaf7	0.00629563	0.0110325	0.43	0.341	1	0.0159165	No
Fkbpl	0.00630083	0.012215	0.024	0.01	1	0.0176225	No
Lars2	0.00630469	-0.232622	0.924	0.925	1	-0.335603	No
Dut	0.00630658	0.0524432	0.68	0.622	1	0.0756595	No
Trim39	0.00635361	0.0142135	0.101	0.067	1	0.0205058	No
Cycs	0.00637369	0.0648119	0.828	0.767	1	0.0935038	No
Edf1	0.00639887	0.0408156	0.923	0.865	1	0.0588844	No
Rps16	0.00639968	-0.0486516	0.995	0.996	1	-0.0701894	No
Znhit1	0.00640118	0.0381825	0.449	0.375	1	0.0550857	No
Tmem184b	0.00642279	0.0104698	0.186	0.138	1	0.0151047	No
Pold2	0.00643173	0.00243319	0.327	0.258	1	0.00351035	No
Stk35	0.00644047	0.0199207	0.06	0.036	1	0.0287395	No
Mycbp	0.00645263	0.00593563	0.151	0.109	1	0.00856331	No
Pycr1	0.00646771	0.00482445	0.014	0.004	1	0.00696022	No
Kif24	0.00647728	0.0167257	0.042	0.022	1	0.02413	No
Rab5if	0.00649671	0.0479217	0.691	0.6	1	0.0691363	No
Huwe1	0.00651792	0.0226382	0.426	0.35	1	0.03266	No
Fos	0.00651806	-0.138478	0.442	0.469	1	-0.199781	No
Atp13a1	0.00652334	0.022098	0.261	0.203	1	0.0318807	No
Tspoap1	0.00653279	0.01276	0.011	0.002	1	0.0184087	No
Hist1h2bn	0.00653484	0.00290193	0.092	0.061	1	0.00418661	No
Cactin	0.00654569	0.0111101	0.207	0.158	1	0.0160284	No
Gpr183	0.00654931	0.0654851	0.523	0.453	1	0.094475	No
Nploc4	0.00655095	0.0343396	0.198	0.15	1	0.0495416	No
Cad	0.00657771	0.0203637	0.243	0.189	1	0.0293786	No
Gpaa1	0.00657935	0.040408	0.283	0.225	1	0.0582965	No
Gpatch3	0.00658013	0.0141206	0.078	0.05	1	0.0203718	No
Gse1	0.00660525	0.0271652	0.161	0.118	1	0.0391911	No
Sugp2	0.00660747	0.00524163	0.115	0.079	1	0.00756208	No
Ndufa9	0.00662762	0.0360875	0.41	0.341	1	0.0520633	No
Hira	0.0066444	0.0333261	0.154	0.113	1	0.0480793	No
Cntln	0.00664556	0.00864988	0.137	0.098	1	0.0124791	No
Sumo3	0.00665909	0.00453712	0.361	0.288	1	0.00654568	No
Wdr48	0.00666525	0.0196751	0.219	0.168	1	0.0283852	No
Tcrg-V6	0.00669036	0.00936522	0.011	0.002	1	0.0135112	No
Lrrc42	0.00670892	0.0170863	0.14	0.101	1	0.0246503	No
Lsm8	0.00671244	0.0440584	0.641	0.543	1	0.0635628	No
P4hb	0.00673858	0.0763962	0.765	0.698	1	0.110216	No
Pafah1b2	0.00675029	0.0471219	0.305	0.243	1	0.0679825	No
Rab8b	0.006762	0.050846	0.609	0.516	1	0.0733553	No
Btg2	0.0067623	0.077282	0.92	0.863	1	0.111494	No
Bcl3	0.00677661	0.0489451	0.329	0.263	1	0.0706129	No
Bcl7a	0.00678169	0.0190465	0.041	0.022	1	0.0274782	No
Zfp358	0.00678764	-0.0429222	0.041	0.067	1	-0.0619236	No
Dhx36	0.00679103	0.0252773	0.434	0.354	1	0.0364675	No
Gnasas1	0.00681832	0.0147653	0.039	0.02	1	0.0213018	No
Serpina3g	0.006856	0.059066	0.214	0.17	1	0.0852142	No
Cd200r1	0.00685976	-0.0869022	0.102	0.135	1	-0.125373	No
Sel1l	0.00686265	0.0170339	0.259	0.2	1	0.0245747	No
Nebl	0.00689511	0.0261473	0.025	0.01	1	0.0377226	No
Wdr36	0.00690502	0.0284714	0.357	0.284	1	0.0410756	No
Actr3	0.0069161	-0.0593819	0.934	0.93	1	-0.08567	No
Med12	0.00693977	0.0165502	0.278	0.219	1	0.0238769	No
6330562C20Rik	0.00695098	0.0136974	0.041	0.022	1	0.0197612	No
Grb2	0.00695161	0.0294735	0.668	0.566	1	0.0425212	No
Zfpl1	0.00696004	0.0306051	0.255	0.199	1	0.0441539	No
Hist1h3a	0.006961	0.00184975	0.141	0.1	1	0.00266862	No
Gm8909	0.00697265	0.031029	0.072	0.046	1	0.0447654	No
Nup153	0.0070089	0.0500121	0.302	0.242	1	0.0721521	No
Farsb	0.00701468	0.0168525	0.342	0.278	1	0.024313	No
Tbl1xr1	0.00702634	0.031375	0.383	0.311	1	0.0452645	No
Eif2ak4	0.00703495	-0.0434221	0.062	0.091	1	-0.0626449	No
Ift140	0.00703631	-0.000143883	0.095	0.063	1	-0.000207579	No
Nup155	0.0070499	0.0427227	0.137	0.1	1	0.0616358	No
Spcs3	0.00705338	0.0428794	0.538	0.466	1	0.0618619	No
Slc12a2	0.00705743	0.0146173	0.026	0.011	1	0.0210883	No
Cenpi	0.00706217	0.0122351	0.058	0.034	1	0.0176515	No
Tmed1	0.00706617	0.0131959	0.078	0.05	1	0.0190376	No
Rab14	0.00707868	0.0499486	0.632	0.531	1	0.0720606	No
Tnrc18	0.00707891	0.0547224	0.179	0.136	1	0.0789477	No
Got2	0.00708299	0.038882	0.514	0.432	1	0.0560949	No
Chchd1	0.00708507	0.0231177	0.534	0.453	1	0.0333519	No
Hpf1	0.00708548	0.0272239	0.498	0.406	1	0.0392759	No
Dctn1	0.00709177	0.0249872	0.272	0.213	1	0.0360488	No
Mgat4b	0.00710631	0.0251029	0.129	0.091	1	0.0362158	No
Dusp8	0.00711407	0.0135917	0.019	0.007	1	0.0196087	No
Mvd	0.00712688	0.0180987	0.055	0.032	1	0.0261109	No
Entpd7	0.00715181	0.0226663	0.073	0.046	1	0.0327006	No
Tfg	0.00715271	0.0160987	0.434	0.347	1	0.0232256	No
Hnrnpf	0.00715614	0.0399235	0.938	0.912	1	0.0575975	No
Thada	0.00717997	0.0187312	0.114	0.079	1	0.0270234	No
Mindy1	0.0071952	0.00967456	0.067	0.041	1	0.0139574	No
Nsdhl	0.00720692	0.0176211	0.129	0.092	1	0.0254219	No
Hist1h1c	0.00720986	0.011729	0.442	0.368	1	0.0169213	No
Gmps	0.0072282	0.0457474	0.452	0.373	1	0.0659996	No
Slfn9	0.00723223	0.00582416	0.149	0.109	1	0.00840248	No
Rom1	0.00723906	0.021447	0.046	0.025	1	0.0309414	No
Spg7	0.00725048	0.0263197	0.222	0.171	1	0.0379712	No
Selenos	0.00727416	0.0526728	0.536	0.457	1	0.0759907	No
Prelid3b	0.00731882	0.0341417	0.54	0.451	1	0.049256	No
Tmem171	0.00732933	0.0267677	0.206	0.159	1	0.0386176	No
Zfp367	0.00733522	0.0300008	0.168	0.126	1	0.0432821	No
Bub3	0.00733738	0.0534048	0.588	0.507	1	0.0770469	No
Synrg	0.00734348	0.0173563	0.273	0.215	1	0.0250399	No
Nmnat1	0.00734646	0.0150675	0.048	0.027	1	0.0217378	No
Maff	0.00735653	0.00912791	0.146	0.105	1	0.0131688	No
Cnot7	0.00737879	0.0339833	0.368	0.307	1	0.0490275	No
Sumo1	0.00738043	-0.0856097	0.754	0.746	1	-0.123509	No
Nsun3	0.00738139	0.0241223	0.087	0.058	1	0.0348011	No
Ppp3ca	0.00739141	0.0515509	0.41	0.337	1	0.0743723	No
Wdr13	0.0073942	0.0126307	0.05	0.028	1	0.0182222	No
Fam129a	0.00740169	0.0253586	0.314	0.249	1	0.0365847	No
Gpr107	0.00740427	0.0286823	0.184	0.138	1	0.0413798	No
2610001J05Rik	0.0074315	0.0106771	0.273	0.213	1	0.0154038	No
Hist1h4a	0.00743338	0.0128808	0.046	0.025	1	0.018583	No
Prkci	0.0074399	0.0230352	0.048	0.027	1	0.0332328	No
Gm26826	0.00744252	0.0138324	0.042	0.022	1	0.0199559	No
Dolpp1	0.00744834	0.0326097	0.102	0.07	1	0.0470458	No
Adcy7	0.00746961	-0.101501	0.454	0.466	1	-0.146435	No
D430042O09Rik	0.00747155	0.019268	0.095	0.064	1	0.0277979	No
Vps13d	0.00747157	0.0511176	0.198	0.153	1	0.0737471	No
Mrpl34	0.00749787	0.00855621	0.425	0.341	1	0.012344	No
Arl5b	0.00749981	0.0298215	0.201	0.153	1	0.0430233	No
Arid5b	0.00750205	-0.129815	0.445	0.465	1	-0.187284	No
Nup54	0.0075127	0.0145014	0.242	0.187	1	0.0209211	No
Mafg	0.00753167	0.0401777	0.183	0.139	1	0.0579641	No
Ckap5	0.00755335	0.0199768	0.296	0.234	1	0.0288205	No
Snhg5	0.00755785	0.0225033	0.125	0.089	1	0.0324654	No
Aimp2	0.00757375	0.0347452	0.293	0.235	1	0.0501268	No
Mfsd2a	0.00759816	0.01719	0.076	0.049	1	0.0247999	No
Ing4	0.00760095	0.00612338	0.249	0.193	1	0.00883418	No
Dusp12	0.00761753	0.0236932	0.142	0.103	1	0.0341821	No
Trrap	0.00763094	0.044187	0.301	0.241	1	0.0637483	No
Plk1	0.00763645	0.0249653	0.121	0.087	1	0.0360172	No
Ints3	0.00766772	0.00873924	0.199	0.15	1	0.0126081	No
Mosmo	0.0076784	0.0361766	0.23	0.177	1	0.0521918	No
Pnpt1	0.0076856	0.0115722	0.193	0.146	1	0.0166952	No
Mcm10	0.00772139	0.0189157	0.081	0.053	1	0.0272895	No
Shcbp1	0.00774301	0.0292339	0.134	0.098	1	0.0421756	No
Smim4	0.00779423	0.0270729	0.278	0.217	1	0.0390579	No
Scamp2	0.00779616	0.0453701	0.456	0.373	1	0.0654551	No
Atp11a	0.00780118	0.0118689	0.058	0.034	1	0.0171232	No
Slc38a10	0.00781494	0.0472474	0.397	0.326	1	0.0681636	No
Ftsj1	0.00783705	0.021156	0.131	0.095	1	0.0305216	No
Mppe1	0.00784183	0.0413347	0.248	0.196	1	0.0596334	No
Ppan	0.00784856	0.0236442	0.326	0.259	1	0.0341114	No
Stt3b	0.00787123	0.0243005	0.469	0.383	1	0.0350582	No
Ipo13	0.00787508	0.0200479	0.1	0.068	1	0.028923	No
Rbm39	0.00787621	-0.0542729	0.965	0.95	1	-0.0782992	No
Cwc15	0.00787795	0.037757	0.774	0.681	1	0.0544718	No
Farsa	0.00790235	0.036298	0.404	0.335	1	0.0523669	No
Traf6	0.00790304	-0.00546986	0.292	0.231	1	-0.00789134	No
H2-Q7	0.00792318	0.0118678	0.277	0.216	1	0.0171217	No
Slc35f2	0.00793736	0.015596	0.072	0.046	1	0.0225003	No
Brpf1	0.00795571	0.0304057	0.194	0.149	1	0.0438662	No
Apol7e	0.0079558	-0.0582926	0.063	0.092	1	-0.0840985	No
Snx9	0.00795913	0.0317805	0.337	0.268	1	0.0458496	No
Trim35	0.00796618	0.0343327	0.258	0.201	1	0.0495317	No
Acpp	0.00800703	-0.0234957	0.023	0.043	1	-0.0338971	No
Tmpo	0.00805183	0.0630058	0.55	0.485	1	0.0908982	No
Dhx32	0.00805282	0.0237313	0.173	0.129	1	0.0342371	No
Cpt1a	0.00805475	0.0196212	0.167	0.124	1	0.0283074	No
Traj22	0.00807367	-0.01404	0.003	0.013	1	-0.0202554	No
Dcaf1	0.00809017	0.00426667	0.207	0.159	1	0.00615551	No
Ncbp2	0.00809899	0.0218059	0.362	0.293	1	0.0314593	No
Herc1	0.00811754	0.0221113	0.361	0.293	1	0.0318998	No
Pag1	0.00812611	0.0915866	0.135	0.1	1	0.132131	No
Acot7	0.00813248	0.0391037	0.693	0.606	1	0.0564147	No
Atic	0.00814422	0.00496123	0.385	0.305	1	0.00715754	No
Hsdl2	0.00819277	0.0108642	0.246	0.191	1	0.0156738	No
Kif2c	0.00819424	0.0215627	0.086	0.058	1	0.0311084	No
Myc	0.00819996	-0.180608	0.361	0.391	1	-0.260563	No
Asl	0.00820713	0.026995	0.182	0.138	1	0.0389456	No
Pde4b	0.00820814	0.0719657	0.508	0.437	1	0.103825	No
Kcnk10	0.00823604	0.00927721	0.028	0.013	1	0.0133842	No
Ctdnep1	0.00825638	0.0402423	0.46	0.385	1	0.0580574	No
Arhgdib	0.00826071	-0.043365	0.968	0.98	1	-0.0625624	No
Gm26740	0.00826929	0.0494307	0.062	0.038	1	0.0713134	No
Yif1a	0.00827949	0.0142626	0.263	0.206	1	0.0205766	No
Rnf10	0.00829225	0.0566192	0.495	0.424	1	0.0816842	No
Srp68	0.00829724	0.0323145	0.337	0.274	1	0.04662	No
Tfip11	0.00830691	0.0238714	0.221	0.171	1	0.0344392	No
Tmem14c	0.00832364	0.0343675	0.676	0.599	1	0.0495819	No
Gps2	0.00836113	0.0261696	0.396	0.327	1	0.0377547	No
Plekha3	0.00836686	0.0203536	0.2	0.153	1	0.029364	No
Fis1	0.00837618	-0.0668088	0.899	0.879	1	-0.0963847	No
Tmem214	0.00841995	0.00905949	0.214	0.164	1	0.0130701	No
March7	0.00842536	0.0551359	0.406	0.335	1	0.0795443	No
Mrps27	0.00843757	0.0123182	0.124	0.088	1	0.0177714	No
AY036118	0.00845438	-0.109135	0.98	0.976	1	-0.157449	No
Armcx4	0.00845735	0.00445808	0.028	0.013	1	0.00643166	No
Adat2	0.00848527	0.023707	0.104	0.073	1	0.034202	No
Ptprk	0.00849412	0.0516126	0.067	0.043	1	0.0744612	No
Atp2b1	0.00849965	0.0628075	0.562	0.481	1	0.0906121	No
Smg8	0.00854591	0.0231635	0.118	0.084	1	0.0334179	No
Dhx9	0.00854825	0.0350419	0.59	0.499	1	0.0505548	No
Ezh2	0.00856551	0.0590251	0.438	0.377	1	0.0851553	No
Zfp330	0.00860384	0.0360602	0.425	0.345	1	0.0520238	No
Ribc1	0.00865447	0.00863825	0.009	0.001	1	0.0124624	No
Frzb	0.00865447	0.00567586	0.009	0.001	1	0.00818853	No
Hexim1	0.00865498	0.0251615	0.231	0.184	1	0.0363004	No
Icam1	0.0086713	0.0368466	0.373	0.308	1	0.0531584	No
Sgo1	0.00867432	0.0199005	0.084	0.056	1	0.0287104	No
Rbpj	0.00868337	-0.121138	0.557	0.558	1	-0.174765	No
Ppp3r1	0.00868342	0.0116541	0.304	0.241	1	0.0168133	No
Tpt1	0.00869421	-0.031767	0.996	0.998	1	-0.0458301	No
Btbd19	0.00870648	-0.0727533	0.096	0.128	1	-0.104961	No
Cnksr1	0.00872122	0.00640811	0.009	0.001	1	0.00924495	No
Calhm2	0.00872303	-0.0650004	0.114	0.147	1	-0.0937757	No
Rab1a	0.00873786	0.0266836	0.45	0.371	1	0.0384963	No
Spata5l1	0.00875514	0.0306106	0.109	0.076	1	0.0441617	No
Trbv26	0.00877495	0.0116961	0.009	0.001	1	0.0168738	No
Ociad1	0.00878635	-0.0804825	0.736	0.722	1	-0.116112	No
Neto2	0.00878981	0.0103136	0.031	0.015	1	0.0148794	No
Npm3	0.00880162	0.0329041	0.709	0.621	1	0.0474706	No
Ammecr1l	0.00881975	0.0137086	0.108	0.075	1	0.0197774	No
Trmt6	0.00883564	0.0205282	0.317	0.253	1	0.0296159	No
Glrx	0.00889678	0.0423698	0.581	0.496	1	0.0611266	No
Mrps17	0.00890829	0.00133606	0.465	0.371	1	0.00192753	No
Fancd2	0.00891073	0.0193179	0.057	0.034	1	0.0278699	No
Abcb4	0.00891971	0.00914227	0.09	0.06	1	0.0131895	No
Noc4l	0.00894352	0.052972	0.332	0.27	1	0.0764225	No
Erh	0.00896693	0.0449866	0.849	0.804	1	0.0649019	No
Rab35	0.00898689	0.0279872	0.358	0.292	1	0.0403769	No
Chn2	0.0090254	-0.12377	0.309	0.329	1	-0.178562	No
Trav9n-2	0.0090274	0.0073451	0.012	0.003	1	0.0105967	No
D1Ertd622e	0.0090365	0.0134491	0.063	0.039	1	0.019403	No
Zfp599	0.0090541	0.0188699	0.053	0.031	1	0.0272235	No
Psmc4	0.00906139	0.0399187	0.61	0.528	1	0.0575905	No
Ccn1	0.00906586	0.0439279	0.016	0.005	1	0.0633746	No
Npc2	0.00906613	-0.0720584	0.866	0.844	1	-0.103958	No
Rbis	0.00907413	0.0510046	0.677	0.602	1	0.0735841	No
Rpa3	0.0090938	0.0324346	0.451	0.368	1	0.0467932	No
A930007I19Rik	0.00911405	0.0124077	0.016	0.005	1	0.0179005	No
Reep4	0.00912687	0.01834	0.296	0.234	1	0.0264591	No
Frmd4b	0.00913178	0.0334025	0.133	0.097	1	0.0481897	No
Ckap4	0.00915433	0.00662774	0.012	0.003	1	0.0095618	No
Sass6	0.00918641	0.00524685	0.112	0.079	1	0.0075696	No
Hist3h2ba	0.00920715	0.0309703	0.088	0.06	1	0.0446807	No
Rpusd3	0.00922496	0.0162142	0.077	0.05	1	0.0233921	No
Ppp1r8	0.00923275	0.0253846	0.189	0.145	1	0.0366222	No
Tars2	0.00923317	0.025245	0.184	0.139	1	0.0364208	No
Ash2l	0.0092411	0.0306853	0.31	0.249	1	0.0442696	No
Mafk	0.00928577	0.032272	0.132	0.096	1	0.0465586	No
Gm1673	0.0092997	0.0109237	0.033	0.016	1	0.0157596	No
Swi5	0.00930364	0.0510919	0.777	0.703	1	0.07371	No
mt-Nd3	0.00931298	0.0212377	0.099	0.068	1	0.0306396	No
Nifk	0.00931558	0.0122514	0.308	0.246	1	0.0176751	No
Prpf31	0.00933716	0.0148725	0.341	0.275	1	0.0214565	No
Tardbp	0.00935265	0.0469755	0.436	0.359	1	0.0677713	No
Gm50012	0.00935362	0.018727	0.052	0.031	1	0.0270174	No
Traj37	0.00938579	-0.0203817	0.002	0.011	1	-0.0294046	No
Sgsm3	0.00938913	0.00830714	0.059	0.036	1	0.0119847	No
Fen1	0.00939266	0.0284425	0.352	0.286	1	0.0410339	No
Traj18	0.00940291	-0.00816726	0	0.007	1	-0.0117829	No
Syce1	0.00940291	-0.0106333	0	0.007	1	-0.0153406	No
Gngt2	0.00941651	0.0406759	0.118	0.085	1	0.0586829	No
Pih1d1	0.00943212	0.0230435	0.342	0.277	1	0.0332447	No
Tmem41b	0.00944634	0.0215843	0.195	0.149	1	0.0311396	No
Pcbp4	0.00946035	0.0165483	0.166	0.124	1	0.0238741	No
Nelfb	0.00947295	0.0424227	0.362	0.299	1	0.0612031	No
[truncated: 11,726 more rows]

## Sheet: Fig.6b
	Fig 6b	% TOX-high of tumor CD8+ T cells
	Control IgG	PDL1 + TIGIT	PDL1 + TIGIT + CSF1R
	60	40.3	40.5
	47	22.6	80.6
	52	28.5	36.4
	42.1	43.1	63.1
	50.6	8.87	68.2

## Sheet: Fig.6c_tumor_Treg_heatmap
	T1_IgG2a	T2_PT	T7_PT_antiCSF1R
Il10	1.46506	0.365282	0.440193
Foxp3	7.17079	7.2702	7.9572
Tnfrsf1b	3.40703	2.1696	2.1656
Ccr8	3.41747	1.80849	1.34303
Ccl5	8.97376	3.36727	3.79932
Ccl4	10.6096	2.78377	3.41817
Ctla4	25.6511	21.7662	25.0298
Pdcd1	2.90405	1.07394	0.846852
Lag3	3.59206	0.565649	0.366806
Tigit	8.85913	3.02092	3.10946

## Sheet: Fig.6c_volcano_PT_vs_Ctr
	p_val	avg_logFC	pct.1	pct.2	p_val_adj	log2FC	label_in_plot
Rps29	2.90728e-33	0.665922	0.971	0.913	4.97639e-29	0.960723	No
Rpl38	2.52465e-27	0.601402	0.964	0.908	4.32145e-23	0.86764	No
Rps28	1.69069e-26	0.604058	0.949	0.913	2.89395e-22	0.871471	No
Rpl37a	2.04706e-25	0.467797	0.986	0.983	3.50395e-21	0.674888	No
Rpl37	1.2481e-24	0.526441	0.975	0.934	2.13638e-20	0.759493	No
Rpl39	1.12046e-21	0.498052	0.957	0.943	1.91789e-17	0.718537	No
Gm10076	2.01974e-21	0.506532	0.978	0.948	3.45719e-17	0.730771	No
Rps21	2.68825e-21	0.50675	0.964	0.952	4.60148e-17	0.731086	No
Rpl36	3.46317e-16	0.394215	0.96	0.952	5.92791e-12	0.568732	No
Tigit	1.91236e-13	-0.896886	0.56	0.725	3.27339e-09	-1.29393	Yes
Gm42418	2.13786e-13	0.455809	1	1	3.65938e-09	0.657593	No
Lag3	2.17157e-12	-1.07603	0.108	0.358	3.71707e-08	-1.55238	Yes
Rps27	1.60264e-11	0.356145	0.971	0.969	2.74323e-07	0.513809	No
Rpl35	9.94733e-11	0.379617	0.935	0.891	1.70268e-06	0.547671	No
Rpl34	1.83163e-10	0.252242	0.978	0.961	3.1352e-06	0.363908	No
Rps26	2.49029e-10	0.355458	0.968	0.921	4.26264e-06	0.512818	No
Tmsb10	1.33674e-09	0.285229	0.993	0.987	2.2881e-05	0.411498	No
H2-K1	4.47478e-09	-0.220673	1	1	7.65948e-05	-0.318364	No
Ndufa3	1.24854e-08	0.422438	0.621	0.406	0.000213713	0.609449	No
Ifi27l2a	1.4531e-08	0.414668	0.957	0.926	0.000248728	0.598239	No
Ms4a4b	1.68544e-08	0.384084	0.848	0.598	0.000288497	0.554116	No
Zfp36l2	1.78558e-08	-0.686111	0.596	0.729	0.000305637	-0.989849	No
Sdf4	2.70922e-08	-0.457181	0.863	0.9	0.000463737	-0.659572	No
Sec61g	3.48966e-08	0.384347	0.783	0.62	0.000597324	0.554495	No
Cox6c	6.08813e-08	0.335789	0.856	0.742	0.00104211	0.484441	No
Cd3g	1.24317e-07	-0.261187	0.924	0.965	0.00212794	-0.376813	No
Arl5a	1.31369e-07	-0.550979	0.56	0.672	0.00224865	-0.794895	No
Tsc22d3	1.35647e-07	-0.588721	0.282	0.493	0.00232187	-0.849345	No
H2-D1	1.81645e-07	-0.164091	1	1	0.00310921	-0.236733	No
Ndufb1-ps	2.61653e-07	0.396306	0.596	0.367	0.00447871	0.571748	No
Tomm7	3.25975e-07	0.354671	0.718	0.511	0.00557971	0.511682	No
Il10	5.75309e-07	-0.590857	0.058	0.205	0.00984756	-0.852426	Yes
Rpl41	8.34858e-07	0.327946	0.866	0.773	0.0142903	0.473126	No
Atp5md	8.44265e-07	0.363692	0.69	0.502	0.0144513	0.524697	No
mt-Atp8	1.12497e-06	-0.310984	0.856	0.921	0.0192562	-0.448655	No
Zfp36l1	1.15197e-06	-0.448848	0.863	0.895	0.0197183	-0.647551	No
Itgav	1.25329e-06	-0.547212	0.404	0.559	0.0214525	-0.789461	No
Fxyd5	1.95902e-06	-0.213009	0.964	0.978	0.0335325	-0.307307	No
Ypel3	3.17369e-06	-0.333529	0.567	0.729	0.054324	-0.48118	No
Cxcl10	4.06699e-06	1.03051	0.271	0.109	0.0696147	1.48672	No
Atp5e	5.84213e-06	0.249439	0.881	0.786	0.0999997	0.359865	No
Rpl36al	6.47512e-06	0.278967	0.892	0.777	0.110835	0.402464	No
Aopep	9.49718e-06	-0.372905	0.361	0.528	0.162563	-0.537989	No
Crlf2	1.04653e-05	-0.357581	0.339	0.502	0.179135	-0.51588	No
Itgb8	1.13844e-05	-0.471686	0.134	0.279	0.194867	-0.680499	No
Pdcd1	1.45224e-05	-0.632563	0.209	0.362	0.248581	-0.912596	Yes
Cd69	1.49241e-05	0.342886	0.765	0.559	0.255455	0.49468	No
Dusp1	1.59807e-05	-0.481158	0.83	0.882	0.273542	-0.694164	No
Cops9	1.77556e-05	0.328548	0.469	0.284	0.303923	0.473995	No
Mrps21	1.9171e-05	0.280246	0.574	0.38	0.328151	0.404309	No
H2-Q4	1.94697e-05	-0.28386	0.899	0.917	0.333262	-0.409524	No
Ccr8	1.98723e-05	-0.452921	0.209	0.376	0.340154	-0.653428	Yes
Prrc2c	2.41566e-05	0.287054	0.765	0.585	0.413489	0.414132	No
Ccl5	2.68111e-05	-0.82582	0.184	0.341	0.458925	-1.19141	Yes
Maea	2.78015e-05	0.278133	0.307	0.144	0.475879	0.401262	No
Polr2l	2.80828e-05	0.315179	0.368	0.201	0.480693	0.454707	No
Cd52	3.39155e-05	0.3423	0.96	0.904	0.580531	0.493834	No
Ftl1	3.73456e-05	-0.258019	0.903	0.961	0.639245	-0.372243	No
Ccl4	4.26458e-05	-1.12111	0.076	0.197	0.729969	-1.61742	Yes
Fau	4.26481e-05	0.140025	0.989	0.991	0.730007	0.202013	No
Cblb	4.37715e-05	-0.449257	0.318	0.45	0.749237	-0.64814	No
Lck	4.52237e-05	-0.280719	0.827	0.865	0.774094	-0.404992	No
B2m	5.42668e-05	0.164635	0.993	0.991	0.928885	0.237519	No
Rps17	5.62859e-05	0.300446	0.715	0.585	0.963446	0.433452	No
Podnl1	5.67183e-05	-0.307439	0.083	0.205	0.970846	-0.443541	No
Atp5k	5.68674e-05	0.243874	0.473	0.279	0.973399	0.351836	No
Btg1	6.0074e-05	-0.302939	0.848	0.882	1	-0.437048	No
Crip1	6.77615e-05	0.40281	0.906	0.865	1	0.581132	No
Dpm3	7.97781e-05	0.25336	0.401	0.227	1	0.365521	No
Atp5j2	9.09622e-05	0.226316	0.827	0.694	1	0.326505	No
Cst7	9.53695e-05	-0.433925	0.253	0.389	1	-0.626022	No
Serinc3	9.5507e-05	-0.265847	0.773	0.843	1	-0.383536	No
Rplp2	0.000107099	0.189978	0.968	0.926	1	0.27408	No
Ikbke	0.000107649	0.245085	0.231	0.1	1	0.353583	No
Nfkb2	0.000113255	0.292199	0.412	0.253	1	0.421553	No
Uba52	0.000113703	0.156977	0.982	0.974	1	0.22647	No
Nfkbie	0.000117203	0.296905	0.292	0.153	1	0.428343	No
Ubash3b	0.000136626	-0.323284	0.094	0.21	1	-0.466401	No
Tnfrsf4	0.000143348	-0.190301	0.903	0.956	1	-0.274546	No
Ndfip1	0.000162185	-0.226976	0.903	0.913	1	-0.327458	No
Ndufa2	0.000181369	0.296511	0.635	0.467	1	0.427775	No
Dguok	0.000185173	-0.249933	0.083	0.197	1	-0.360577	No
Rps25	0.000186566	0.258516	0.769	0.664	1	0.37296	No
Rpl28	0.000189189	0.174022	0.964	0.943	1	0.251061	No
Sms	0.000203891	0.258717	0.375	0.227	1	0.37325	No
Gm9856	0.000208713	-0.212411	0.014	0.083	1	-0.306444	No
Ccl3	0.000211213	-0.608771	0.058	0.157	1	-0.878271	No
Dhx58	0.000217591	0.251013	0.188	0.074	1	0.362135	No
mt-Co3	0.000229081	-0.253262	0.874	0.921	1	-0.36538	No
Cd48	0.000235187	0.21426	0.74	0.603	1	0.309112	No
Vmp1	0.000259704	-0.376994	0.224	0.349	1	-0.543888	No
Rps11	0.000260262	0.149487	0.982	0.969	1	0.215664	No
Tnp2	0.000286744	0.180869	0.076	0.009	1	0.26094	No
Tmem248	0.00029666	0.19887	0.253	0.118	1	0.286909	No
Ppa1	0.00030046	0.201374	0.325	0.179	1	0.290521	No
Rpl36a	0.000315121	0.242375	0.877	0.799	1	0.349673	No
Anxa2	0.000337843	-0.277062	0.567	0.69	1	-0.399716	No
Trf	0.000406882	-0.200398	0.032	0.114	1	-0.289114	No
Ucp2	0.000427289	-0.225662	0.83	0.852	1	-0.325561	No
Rpl35a	0.000461987	0.225375	0.809	0.734	1	0.325148	No
Bzw2	0.000478157	0.273692	0.3	0.166	1	0.394854	No
Kbtbd11	0.000503489	0.247798	0.271	0.14	1	0.357496	No
Gpr171	0.000510146	-0.262417	0.105	0.214	1	-0.378588	No
Hnrnpk	0.000531834	-0.227016	0.751	0.808	1	-0.327515	No
Nfil3	0.000547487	-0.306309	0.375	0.511	1	-0.44191	No
Tmem218	0.000575914	-0.105197	0.007	0.061	1	-0.151768	No
Sqstm1	0.000593091	-0.28003	0.693	0.751	1	-0.403998	No
Ubb	0.0005991	-0.154991	0.986	0.987	1	-0.223605	No
S100a6	0.000608824	0.450286	0.827	0.769	1	0.649626	No
Rpl23a	0.000633614	0.224131	0.758	0.655	1	0.323353	No
Cdkn1a	0.000661149	0.348591	0.274	0.148	1	0.50291	No
Atp2a3	0.000679049	0.190669	0.245	0.122	1	0.275078	No
Abcf1	0.000782942	0.265568	0.354	0.223	1	0.383134	No
Gm14326	0.000803596	0.138514	0.069	0.009	1	0.199833	No
Isg15	0.000812051	0.454595	0.585	0.472	1	0.655842	No
Ergic3	0.000828354	-0.275431	0.296	0.415	1	-0.397363	No
Chordc1	0.000832161	0.23949	0.329	0.197	1	0.345511	No
Dnaja1	0.000835116	0.27765	0.664	0.55	1	0.400565	No
Zfp319	0.000861906	0.0958949	0.069	0.009	1	0.138347	No
Rap1b	0.00086794	-0.254914	0.852	0.904	1	-0.367763	No
Tgtp1	0.000876143	0.220788	0.271	0.148	1	0.31853	No
Taok3	0.00089346	0.233945	0.368	0.227	1	0.337511	No
Slamf6	0.000899356	0.17833	0.354	0.21	1	0.257276	No
Irf7	0.000921524	0.242909	0.56	0.415	1	0.350444	No
Cyba	0.000924714	0.168467	0.931	0.873	1	0.243046	No
Tsix	0.000976287	0.0766902	0.058	0.004	1	0.110641	No
Entpd1	0.000985911	-0.367702	0.199	0.306	1	-0.530482	No
Metap2	0.000995983	0.264521	0.451	0.297	1	0.381623	No
Cst3	0.000997592	-0.222958	0.603	0.681	1	-0.321661	No
Arpc1b	0.00100487	-0.169916	0.83	0.873	1	-0.245137	No
Ppp1r15a	0.00103125	0.238267	0.834	0.659	1	0.343746	No
AW112010	0.00106977	-0.311545	0.913	0.934	1	-0.449465	No
Ube2i	0.00110716	-0.183319	0.657	0.742	1	-0.264474	No
Cd274	0.00111099	0.253431	0.39	0.258	1	0.365624	No
Rpl31	0.00111738	0.275728	0.718	0.616	1	0.397791	No
Nol7	0.00116873	0.252868	0.549	0.41	1	0.364812	No
Atp5mpl	0.00117005	0.181313	0.708	0.559	1	0.26158	No
Itm2c	0.0011828	-0.320061	0.585	0.664	1	-0.46175	No
Pld3	0.00119868	-0.298435	0.57	0.646	1	-0.430551	No
Ier2	0.00122843	0.324264	0.762	0.633	1	0.467814	No
Cirbp	0.00125618	-0.236297	0.321	0.441	1	-0.340904	No
Rpl27	0.00132552	0.149975	0.971	0.943	1	0.216368	No
Rplp1	0.0013802	0.151093	0.968	0.956	1	0.217982	No
Xaf1	0.00139505	0.318946	0.35	0.231	1	0.460142	No
Cox7c	0.00140872	0.2196	0.733	0.616	1	0.316815	No
Npc2	0.00141459	-0.162022	0.78	0.838	1	-0.233748	No
Pglyrp1	0.00142378	-0.355982	0.643	0.699	1	-0.513573	No
Iigp1	0.00142533	0.326586	0.336	0.218	1	0.471164	No
4930523C07Rik	0.00144412	0.236345	0.455	0.306	1	0.340974	No
Tmem258	0.00144743	0.220264	0.661	0.524	1	0.317774	No
Elob	0.00145085	0.199866	0.852	0.729	1	0.288346	No
Gm10125	0.00145704	0.111334	0.043	0	1	0.160622	No
Tcerg1	0.00146228	0.1913	0.289	0.162	1	0.275988	No
Lgals3	0.00148636	-0.324153	0.39	0.493	1	-0.467654	No
Cd101	0.00151562	-0.283016	0.032	0.1	1	-0.408306	No
Tle5	0.00153649	-0.166382	0.838	0.865	1	-0.240039	No
Nfatc1	0.00155166	-0.288511	0.271	0.376	1	-0.416233	No
Serp1	0.00156094	0.257343	0.495	0.362	1	0.371267	No
Atf3	0.00156475	0.313695	0.13	0.048	1	0.452566	No
Cxcr6	0.00157738	-0.451071	0.047	0.122	1	-0.650758	No
BC029722	0.00162995	-0.206616	0.09	0.183	1	-0.298083	No
Epn1	0.00170017	-0.214357	0.206	0.323	1	-0.309251	No
Rps8	0.00171944	0.169344	0.989	0.983	1	0.244312	No
Rpl24	0.00174564	0.119819	0.971	0.934	1	0.172863	No
Ptprcap	0.00175331	-0.190633	0.827	0.86	1	-0.275025	No
Pvrig	0.00175917	-0.190079	0.072	0.162	1	-0.274226	No
Gna11	0.00176577	0.142382	0.079	0.017	1	0.205413	No
Slc20a1	0.00177251	0.143937	0.101	0.031	1	0.207657	No
Ddx18	0.00177292	0.225697	0.253	0.135	1	0.325611	No
Il2rg	0.00179787	0.167562	0.935	0.873	1	0.241742	No
Rpl30	0.0018336	0.125339	0.978	0.965	1	0.180826	No
Nkg7	0.00186291	-0.532298	0.271	0.376	1	-0.767944	No
Ppp1r16a	0.00188956	-0.241917	0.029	0.092	1	-0.349012	No
Atxn1	0.00189783	-0.2561	0.144	0.253	1	-0.369474	No
Zscan21	0.00191459	-0.169331	0.018	0.074	1	-0.244292	No
Polr2b	0.00191776	0.206719	0.231	0.122	1	0.298232	No
Pank4	0.0019773	0.114329	0.061	0.009	1	0.164942	No
Pbxip1	0.00200023	-0.353117	0.264	0.376	1	-0.50944	No
Rpl10-ps3	0.00203633	0.194644	0.921	0.834	1	0.280812	No
Csf1	0.00204309	-0.583984	0.134	0.227	1	-0.842511	No
Rbm28	0.0020482	0.206765	0.231	0.122	1	0.298299	No
Hhex	0.00204822	-0.118156	0.004	0.044	1	-0.170463	No
Nasp	0.00207635	0.151114	0.227	0.118	1	0.218011	No
Trav7-5	0.00211736	-0.232873	0.007	0.052	1	-0.335964	No
Clec2d	0.00217739	-0.261493	0.538	0.624	1	-0.377255	No
Eaf1	0.0021797	0.113853	0.108	0.035	1	0.164255	No
Tespa1	0.00220064	0.116245	0.242	0.127	1	0.167706	No
Emp3	0.00225785	0.18242	0.744	0.568	1	0.263176	No
Sec61b	0.00228744	0.186344	0.791	0.638	1	0.268838	No
Ubxn6	0.00231522	-0.255613	0.159	0.262	1	-0.368771	No
S100a4	0.00233092	0.240061	0.787	0.668	1	0.346335	No
Pet100	0.00239882	0.151287	0.318	0.188	1	0.218261	No
Spry1	0.00240743	-0.254164	0.032	0.096	1	-0.366681	No
Sem1	0.00241146	0.171964	0.805	0.725	1	0.248092	No
Gnas	0.00245641	-0.204367	0.773	0.838	1	-0.294839	No
Nxpe4	0.00249735	-0.163898	0.029	0.092	1	-0.236454	No
Rapsn	0.00252074	-0.237633	0.072	0.153	1	-0.342831	No
Ms4a6b	0.00253718	0.198981	0.877	0.795	1	0.287069	No
Cacybp	0.00268813	0.243211	0.292	0.179	1	0.350879	No
Ctnnb1	0.00271533	-0.295386	0.329	0.437	1	-0.426152	No
Ptpre	0.00280664	0.134887	0.184	0.087	1	0.194601	No
Bst2	0.00284144	0.31537	0.668	0.568	1	0.454983	No
Gbp3	0.00287583	0.168899	0.48	0.345	1	0.24367	No
Daxx	0.00294009	0.316971	0.386	0.266	1	0.457293	No
Ctla4	0.00300491	-0.157554	0.931	0.943	1	-0.227303	Yes
Angptl2	0.00301458	-0.162678	0.022	0.079	1	-0.234695	No
Usp12	0.00303049	0.128082	0.083	0.022	1	0.184784	No
Mtbp	0.00308482	0.0887179	0.058	0.009	1	0.127993	No
Ifi27	0.00309756	-0.276044	0.253	0.354	1	-0.398248	No
Rpl3	0.00313285	-0.156733	0.917	0.908	1	-0.226118	No
Lars2	0.0031415	0.585869	0.838	0.76	1	0.84523	No
Ppwd1	0.00314666	0.122421	0.105	0.035	1	0.176617	No
Ctsb	0.00316692	-0.219764	0.599	0.655	1	-0.317053	No
Snrpf	0.00321244	0.250423	0.469	0.358	1	0.361285	No
Ndufa11	0.00321482	0.105826	0.57	0.415	1	0.152675	No
Gpsm2	0.00328258	-0.145576	0.011	0.057	1	-0.210022	No
Xist	0.0032993	0.190956	0.646	0.485	1	0.275491	No
Irgm1	0.00337707	0.22623	0.469	0.345	1	0.326381	No
Edc3	0.00340713	-0.219926	0.029	0.087	1	-0.317286	No
Apbb1	0.00341912	-0.138309	0.018	0.07	1	-0.199537	No
Itga1	0.0034369	-0.0969532	0	0.031	1	-0.139874	No
Ascc3	0.00345099	0.278118	0.329	0.21	1	0.40124	No
Mir155hg	0.00356064	0.20542	0.101	0.035	1	0.296358	No
Trav10d	0.0035787	0.304265	0.047	0.004	1	0.438961	No
Coro1b	0.00360614	-0.199425	0.563	0.629	1	-0.28771	No
Pcsk7	0.00364815	-0.124809	0.061	0.14	1	-0.180062	No
Map2k4	0.00369013	0.140527	0.209	0.109	1	0.202737	No
Hdac5	0.00370885	-0.136279	0.007	0.048	1	-0.196609	No
Itpr3	0.0037125	-0.154503	0.036	0.1	1	-0.2229	No
Zfp639	0.00376114	0.194172	0.17	0.083	1	0.28013	No
Mrps25	0.0038389	0.117765	0.116	0.044	1	0.169899	No
Ints4	0.00384915	-0.226152	0.076	0.153	1	-0.326269	No
Tbrg1	0.00388272	0.151969	0.491	0.336	1	0.219245	No
Mxd1	0.00393911	0.258783	0.534	0.393	1	0.373344	No
Lsm12	0.00408386	0.156494	0.383	0.253	1	0.225773	No
Vdac1	0.00413506	0.189087	0.35	0.231	1	0.272796	No
Anxa6	0.00423785	-0.195275	0.661	0.755	1	-0.281723	No
Ccdc92	0.00438957	-0.226592	0.094	0.179	1	-0.326904	No
Tnf	0.00440775	0.35114	0.278	0.166	1	0.506588	No
Gm47469	0.00441672	-0.180365	0.022	0.074	1	-0.260212	No
Ubl5	0.00446592	0.167934	0.827	0.764	1	0.242278	No
Crebrf	0.00451801	-0.258732	0.119	0.205	1	-0.373271	No
Gm4841	0.00454804	0.118788	0.054	0.009	1	0.171375	No
Tnfrsf1b	0.0045847	-0.329597	0.502	0.568	1	-0.475509	Yes
Coq9	0.00460462	-0.168744	0.051	0.118	1	-0.243446	No
Hist1h4d	0.00461954	0.104595	0.101	0.035	1	0.150899	No
1110038F14Rik	0.00464212	0.187785	0.199	0.109	1	0.270916	No
Cd3e	0.00468525	-0.12135	0.968	0.987	1	-0.175071	No
Psph	0.00468841	-0.239463	0.191	0.293	1	-0.345473	No
Rhod	0.00470824	-0.193571	0.036	0.096	1	-0.279263	No
H13	0.00471139	0.179336	0.617	0.45	1	0.258727	No
Plek	0.00471598	-0.156288	0.043	0.109	1	-0.225476	No
Rps19	0.00471825	0.158511	0.964	0.926	1	0.228683	No
Ms4a4c	0.00479755	0.195077	0.126	0.052	1	0.281437	No
Bcl2a1b	0.00480616	-0.248801	0.44	0.546	1	-0.358944	No
Icam1	0.00485352	0.29117	0.43	0.301	1	0.42007	No
Ptpn11	0.00489826	0.154867	0.235	0.131	1	0.223426	No
Arpc3	0.00491097	0.184347	0.863	0.79	1	0.265956	No
Rps13	0.00498678	0.100207	0.96	0.943	1	0.144568	No
Rnasek	0.00518621	0.165509	0.671	0.524	1	0.238778	No
Ifih1	0.00521132	0.262959	0.289	0.179	1	0.37937	No
Rabgap1l	0.00523087	-0.305025	0.325	0.415	1	-0.440059	No
Snrpa1	0.00526249	0.212106	0.278	0.175	1	0.306004	No
Snrpg	0.00538505	0.179531	0.682	0.572	1	0.259009	No
Ero1l	0.00542379	0.290432	0.325	0.214	1	0.419005	No
Mrps16	0.00542412	0.151093	0.48	0.349	1	0.217981	No
Polr2e	0.00552499	-0.251611	0.339	0.437	1	-0.362999	No
Kras	0.00556322	0.185986	0.462	0.332	1	0.268321	No
Pdlim1	0.00563994	0.0661157	0.101	0.035	1	0.0953848	No
Arpp19	0.00566421	0.177987	0.621	0.485	1	0.256781	No
Bpnt1	0.00575623	0.0898713	0.061	0.013	1	0.129657	No
Zfp414	0.00580248	-0.21362	0.083	0.157	1	-0.308188	No
Rgs16	0.00583792	-0.312647	0.112	0.197	1	-0.451055	No
Tmsb4x	0.00589297	0.102497	0.986	0.996	1	0.147872	No
Aebp2	0.0059119	0.2037	0.552	0.415	1	0.293877	No
Cx3cr1	0.00598345	-0.167922	0.018	0.066	1	-0.24226	No
Tbc1d30	0.00599874	-0.289805	0.123	0.205	1	-0.418101	No
Cinp	0.00600637	-0.137752	0.036	0.096	1	-0.198735	No
Soat1	0.0060744	0.0827939	0.188	0.096	1	0.119446	No
Ifit1bl1	0.00609469	0.17846	0.097	0.035	1	0.257463	No
Il16	0.00619359	-0.284	0.3	0.41	1	-0.409725	No
5430405H02Rik	0.00635687	-0.134904	0.018	0.066	1	-0.194625	No
Snhg15	0.00646107	0.154695	0.137	0.061	1	0.223177	No
2310022A10Rik	0.00652099	-0.169487	0.047	0.109	1	-0.244518	No
Miip	0.0065403	0.227983	0.184	0.1	1	0.32891	No
Zfp931	0.00656927	-0.106926	0.018	0.066	1	-0.154261	No
Higd1a	0.00659131	0.251152	0.567	0.445	1	0.362336	No
Fahd1	0.00681511	-0.0572298	0	0.026	1	-0.0825652	No
Ccl7	0.00681511	-0.0577729	0	0.026	1	-0.0833487	No
Ttc8	0.00681511	-0.066113	0	0.026	1	-0.095381	No
Irgq	0.00681511	-0.0899387	0	0.026	1	-0.129754	No
1500004A13Rik	0.00681511	-0.092187	0	0.026	1	-0.132998	No
Gimap6	0.00715339	-0.18249	0.708	0.79	1	-0.263278	No
Ndufv3	0.0072037	0.217797	0.668	0.559	1	0.314215	No
Mgrn1	0.00725968	-0.208399	0.087	0.162	1	-0.300656	No
H2-Q6	0.00726332	-0.192059	0.935	0.921	1	-0.277083	No
Mphosph8	0.00728395	0.201454	0.245	0.148	1	0.290637	No
Dip2a	0.00740879	-0.0832031	0.007	0.044	1	-0.120037	No
Odf2l	0.00740879	-0.145707	0.007	0.044	1	-0.21021	No
Tmem160	0.00752935	0.142383	0.542	0.402	1	0.205415	No
Rab11b	0.00755919	-0.24798	0.379	0.472	1	-0.35776	No
Mbnl2	0.00756722	0.120027	0.3	0.183	1	0.173162	No
Hopx	0.00762824	0.209714	0.325	0.214	1	0.302553	No
Zzz3	0.00781904	0.181773	0.144	0.07	1	0.262243	No
Trim25	0.00787048	0.173898	0.242	0.144	1	0.250882	No
C1qa	0.00787488	-0.140242	0.004	0.035	1	-0.202327	No
Serpinb9	0.00788065	0.219233	0.181	0.1	1	0.316287	No
Npat	0.00795677	0.148358	0.094	0.035	1	0.214035	No
Cd2	0.00801026	-0.126662	0.946	0.934	1	-0.182734	No
C1qb	0.00806388	-0.140005	0.004	0.035	1	-0.201984	No
Ctsz	0.00822166	-0.285032	0.365	0.445	1	-0.411215	No
Rnaseh1	0.00822893	-0.15301	0.069	0.14	1	-0.220747	No
Zfand4	0.00825692	-0.0407605	0.004	0.035	1	-0.058805	No
Ubl3	0.0083991	0.14116	0.466	0.323	1	0.203651	No
Hspa13	0.00840874	0.14804	0.119	0.052	1	0.213576	No
Ndufa1	0.0085104	0.105156	0.625	0.467	1	0.151708	No
Gm9844	0.00852346	0.144611	0.087	0.031	1	0.20863	No
Fam76b	0.00853967	0.162982	0.206	0.118	1	0.235133	No
Mthfd2	0.00855986	0.106889	0.184	0.096	1	0.154208	No
Smox	0.00860981	-0.232074	0.069	0.135	1	-0.334812	No
Gimap8	0.00870377	-0.250779	0.538	0.59	1	-0.361798	No
Cdk17	0.00874091	-0.202174	0.332	0.432	1	-0.291676	No
Arf6	0.00877129	-0.21054	0.661	0.69	1	-0.303745	No
Rilpl2	0.00877234	-0.315058	0.462	0.524	1	-0.454533	No
Lrrc58	0.00884113	0.0982677	0.141	0.066	1	0.14177	No
Bspry	0.00888954	-0.200752	0.043	0.1	1	-0.289624	No
Ifit1	0.00892003	0.396725	0.314	0.214	1	0.572353	No
Atp2c1	0.00894728	0.127327	0.152	0.074	1	0.183694	No
Upf1	0.00896858	0.154151	0.173	0.092	1	0.222393	No
Oaz1	0.00904557	-0.111702	0.939	0.956	1	-0.161152	No
Idh3g	0.00908588	-0.194675	0.17	0.258	1	-0.280856	No
Ctla2a	0.00920411	0.274604	0.339	0.231	1	0.39617	No
Ahr	0.00931924	-0.291244	0.112	0.188	1	-0.420176	No
H2-Aa	0.0093487	-0.212222	0.04	0.096	1	-0.306172	No
Map4k1	0.00939703	-0.232703	0.242	0.332	1	-0.33572	No
Bloc1s1	0.00942025	0.140319	0.57	0.437	1	0.202437	No
Iars2	0.00945398	0.0681193	0.13	0.057	1	0.0982754	No
Gatad1	0.00945625	0.195473	0.242	0.148	1	0.282009	No
Ndufa13	0.00952566	0.120088	0.776	0.633	1	0.173251	No
Tent2	0.00955889	-0.162678	0.123	0.205	1	-0.234694	No
Cmpk2	0.00962196	0.190808	0.159	0.083	1	0.275277	No
Chpt1	0.00964776	0.0526741	0.029	0	1	0.0759927	No
Dnajb13	0.00976535	0.0538106	0.04	0.004	1	0.0776323	No
Pak2	0.00991504	0.181346	0.69	0.563	1	0.261627	No
Btla	0.00992346	0.0843011	0.065	0.017	1	0.121621	No
Wrnip1	0.0100103	0.101285	0.191	0.105	1	0.146123	No
Ier5l	0.0100307	-0.239488	0.04	0.096	1	-0.345508	No
Fam8a1	0.0101082	0.1196	0.119	0.052	1	0.172546	No
Rps20	0.0101117	0.125897	0.975	0.965	1	0.181631	No
Slc41a1	0.0101345	0.0903032	0.134	0.061	1	0.13028	No
Map3k14	0.0102898	0.131543	0.087	0.031	1	0.189777	No
Bud31	0.0104598	0.119245	0.238	0.14	1	0.172035	No
G6pdx	0.0104803	0.12577	0.137	0.066	1	0.181448	No
Scrn3	0.0105167	-0.127121	0.011	0.048	1	-0.183396	No
Ercc8	0.0105819	-0.127139	0.011	0.048	1	-0.183423	No
Appl2	0.0107134	-0.116107	0.011	0.048	1	-0.167507	No
Fas	0.0107575	0.21241	0.195	0.114	1	0.306443	No
Pim2	0.010959	0.142182	0.13	0.061	1	0.205125	No
Ctsw	0.0109934	-0.250724	0.076	0.144	1	-0.361718	No
Gm2682	0.0111098	0.188909	0.141	0.07	1	0.272539	No
Perp	0.0111148	-0.127615	0.018	0.061	1	-0.184109	No
Cebpb	0.0112174	-0.324579	0.56	0.594	1	-0.468269	No
Cwc15	0.0112792	0.18057	0.596	0.463	1	0.260508	No
Csnk2a1	0.0113137	0.150075	0.35	0.231	1	0.216512	No
Mrps28	0.0113707	0.107817	0.148	0.074	1	0.155547	No
L3mbtl3	0.0114313	0.126418	0.188	0.105	1	0.182382	No
Selenoi	0.0114688	-0.187355	0.047	0.105	1	-0.270296	No
Pfn1	0.0115424	-0.120813	0.989	0.991	1	-0.174296	No
Il12rb1	0.0115466	0.158594	0.245	0.153	1	0.228803	No
Pdk3	0.0115758	0.143261	0.162	0.087	1	0.206683	No
Uqcr10	0.0115991	0.206098	0.549	0.454	1	0.297336	No
4833403J16Rik	0.0118111	0.0918947	0.047	0.009	1	0.132576	No
Maff	0.01188	0.163339	0.13	0.061	1	0.235649	No
Rps14	0.0119912	0.0930869	0.978	0.983	1	0.134296	No
B3gat2	0.0120929	0.0699303	0.047	0.009	1	0.100888	No
Usp18	0.0121642	0.231521	0.238	0.148	1	0.334014	No
Nudcd3	0.0121675	0.189719	0.249	0.157	1	0.273707	No
Arhgap5	0.0122666	-0.183036	0.051	0.109	1	-0.264065	No
S1pr1	0.012284	0.116552	0.292	0.188	1	0.168149	No
Hmgcl	0.012336	-0.171387	0.083	0.153	1	-0.247258	No
Ndufc1	0.0124337	0.106546	0.361	0.24	1	0.153713	No
Pacs2	0.0124982	-0.165375	0.022	0.066	1	-0.238586	No
Oas2	0.0125003	0.147194	0.09	0.035	1	0.212356	No
Prdm15	0.0126004	0.0267534	0.047	0.009	1	0.0385969	No
Ppm1m	0.0127006	0.14975	0.235	0.144	1	0.216044	No
Rbis	0.012785	0.186403	0.444	0.341	1	0.268923	No
Fuz	0.0128118	-0.170498	0.094	0.166	1	-0.245976	No
Nop16	0.0128263	0.0795413	0.13	0.061	1	0.114754	No
Nampt	0.0128299	0.116954	0.235	0.14	1	0.168729	No
Cox7a2	0.0129525	0.165908	0.729	0.677	1	0.239354	No
Tmem39b	0.0130155	0.123422	0.083	0.031	1	0.17806	No
Utf1	0.013157	0.11411	0.097	0.039	1	0.164626	No
Dcun1d5	0.0132632	0.154827	0.451	0.336	1	0.223368	No
Eef1a1	0.0133187	-0.0916216	0.996	1	1	-0.132182	No
Aqr	0.013346	0.0237703	0.13	0.061	1	0.0342933	No
Phf11a	0.0133772	0.165209	0.17	0.092	1	0.238346	No
Mospd2	0.0134205	-0.0493128	0.029	0.079	1	-0.0711433	No
Il3ra	0.0134398	-0.199097	0.112	0.188	1	-0.287236	No
Crat	0.0134602	-0.10371	0.007	0.039	1	-0.149621	No
Mex3d	0.0134602	-0.108999	0.007	0.039	1	-0.157252	No
Slc41a3	0.0135054	-0.177044	0.04	0.092	1	-0.255421	No
Carmil2	0.0135155	-0.195057	0.105	0.175	1	-0.281408	No
Dennd5a	0.0135988	0.100461	0.195	0.109	1	0.144935	No
Gm42067	0.0136155	-0.0309096	0	0.022	1	-0.0445932	No
Chadl	0.0136155	-0.0478966	0	0.022	1	-0.0691002	No
Gfod2	0.0136155	-0.0737365	0	0.022	1	-0.106379	No
Zfp873	0.0136155	-0.0738199	0	0.022	1	-0.1065	No
Itgb1	0.013678	0.139575	0.412	0.301	1	0.201365	No
Nhp2	0.013726	0.173062	0.213	0.131	1	0.249676	No
Cmip	0.0137403	0.216418	0.166	0.092	1	0.312225	No
Rad51d	0.0137786	0.130369	0.108	0.048	1	0.188083	No
Pgm2l1	0.013799	0.126167	0.083	0.031	1	0.18202	No
Nifk	0.013822	0.107286	0.126	0.061	1	0.154782	No
Unkl	0.0138278	-0.147334	0.036	0.087	1	-0.212558	No
Tpr	0.0138598	0.216755	0.69	0.598	1	0.312711	No
Erich1	0.0139594	0.157477	0.152	0.079	1	0.227192	No
Hk2	0.0140629	0.104966	0.054	0.013	1	0.151434	No
Klf7	0.0141805	0.134196	0.108	0.048	1	0.193604	No
Ppm1l	0.014206	-0.086758	0.007	0.039	1	-0.125165	No
Sft2d3	0.014206	-0.0800203	0.007	0.039	1	-0.115445	No
Bambi	0.0142126	0.0617456	0.054	0.013	1	0.08908	No
Larp4	0.0142354	0.124758	0.162	0.087	1	0.179987	No
Tor1aip1	0.0142413	0.238087	0.368	0.262	1	0.343487	No
Gimap1	0.0143538	-0.212866	0.599	0.681	1	-0.3071	No
Sv2c	0.0143981	-0.0451779	0.007	0.039	1	-0.065178	No
Kdm5b	0.0144769	0.219953	0.289	0.192	1	0.317325	No
Mtx1	0.0146681	-0.148909	0.105	0.179	1	-0.21483	No
Tbc1d10c	0.0148247	-0.182239	0.617	0.646	1	-0.262915	No
Klrg1	0.0148659	-0.245881	0.245	0.345	1	-0.354732	No
Trub2	0.0150012	0.0655497	0.061	0.017	1	0.0945682	No
Apex1	0.0150038	0.110486	0.101	0.044	1	0.159397	No
Neb	0.0151617	-0.211014	0.209	0.297	1	-0.304429	No
Scaf8	0.0152771	0.0848557	0.166	0.087	1	0.122421	No
Zfp933	0.0152811	-0.102652	0.004	0.031	1	-0.148095	No
Rps15	0.0152876	0.150494	0.762	0.694	1	0.217118	No
Paqr7	0.0152936	-0.16634	0.047	0.1	1	-0.239979	No
Ccnk	0.0153711	0.0843734	0.206	0.118	1	0.121725	No
Rragb	0.0154006	-0.0657148	0.004	0.031	1	-0.0948064	No
Armcx4	0.0154006	-0.0993792	0.004	0.031	1	-0.143374	No
Cd200r1	0.0155129	-0.288962	0.22	0.301	1	-0.416884	No
Tmem163	0.0155208	-0.0667701	0.004	0.031	1	-0.0963289	No
Parp14	0.015547	0.201996	0.43	0.306	1	0.291418	No
Trav13n-4	0.0155867	0.0885532	0.025	0	1	0.127755	No
Gm42659	0.0155867	0.0804575	0.025	0	1	0.116076	No
Wfdc17	0.0155867	0.0798927	0.025	0	1	0.115261	No
Cebpa	0.0155867	0.0731584	0.025	0	1	0.105545	No
Camkk1	0.0155867	0.0620162	0.025	0	1	0.0894705	No
Mapk8ip1	0.0155867	0.0575114	0.025	0	1	0.0829714	No
Frat1	0.0155867	0.0573207	0.025	0	1	0.0826963	No
Akt3	0.0155867	0.0541881	0.025	0	1	0.078177	No
2810002D19Rik	0.0155867	0.0379981	0.025	0	1	0.0548197	No
Tnfsf11	0.015679	0.176522	0.094	0.039	1	0.254667	No
Nr4a1	0.0156807	0.194821	0.697	0.572	1	0.281067	No
Bag1	0.0157365	0.149597	0.466	0.336	1	0.215823	No
Csrnp1	0.0157611	0.239639	0.661	0.555	1	0.345726	No
Cd5	0.0157911	0.128194	0.852	0.755	1	0.184945	No
Skiv2l	0.0158203	0.0325438	0.22	0.131	1	0.0469508	No
Aktip	0.0158866	-0.0455755	0.004	0.031	1	-0.0657516	No
Jtb	0.0158956	0.146505	0.343	0.245	1	0.211362	No
Spryd3	0.0158973	-0.185052	0.094	0.162	1	-0.266974	No
Rinl	0.0159067	-0.25833	0.455	0.511	1	-0.372691	No
Myb	0.0159732	0.119903	0.079	0.031	1	0.172984	No
Xrcc6	0.0159813	-0.107954	0.04	0.092	1	-0.155744	No
Son	0.0163118	0.115803	0.765	0.629	1	0.167069	No
Mfsd1	0.016385	-0.222035	0.17	0.245	1	-0.320329	No
Ctsd	0.0165698	-0.235312	0.448	0.511	1	-0.339484	No
Lilr4b	0.0168582	-0.148415	0.025	0.07	1	-0.214118	No
Dcun1d3	0.016891	-0.126179	0.04	0.092	1	-0.182037	No
Rnf14	0.0169765	-0.253708	0.119	0.188	1	-0.366023	No
Pip5k1c	0.0170083	-0.14706	0.061	0.122	1	-0.212163	No
Ttyh3	0.0171139	-0.228079	0.058	0.114	1	-0.329049	No
Syvn1	0.0173089	0.148308	0.105	0.048	1	0.213963	No
Calhm6	0.0174169	0.0954532	0.108	0.048	1	0.13771	No
Isca2	0.0174874	0.114345	0.242	0.153	1	0.164965	No
Pdxdc1	0.0174935	0.129478	0.079	0.031	1	0.186797	No
Qdpr	0.0176134	-0.151284	0.083	0.148	1	-0.218257	No
Osbpl3	0.0176496	-0.238651	0.188	0.266	1	-0.344301	No
Parp8	0.0176731	0.091479	0.043	0.009	1	0.131976	No
Noc2l	0.0176996	0.19929	0.253	0.17	1	0.287515	No
Ppp1r18	0.0177002	-0.179042	0.686	0.734	1	-0.258302	No
Pdcd2l	0.0178562	0.117145	0.079	0.031	1	0.169005	No
Maf1	0.0178749	-0.216861	0.397	0.48	1	-0.312864	No
Tdrd3	0.0179725	-0.162348	0.018	0.057	1	-0.234219	No
Pigs	0.0179863	-0.195986	0.17	0.253	1	-0.282748	No
Gm42047	0.0179951	0.202169	0.105	0.048	1	0.291668	No
Rrad	0.0180437	0.257765	0.3	0.21	1	0.371876	No
Pnrc1	0.0181859	-0.175494	0.881	0.904	1	-0.253184	No
Aven	0.0181939	0.138683	0.256	0.166	1	0.200078	No
Lsm7	0.0183124	0.135434	0.267	0.179	1	0.195389	No
Rmi2	0.0184061	0.0548332	0.043	0.009	1	0.0791076	No
Sh3kbp1	0.0184147	0.155914	0.531	0.41	1	0.224936	No
Efcab14	0.0184681	0.19362	0.166	0.096	1	0.279335	No
Sh3bp5	0.0184807	0.0766491	0.108	0.048	1	0.110581	No
Atp6v1f	0.0185969	-0.186112	0.606	0.664	1	-0.268502	No
Tom1	0.0186298	-0.126346	0.018	0.057	1	-0.182278	No
Hras	0.0187856	0.151319	0.206	0.127	1	0.218307	No
Suds3	0.0189255	-0.224992	0.224	0.297	1	-0.324595	No
Ccr7	0.0189612	0.280265	0.137	0.07	1	0.404336	No
Lockd	0.0189842	0.116266	0.079	0.031	1	0.167737	No
Asns	0.0190132	0.12717	0.051	0.013	1	0.183468	No
Ndufb8	0.0191122	-0.193757	0.477	0.537	1	-0.279532	No
Atp5l	0.0191163	0.138299	0.769	0.677	1	0.199524	No
Parvg	0.0191519	0.116829	0.347	0.236	1	0.168548	No
Gemin5	0.0193739	0.0984853	0.079	0.031	1	0.142084	No
Mta3	0.0194165	-0.209588	0.231	0.319	1	-0.302371	No
Tmem63a	0.0194197	0.0703175	0.101	0.044	1	0.101447	No
Nedd9	0.0194788	-0.268201	0.321	0.393	1	-0.386932	No
Parp1	0.0194925	0.0816977	0.195	0.114	1	0.117865	No
Sfpq	0.0195681	0.144155	0.556	0.437	1	0.207972	No
Gm15417	0.0196051	-0.0909976	0.018	0.057	1	-0.131282	No
Mllt11	0.0196051	-0.127112	0.018	0.057	1	-0.183383	No
Arl14ep	0.0196379	0.137845	0.097	0.044	1	0.198869	No
Ggact	0.019705	-0.096913	0.018	0.057	1	-0.139816	No
5830418P13Rik	0.0198054	-0.0895315	0.018	0.057	1	-0.129167	No
Tcf25	0.0198105	0.180614	0.578	0.476	1	0.260571	No
Wdr48	0.0199853	0.154666	0.152	0.083	1	0.223136	No
Shmt2	0.0201568	0.113899	0.159	0.087	1	0.164321	No
Ubn1	0.0202658	0.13463	0.35	0.245	1	0.194229	No
Tax1bp1	0.0204032	-0.181507	0.61	0.633	1	-0.26186	No
Itprip	0.0204112	0.11236	0.065	0.022	1	0.162102	No
Phyh	0.0204179	-0.218584	0.354	0.424	1	-0.315351	No
Aacs	0.0205022	0.0721653	0.079	0.031	1	0.104113	No
Hirip3	0.0205094	0.0655426	0.051	0.013	1	0.0945579	No
Neil1	0.0205633	-0.113254	0.076	0.14	1	-0.163392	No
Trat1	0.0206515	0.288141	0.217	0.14	1	0.415699	No
Vat1	0.0206884	0.0889158	0.065	0.022	1	0.128278	No
Kctd5	0.0206954	0.104844	0.105	0.048	1	0.151258	No
Ppie	0.020761	-0.210445	0.105	0.17	1	-0.303608	No
H2afx	0.0207871	0.0749614	0.206	0.122	1	0.108146	No
Arf2	0.0207951	0.0972768	0.058	0.017	1	0.140341	No
1810041H14Rik	0.0208749	0.0828294	0.065	0.022	1	0.119498	No
Ddx42	0.0211465	0.141868	0.307	0.21	1	0.204672	No
Nsfl1c	0.021406	-0.229678	0.242	0.319	1	-0.331355	No
Atp23	0.0214435	0.0850667	0.065	0.022	1	0.122725	No
Rptor	0.0214518	-0.180585	0.04	0.087	1	-0.260529	No
Mvd	0.0214536	0.126521	0.09	0.039	1	0.182532	No
Rbm27	0.0218479	0.119406	0.188	0.109	1	0.172267	No
Pam16	0.0220834	0.129598	0.249	0.162	1	0.18697	No
Ccdc107	0.0220908	0.112186	0.191	0.114	1	0.16185	No
1700017B05Rik	0.0221247	-0.120288	0.152	0.231	1	-0.173539	No
Whrn	0.0221282	0.0685277	0.058	0.017	1	0.0988645	No
Prkca	0.0221732	-0.252971	0.307	0.389	1	-0.36496	No
Cd27	0.0222503	-0.27765	0.61	0.624	1	-0.400565	No
Hes6	0.0223095	-0.125126	0.105	0.175	1	-0.180519	No
Pkp4	0.0223398	0.071586	0.058	0.017	1	0.103277	No
Ifngr1	0.0223537	-0.181995	0.903	0.908	1	-0.262564	No
Timm8a1	0.0224073	0.12841	0.108	0.052	1	0.185257	No
Rfxank	0.0224132	-0.171085	0.072	0.131	1	-0.246823	No
Adssl1	0.0224462	-0.139745	0.022	0.061	1	-0.201609	No
Atp5d	0.0226703	0.149588	0.856	0.79	1	0.21581	No
Rpl26	0.0226979	0.118079	0.942	0.886	1	0.170352	No
Ssr1	0.022721	0.159069	0.285	0.197	1	0.229488	No
Arrdc1	0.0227682	-0.1927	0.26	0.345	1	-0.278007	No
Uqcrh	0.0228991	0.166522	0.834	0.773	1	0.24024	No
Gabpb1	0.022906	0.136912	0.256	0.166	1	0.197522	No
Nfe2l1	0.0229393	0.146493	0.126	0.066	1	0.211344	No
Itch	0.0230797	-0.216337	0.097	0.162	1	-0.312109	No
Tmem30a	0.023102	-0.180313	0.339	0.424	1	-0.260137	No
Prkar1a	0.0231237	-0.175482	0.718	0.725	1	-0.253168	No
Ubxn2a	0.0231413	0.0741851	0.166	0.092	1	0.107027	No
Psme1	0.0232437	0.130656	0.83	0.786	1	0.188496	No
Trappc2l	0.0232499	0.0946958	0.31	0.21	1	0.136617	No
Icos	0.023288	-0.170031	0.895	0.9	1	-0.245303	No
Eif2s2	0.0233241	0.139275	0.43	0.323	1	0.200932	No
Trafd1	0.0233839	0.171797	0.339	0.24	1	0.247851	No
Zbp1	0.0234552	0.214352	0.671	0.568	1	0.309245	No
Stmn1	0.0235768	-0.14917	0.036	0.083	1	-0.215207	No
Rrbp1	0.0235834	0.139153	0.354	0.249	1	0.200755	No
Ncaph	0.0236628	0.0597584	0.032	0.004	1	0.0862131	No
Rngtt	0.023688	-0.231936	0.159	0.231	1	-0.334612	No
Tmem161b	0.0237143	-0.166147	0.04	0.087	1	-0.239699	No
Nars	0.0238002	0.158301	0.332	0.236	1	0.22838	No
Tmem260	0.0238053	-0.161376	0.04	0.087	1	-0.232817	No
Slc43a3	0.0238196	0.0594536	0.032	0.004	1	0.0857734	No
Cd40lg	0.0238389	0.125226	0.116	0.057	1	0.180663	No
Nme2	0.0239085	0.180947	0.664	0.607	1	0.261051	No
Slc35e2	0.0240536	0.084529	0.09	0.039	1	0.12195	No
Gm12185	0.0241359	0.0591868	0.032	0.004	1	0.0853884	No
Wee1	0.0241359	0.048367	0.032	0.004	1	0.0697789	No
Mapkapk2	0.0243638	-0.289976	0.44	0.502	1	-0.418346	No
Tpst2	0.0243732	-0.206099	0.415	0.48	1	-0.297338	No
Sit1	0.0243978	0.113764	0.285	0.192	1	0.164127	No
Ago1	0.0244558	0.0726027	0.032	0.004	1	0.104744	No
Slc36a3os	0.0244899	-0.128793	0.043	0.092	1	-0.185809	No
Gys1	0.0246171	0.035161	0.032	0.004	1	0.0507266	No
Dync2h1	0.0246171	0.0301428	0.032	0.004	1	0.0434868	No
Osgep	0.0246813	-0.196742	0.105	0.17	1	-0.283839	No
Gfi1	0.0247436	-0.116496	0.014	0.048	1	-0.168068	No
Tbp	0.0248341	0.136258	0.148	0.083	1	0.196579	No
Rab35	0.0248866	0.0725201	0.26	0.17	1	0.104624	No
Rabggta	0.0248876	-0.131546	0.108	0.179	1	-0.189781	No
Prdx6	0.0249904	-0.144963	0.466	0.546	1	-0.209138	No
Zscan26	0.0250224	-0.114696	0.061	0.118	1	-0.165472	No
Slfn5	0.0251008	0.122668	0.285	0.192	1	0.176972	No
Plcg1	0.0253124	0.18362	0.282	0.197	1	0.264908	No
Plagl1	0.0253126	0.10914	0.022	0	1	0.157455	No
Gm1043	0.0253126	0.0525045	0.022	0	1	0.075748	No
Gm4737	0.0253126	0.0505749	0.022	0	1	0.0729642	No
Mettl27	0.0253126	0.0449354	0.022	0	1	0.0648281	No
Tmem143	0.0253126	0.0441014	0.022	0	1	0.0636249	No
Mrm1	0.0253126	0.0409166	0.022	0	1	0.0590302	No
Nupl2	0.0253126	0.040844	0.022	0	1	0.0589255	No
Tfap4	0.0253126	0.0370496	0.022	0	1	0.0534513	No
Degs1	0.0253171	0.135219	0.365	0.262	1	0.19508	No
Anapc15	0.0253665	-0.148468	0.047	0.096	1	-0.214195	No
Timp2	0.0254641	-0.239933	0.231	0.306	1	-0.34615	No
C1qc	0.0255211	-0.138611	0.007	0.035	1	-0.199973	No
Traf3ip3	0.0256209	-0.207205	0.3	0.376	1	-0.298934	No
Nr4a3	0.0256646	0.114957	0.231	0.148	1	0.165849	No
Gm16675	0.0256925	-0.115431	0.014	0.048	1	-0.166532	No
Upf3a	0.0257827	0.126432	0.184	0.114	1	0.182402	No
Zfp938	0.0258306	-0.146115	0.014	0.048	1	-0.210799	No
Gm10762	0.0258568	-0.0754359	0.007	0.035	1	-0.108831	No
Smim19	0.0259021	-0.220378	0.181	0.253	1	-0.317938	No
Map4k4	0.0259756	0.0907286	0.256	0.166	1	0.130894	No
Cd81	0.0260299	-0.0327548	0.404	0.511	1	-0.0472552	No
Hspa5	0.0260303	0.111027	0.819	0.742	1	0.160178	No
Abhd4	0.0260847	-0.0902536	0.025	0.066	1	-0.130208	No
Cpped1	0.026181	-0.111327	0.04	0.087	1	-0.160611	No
Pxk	0.0261967	0.0838005	0.155	0.087	1	0.120899	No
Gm33104	0.0264349	-0.120066	0.025	0.066	1	-0.173219	No
Brwd1	0.026474	0.108393	0.13	0.07	1	0.156379	No
Med18	0.0265307	-0.0835965	0.014	0.048	1	-0.120604	No
Me2	0.0265582	0.069717	0.181	0.105	1	0.10058	No
Maml1	0.026593	0.103385	0.119	0.061	1	0.149153	No
Glrx2	0.0266125	0.130405	0.264	0.179	1	0.188135	No
Tmem256	0.0266624	0.119008	0.39	0.275	1	0.171692	No
Tra2b	0.0267312	0.157023	0.671	0.533	1	0.226536	No
Snx2	0.0267782	-0.188604	0.426	0.489	1	-0.272097	No
Rpf2	0.0268391	0.0873682	0.069	0.026	1	0.126046	No
Neu3	0.0268401	0.135003	0.076	0.031	1	0.194767	No
Secisbp2	0.0268426	-0.171614	0.119	0.183	1	-0.247587	No
CAAA01147332.1	0.0269082	-0.0659192	0.025	0.066	1	-0.0951013	No
Sell	0.0269569	0.259092	0.433	0.336	1	0.373791	No
Ube2e1	0.0270804	0.0903121	0.249	0.162	1	0.130293	No
Tmem185b	0.027089	0.105468	0.137	0.074	1	0.152158	No
Eif1	0.0272305	-0.119483	0.989	0.983	1	-0.172377	No
Enpp1	0.027268	-0.0924144	0.025	0.066	1	-0.133326	No
Alg12	0.0273386	-0.156632	0.029	0.07	1	-0.225973	No
Xrcc3	0.0275108	-0.0210423	0	0.017	1	-0.0303577	No
Gm10399	0.0275108	-0.0286333	0	0.017	1	-0.0413092	No
Pgpep1	0.0275108	-0.0290597	0	0.017	1	-0.0419243	No
Elmo3	0.0275108	-0.0413362	0	0.017	1	-0.0596355	No
AA386476	0.0275108	-0.0506786	0	0.017	1	-0.0731137	No
Ehbp1	0.0275108	-0.0514075	0	0.017	1	-0.0741654	No
Padi4	0.0275108	-0.0516232	0	0.017	1	-0.0744765	No
Gm13594	0.0275108	-0.0522966	0	0.017	1	-0.075448	No
Mboat2	0.0275108	-0.0557306	0	0.017	1	-0.0804022	No
Txlnb	0.0275108	-0.0677422	0	0.017	1	-0.0977314	No
Cdc42bpg	0.0275108	-0.0715166	0	0.017	1	-0.103177	No
Tsga10	0.0275108	-0.0751691	0	0.017	1	-0.108446	No
Trav7d-3	0.0275108	-0.219069	0	0.017	1	-0.31605	No
Itpk1	0.027562	0.16617	0.227	0.148	1	0.239732	No
Nr2c2	0.0277362	-0.171914	0.09	0.153	1	-0.248019	No
Hnrnpul2	0.0277655	0.131833	0.401	0.293	1	0.190195	No
Elmo1	0.0277693	-0.221874	0.303	0.376	1	-0.320096	No
Adar	0.0277898	0.134365	0.253	0.17	1	0.193848	No
Trav14d-3-dv8	0.0279999	-0.240665	0.025	0.066	1	-0.347207	No
Aars	0.0281126	0.0446273	0.17	0.1	1	0.0643835	No
Hlcs	0.0281235	0.100586	0.061	0.022	1	0.145116	No
Kpna1	0.0281286	0.0650247	0.199	0.118	1	0.0938107	No
Gimap1os	0.0281332	0.131058	0.13	0.07	1	0.189076	No
Mrps6	0.0282769	-0.248208	0.321	0.389	1	-0.358088	No
Lmnb1	0.0283181	0.165507	0.386	0.284	1	0.238776	No
Matk	0.0284325	-0.182589	0.184	0.258	1	-0.263421	No
Gm17018	0.0286116	-0.194155	0.09	0.148	1	-0.280107	No
Cnpy4	0.0287487	-0.08631	0.025	0.066	1	-0.124519	No
Bola2	0.0289574	0.111843	0.361	0.258	1	0.161356	No
Anxa4	0.0289705	0.137047	0.188	0.118	1	0.197717	No
Lpcat1	0.0290788	0.112607	0.224	0.144	1	0.162458	No
Smcr8	0.0291494	0.0707582	0.076	0.031	1	0.102082	No
Fut8	0.0293012	0.0761608	0.162	0.092	1	0.109877	No
Tmem41b	0.0293967	0.0859976	0.101	0.048	1	0.124068	No
Mtrf1l	0.0294393	0.0682849	0.04	0.009	1	0.0985142	No
Cdc42se1	0.0295134	-0.165506	0.444	0.52	1	-0.238774	No
Gm49980	0.0296058	0.0650333	0.04	0.009	1	0.0938233	No
Riok3	0.0296167	0.115466	0.303	0.214	1	0.166582	No
Bag6	0.0296974	-0.222924	0.202	0.271	1	-0.321611	No
Ppp3cc	0.0297254	-0.181552	0.191	0.266	1	-0.261925	No
Nit2	0.0297665	0.0614334	0.069	0.026	1	0.0886297	No
Slfn9	0.0298343	0.131985	0.087	0.039	1	0.190414	No
Ptger1	0.029941	-0.0682341	0.004	0.026	1	-0.098441	No
Dgkq	0.029941	-0.0797345	0.004	0.026	1	-0.115033	No
Ybey	0.029941	-0.0950144	0.004	0.026	1	-0.137077	No
Apoo	0.0299911	0.0559373	0.047	0.013	1	0.0807005	No
Naf1	0.0300079	0.103507	0.054	0.017	1	0.149329	No
Osm	0.0300919	0.110163	0.101	0.048	1	0.158932	No
Malt1	0.0301477	-0.315344	0.44	0.515	1	-0.454946	No
Bcar1	0.03017	-0.0619623	0.004	0.026	1	-0.0893927	No
Ilrun	0.0303586	0.131704	0.224	0.144	1	0.190008	No
Orc6	0.0303765	0.106956	0.087	0.039	1	0.154306	No
Armcx3	0.0303765	-0.136327	0.043	0.092	1	-0.196678	No
Kif16b	0.030432	0.0946005	0.054	0.017	1	0.13648	No
Sfn	0.0304505	0.0735108	0.04	0.009	1	0.106054	No
Repin1	0.0306326	-0.0653688	0.004	0.026	1	-0.0943072	No
Man2c1os	0.0306326	-0.07302	0.004	0.026	1	-0.105346	No
Nif3l1	0.0307153	0.100998	0.148	0.083	1	0.14571	No
Iffo1	0.0308757	-0.134829	0.032	0.074	1	-0.194517	No
Dxo	0.0310108	-0.130309	0.09	0.153	1	-0.187996	No
Trbv13-3	0.0310353	-0.413443	0.047	0.096	1	-0.596472	No
Dnajc5	0.031052	0.156444	0.274	0.192	1	0.2257	No
Tomm40	0.0310634	0.137703	0.181	0.114	1	0.198664	No
Havcr2	0.0312036	-0.173337	0.058	0.109	1	-0.250072	No
Sept9	0.0312325	-0.173026	0.625	0.694	1	-0.249624	No
Hacl1	0.0312333	0.0728055	0.047	0.013	1	0.105036	No
Wipf1	0.0312405	-0.20666	0.365	0.432	1	-0.298148	No
Tpsab1	0.031338	0.160364	0.004	0.026	1	0.231356	No
Fcgr2b	0.031338	-0.0633148	0.004	0.026	1	-0.0913439	No
Hist2h2bb	0.0313917	0.0516804	0.047	0.013	1	0.0745591	No
Mad1l1	0.0314416	0.0696758	0.054	0.017	1	0.100521	No
Pdss2	0.031507	0.0917226	0.061	0.022	1	0.132328	No
F2rl3	0.0315507	0.0619048	0.047	0.013	1	0.0893097	No
Surf4	0.0315892	0.148286	0.404	0.301	1	0.213931	No
Slfn2	0.0316312	0.159929	0.668	0.55	1	0.230729	No
Arfip1	0.031669	0.110831	0.112	0.057	1	0.159895	No
Gpr18	0.0316967	0.126873	0.278	0.188	1	0.183039	No
Gfod1	0.0317236	-0.0851108	0.065	0.122	1	-0.122789	No
Sugt1	0.0317406	0.129944	0.339	0.24	1	0.18747	No
Ddx58	0.0317498	0.163482	0.325	0.236	1	0.235855	No
Mtpn	0.0318658	0.0710319	0.282	0.188	1	0.102477	No
Map3k8	0.0319044	0.110215	0.181	0.109	1	0.159007	No
Asap1	0.0320033	0.103382	0.094	0.044	1	0.149149	No
Hat1	0.0320083	0.172208	0.173	0.109	1	0.248444	No
Fasl	0.0321369	-0.137352	0.032	0.074	1	-0.198157	No
Grap2	0.0322784	0.179473	0.206	0.135	1	0.258924	No
Sfr1	0.032307	0.165	0.527	0.432	1	0.238044	No
Ifrd1	0.0323076	0.121448	0.534	0.419	1	0.175213	No
Alyref2	0.0323296	0.0729851	0.054	0.017	1	0.105295	No
Hist1h4c	0.0323562	0.050887	0.047	0.013	1	0.0734144	No
Ifit3	0.0323716	0.222005	0.195	0.122	1	0.320286	No
Tox4	0.0324097	0.113805	0.336	0.245	1	0.164186	No
Ctsl	0.0324499	-0.0813366	0.018	0.052	1	-0.117344	No
Rps12	0.0325105	0.125589	0.964	0.934	1	0.181186	No
Cog4	0.0325671	-0.166573	0.069	0.122	1	-0.240313	No
Ikzf2	0.0326353	-0.113397	0.841	0.865	1	-0.163598	No
Zfas1	0.0326429	0.167732	0.245	0.17	1	0.241986	No
Igflr1	0.0327246	-0.263595	0.39	0.441	1	-0.380287	No
Golga1	0.0327338	-0.129292	0.029	0.07	1	-0.186529	No
Rccd1	0.0327683	-0.0880572	0.018	0.052	1	-0.12704	No
Cops4	0.0328201	0.152667	0.227	0.153	1	0.220252	No
Dele1	0.032964	-0.128272	0.058	0.109	1	-0.185058	No
Cep250	0.0330168	0.118757	0.231	0.153	1	0.17133	No
Thumpd2	0.0330894	-0.0804141	0.018	0.052	1	-0.116013	No
Mthfsl	0.0331154	-0.180624	0.231	0.31	1	-0.260586	No
Ifi35	0.0331574	0.0568698	0.487	0.38	1	0.0820457	No
Ndufs6	0.0331708	0.181756	0.397	0.314	1	0.262218	No
Isca1	0.0332592	0.0615779	0.282	0.188	1	0.0888381	No
Mocos	0.0334132	-0.102354	0.018	0.052	1	-0.147665	No
Snrnp200	0.0334826	0.142494	0.238	0.162	1	0.205576	No
Elavl1	0.0335713	0.135481	0.383	0.288	1	0.195457	No
Tmem120a	0.0336308	-0.139306	0.108	0.175	1	-0.200975	No
Abhd8	0.033632	-0.228033	0.195	0.258	1	-0.328982	No
Zfp398	0.0339039	-0.100745	0.018	0.052	1	-0.145344	No
Flicr	0.0339277	-0.234666	0.137	0.201	1	-0.338551	No
Cul3	0.0339755	-0.218547	0.17	0.236	1	-0.315297	No
Sh2d2a	0.0341518	-0.224183	0.513	0.546	1	-0.323427	No
Tmem70	0.0341953	0.105091	0.134	0.074	1	0.151614	No
Ripk1	0.0342434	0.0997133	0.173	0.105	1	0.143856	No
Asap2	0.0343541	-0.115475	0.011	0.039	1	-0.166595	No
Hist1h1d	0.0343669	0.131652	0.105	0.052	1	0.189934	No
Sdr39u1	0.034393	0.0913947	0.123	0.066	1	0.131855	No
Ndrg2	0.0344858	-0.138539	0.022	0.057	1	-0.199869	No
Vps26a	0.0347935	-0.185753	0.134	0.197	1	-0.267985	No
Tmem237	0.0349013	0.101082	0.079	0.035	1	0.145831	No
Ccr5	0.0349416	-0.244314	0.22	0.288	1	-0.35247	No
Elk3	0.0349458	-0.243703	0.267	0.328	1	-0.351589	No
Aldoc	0.0351122	-0.186642	0.119	0.183	1	-0.269268	No
Pgghg	0.0351367	-0.138351	0.061	0.114	1	-0.199598	No
Hsp90b1	0.0351772	0.110222	0.755	0.686	1	0.159017	No
Rpl7l1	0.0352613	0.109362	0.166	0.1	1	0.157775	No
Man2b2	0.0353157	-0.132387	0.072	0.127	1	-0.190993	No
Cep83	0.0353988	0.11461	0.202	0.131	1	0.165347	No
Selenos	0.0354621	0.197691	0.365	0.293	1	0.285207	No
Cat	0.035584	-0.206222	0.155	0.223	1	-0.297516	No
Etfbkmt	0.035631	-0.162812	0.09	0.148	1	-0.234888	No
Cox17	0.0356731	0.168442	0.592	0.502	1	0.243011	No
Dhx36	0.0357322	0.162256	0.235	0.162	1	0.234086	No
Rbbp5	0.0357849	0.0937607	0.123	0.066	1	0.135268	No
Foxk2	0.0358377	-0.160472	0.043	0.087	1	-0.231512	No
Ptpn5	0.0358377	-0.184792	0.043	0.087	1	-0.266598	No
Cwf19l2	0.0359345	0.0553396	0.105	0.052	1	0.0798382	No
Gab3	0.0359625	-0.0808656	0.011	0.039	1	-0.116664	No
Mterf2	0.0359625	-0.0983616	0.011	0.039	1	-0.141906	No
Pbdc1	0.0359867	0.0836658	0.206	0.131	1	0.120704	No
Arfgef1	0.0360488	0.128437	0.188	0.118	1	0.185296	No
Dpp4	0.0361091	0.163169	0.191	0.122	1	0.235403	No
Napa	0.0361391	-0.165782	0.264	0.341	1	-0.239173	No
Ly6c2	0.0362624	0.623399	0.184	0.118	1	0.899374	No
Wdr83	0.0363181	0.0668575	0.155	0.092	1	0.096455	No
Vamp4	0.0363196	0.0917447	0.278	0.188	1	0.13236	No
Endov	0.0369311	-0.114842	0.022	0.057	1	-0.165681	No
Cd86	0.0369836	0.130777	0.072	0.031	1	0.188672	No
Cdc23	0.0370212	-0.0699506	0.051	0.1	1	-0.100917	No
Slc37a4	0.0371998	-0.0959328	0.036	0.079	1	-0.138402	No
Avpi1	0.037412	0.0840007	0.072	0.031	1	0.121187	No
Mlh3	0.037426	0.0836267	0.029	0.004	1	0.120648	No
Tpx2	0.037426	0.0667941	0.029	0.004	1	0.0963636	No
Snx25	0.037426	0.0533387	0.029	0.004	1	0.0769514	No
Psmg4	0.0374536	0.160798	0.235	0.162	1	0.231983	No
Sec11a	0.0375449	0.130493	0.52	0.402	1	0.188262	No
Prkch	0.0376181	-0.194874	0.502	0.537	1	-0.281144	No
Ttc37	0.0376277	0.100164	0.072	0.031	1	0.144505	No
Adgre5	0.0376491	0.101539	0.563	0.432	1	0.14649	No
Lta	0.0377303	0.192567	0.141	0.083	1	0.277815	No
Matr3	0.0377634	-0.272606	0.325	0.384	1	-0.393287	No
Wdr7	0.0378322	0.0828222	0.079	0.035	1	0.119487	No
Zscan12	0.037917	0.074155	0.029	0.004	1	0.106983	No
Scmh1	0.0384135	0.0591842	0.029	0.004	1	0.0853847	No
1700037H04Rik	0.0384698	-0.19475	0.105	0.162	1	-0.280965	No
Slc4a7	0.0386314	0.102329	0.267	0.175	1	0.147629	No
Grk2	0.0386365	0.11062	0.329	0.245	1	0.159591	No
Zfp995	0.0387225	0.067533	0.072	0.031	1	0.0974295	No
Ncoa7	0.0388008	0.188502	0.303	0.218	1	0.271951	No
Lrrc20	0.0389156	0.0510178	0.029	0.004	1	0.0736032	No
Agrn	0.0389156	0.048093	0.029	0.004	1	0.0693835	No
Stil	0.0389156	0.0378246	0.029	0.004	1	0.0545694	No
Pafah1b1	0.0389644	0.128649	0.614	0.498	1	0.185601	No
Epm2aip1	0.0389922	-0.0851619	0.022	0.057	1	-0.122863	No
Ift22	0.0391687	0.0222493	0.029	0.004	1	0.0320989	No
Fam53b	0.039357	-0.264453	0.199	0.262	1	-0.381525	No
Polr1a	0.0393744	0.0613321	0.079	0.035	1	0.0884836	No
Mycbp2	0.0393906	0.179374	0.419	0.336	1	0.258781	No
Rpn1	0.0393987	0.10731	0.307	0.214	1	0.154816	No
Tlk1	0.0394518	-0.205491	0.181	0.249	1	-0.296461	No
Rarg	0.0394808	0.0866871	0.213	0.135	1	0.125063	No
Orai3	0.0395463	-0.127306	0.079	0.135	1	-0.183664	No
Dab2ip	0.0397007	-0.0896354	0.022	0.057	1	-0.129317	No
Crk	0.0397258	0.131001	0.148	0.087	1	0.188994	No
Kctd2	0.0400157	-0.140685	0.047	0.092	1	-0.202966	No
Gm47015	0.0401409	-0.0985154	0.025	0.061	1	-0.142128	No
Tcp11l2	0.0401524	-0.189283	0.206	0.279	1	-0.273078	No
Mdh1	0.0402217	-0.198239	0.639	0.668	1	-0.285998	No
Tbc1d10b	0.0403144	0.039052	0.134	0.074	1	0.0563401	No
Pfdn5	0.0403755	-0.127419	0.87	0.843	1	-0.183827	No
Usp47	0.0405722	-0.185224	0.137	0.201	1	-0.267221	No
Usp9x	0.0405726	0.0603719	0.235	0.153	1	0.0870983	No
Cdk11b	0.0406074	0.0777905	0.361	0.258	1	0.112228	No
Fam49b	0.0406108	0.11904	0.625	0.507	1	0.171738	No
Champ1	0.0406665	0.11259	0.09	0.044	1	0.162434	No
Ccnl1	0.0407216	0.19591	0.466	0.371	1	0.282638	No
Trim21	0.0407589	0.0778887	0.206	0.131	1	0.11237	No
Rb1	0.0409666	-0.117383	0.076	0.131	1	-0.169347	No
Asb13	0.0411356	0.100737	0.105	0.052	1	0.145332	No
Dtx3l	0.0411619	0.120412	0.394	0.297	1	0.173717	No
Sec63	0.0411717	-0.206739	0.217	0.275	1	-0.298261	No
Rpl32	0.0412044	0.0915516	0.964	0.974	1	0.132081	No
mt-Atp6	0.0412513	0.19781	0.708	0.646	1	0.28538	No
Cyb5r1	0.0412588	-0.185474	0.047	0.092	1	-0.267582	No
Marcksl1	0.041325	0.240264	0.119	0.066	1	0.346628	No
Usp31	0.0414097	0.0532888	0.018	0	1	0.0768795	No
Ttyh2	0.0414097	0.0456104	0.018	0	1	0.065802	No
Hist1h2bm	0.0414097	0.0446196	0.018	0	1	0.0643725	No
Nqo1	0.0414097	0.0438815	0.018	0	1	0.0633076	No
Tktl1	0.0414097	0.0420169	0.018	0	1	0.0606176	No
Gm47079	0.0414097	0.040317	0.018	0	1	0.0581652	No
Caskin2	0.0414097	0.0373926	0.018	0	1	0.0539461	No
Fkbpl	0.0414097	0.0341954	0.018	0	1	0.0493336	No
Cacnb3	0.0414097	0.0318054	0.018	0	1	0.0458855	No
Pfkfb1	0.0414097	0.0303186	0.018	0	1	0.0437405	No
Slc16a13	0.0414097	0.0302481	0.018	0	1	0.0436388	No
Eif4ebp3	0.0414097	0.0298712	0.018	0	1	0.043095	No
Gm38190	0.0414097	0.0262503	0.018	0	1	0.0378712	No
C130026I21Rik	0.0414097	0.0254213	0.018	0	1	0.0366752	No
Tspan3	0.0414194	0.130672	0.148	0.087	1	0.188519	No
Siah2	0.0416311	0.0159075	0.199	0.122	1	0.0229497	No
Chd3	0.0416971	0.205229	0.498	0.415	1	0.296083	No
Dhx57	0.0417115	-0.134136	0.025	0.061	1	-0.193517	No
Hip1	0.0418417	-0.28744	0.166	0.227	1	-0.414688	No
Stk11ip	0.0418892	-0.106436	0.025	0.061	1	-0.153554	No
Cep85l	0.042115	-0.181182	0.097	0.153	1	-0.26139	No
Katnbl1	0.0422465	0.116821	0.058	0.022	1	0.168537	No
Irf8	0.0425529	-0.270819	0.202	0.266	1	-0.39071	No
Dgcr6	0.0426141	0.0782818	0.09	0.044	1	0.112937	No
Tnfaip8l1	0.0426538	0.130913	0.134	0.079	1	0.188867	No
Usp22	0.0431184	-0.130567	0.054	0.1	1	-0.188368	No
Pml	0.0431241	0.145856	0.336	0.253	1	0.210425	No
Pgam5	0.0431774	-0.157695	0.076	0.127	1	-0.227506	No
Brwd3	0.0434601	0.0431136	0.116	0.061	1	0.0621998	No
Reep3	0.043487	0.101377	0.26	0.175	1	0.146256	No
Rassf1	0.0435328	0.0766431	0.271	0.183	1	0.110573	No
Glcci1	0.0436015	-0.356699	0.238	0.297	1	-0.514608	No
Zfp429	0.0436541	0.0682366	0.036	0.009	1	0.0984447	No
Dync1li2	0.0437015	-0.0837158	0.025	0.061	1	-0.120776	No
Sppl2a	0.0437509	0.111073	0.274	0.188	1	0.160245	No
Med12	0.0438599	0.0184531	0.249	0.162	1	0.0266222	No
Ddx43	0.043887	0.0952519	0.101	0.052	1	0.137419	No
Cd3eap	0.043908	0.150043	0.051	0.017	1	0.216466	No
Cbx1	0.0440108	0.113047	0.285	0.201	1	0.163092	No
Apeh	0.0440314	-0.196371	0.177	0.236	1	-0.283303	No
Hist2h2ac	0.0440719	0.0757636	0.058	0.022	1	0.109304	No
Mydgf	0.0440908	-0.202799	0.173	0.236	1	-0.292577	No
Actg2	0.0441397	0.123985	0.036	0.009	1	0.178873	No
Wdr66	0.0443842	0.0753698	0.036	0.009	1	0.108736	No
Nadsyn1	0.0443842	0.0497563	0.036	0.009	1	0.0717832	No
Rnf187	0.0445038	-0.201414	0.394	0.459	1	-0.290579	No
Chchd10	0.0445674	-0.285434	0.274	0.336	1	-0.411794	No
Lbr	0.0447476	0.168834	0.466	0.367	1	0.243575	No
Sesn3	0.0447658	0.152281	0.206	0.135	1	0.219695	No
Nsd1	0.0448038	0.111919	0.307	0.214	1	0.161465	No
Desi2	0.0448134	0.153971	0.195	0.127	1	0.222134	No
Blzf1	0.0448204	0.0555355	0.058	0.022	1	0.0801208	No
Plod1	0.0448253	0.0735626	0.043	0.013	1	0.106128	No
Mrpl1	0.0448596	0.0491944	0.065	0.026	1	0.0709725	No
Ddx5	0.0450165	-0.101861	0.968	0.978	1	-0.146955	No
Trib3	0.0452185	-0.0902421	0.014	0.044	1	-0.130192	No
Ltn1	0.0452412	-0.155987	0.072	0.122	1	-0.225041	No
Tapbp	0.045298	0.159336	0.726	0.638	1	0.229873	No
Ccnd2	0.0453495	0.179506	0.736	0.664	1	0.258972	No
Tmcc3	0.04545	-0.0940809	0.014	0.044	1	-0.13573	No
4930417O13Rik	0.04563	-0.166182	0.072	0.122	1	-0.239749	No
Naa35	0.0456883	0.101354	0.148	0.087	1	0.146223	No
Uqcrq	0.0457024	0.122318	0.585	0.467	1	0.176468	No
Osbpl11	0.0457395	-0.177463	0.079	0.131	1	-0.256024	No
Cox6a1	0.0461246	0.137925	0.617	0.511	1	0.198984	No
Rad21	0.0461638	0.107525	0.39	0.288	1	0.155126	No
Abcb1a	0.0462367	0.215686	0.22	0.148	1	0.311169	No
Phf1	0.0465112	-0.192453	0.148	0.21	1	-0.277651	No
Vasp	0.046532	-0.1433	0.686	0.703	1	-0.206739	No
Cep128	0.0465666	0.0577614	0.051	0.017	1	0.0833321	No
Snhg20	0.0466524	0.113285	0.094	0.048	1	0.163436	No
Ino80	0.0467468	0.0670189	0.119	0.066	1	0.0966878	No
Padi2	0.0468444	-0.0866016	0.007	0.031	1	-0.12494	No
Tsc22d1	0.0468444	-0.0947696	0.007	0.031	1	-0.136724	No
Gimap5	0.0468505	-0.250968	0.505	0.559	1	-0.362071	No
Ap4m1	0.0469874	0.0559205	0.051	0.017	1	0.0806762	No
Tanc1	0.0470889	0.0540133	0.043	0.013	1	0.0779248	No
Muc1	0.0470981	-0.0889872	0.014	0.044	1	-0.128381	No
Kctd9	0.0473016	-0.0886467	0.029	0.066	1	-0.12789	No
Celsr1	0.0473277	0.0596017	0.058	0.022	1	0.0859871	No
Gypc	0.0473635	0.0697732	0.09	0.044	1	0.100661	No
Abcb10	0.047438	-0.0644474	0.007	0.031	1	-0.0929779	No
Fbxo33	0.0474415	-0.228498	0.209	0.271	1	-0.329654	No
Slc37a2	0.0474817	-0.141902	0.072	0.122	1	-0.204721	No
Tpm3-rs7	0.047527	0.0676451	0.31	0.214	1	0.0975912	No
Got1	0.0475806	-0.216054	0.401	0.467	1	-0.311699	No
Tfdp1	0.0478189	0.08061	0.119	0.066	1	0.116296	No
Hira	0.0479596	-0.0147034	0.072	0.031	1	-0.0212125	No
Brd9	0.0480009	0.112777	0.173	0.109	1	0.162703	No
Pex6	0.0480222	-0.152193	0.072	0.122	1	-0.219568	No
Lrrc8b	0.048038	-0.0692119	0.007	0.031	1	-0.0998517	No
Wdfy2	0.048062	-0.0908123	0.029	0.066	1	-0.131014	No
Cct5	0.0481563	0.0571408	0.469	0.371	1	0.0824367	No
Reep5	0.0482689	0.0677814	0.859	0.769	1	0.0977878	No
Trmt1	0.0483198	0.0857365	0.112	0.061	1	0.123692	No
Ccr1	0.0483403	-0.0929024	0.007	0.031	1	-0.13403	No
Sntb1	0.048349	-0.145919	0.195	0.266	1	-0.210516	No
Clta	0.0483632	-0.11655	0.668	0.659	1	-0.168147	No
Plcb3	0.0485497	0.132039	0.094	0.048	1	0.190493	No
Agbl5	0.0486443	-0.0617565	0.007	0.031	1	-0.0890958	No
Rsph9	0.0486443	-0.0686893	0.007	0.031	1	-0.0990977	No
Chic2	0.0488108	-0.189424	0.35	0.419	1	-0.273282	No
Smap1	0.0488404	0.0981154	0.498	0.393	1	0.141551	No
Rbak	0.0489498	-0.0286276	0.007	0.031	1	-0.0413009	No
Psmc3ip	0.0489498	-0.0400411	0.007	0.031	1	-0.0577672	No
Nxnl2	0.0489498	-0.0547009	0.007	0.031	1	-0.0789168	No
Mtpap	0.0489642	-0.122605	0.076	0.127	1	-0.176881	No
Agtpbp1	0.0492218	-0.082551	0.029	0.066	1	-0.119096	No
Paip1	0.0493292	0.10771	0.177	0.114	1	0.155392	No
Rbm34	0.04977	0.0378974	0.083	0.039	1	0.0546744	No
Cdca7	0.0499974	0.0965064	0.087	0.044	1	0.139229	No
Sirt2	0.0500658	-0.175137	0.307	0.376	1	-0.25267	No
Tex2	0.0500687	0.0821976	0.148	0.087	1	0.118586	No
Thoc2	0.050205	0.110882	0.3	0.218	1	0.159969	No
Zfp748	0.0502465	0.0536353	0.051	0.017	1	0.0773794	No
Hnrnpul1	0.0505305	0.0650359	0.329	0.227	1	0.093827	No
Eif2b1	0.050619	0.0507432	0.083	0.039	1	0.073207	No
Dars	0.0507248	-0.198882	0.191	0.253	1	-0.286927	No
Yipf5	0.0508067	0.0810127	0.26	0.179	1	0.116877	No
Xpo5	0.0508785	-0.177391	0.069	0.118	1	-0.255921	No
Vps52	0.0508992	-0.168004	0.123	0.183	1	-0.242379	No
B3gntl1	0.0511362	-0.0958939	0.032	0.07	1	-0.138346	No
Vps54	0.0512059	0.0982338	0.253	0.166	1	0.141721	No
Isg20l2	0.05128	0.0767382	0.144	0.087	1	0.11071	No
Micos13	0.0513054	0.0908481	0.422	0.332	1	0.131066	No
Tmem101	0.0513494	-0.144305	0.04	0.079	1	-0.208189	No
Capn15	0.0516168	0.118326	0.069	0.031	1	0.170708	No
Nop58	0.0516315	0.195422	0.249	0.179	1	0.281934	No
Mapre1	0.0517451	-0.19572	0.339	0.402	1	-0.282364	No
Actg1	0.0517477	0.12116	0.996	1	1	0.174797	No
P2rx7	0.0518013	0.115159	0.094	0.048	1	0.166139	No
Nudt21	0.0518899	0.124519	0.408	0.31	1	0.179643	No
Prf1	0.0520222	-0.184961	0.076	0.127	1	-0.266842	No
Erf	0.0520757	-0.136738	0.018	0.048	1	-0.197271	No
Ap2b1	0.0523403	0.0912647	0.22	0.148	1	0.131667	No
Atg14	0.052565	-0.112279	0.018	0.048	1	-0.161985	No
Ppme1	0.0526892	0.10211	0.184	0.118	1	0.147314	No
Dhrs7	0.0528244	-0.162641	0.206	0.271	1	-0.234642	No
Mcmbp	0.0529336	0.135254	0.224	0.157	1	0.19513	No
Polr2j	0.0530849	0.15605	0.339	0.262	1	0.225132	No
Acsl1	0.0531888	0.0978457	0.076	0.035	1	0.141162	No
Cd55	0.0532141	0.0887726	0.13	0.074	1	0.128072	No
Irf2	0.0533841	0.115314	0.484	0.397	1	0.166364	No
Irf4	0.0534912	0.173844	0.267	0.192	1	0.250804	No
Rpsa	0.0536121	-0.134457	0.986	0.991	1	-0.193981	No
mt-Co2	0.0537511	-0.100624	0.91	0.943	1	-0.145169	No
Tm9sf3	0.0538248	0.0877437	0.365	0.275	1	0.126587	No
Psmc3	0.0539814	-0.203083	0.404	0.463	1	-0.292986	No
Elf1	0.0540174	0.087144	0.715	0.633	1	0.125722	No
Trac	0.0544367	-0.175244	0.556	0.598	1	-0.252823	No
Cul5	0.0544399	0.103388	0.188	0.122	1	0.149157	No
Tbcb	0.0544621	0.152574	0.321	0.245	1	0.220117	No
Mndal	0.0544627	0.147408	0.527	0.437	1	0.212664	No
C1galt1	0.0544933	0.147076	0.245	0.175	1	0.212186	No
Mtfr1l	0.0545441	-0.15602	0.134	0.192	1	-0.22509	No
Cnot6l	0.0545504	0.140796	0.282	0.21	1	0.203125	No
Zan	0.0545609	-0.075245	0.018	0.048	1	-0.108556	No
Zc3h10	0.0550696	-0.083899	0.018	0.048	1	-0.121041	No
Ccdc97	0.0550849	-0.0893263	0.069	0.118	1	-0.128871	No
Pim3	0.0551884	0.0979694	0.137	0.083	1	0.14134	No
Acadl	0.0553206	-0.138111	0.213	0.284	1	-0.199252	No
Ube2j1	0.0554697	0.0819451	0.332	0.236	1	0.118222	No
Tmx2	0.0554985	0.0716852	0.152	0.092	1	0.10342	No
Vopp1	0.0555355	-0.10725	0.13	0.192	1	-0.154729	No
Eif1ax	0.0560672	0.105667	0.325	0.24	1	0.152445	No
Lrrfip2	0.0560814	0.173003	0.141	0.087	1	0.249591	No
Taco1	0.0560989	-0.0641817	0.018	0.048	1	-0.0925946	No
Ggps1	0.0562276	0.0561187	0.184	0.118	1	0.0809622	No
Zbtb43	0.0562463	0.0152608	0.076	0.035	1	0.0220167	No
Tmem9b	0.0563446	0.175278	0.282	0.21	1	0.252873	No
Nop53	0.0564912	0.13378	0.495	0.389	1	0.193004	No
Sf3a3	0.0565949	0.0874709	0.231	0.157	1	0.126194	No
6330562C20Rik	0.0565954	-0.0138083	0	0.013	1	-0.0199212	No
Sh2d1b1	0.0565954	-0.0156215	0	0.013	1	-0.022537	No
Gpr35	0.0565954	-0.0166656	0	0.013	1	-0.0240433	No
Lefty1	0.0565954	-0.0177368	0	0.013	1	-0.0255888	No
Lmo7	0.0565954	-0.0177951	0	0.013	1	-0.0256728	No
BC043934	0.0565954	-0.0181644	0	0.013	1	-0.0262056	No
Tmod1	0.0565954	-0.0200846	0	0.013	1	-0.028976	No
Slc35f5	0.0565954	-0.0207243	0	0.013	1	-0.0298989	No
Gm17089	0.0565954	-0.0209397	0	0.013	1	-0.0302096	No
Kif18b	0.0565954	-0.0228024	0	0.013	1	-0.032897	No
Svip	0.0565954	-0.0230945	0	0.013	1	-0.0333184	No
Xlr3b	0.0565954	-0.0248512	0	0.013	1	-0.0358527	No
Gm50012	0.0565954	-0.0255156	0	0.013	1	-0.0368112	No
Klhdc8b	0.0565954	-0.0264876	0	0.013	1	-0.0382135	No
Muc4	0.0565954	-0.0267778	0	0.013	1	-0.0386322	No
Zfp518b	0.0565954	-0.0285278	0	0.013	1	-0.041157	No
Tspan6	0.0565954	-0.028894	0	0.013	1	-0.0416852	No
Ap1m2	0.0565954	-0.0328273	0	0.013	1	-0.0473598	No
Apol7e	0.0565954	-0.0332471	0	0.013	1	-0.0479654	No
Pheta1	0.0565954	-0.033271	0	0.013	1	-0.0479998	No
Ppp4r4	0.0565954	-0.033692	0	0.013	1	-0.0486073	No
Tceal8	0.0565954	-0.0343151	0	0.013	1	-0.0495062	No
Gm15672	0.0565954	-0.0364558	0	0.013	1	-0.0525945	No
Tmppe	0.0565954	-0.037067	0	0.013	1	-0.0534764	No
Gm44777	0.0565954	-0.0376399	0	0.013	1	-0.0543029	No
Gm21814	0.0565954	-0.0377228	0	0.013	1	-0.0544225	No
Pkib	0.0565954	-0.0379376	0	0.013	1	-0.0547325	No
Gm19705	0.0565954	-0.0408406	0	0.013	1	-0.0589205	No
2210408I21Rik	0.0565954	-0.0418703	0	0.013	1	-0.0604061	No
Tmem132a	0.0565954	-0.0426314	0	0.013	1	-0.0615042	No
1700019L13Rik	0.0565954	-0.0437554	0	0.013	1	-0.0631257	No
Ehd2	0.0565954	-0.0453106	0	0.013	1	-0.0653694	No
Fancb	0.0565954	-0.045551	0	0.013	1	-0.0657163	No
Oas1g	0.0565954	-0.045861	0	0.013	1	-0.0661634	No
Kctd1	0.0565954	-0.0471177	0	0.013	1	-0.0679764	No
Efnb1	0.0565954	-0.0495938	0	0.013	1	-0.0715488	No
Hist2h2ab	0.0565954	-0.0501902	0	0.013	1	-0.0724091	No
C530005A16Rik	0.0565954	-0.054135	0	0.013	1	-0.0781003	No
Pdf	0.0565954	-0.0591934	0	0.013	1	-0.0853981	No
Pard3b	0.0565954	-0.0723424	0	0.013	1	-0.104368	No
March5	0.0566369	0.206557	0.206	0.144	1	0.297998	No
Exd2	0.0566845	0.0912189	0.061	0.026	1	0.131601	No
Irgm2	0.0567134	0.0827897	0.195	0.127	1	0.11944	No
Ppp2r5d	0.0573636	0.0470953	0.141	0.083	1	0.0679442	No
Stt3b	0.0574963	0.0628652	0.177	0.114	1	0.0906953	No
Itgb2	0.0576168	-0.121433	0.625	0.642	1	-0.17519	No
Gm48161	0.0576562	-0.21125	0.155	0.214	1	-0.304769	No
Hist1h1c	0.0577598	0.18777	0.249	0.188	1	0.270895	No
Suz12	0.0578772	0.2082	0.31	0.24	1	0.300369	No
Gclm	0.0580303	0.100237	0.17	0.109	1	0.144612	No
Sf1	0.0583148	-0.218335	0.412	0.467	1	-0.314991	No
Tmem185a	0.0583772	-0.103469	0.043	0.083	1	-0.149274	No
Preb	0.0584435	-0.182584	0.152	0.21	1	-0.263413	No
Rmi1	0.0586342	-0.125561	0.04	0.079	1	-0.181147	No
Hdlbp	0.0586986	0.135351	0.314	0.236	1	0.19527	No
Map3k10	0.0587425	-0.0555086	0.018	0.048	1	-0.080082	No
Ubxn4	0.0587833	0.130076	0.44	0.336	1	0.18766	No
Arxes2	0.0588083	-0.0438449	0.004	0.022	1	-0.0632548	No
1700055D18Rik	0.0588083	-0.049676	0.004	0.022	1	-0.0716673	No
5033406O09Rik	0.0588083	-0.0582762	0.004	0.022	1	-0.0840748	No
Gm11696	0.0588083	-0.064086	0.004	0.022	1	-0.0924565	No
Ptpn21	0.0588083	-0.064597	0.004	0.022	1	-0.0931938	No
Mrnip	0.0588083	-0.0744978	0.004	0.022	1	-0.107478	No
Apoe	0.0588083	-0.0886751	0.004	0.022	1	-0.127931	No
1110059E24Rik	0.058926	0.116857	0.09	0.048	1	0.168589	No
Cct2	0.059136	0.126273	0.531	0.45	1	0.182173	No
Ammecr1	0.0591635	-0.139354	0.043	0.083	1	-0.201046	No
Dgkg	0.0592456	-0.0465634	0.004	0.022	1	-0.0671768	No
Nyap1	0.0592456	-0.0534203	0.004	0.022	1	-0.0770691	No
Trav19	0.0592456	-0.28807	0.004	0.022	1	-0.415597	No
Dcaf1	0.0593204	0.132156	0.13	0.079	1	0.190661	No
Mrpl33	0.0594189	0.10444	0.617	0.502	1	0.150676	No
Cct8	0.0594431	0.144468	0.44	0.345	1	0.208424	No
Zfp839	0.0596857	-0.0441408	0.004	0.022	1	-0.0636817	No
Lamc2	0.0596857	-0.0460117	0.004	0.022	1	-0.0663808	No
Tmem69	0.0596857	-0.0475212	0.004	0.022	1	-0.0685586	No
Gm50340	0.0596857	-0.0529464	0.004	0.022	1	-0.0763855	No
Cep55	0.0597214	0.0845409	0.025	0.004	1	0.121967	No
A930037H05Rik	0.0597214	0.0631822	0.025	0.004	1	0.0911526	No
Echdc2	0.0597214	0.0493886	0.025	0.004	1	0.0712527	No
Vav3	0.0597491	0.105006	0.116	0.066	1	0.151491	No
Spred2	0.059759	0.120322	0.079	0.039	1	0.173588	No
Ubl4a	0.0598258	0.043329	0.213	0.14	1	0.0625105	No
Tox	0.0599823	-0.174714	0.448	0.493	1	-0.252059	No
Cdc42bpb	0.0601057	0.0572692	0.025	0.004	1	0.082622	No
Pus7l	0.0601057	0.0339933	0.025	0.004	1	0.049042	No
Rorc	0.0601285	-0.0540692	0.004	0.022	1	-0.0780054	No
Cbx3	0.0602835	0.108446	0.397	0.301	1	0.156455	No
Edc4	0.0603584	-0.196031	0.065	0.109	1	-0.282814	No
Smndc1	0.060384	0.148395	0.39	0.306	1	0.214089	No
BC003965	0.060384	0.0968804	0.199	0.131	1	0.139769	No
1500015A07Rik	0.060492	0.056443	0.025	0.004	1	0.0814301	No
Tor4a	0.060519	-0.21791	0.112	0.166	1	-0.314377	No
Med19	0.0605509	0.00499199	0.105	0.057	1	0.00720192	No
Zkscan5	0.060574	-0.035836	0.004	0.022	1	-0.0517005	No
Sept6	0.0605768	0.130894	0.419	0.341	1	0.18884	No
Nolc1	0.0606571	0.112204	0.202	0.14	1	0.161876	No
Cnn2	0.0608427	-0.119337	0.816	0.825	1	-0.172167	No
Zfyve1	0.060931	-0.0169938	0.018	0.048	1	-0.0245169	No
Slc7a7	0.0610222	-0.0276389	0.004	0.022	1	-0.0398745	No
Pdgfb	0.0610222	-0.0318329	0.004	0.022	1	-0.0459252	No
Ehd1	0.0610964	-0.162712	0.242	0.31	1	-0.234743	No
C230024C17Rik	0.0612708	0.0772073	0.025	0.004	1	0.111387	No
Zfp867	0.0612708	0.0557346	0.025	0.004	1	0.080408	No
Slx1b	0.0612708	0.03534	0.025	0.004	1	0.0509849	No
Sh3glb2	0.0612928	0.0871117	0.188	0.122	1	0.125676	No
Fam13b	0.061446	0.0952517	0.181	0.118	1	0.137419	No
Tiprl	0.0614552	0.111022	0.271	0.192	1	0.160171	No
Ssh1	0.0614706	-0.176294	0.09	0.14	1	-0.254338	No
Dnajc24	0.0615479	-0.156598	0.09	0.14	1	-0.225923	No
Tab1	0.0616633	0.0550184	0.025	0.004	1	0.0793747	No
Kif11	0.0616633	0.0473582	0.025	0.004	1	0.0683235	No
Ctbs	0.0617509	0.046442	0.069	0.031	1	0.0670017	No
Fis1	0.0617533	-0.113775	0.718	0.738	1	-0.164142	No
D130040H23Rik	0.0617534	-0.153595	0.065	0.109	1	-0.22159	No
Cnbp	0.0617952	-0.0991029	0.834	0.869	1	-0.142975	No
Aldh16a1	0.0619534	-0.172308	0.076	0.122	1	-0.248588	No
Hace1	0.0619733	-0.0732548	0.022	0.052	1	-0.105684	No
Fyco1	0.0620014	-0.183364	0.054	0.096	1	-0.264539	No
Igkc	0.0620149	0.275335	0.072	0.035	1	0.397224	No
Nop56	0.0620431	0.0691165	0.206	0.14	1	0.099714	No
Qsox2	0.0620578	0.0407427	0.025	0.004	1	0.0587793	No
Cops3	0.0621163	0.0887671	0.141	0.087	1	0.128064	No
Ago3	0.0621192	0.12213	0.09	0.048	1	0.176197	No
Psmg2	0.0623314	0.087433	0.155	0.096	1	0.126139	No
Extl3	0.0623465	0.0828903	0.054	0.022	1	0.119585	No
Top3b	0.0624123	0.066213	0.105	0.057	1	0.0955251	No
Txndc11	0.062428	-0.206365	0.097	0.148	1	-0.297722	No
Cep89	0.0624545	0.0456608	0.025	0.004	1	0.0658746	No
Slc26a10	0.0624545	0.0300638	0.025	0.004	1	0.043373	No
BC055324	0.0624545	0.0255387	0.025	0.004	1	0.0368446	No
Glrx	0.0625204	-0.0945578	0.617	0.659	1	-0.136418	No
Mrpl50	0.0625713	-0.121056	0.054	0.096	1	-0.174647	No
Mus81	0.062604	-0.128142	0.043	0.083	1	-0.18487	No
Slc35b4	0.0626388	-0.171408	0.065	0.109	1	-0.24729	No
Bloc1s3	0.062641	0.0574279	0.061	0.026	1	0.082851	No
Jade1	0.0626823	0.127052	0.101	0.057	1	0.183297	No
Topors	0.0627051	0.0194643	0.17	0.105	1	0.0280811	No
Ppp4r1	0.0628115	0.104087	0.079	0.039	1	0.150166	No
Cnot3	0.0628663	0.113946	0.173	0.114	1	0.164389	No
2310009B15Rik	0.0630195	0.0845617	0.079	0.039	1	0.121997	No
Abcf3	0.0630474	-0.122067	0.061	0.105	1	-0.176105	No
Trim11	0.0631346	0.11552	0.166	0.109	1	0.166661	No
Pcif1	0.0632866	-0.182206	0.274	0.328	1	-0.262868	No
Fcrl6	0.0632906	-0.0842132	0.011	0.035	1	-0.121494	No
Gimap3	0.0633109	-0.175557	0.841	0.873	1	-0.253275	No
Ctbp1	0.0633938	-0.170302	0.39	0.441	1	-0.245694	No
Phtf2	0.0635872	0.098578	0.123	0.07	1	0.142218	No
Gnpda2	0.063799	-0.21054	0.134	0.188	1	-0.303744	No
Frmd4b	0.063899	0.0807779	0.184	0.118	1	0.116538	No
Mitd1	0.0639607	0.144761	0.217	0.153	1	0.208846	No
Slfn1	0.0642473	0.0674544	0.412	0.306	1	0.0973161	No
Tut4	0.0642729	0.135181	0.513	0.419	1	0.195025	No
Ankrd52	0.0642795	0.0686405	0.079	0.039	1	0.0990273	No
Canx	0.0644324	0.163571	0.484	0.38	1	0.235984	No
Lncpint	0.0645773	0.0651425	0.217	0.148	1	0.0939808	No
Map4k2	0.0645803	0.0937768	0.3	0.218	1	0.135291	No
Morc3	0.0647214	0.061671	0.271	0.197	1	0.0889725	No
Med20	0.0648073	0.073415	0.097	0.052	1	0.105916	No
Snu13	0.0648583	0.145659	0.487	0.397	1	0.210142	No
Cxcr4	0.0649678	-0.314488	0.202	0.262	1	-0.45371	No
Mterf4	0.0649941	0.0955677	0.047	0.017	1	0.137875	No
Fam120b	0.065014	-0.188065	0.123	0.179	1	-0.27132	No
Spata13	0.0650153	-0.16693	0.242	0.31	1	-0.240829	No
Nudt1	0.0652883	-0.106188	0.054	0.096	1	-0.153196	No
Cracr2a	0.0653823	-0.0403213	0.011	0.035	1	-0.0581714	No
Zcchc4	0.0653823	-0.042362	0.011	0.035	1	-0.0611155	No
Ifit3b	0.0656649	0.122177	0.155	0.1	1	0.176265	No
Slc35e4	0.0657363	-0.0480309	0.011	0.035	1	-0.069294	No
Cdk5rap3	0.0657979	0.0971705	0.177	0.118	1	0.140187	No
Slc7a1	0.0658834	0.141186	0.108	0.061	1	0.203689	No
Spop	0.0659643	0.0938572	0.256	0.179	1	0.135407	No
Oasl2	0.0660403	0.101889	0.04	0.013	1	0.146994	No
Nup160	0.0660571	0.0123536	0.061	0.026	1	0.0178224	No
Myg1	0.0661564	0.0882027	0.112	0.066	1	0.12725	No
Dmac1	0.0662015	0.0664179	0.162	0.105	1	0.0958207	No
Med16	0.0662294	-0.16082	0.076	0.122	1	-0.232015	No
Ppp1r14b	0.0662411	0.0924317	0.245	0.175	1	0.133351	No
Bicd2	0.0663298	0.047741	0.123	0.07	1	0.0688757	No
Nudt16	0.0663549	-0.121652	0.058	0.1	1	-0.175506	No
Rps6ka1	0.0663771	-0.236251	0.394	0.432	1	-0.340838	No
Gm17251	0.0664493	-0.0370833	0.011	0.035	1	-0.0534999	No
Kdm6b	0.0665601	0.108233	0.227	0.157	1	0.156148	No
Cnih1	0.0665767	-0.178262	0.162	0.218	1	-0.257178	No
Polr3g	0.0666762	0.0665666	0.04	0.013	1	0.0960353	No
Taok2	0.0666908	-0.102964	0.051	0.092	1	-0.148546	No
Igf1r	0.0667197	0.0873674	0.047	0.017	1	0.126045	No
Casp8ap2	0.0667803	0.0585413	0.162	0.1	1	0.0844573	No
Tmem131l	0.0668095	0.152363	0.166	0.109	1	0.219813	No
Anapc7	0.0668927	0.105526	0.101	0.057	1	0.152242	No
Med11	0.0669037	0.157157	0.249	0.183	1	0.22673	No
Katna1	0.066911	0.0510664	0.202	0.135	1	0.0736732	No
Tgif2	0.0669431	0.0756363	0.097	0.052	1	0.10912	No
Plpp6	0.067063	-0.104674	0.025	0.057	1	-0.151012	No
Fancl	0.0671401	-0.108402	0.058	0.1	1	-0.156391	No
Hnrnpl	0.0672495	-0.121743	0.711	0.672	1	-0.175639	No
Tusc2	0.0674159	-0.109763	0.051	0.092	1	-0.158355	No
Yeats2	0.0674364	-0.0571075	0.04	0.079	1	-0.0823887	No
Pck2	0.067484	0.0851016	0.09	0.048	1	0.122776	No
Dusp16	0.0675024	-0.107278	0.047	0.087	1	-0.154769	No
Slc25a53	0.0675306	0.0612213	0.032	0.009	1	0.0883237	No
Tlr1	0.0675682	-0.125295	0.061	0.105	1	-0.180762	No
Tmem104	0.0676047	0.0395319	0.054	0.022	1	0.0570325	No
Clint1	0.0676092	0.177509	0.538	0.441	1	0.256092	No
Timm13	0.0676666	0.15264	0.469	0.384	1	0.220213	No
Clec2i	0.0678909	0.0743964	0.047	0.017	1	0.107331	No
Tagap1	0.0678942	0.0474825	0.032	0.009	1	0.0685028	No
Atp10a	0.068103	0.0806556	0.09	0.048	1	0.116361	No
Zfp282	0.0681864	0.0538216	0.047	0.017	1	0.0776482	No
Mier2	0.0682341	0.107917	0.065	0.031	1	0.155691	No
Hist1h2bc	0.0682595	0.0634983	0.032	0.009	1	0.0916086	No
Slc25a26	0.0682595	0.0619798	0.032	0.009	1	0.0894179	No
Wdr75	0.0683103	0.0817727	0.09	0.048	1	0.117973	No
Gbf1	0.0683927	0.0543634	0.173	0.109	1	0.0784297	No
Commd7	0.06842	-0.132279	0.256	0.319	1	-0.190838	No
Ccr10	0.0684711	0.0832441	0.014	0	1	0.120096	No
Xlr	0.0684711	0.0614405	0.014	0	1	0.0886399	No
Inka1	0.0684711	0.046093	0.014	0	1	0.0664981	No
Ppp1r12b	0.0684711	0.0449234	0.014	0	1	0.0648107	No
Gm42829	0.0684711	0.042219	0.014	0	1	0.0609091	No
Osgin1	0.0684711	0.0395639	0.014	0	1	0.0570787	No
Galnt9	0.0684711	0.0379211	0.014	0	1	0.0547085	No
Dapl1	0.0684711	0.0376749	0.014	0	1	0.0543534	No
Nat8f1	0.0684711	0.0375225	0.014	0	1	0.0541335	No
Zfp300	0.0684711	0.0374265	0.014	0	1	0.053995	No
Adm	0.0684711	0.0372297	0.014	0	1	0.0537111	No
Aldh1b1	0.0684711	0.0366143	0.014	0	1	0.0528233	No
9930014A18Rik	0.0684711	0.0355311	0.014	0	1	0.0512606	No
Trav9d-4	0.0684711	0.0293996	0.014	0	1	0.0424147	No
Gm2245	0.0684711	0.0289161	0.014	0	1	0.0417172	No
Gm48855	0.0684711	0.0288265	0.014	0	1	0.0415878	No
B630019A10Rik	0.0684711	0.0287568	0.014	0	1	0.0414873	No
Mfsd4a	0.0684711	0.028712	0.014	0	1	0.0414227	No
1700034P13Rik	0.0684711	0.0249065	0.014	0	1	0.0359324	No
Hist1h2ak	0.0684711	0.0240588	0.014	0	1	0.0347096	No
Ckap2l	0.0684711	0.0207336	0.014	0	1	0.0299123	No
Klri2	0.0684711	0.0205823	0.014	0	1	0.0296939	No
Bag2	0.0684711	0.0197406	0.014	0	1	0.0284797	No
Brip1	0.0684711	0.0196588	0.014	0	1	0.0283616	No
Gm4258	0.0684711	0.0183837	0.014	0	1	0.0265221	No
Chtf18	0.0684711	0.0178373	0.014	0	1	0.0257338	No
Uhrf1bp1	0.0684711	0.0177605	0.014	0	1	0.025623	No
Hnrnpab	0.0685336	0.148423	0.606	0.511	1	0.214128	No
Shprh	0.0686305	0.0410275	0.079	0.039	1	0.0591901	No
Zc3h12a	0.0687297	0.18322	0.321	0.245	1	0.264331	No
Wdr92	0.0688279	-0.14893	0.029	0.061	1	-0.21486	No
Fndc3a	0.0689486	0.0871952	0.227	0.157	1	0.125796	No
Gnb2	0.0690678	-0.116761	0.783	0.843	1	-0.168451	No
Areg	0.0691286	0.26008	0.231	0.162	1	0.375216	No
Dclre1c	0.0692377	-0.119834	0.058	0.1	1	-0.172884	No
Rab3ip	0.0692738	0.0854797	0.119	0.07	1	0.123321	No
Twf1	0.0693515	0.0716132	0.137	0.083	1	0.103316	No
Bnip2	0.0693562	0.0014565	0.329	0.231	1	0.00210129	No
Cul4b	0.0695487	-0.164892	0.101	0.153	1	-0.237889	No
Trappc8	0.0696794	0.0299868	0.047	0.017	1	0.0432618	No
Rbm4	0.0697222	-0.109544	0.069	0.114	1	-0.158038	No
Hmgb1	0.0697287	-0.117107	0.744	0.751	1	-0.16895	No
Pprc1	0.0698077	0.0407083	0.054	0.022	1	0.0587296	No
Trim30a	0.0700688	0.123323	0.397	0.323	1	0.177917	No
Xcl1	0.0700872	-0.169226	0.025	0.057	1	-0.244141	No
Pwp2	0.07011	0.0522327	0.032	0.009	1	0.0753559	No
Rtp4	0.0702373	0.0453622	0.487	0.38	1	0.0654438	No
Stk38	0.0702569	0.123329	0.289	0.21	1	0.177927	No
Cd8b1	0.0704281	0.117872	0.072	0.035	1	0.170053	No
Nsmce4a	0.0705123	-0.156915	0.274	0.341	1	-0.226381	No
Ubald2	0.0705752	0.171563	0.776	0.668	1	0.247513	No
Gtf2i	0.0706949	0.0260075	0.116	0.066	1	0.0375209	No
Pdp2	0.0708616	0.0337076	0.032	0.009	1	0.0486298	No
Inpp5f	0.0708749	0.0963037	0.141	0.087	1	0.138937	No
Ehd3	0.0709083	0.108601	0.072	0.035	1	0.156678	No
Ada	0.0709083	0.0578872	0.072	0.035	1	0.0835135	No
Zfp280b	0.0709337	0.055086	0.04	0.013	1	0.0794723	No
Gbp4	0.071033	0.116738	0.545	0.445	1	0.168418	No
Stat5a	0.0711255	0.10647	0.195	0.131	1	0.153603	No
Vrk1	0.0711366	0.0396628	0.31	0.223	1	0.0572214	No
Zap70	0.0711905	-0.245449	0.487	0.493	1	-0.354108	No
Ptpn9	0.071197	0.0399404	0.108	0.061	1	0.0576218	No
Fhl3	0.0712399	0.0314848	0.032	0.009	1	0.0454229	No
Vipas39	0.0712466	-0.204561	0.094	0.14	1	-0.295119	No
Ung	0.0712702	0.0492567	0.04	0.013	1	0.0710624	No
Gm28901	0.0712702	0.0427853	0.04	0.013	1	0.0617261	No
Rrm2b	0.0712868	-0.139608	0.065	0.109	1	-0.201412	No
Nop9	0.0713037	0.0926627	0.141	0.087	1	0.133684	No
mt-Cytb	0.0713074	-0.148059	0.834	0.83	1	-0.213604	No
Dglucy	0.0716199	0.0262505	0.032	0.009	1	0.0378715	No
9930111J21Rik2	0.0718981	0.0742658	0.224	0.153	1	0.107143	No
Lxn	0.0719408	-0.123491	0.079	0.127	1	-0.17816	No
Wnk1	0.0720402	-0.20694	0.65	0.69	1	-0.298552	No
Brd3	0.0721476	0.0838607	0.101	0.057	1	0.120985	No
Ccr4	0.0722734	0.16885	0.22	0.153	1	0.243598	No
Plekhm2	0.0725166	0.0484057	0.079	0.039	1	0.0698347	No
Pik3ap1	0.072644	-0.0711489	0.025	0.057	1	-0.102646	No
Laptm4a	0.072758	-0.125313	0.422	0.48	1	-0.180788	No
Gm8797	0.0728507	0.0775968	0.375	0.288	1	0.111949	No
4833439L19Rik	0.0728583	0.0667532	0.184	0.122	1	0.0963044	No
Inppl1	0.0729694	0.0750558	0.101	0.057	1	0.108283	No
Ptrh2	0.0731386	0.0824135	0.094	0.052	1	0.118898	No
Gpsm3	0.073428	-0.102464	0.505	0.563	1	-0.147824	No
Stxbp1	0.0734959	-0.0967585	0.014	0.039	1	-0.139593	No
Wdr36	0.0735074	0.000912691	0.134	0.079	1	0.00131673	No
Arhgef3	0.0737945	0.0500692	0.227	0.157	1	0.0722346	No
Mecp2	0.0738022	0.0901291	0.159	0.1	1	0.130029	No
Gjb2	0.0738551	-0.0911362	0.014	0.039	1	-0.131482	No
Rexo2	0.0738724	0.198133	0.455	0.376	1	0.285846	No
Cklf	0.0738755	0.168627	0.343	0.275	1	0.243278	No
H3f3a	0.0739898	-0.0830752	0.888	0.873	1	-0.119852	No
Metap1	0.0741514	0.0297799	0.119	0.07	1	0.0429633	No
Prdm2	0.0741758	0.122772	0.134	0.083	1	0.177122	No
2310033P09Rik	0.0743056	0.0437816	0.159	0.1	1	0.0631635	No
Kcnk7	0.0743203	0.0231464	0.047	0.017	1	0.0333933	No
Ubac2	0.0743265	-0.196261	0.264	0.319	1	-0.283145	No
Dus1l	0.0743597	-0.105322	0.097	0.148	1	-0.151947	No
Bhlhe40	0.0746172	0.107945	0.675	0.576	1	0.155731	No
Ndufv2	0.0746748	0.0873879	0.444	0.371	1	0.126074	No
Rps27a	0.0747231	0.0716676	0.971	0.965	1	0.103394	No
Helz2	0.0747568	0.127842	0.296	0.218	1	0.184437	No
Ephx1	0.0748741	-0.182953	0.173	0.227	1	-0.263946	No
Ncl	0.0751659	0.163458	0.69	0.598	1	0.23582	No
Zfp358	0.0753062	-0.0879747	0.014	0.039	1	-0.126921	No
Klhl24	0.07533	-0.206551	0.116	0.166	1	-0.297991	No
Aco2	0.0754744	0.0977785	0.282	0.205	1	0.141065	No
Mon1a	0.0756057	0.051185	0.072	0.035	1	0.0738444	No
Scfd1	0.0756486	0.0642568	0.155	0.1	1	0.0927029	No
Nt5c	0.0756769	0.0772869	0.57	0.45	1	0.111501	No
Cstf1	0.0757129	-0.0607042	0.051	0.092	1	-0.0875777	No
Grpel2	0.0758144	0.0937659	0.083	0.044	1	0.135276	No
Cd44	0.0759226	0.123855	0.484	0.402	1	0.178685	No
Snrpd1	0.075953	0.113421	0.365	0.288	1	0.163632	No
Nsun2	0.0759786	0.106699	0.195	0.131	1	0.153934	No
Gltp	0.0759964	0.134093	0.365	0.284	1	0.193455	No
Eef2	0.0760284	-0.106814	0.971	0.974	1	-0.154101	No
Vps18	0.0760404	-0.0890624	0.014	0.039	1	-0.12849	No
Setdb1	0.0761014	0.0891662	0.123	0.074	1	0.12864	No
Sat1	0.0761643	-0.169202	0.578	0.616	1	-0.244107	No
Acadm	0.0761873	0.111913	0.094	0.052	1	0.161456	No
Rpusd4	0.0762446	-0.0776607	0.054	0.096	1	-0.112041	No
Slc7a6os	0.0762865	0.0519424	0.083	0.044	1	0.074937	No
Retreg2	0.0765288	-0.192016	0.184	0.236	1	-0.27702	No
Setdb2	0.0765929	0.12885	0.105	0.061	1	0.185891	No
H2-T24	0.0766318	0.127907	0.195	0.135	1	0.184531	No
Gtf3c5	0.076764	0.0742327	0.065	0.031	1	0.107095	No
Dyrk1a	0.0767811	0.0980266	0.123	0.074	1	0.141422	No
Klhl25	0.0771137	-0.08823	0.029	0.061	1	-0.127289	No
Ppp2cb	0.0771322	0.119837	0.249	0.179	1	0.172888	No
Ccdc184	0.0774791	0.161983	0.076	0.039	1	0.233692	No
Mgme1	0.0775264	-0.0757992	0.014	0.039	1	-0.109355	No
Amz2	0.0776578	-0.266988	0.191	0.245	1	-0.385182	No
Vars	0.0778008	0.0403596	0.249	0.175	1	0.0582266	No
Tnip2	0.0779578	0.0925464	0.083	0.044	1	0.133516	No
Ndufa6	0.0780403	0.0813108	0.74	0.659	1	0.117307	No
Nek9	0.0781677	0.0725083	0.112	0.066	1	0.104607	No
Ktn1	0.0781808	0.0326024	0.141	0.087	1	0.0470354	No
Phka2	0.0781811	-0.106759	0.032	0.066	1	-0.15402	No
Ankrd13a	0.0782463	-0.10679	0.213	0.279	1	-0.154065	No
Zfp607a	0.0782783	-0.0651378	0.014	0.039	1	-0.093974	No
Ccnh	0.0782842	0.0559957	0.213	0.148	1	0.0807847	No
Nbas	0.0783087	-0.125976	0.04	0.074	1	-0.181745	No
Arhgap45	0.0783666	-0.162906	0.625	0.638	1	-0.235024	No
Itm2b	0.0785324	-0.0550776	0.968	0.961	1	-0.0794602	No
Hibch	0.0786564	-0.0832022	0.014	0.039	1	-0.120035	No
Creb3	0.0786887	0.133419	0.235	0.17	1	0.192483	No
Pgk1	0.078767	0.117534	0.718	0.655	1	0.169565	No
Cmas	0.0787718	0.083829	0.383	0.301	1	0.12094	No
Thrap3	0.0788038	-0.2025	0.401	0.459	1	-0.292145	No
Zfp617	0.0788674	-0.142161	0.043	0.079	1	-0.205094	No
Hcfc2	0.0788985	-0.129073	0.036	0.07	1	-0.186213	No
Setd7	0.0789637	0.0304621	0.072	0.035	1	0.0439476	No
Stat3	0.0790302	0.0803812	0.686	0.603	1	0.115966	No
Zdhhc2	0.0791391	0.109575	0.242	0.175	1	0.158083	No
Epsti1	0.0792437	0.161069	0.487	0.41	1	0.232374	No
Jkamp	0.0792486	-0.110019	0.116	0.17	1	-0.158724	No
Washc1	0.0792526	-0.189597	0.134	0.183	1	-0.273531	No
Ak6	0.0794457	0.103953	0.202	0.14	1	0.149972	No
Atxn7	0.0798508	0.0657845	0.123	0.074	1	0.094907	No
Snhg4	0.0799041	0.0527044	0.083	0.044	1	0.0760363	No
Klhdc4	0.0799192	0.0313802	0.119	0.07	1	0.045272	No
Polr3gl	0.0800123	-0.0572333	0.069	0.114	1	-0.0825701	No
Synrg	0.0800385	0.125713	0.162	0.109	1	0.181366	No
Cep162	0.0800737	0.0615664	0.065	0.031	1	0.0888216	No
Amd1	0.0801809	0.0832915	0.134	0.083	1	0.120164	No
Bcl11b	0.0802115	-0.166028	0.289	0.354	1	-0.239528	No
Zup1	0.0802503	0.0629138	0.282	0.201	1	0.0907654	No
Sclt1	0.0803485	-0.0458731	0.029	0.061	1	-0.066181	No
Gid4	0.0803546	0.0574081	0.065	0.031	1	0.0828224	No
Eogt	0.0804205	-0.155507	0.04	0.074	1	-0.224349	No
Rsad2	0.0807729	0.165768	0.141	0.092	1	0.239152	No
5830408C22Rik	0.0809483	-0.0427084	0.029	0.061	1	-0.0616152	No
Fkbp2	0.0809882	0.0635917	0.256	0.192	1	0.0917434	No
Brd2	0.0810395	-0.224484	0.419	0.454	1	-0.323863	No
Dusp10	0.0812409	0.183365	0.307	0.231	1	0.26454	No
BC005624	0.0813753	-0.144867	0.217	0.279	1	-0.208999	No
Topbp1	0.0814358	0.0768494	0.148	0.096	1	0.11087	No
Bicral	0.0816543	-0.172114	0.058	0.096	1	-0.248308	No
Frs2	0.0817334	0.033346	0.09	0.048	1	0.0481081	No
Birc5	0.0817353	-0.0517771	0.014	0.039	1	-0.0746985	No
Adap1	0.0817484	-0.0974389	0.162	0.227	1	-0.140575	No
Cog6	0.0820225	-0.0517158	0.054	0.096	1	-0.0746101	No
Jak2	0.0822394	0.14411	0.35	0.262	1	0.207906	No
Taf10	0.0823375	0.0937479	0.635	0.563	1	0.13525	No
Tes	0.0823784	-0.173543	0.527	0.576	1	-0.250369	No
Ccng2	0.0823892	-0.236012	0.209	0.258	1	-0.340494	No
Xxylt1	0.0824638	-0.0774168	0.029	0.061	1	-0.111689	No
Junb	0.0826269	0.117255	0.946	0.921	1	0.169163	No
Snhg5	0.0828097	-0.176734	0.047	0.083	1	-0.254974	No
Ripor1	0.0830504	0.0672437	0.116	0.07	1	0.0970121	No
Trmt1l	0.0832601	0.103574	0.141	0.092	1	0.149425	No
Haus4	0.0833791	-0.133282	0.072	0.114	1	-0.192286	No
Galt	0.0836274	-0.188973	0.079	0.122	1	-0.272631	No
Mast4	0.0836863	0.100078	0.076	0.039	1	0.144382	No
Sertad3	0.0836863	0.0825935	0.076	0.039	1	0.119157	No
E030030I06Rik	0.0836927	0.0551294	0.058	0.026	1	0.0795348	No
Taf13	0.0837848	0.0749905	0.094	0.052	1	0.108188	No
9930021J03Rik	0.0837889	0.0320811	0.065	0.031	1	0.0462832	No
Got2	0.0838164	0.104777	0.238	0.17	1	0.151161	No
Coil	0.0840022	0.0715924	0.058	0.026	1	0.103286	No
Prdx2	0.0841659	0.0992647	0.458	0.376	1	0.143209	No
Ccni	0.0841798	-0.161502	0.357	0.41	1	-0.232998	No
Dph5	0.0842077	-0.0852884	0.036	0.07	1	-0.123045	No
Crtap	0.0842643	0.0824645	0.094	0.052	1	0.118971	No
Tbc1d20	0.0843407	0.104304	0.162	0.109	1	0.150479	No
Gna12	0.0843659	0.00547038	0.072	0.035	1	0.00789208	No
Nap1l1	0.0844343	0.105706	0.458	0.367	1	0.152501	No
Fbxw7	0.0846658	0.0543162	0.065	0.031	1	0.0783618	No
Fbxw9	0.0847912	-0.116081	0.018	0.044	1	-0.16747	No
Gdi1	0.0849099	-0.131726	0.177	0.236	1	-0.190041	No
Itpkb	0.0849332	0.0516032	0.477	0.367	1	0.0744476	No
H2-Q1	0.0850406	-0.0704908	0.069	0.114	1	-0.101697	No
Stx4a	0.0850495	0.0920327	0.282	0.21	1	0.132775	No
C030006K11Rik	0.0851641	-0.106456	0.043	0.079	1	-0.153583	No
Stim1	0.0854003	0.082982	0.256	0.183	1	0.119718	No
Pgd	0.085434	0.0618395	0.245	0.175	1	0.0892155	No
March3	0.085455	-0.0631011	0.032	0.066	1	-0.0910356	No
Pdcd10	0.0854915	0.0973192	0.502	0.419	1	0.140402	No
Gyg	0.0856102	-0.19173	0.177	0.231	1	-0.276609	No
Cnot1	0.085729	-0.191347	0.166	0.218	1	-0.276056	No
Tubd1	0.0858952	-0.0968506	0.007	0.026	1	-0.139726	No
Mtmr10	0.0858985	0.0987361	0.051	0.022	1	0.142446	No
Rabl3	0.0859241	-0.0943498	0.018	0.044	1	-0.136118	No
Dennd4c	0.0861154	0.0547717	0.076	0.039	1	0.0790189	No
Cyb5b	0.0861631	0.088256	0.202	0.14	1	0.127327	No
Il6ra	0.0863692	0.0822189	0.134	0.083	1	0.118617	No
Flcn	0.0863724	-0.135123	0.069	0.109	1	-0.194942	No
Ggt7	0.0864126	-0.0742146	0.007	0.026	1	-0.107069	No
Rwdd1	0.0864154	0.0966053	0.502	0.406	1	0.139372	No
Kmt2d	0.0864186	0.0919475	0.166	0.109	1	0.132652	No
Etv5	0.0866862	-0.0738582	0.018	0.044	1	-0.106555	No
Lig1	0.0866952	0.071838	0.094	0.052	1	0.10364	No
Fen1	0.0867441	0.0835264	0.116	0.07	1	0.120503	No
Ppil4	0.0868208	0.0863637	0.199	0.14	1	0.124597	No
Ppp1r12c	0.0868424	0.0703869	0.202	0.14	1	0.101547	No
Dcun1d1	0.0869106	-0.128318	0.13	0.183	1	-0.185123	No
E130102H24Rik	0.0869325	-0.0645567	0.007	0.026	1	-0.0931356	No
Morn2	0.0869325	-0.065164	0.007	0.026	1	-0.0940117	No
1810034E14Rik	0.0869325	-0.0777051	0.007	0.026	1	-0.112105	No
Rin2	0.0869325	-0.0881384	0.007	0.026	1	-0.127157	No
Pglyrp2	0.0869824	0.0903339	0.282	0.214	1	0.130324	No
Hmg20a	0.0869994	0.056695	0.105	0.061	1	0.0817937	No
Acat2	0.0871161	-0.100629	0.036	0.07	1	-0.145177	No
Mrpl13	0.0874366	0.030407	0.209	0.14	1	0.0438681	No
Cyth2	0.0875672	-0.188749	0.191	0.245	1	-0.272307	No
Tjp3	0.0876277	-0.101447	0.043	0.079	1	-0.146357	No
Rapgef1	0.0876454	0.0872266	0.159	0.105	1	0.125841	No
Aff4	0.0879296	-0.110944	0.22	0.284	1	-0.160058	No
Hyal2	0.0879799	-0.0437504	0.007	0.026	1	-0.0631185	No
Cul7	0.0879799	-0.0627349	0.007	0.026	1	-0.0905074	No
Rbbp9	0.0879799	-0.0714499	0.007	0.026	1	-0.10308	No
Gzmc	0.0880438	0.077295	0.076	0.039	1	0.111513	No
Gins4	0.0880932	0.0604479	0.144	0.092	1	0.0872078	No
Borcs8	0.0882419	-0.115655	0.365	0.428	1	-0.166856	No
Mir22hg	0.0883221	-0.123578	0.043	0.079	1	-0.178285	No
Mgat1	0.0884129	0.0834721	0.159	0.105	1	0.120425	No
Smad5	0.0886576	0.0927887	0.087	0.048	1	0.133866	No
Cdk7	0.088866	-0.120493	0.09	0.135	1	-0.173835	No
Ydjc	0.08899	0.0529676	0.051	0.022	1	0.0764162	No
Rab3a	0.0890374	-0.0468253	0.007	0.026	1	-0.0675546	No
Cdk5	0.0891859	0.0568467	0.159	0.105	1	0.0820124	No
Grina	0.089194	-0.197697	0.361	0.406	1	-0.285216	No
4933412E12Rik	0.0891998	-0.0678336	0.036	0.07	1	-0.0978632	No
Gstcd	0.0893965	-0.0774663	0.018	0.044	1	-0.11176	No
Gpat4	0.0894294	0.0560274	0.166	0.109	1	0.0808304	No
Ncmap	0.0894767	-0.142697	0.079	0.122	1	-0.205868	No
Atp6v1h	0.0895208	-0.110702	0.181	0.24	1	-0.159709	No
Minpp1	0.0895309	-0.151101	0.119	0.17	1	-0.217993	No
Gm44148	0.08957	-0.0397459	0.007	0.026	1	-0.0573412	No
Spi1	0.08957	-0.0535812	0.007	0.026	1	-0.0773013	No
Chst12	0.0895897	0.0664781	0.126	0.079	1	0.0959077	No
Rab4a	0.0896242	-0.173911	0.065	0.105	1	-0.250901	No
Arf3	0.0898426	0.0846385	0.278	0.205	1	0.122108	No
Tent5c	0.0898826	-0.195909	0.264	0.319	1	-0.282636	No
Vgll4	0.0899043	-0.218688	0.357	0.406	1	-0.315501	No
Hsdl1	0.0900402	0.0973629	0.051	0.022	1	0.140465	No
Uxt	0.0901125	0.0675079	0.116	0.07	1	0.0973933	No
Ppp4r3a	0.090171	0.177706	0.271	0.201	1	0.256376	No
Bpgm	0.0902219	-0.167275	0.069	0.109	1	-0.241328	No
Dync1h1	0.0903529	0.0475711	0.271	0.192	1	0.0686306	No
Gins2	0.0903896	0.037373	0.058	0.026	1	0.0539178	No
Tpt1	0.0905231	-0.0506794	0.993	0.987	1	-0.073115	No
Mphosph6	0.0905777	0.0676189	0.148	0.096	1	0.0975534	No
Gm41386	0.0906429	0.00336643	0.007	0.026	1	0.00485673	No
Galnt4	0.0906429	-0.0463932	0.007	0.026	1	-0.0669313	No
Gm49359	0.0907967	-0.0829326	0.04	0.074	1	-0.119646	No
Slc35b3	0.0908508	-0.11942	0.116	0.166	1	-0.172287	No
Bysl	0.0908589	0.0568754	0.076	0.039	1	0.0820538	No
Stat1	0.0910283	0.0198111	0.848	0.769	1	0.0285814	No
Unc93b1	0.091108	0.0352993	0.123	0.074	1	0.0509261	No
Zpr1	0.0911428	0.0764192	0.162	0.109	1	0.11025	No
H2-T3	0.0911832	-0.0210316	0.007	0.026	1	-0.0303422	No
Dnmt3b	0.0911832	-0.0254962	0.007	0.026	1	-0.0367832	No
Mrpl44	0.0912203	0.125274	0.09	0.052	1	0.180733	No
Pik3r1	0.0912282	-0.269547	0.408	0.432	1	-0.388874	No
Kmt5b	0.0912831	-0.146535	0.155	0.21	1	-0.211406	No
Ralgps2	0.0912894	0.0980043	0.087	0.048	1	0.14139	No
Slc35a3	0.0913579	-0.106906	0.047	0.083	1	-0.154232	No
Dzip3	0.091456	0.0680261	0.051	0.022	1	0.0981409	No
Tmem251	0.0915134	-0.131797	0.097	0.144	1	-0.190143	No
Cep57	0.0915183	0.108481	0.213	0.153	1	0.156505	No
Clcn4	0.0917357	0.0461266	0.159	0.105	1	0.0665466	No
Akr1e1	0.0917736	-0.041866	0.018	0.044	1	-0.0603999	No
Rufy3	0.0918127	0.0805825	0.051	0.022	1	0.116256	No
Ints1	0.0921423	-0.129067	0.061	0.1	1	-0.186204	No
Srgap3	0.0921747	-0.0577869	0.018	0.044	1	-0.0833689	No
Bcl7b	0.0922306	0.0938471	0.188	0.131	1	0.135393	No
Kif1c	0.092246	-0.0571304	0.036	0.07	1	-0.0824217	No
Fbxo44	0.0922716	-0.0166356	0.007	0.026	1	-0.0240001	No
Stk25	0.0924478	0.0741022	0.126	0.079	1	0.106907	No
Gmcl1	0.0925278	-0.127258	0.101	0.148	1	-0.183594	No
Cggbp1	0.0925923	0.0568779	0.292	0.223	1	0.0820574	No
Ndufs5	0.0926814	0.110949	0.422	0.345	1	0.160066	No
Isy1	0.0926833	0.124024	0.549	0.463	1	0.178928	No
Srek1	0.0927388	0.0996425	0.238	0.17	1	0.143754	No
Mknk1	0.0928822	0.0484619	0.116	0.07	1	0.0699158	No
C9orf72	0.0928896	0.0684811	0.051	0.022	1	0.0987973	No
Kdelr1	0.0932922	0.111268	0.404	0.328	1	0.160526	No
Prepl	0.0933863	-0.0526328	0.018	0.044	1	-0.075933	No
Camk1d	0.0934398	0.06903	0.087	0.048	1	0.0995892	No
Srm	0.0936716	0.116962	0.119	0.074	1	0.16874	No
Rhot2	0.093949	-0.151598	0.054	0.092	1	-0.21871	No
Zfp280d	0.0939815	0.039937	0.144	0.092	1	0.057617	No
Hivep1	0.0941473	0.134794	0.199	0.144	1	0.194467	No
Sacs	0.0942925	0.0262586	0.116	0.07	1	0.0378832	No
Slc6a20b	0.0943412	0.0422876	0.051	0.022	1	0.0610081	No
Hipk3	0.0945292	0.0734158	0.116	0.07	1	0.105917	No
Lyrm9	0.0947154	-0.105379	0.079	0.122	1	-0.152029	No
Sfswap	0.0948	0.0594813	0.152	0.1	1	0.0858134	No
Jak3	0.0948309	-0.218233	0.426	0.467	1	-0.314843	No
Exoc6	0.0948566	-0.139053	0.058	0.096	1	-0.200611	No
Wdr6	0.0949486	-0.129839	0.079	0.122	1	-0.187318	No
Zfp955b	0.0950217	-0.052036	0.018	0.044	1	-0.0750721	No
Vezf1	0.0951077	0.0887016	0.22	0.157	1	0.127969	No
Hsph1	0.0951736	0.0598854	0.166	0.114	1	0.0863964	No
Skil	0.0952435	-0.255248	0.22	0.262	1	-0.368244	No
Fam173a	0.0953406	-0.15337	0.397	0.441	1	-0.221267	No
Cox18	0.095502	0.124065	0.148	0.1	1	0.178988	No
Vamp2	0.0956174	-0.172392	0.13	0.179	1	-0.24871	No
Bnip3	0.0956979	0.156963	0.307	0.249	1	0.22645	No
Tigd2	0.0957228	-0.205214	0.166	0.214	1	-0.296062	No
Pmpca	0.0957715	0.117038	0.141	0.092	1	0.16885	No
Maf	0.0957886	-0.175599	0.57	0.603	1	-0.253335	No
Gm36738	0.0958254	0.0907815	0.043	0.017	1	0.13097	No
Pdpr	0.0958254	0.0489116	0.043	0.017	1	0.0705645	No
Cep192	0.0958361	0.0960522	0.126	0.079	1	0.138574	No
Pphln1	0.0958476	0.106472	0.17	0.118	1	0.153606	No
Tchp	0.095859	-0.112228	0.022	0.048	1	-0.161911	No
Slc2a3	0.0960915	0.147037	0.227	0.17	1	0.21213	No
Ccdc22	0.096119	-0.135398	0.061	0.1	1	-0.195338	No
3010003L21Rik	0.0961865	0.0649489	0.022	0.004	1	0.0937015	No
Plekhg5	0.0961865	0.0590749	0.022	0.004	1	0.085227	No
Gm15472	0.0961865	0.051706	0.022	0.004	1	0.074596	No
Rtn4ip1	0.0961865	0.0430039	0.022	0.004	1	0.0620415	No
Khdrbs1	0.0963516	-0.14197	0.502	0.537	1	-0.20482	No
Pus10	0.0966316	0.0529887	0.043	0.017	1	0.0764465	No
Mea1	0.0966702	-0.243225	0.354	0.393	1	-0.3509	No
Coq10b	0.0967094	0.0407485	0.235	0.17	1	0.0587877	No
Znhit6	0.0967308	0.0396487	0.069	0.035	1	0.057201	No
Atg13	0.0967568	0.0957275	0.13	0.083	1	0.138106	No
Dnajc27	0.0967918	0.0490105	0.022	0.004	1	0.0707072	No
Rpp40	0.0967918	0.0224607	0.022	0.004	1	0.032404	No
Spg21	0.0969067	-0.164568	0.267	0.323	1	-0.237421	No
Tbl1xr1	0.0969139	-0.177013	0.213	0.266	1	-0.255376	No
Zfp362	0.0971646	0.0628275	0.116	0.07	1	0.0906409	No
Acaa1a	0.0972041	-0.174576	0.159	0.205	1	-0.25186	No
Cox5b	0.0972234	0.0585577	0.794	0.694	1	0.0844809	No
Lsamp	0.0974001	0.0532166	0.022	0.004	1	0.0767753	No
Tnfsf8	0.0974001	0.0507329	0.022	0.004	1	0.0731921	No
Zfp511	0.0975267	0.0793628	0.17	0.114	1	0.114496	No
Tnfrsf18	0.0976228	-0.0558969	0.924	0.956	1	-0.0806422	No
Rhoh	0.0976336	-0.187921	0.534	0.555	1	-0.271112	No
Rbm8a	0.0977741	0.0555192	0.365	0.279	1	0.0800973	No
Nek7	0.0978239	0.114964	0.321	0.253	1	0.165858	No
Washc4	0.0978978	0.069677	0.13	0.083	1	0.100523	No
Id2	0.0979538	-0.225294	0.415	0.467	1	-0.325031	No
Trav14-1	0.0980114	0.0791967	0.022	0.004	1	0.114257	No
Coq4	0.0980114	0.0369692	0.022	0.004	1	0.0533352	No
Lss	0.0980114	0.0244249	0.022	0.004	1	0.0352377	No
Igtp	0.0980799	0.101658	0.682	0.603	1	0.146661	No
Ttc1	0.0981496	0.0226467	0.126	0.079	1	0.0326722	No
Rnf125	0.098221	-0.13623	0.466	0.537	1	-0.196538	No
Cd68	0.0982234	-0.0817368	0.022	0.048	1	-0.117921	No
Lypla1	0.0982496	0.0150922	0.296	0.218	1	0.0217735	No
Lsm8	0.0982576	-0.214354	0.372	0.415	1	-0.309248	No
Armh3	0.0982601	0.0778361	0.043	0.017	1	0.112294	No
Apip	0.0983922	-0.11858	0.065	0.105	1	-0.171074	No
Lif	0.0986258	0.0543608	0.022	0.004	1	0.0784261	No
Prkab2	0.0986258	0.0313842	0.022	0.004	1	0.0452778	No
Tigar	0.0986358	0.0465999	0.069	0.035	1	0.0672295	No
Ifi206	0.0988887	0.0255282	0.094	0.052	1	0.0368294	No
Zfp12	0.0990826	0.0512044	0.043	0.017	1	0.0738724	No
Srxn1	0.0991636	-0.0773879	0.051	0.087	1	-0.111647	No
Trav6d-4	0.0992433	0.126278	0.022	0.004	1	0.18218	No
Sdcbp	0.0992872	-0.118041	0.437	0.489	1	-0.170297	No
Bscl2	0.099741	0.132722	0.292	0.231	1	0.191477	No
A930006K02Rik	0.0998253	-0.0913428	0.022	0.048	1	-0.13178	No
Trav8n-2	0.0998639	0.0582915	0.022	0.004	1	0.0840968	No
Mfsd3	0.0998639	0.0222543	0.022	0.004	1	0.0321062	No
N4bp3	0.0998639	0.0155681	0.022	0.004	1	0.0224601	No
4921531C22Rik	0.0998639	0.00304542	0.022	0.004	1	0.00439361	No
Ctu2	0.0998855	0.112978	0.123	0.079	1	0.162992	No
Pfkm	0.0999105	0.0377381	0.043	0.017	1	0.0544445	No
Ncoa3	0.100181	0.0274296	0.404	0.31	1	0.0395726	No
Ddx20	0.100246	0.0420813	0.069	0.035	1	0.0607105	No
Pole2	0.100458	0.0997305	0.036	0.013	1	0.143881	No
Ube3a	0.100473	-0.152872	0.253	0.314	1	-0.220547	No
Romo1	0.100675	0.106332	0.368	0.297	1	0.153405	No
Jund	0.100823	-0.134974	0.939	0.948	1	-0.194727	No
Epb41l4aos	0.10097	0.0503222	0.148	0.096	1	0.0725995	No
Gpatch2	0.100975	0.00329128	0.076	0.039	1	0.00474831	No
Pex2	0.100986	-0.130407	0.13	0.179	1	-0.188138	No
Flot2	0.101077	-0.193734	0.101	0.144	1	-0.279499	No
Akna	0.101162	-0.233585	0.379	0.41	1	-0.336992	No
Hook2	0.101163	0.0626283	0.043	0.017	1	0.0903536	No
Tti1	0.101163	0.0501567	0.043	0.017	1	0.0723608	No
Psmd13	0.101445	0.0956971	0.368	0.288	1	0.138062	No
Slc27a1	0.101583	0.0415008	0.043	0.017	1	0.059873	No
Lmtk2	0.102038	0.060215	0.119	0.074	1	0.0868719	No
Mettl26	0.102173	0.122271	0.22	0.166	1	0.1764	No
Nudt6	0.102317	0.0724252	0.036	0.013	1	0.104488	No
Borcs7	0.102415	-0.0501799	0.047	0.083	1	-0.0723942	No
Stx8	0.102534	0.115373	0.31	0.24	1	0.166447	No
Ell2	0.102607	0.0580699	0.184	0.127	1	0.0837771	No
Cbwd1	0.102647	0.088614	0.09	0.052	1	0.127843	No
Kifap3	0.102679	-0.0572654	0.022	0.048	1	-0.0826166	No
Ttc21b	0.102786	0.0605543	0.036	0.013	1	0.0873614	No
Gm7160	0.103015	0.0609394	0.029	0.009	1	0.0879169	No
Ubiad1	0.103044	-0.116845	0.025	0.052	1	-0.168572	No
Mbp	0.103161	0.0615081	0.199	0.14	1	0.0887375	No
Magt1	0.103216	0.0771842	0.184	0.127	1	0.111353	No
Tjap1	0.103235	0.0626419	0.097	0.057	1	0.0903732	No
Necap1	0.103257	0.0568532	0.036	0.013	1	0.0820218	No
Fbxl12	0.103267	-0.0735137	0.051	0.087	1	-0.106058	No
Vezt	0.103278	0.0357975	0.043	0.017	1	0.0516449	No
Heg1	0.103428	0.118503	0.206	0.148	1	0.170963	No
Gdpgp1	0.103437	-0.0761941	0.025	0.052	1	-0.109925	No
Ethe1	0.103513	-0.150094	0.094	0.135	1	-0.21654	No
Plekha1	0.10353	0.055063	0.069	0.035	1	0.0794392	No
Mylpf	0.103551	0.0683503	0.029	0.009	1	0.0986086	No
Serhl	0.103656	-0.103006	0.079	0.122	1	-0.148606	No
Gm6034	0.10373	0.0618035	0.036	0.013	1	0.0891636	No
Ccpg1os	0.10373	0.0511551	0.036	0.013	1	0.0738012	No
Twf2	0.10382	0.117678	0.448	0.376	1	0.169773	No
Gnb5	0.10383	-0.0935872	0.025	0.052	1	-0.135018	No
Ube2d1	0.103849	0.0772684	0.152	0.1	1	0.111475	No
Etfb	0.103862	-0.18667	0.31	0.345	1	-0.269308	No
Nfkb1	0.10387	0.0707816	0.495	0.415	1	0.102116	No
Stag2	0.104062	0.0616416	0.278	0.21	1	0.08893	No
Cenpe	0.104089	0.051939	0.029	0.009	1	0.0749321	No
Hinfp	0.104089	0.0450221	0.029	0.009	1	0.0649531	No
N4bp1	0.104101	-0.229626	0.303	0.336	1	-0.33128	No
Nab2	0.104107	-0.195836	0.155	0.201	1	-0.282531	No
Pms1	0.104204	0.0758411	0.036	0.013	1	0.109416	No
Cdon	0.104204	0.0706655	0.036	0.013	1	0.101949	No
Dancr	0.104204	0.0382078	0.036	0.013	1	0.0551223	No
Patl1	0.104283	0.0636083	0.119	0.074	1	0.0917673	No
Ndufa7	0.104357	0.0955254	0.635	0.555	1	0.137814	No
Dpm2	0.104359	-0.197482	0.191	0.24	1	-0.284906	No
Hcfc1r1	0.104392	0.0450489	0.289	0.218	1	0.0649918	No
Sys1	0.104397	-0.181703	0.386	0.424	1	-0.262142	No
Mfn2	0.104531	0.00844355	0.069	0.035	1	0.0121815	No
Slc25a1	0.10478	-0.113816	0.076	0.118	1	-0.164201	No
Plekhb2	0.105082	-0.201698	0.195	0.245	1	-0.290989	No
Grpel1	0.105145	0.131516	0.26	0.205	1	0.189737	No
Slc22a5	0.105157	0.0412706	0.036	0.013	1	0.0595409	No
Mmgt1	0.105157	0.0280333	0.036	0.013	1	0.0404435	No
Dph2	0.105173	0.0638183	0.029	0.009	1	0.0920703	No
Slc25a10	0.105173	0.0417021	0.029	0.009	1	0.0601634	No
Tyro3	0.105173	0.0385835	0.029	0.009	1	0.0556642	No
Slc44a2	0.105218	0.0891982	0.256	0.188	1	0.128686	No
Edf1	0.105366	-0.0818833	0.747	0.742	1	-0.118133	No
Lman1	0.105462	-0.0115028	0.152	0.096	1	-0.016595	No
Rnaseh2c	0.105487	-0.174298	0.202	0.253	1	-0.251459	No
Cwc22	0.105614	0.0857171	0.101	0.061	1	0.123664	No
Tmem51	0.105718	0.0639576	0.029	0.009	1	0.0922713	No
Macrod1	0.105718	0.0501638	0.029	0.009	1	0.0723711	No
Slc11a2	0.105783	-0.108711	0.029	0.057	1	-0.156838	No
Srp72	0.105855	0.105611	0.368	0.288	1	0.152365	No
Peg13	0.106118	0.0520172	0.036	0.013	1	0.075045	No
Sco1	0.106118	0.041561	0.036	0.013	1	0.0599598	No
Zmym1	0.106217	-0.0911634	0.025	0.052	1	-0.131521	No
B3gnt5	0.106217	-0.0956536	0.025	0.052	1	-0.137999	No
Naif1	0.106265	0.0342506	0.029	0.009	1	0.0494132	No
Polr3f	0.106548	0.124103	0.054	0.026	1	0.179043	No
Klhl22	0.106815	0.0306883	0.029	0.009	1	0.0442738	No
Irf1	0.106816	0.117124	0.769	0.699	1	0.168975	No
Gm45716	0.106824	-0.0959869	0.112	0.162	1	-0.13848	No
Dbi	0.10704	0.111137	0.448	0.362	1	0.160337	No
Kdm4d	0.107173	0.0370268	0.043	0.017	1	0.0534184	No
Armcx5	0.107367	0.0382551	0.029	0.009	1	0.0551905	No
Pigb	0.107426	-0.0861575	0.025	0.052	1	-0.124299	No
Itga7	0.107572	0.0517053	0.036	0.013	1	0.074595	No
Plxdc1	0.107921	0.0382116	0.029	0.009	1	0.0551277	No
Gm17056	0.107921	0.0335109	0.029	0.009	1	0.048346	No
3110082I17Rik	0.107921	0.0288603	0.029	0.009	1	0.0416366	No
Rnf123	0.10802	0.0665716	0.123	0.079	1	0.0960425	No
Eno2	0.108033	0.0840613	0.061	0.031	1	0.121275	No
Ccdc15	0.108199	-0.12786	0.011	0.031	1	-0.184463	No
Ptpn7	0.108249	-0.219536	0.336	0.367	1	-0.316724	No
Nme1	0.108367	0.129989	0.415	0.336	1	0.187534	No
Parp10	0.108399	0.074663	0.217	0.153	1	0.107716	No
Cmtm7	0.108481	-0.160047	0.664	0.655	1	-0.230898	No
Mdm1	0.108647	-0.0842977	0.025	0.052	1	-0.121616	No
Unk	0.108756	-0.0702023	0.011	0.031	1	-0.10128	No
Dsn1	0.108756	-0.0844757	0.011	0.031	1	-0.121873	No
Stk10	0.108899	0.0888966	0.534	0.428	1	0.128251	No
Herc3	0.108955	-0.0723482	0.065	0.105	1	-0.104376	No
Hist1h2ae	0.108976	0.121943	0.072	0.039	1	0.175927	No
Cog5	0.108996	-0.104298	0.108	0.157	1	-0.15047	No
Cacna2d4	0.109036	0.0308887	0.029	0.009	1	0.044563	No
Susd2	0.109036	0.0205853	0.029	0.009	1	0.0296984	No
Arid2	0.109237	0.0597251	0.101	0.061	1	0.0861652	No
Vps13a	0.109363	0.0936464	0.242	0.179	1	0.135103	No
Rlf	0.109384	-0.212648	0.184	0.236	1	-0.306787	No
Rel	0.109435	0.0698213	0.343	0.266	1	0.100731	No
Trim65	0.109534	0.0352591	0.036	0.013	1	0.0508681	No
Pin4	0.109735	0.0823106	0.3	0.227	1	0.118749	No
Fcf1	0.109774	0.0490705	0.245	0.179	1	0.0707937	No
Ube2h	0.109872	0.0806381	0.397	0.323	1	0.116336	No
Emc6	0.11	0.128074	0.314	0.249	1	0.184771	No
Bag5	0.110091	0.00649809	0.079	0.044	1	0.00937476	No
Mxra8	0.11016	0.0279107	0.029	0.009	1	0.0402666	No
Urb2	0.11016	0.0231159	0.029	0.009	1	0.0333492	No
Zfp275	0.11016	0.0192797	0.029	0.009	1	0.0278147	No
B3galnt2	0.110437	-0.129842	0.029	0.057	1	-0.187322	No
Rasl11b	0.110443	-0.0637745	0.011	0.031	1	-0.0920072	No
Trav5-4	0.110443	-0.0803715	0.011	0.031	1	-0.115952	No
Gramd1c	0.110526	0.0212097	0.036	0.013	1	0.0305991	No
Kpna4	0.110556	0.143195	0.527	0.445	1	0.206586	No
Ifi208	0.110593	0.0509454	0.31	0.245	1	0.0734987	No
Trav16n	0.110603	0.118317	0.061	0.031	1	0.170695	No
Acbd3	0.110878	0.0841616	0.217	0.157	1	0.121419	No
Ei24	0.110902	0.0486335	0.177	0.122	1	0.0701633	No
Gm11808	0.111	0.0458515	0.072	0.039	1	0.0661497	No
6430590A07Rik	0.111009	-0.0420332	0.011	0.031	1	-0.0606411	No
Wdr89	0.111009	-0.0569085	0.011	0.031	1	-0.0821016	No
Ddx54	0.111121	0.0836655	0.249	0.188	1	0.120704	No
Zcchc9	0.111144	0.115805	0.181	0.127	1	0.167071	No
Tmem203	0.111181	0.0964546	0.09	0.052	1	0.139155	No
Atpaf1	0.111181	0.0545531	0.09	0.052	1	0.0787035	No
Mgarp	0.111199	0.123686	0.116	0.074	1	0.178441	No
Il6st	0.111224	-0.129942	0.119	0.162	1	-0.187467	No
Mettl25	0.111244	-0.149585	0.032	0.061	1	-0.215805	No
Erp29	0.111354	-0.211976	0.347	0.38	1	-0.305817	No
Tollip	0.111387	0.0544088	0.079	0.044	1	0.0784954	No
Spsb2	0.111578	-0.0534464	0.011	0.031	1	-0.0771069	No
Cry1	0.111632	0.105887	0.148	0.1	1	0.152762	No
Carhsp1	0.111654	0.0806332	0.155	0.105	1	0.116329	No
Ufd1	0.111791	-0.125855	0.162	0.214	1	-0.181571	No
Csnk1g3	0.111814	-0.14878	0.224	0.266	1	-0.214644	No
Ilk	0.111886	0.0967137	0.394	0.319	1	0.139528	No
Trappc10	0.112026	0.125187	0.152	0.105	1	0.180607	No
Gmfb	0.112072	0.0160173	0.181	0.122	1	0.023108	No
Rps27rt	0.112082	0.0840207	0.144	0.096	1	0.121216	No
Sbno1	0.112378	0.055089	0.354	0.275	1	0.0794766	No
Selenof	0.112669	-0.0831091	0.563	0.607	1	-0.119901	No
Auh	0.112809	-0.18624	0.166	0.21	1	-0.268688	No
Rps3a1	0.112861	0.0800009	0.978	0.961	1	0.115417	No
Nup50	0.112934	-0.162148	0.195	0.245	1	-0.233931	No
Tcf12	0.112958	0.0442236	0.13	0.083	1	0.0638011	No
Uap1l1	0.112989	-0.104458	0.087	0.131	1	-0.150702	No
Man2a1	0.113441	0.14227	0.199	0.148	1	0.205253	No
Pitpnc1	0.113502	0.126644	0.242	0.183	1	0.182709	No
Pced1b	0.113551	-0.155651	0.094	0.135	1	-0.224557	No
Ost4	0.113552	-0.0916725	0.671	0.694	1	-0.132255	No
Rbbp8	0.113631	0.0890838	0.09	0.052	1	0.128521	No
Tuba1b	0.113713	0.0646812	0.473	0.389	1	0.0933152	No
Eif4g3	0.113773	-0.205015	0.303	0.349	1	-0.295774	No
Ebna1bp2	0.113978	0.0624504	0.253	0.183	1	0.0900969	No
Arhgap4	0.114137	-0.180722	0.357	0.415	1	-0.260727	No
Tmem154	0.114161	0.142123	0.253	0.197	1	0.20504	No
Sept1	0.114352	-0.0650378	0.809	0.812	1	-0.0938297	No
Terf2ip	0.114462	-0.022401	0.061	0.1	1	-0.0323178	No
Pacsin2	0.114507	0.0559021	0.13	0.083	1	0.0806498	No
Sucla2	0.114523	0.0499509	0.217	0.157	1	0.0720639	No
Gm21887	0.114603	-0.0944788	0.036	0.066	1	-0.136304	No
Pomp	0.114612	0.0765213	0.635	0.537	1	0.110397	No
Ttc5	0.114722	0.127656	0.249	0.192	1	0.184169	No
Bcat1	0.114845	0.0525253	0.054	0.026	1	0.0757779	No
Lrp10	0.114923	-0.154054	0.617	0.616	1	-0.222253	No
Dhcr24	0.115004	0.0444297	0.101	0.061	1	0.0640986	No
Mirt1	0.11504	-0.0386992	0.011	0.031	1	-0.0558312	No
Elmod3	0.11504	-0.0388652	0.011	0.031	1	-0.0560706	No
Sdc4	0.115043	0.163104	0.141	0.096	1	0.23531	No
Hexim1	0.115083	0.0767859	0.134	0.087	1	0.110779	No
Mmp14	0.115102	0.0821864	0.011	0	1	0.11857	No
Gm50228	0.115102	0.053703	0.011	0	1	0.077477	No
Prss8	0.115102	0.0523526	0.011	0	1	0.0755288	No
Prrg1	0.115102	0.0462371	0.011	0	1	0.0667061	No
Cpne4	0.115102	0.0422081	0.011	0	1	0.0608934	No
App	0.115102	0.0406201	0.011	0	1	0.0586024	No
Tcf7l1	0.115102	0.0397838	0.011	0	1	0.0573958	No
Zfp109	0.115102	0.0392323	0.011	0	1	0.0566002	No
Prr11	0.115102	0.0388607	0.011	0	1	0.0560641	No
Gmpr	0.115102	0.0388009	0.011	0	1	0.0559779	No
Lhfpl3	0.115102	0.0373548	0.011	0	1	0.0538916	No
Gm34455	0.115102	0.0371254	0.011	0	1	0.0535606	No
Gm48302	0.115102	0.0364261	0.011	0	1	0.0525518	No
Gpam	0.115102	0.0362485	0.011	0	1	0.0522955	No
Gm20522	0.115102	0.035957	0.011	0	1	0.0518751	No
Gm47772	0.115102	0.0347944	0.011	0	1	0.0501976	No
Gm26881	0.115102	0.0343771	0.011	0	1	0.0495957	No
Sgtb	0.115102	0.0342589	0.011	0	1	0.0494252	No
Rwdd2a	0.115102	0.0328305	0.011	0	1	0.0473644	No
D930015M05Rik	0.115102	0.0318719	0.011	0	1	0.0459814	No
Kif4	0.115102	0.0314805	0.011	0	1	0.0454168	No
Fam220a.1	0.115102	0.0308053	0.011	0	1	0.0444427	No
Gm27017	0.115102	0.0304923	0.011	0	1	0.0439911	No
A430073D23Rik	0.115102	0.030265	0.011	0	1	0.0436632	No
Gm10603	0.115102	0.0301978	0.011	0	1	0.0435663	No
Gm13610	0.115102	0.0296819	0.011	0	1	0.0428219	No
Hlf	0.115102	0.0296051	0.011	0	1	0.0427111	No
3110045C21Rik	0.115102	0.0291226	0.011	0	1	0.042015	No
Baiap3	0.115102	0.0277709	0.011	0	1	0.040065	No
Trav14d-2	0.115102	0.0277417	0.011	0	1	0.0400228	No
Ninj2	0.115102	0.027533	0.011	0	1	0.0397217	No
Cdnf	0.115102	0.0271455	0.011	0	1	0.0391626	No
Tmed1	0.115102	0.0267176	0.011	0	1	0.0385454	No
Ccdc148	0.115102	0.0262253	0.011	0	1	0.0378351	No
Klk1b27	0.115102	0.0259841	0.011	0	1	0.0374871	No
Gm10322	0.115102	0.0257416	0.011	0	1	0.0371373	No
Zfp691	0.115102	0.0257158	0.011	0	1	0.0371001	No
Pigz	0.115102	0.0253533	0.011	0	1	0.0365772	No
Ntn4	0.115102	0.0251884	0.011	0	1	0.0363391	No
Poglut3	0.115102	0.0251401	0.011	0	1	0.0362695	No
Fastkd5	0.115102	0.0251296	0.011	0	1	0.0362543	No
Itga5	0.115102	0.0251158	0.011	0	1	0.0362344	No
1700008J07Rik	0.115102	0.0248389	0.011	0	1	0.0358349	No
Mdk	0.115102	0.0243497	0.011	0	1	0.0351293	No
Kcnj15	0.115102	0.0241575	0.011	0	1	0.0348518	No
Pfkfb4	0.115102	0.0241492	0.011	0	1	0.0348399	No
Tmem177	0.115102	0.0229272	0.011	0	1	0.0330769	No
2900093K20Rik	0.115102	0.0224222	0.011	0	1	0.0323485	No
Adamts13	0.115102	0.0223719	0.011	0	1	0.0322758	No
Nme4	0.115102	0.0222787	0.011	0	1	0.0321413	No
Gm20075	0.115102	0.022253	0.011	0	1	0.0321043	No
Rdh13	0.115102	0.021433	0.011	0	1	0.0309212	No
Rassf4	0.115102	0.0210109	0.011	0	1	0.0303123	No
Vangl2	0.115102	0.0207002	0.011	0	1	0.029864	No
Gm14296	0.115102	0.0200992	0.011	0	1	0.028997	No
Baiap2l2	0.115102	0.0200986	0.011	0	1	0.0289962	No
Nkapl	0.115102	0.0198331	0.011	0	1	0.0286131	No
Cpeb3	0.115102	0.0197863	0.011	0	1	0.0285456	No
Mest	0.115102	0.0187091	0.011	0	1	0.0269915	No
Mcm8	0.115102	0.0185454	0.011	0	1	0.0267553	No
G0s2	0.115102	0.0181579	0.011	0	1	0.0261963	No
Rdh1	0.115102	0.0175695	0.011	0	1	0.0253475	No
Opn3	0.115102	0.0174786	0.011	0	1	0.0252163	No
Wdpcp	0.115102	0.0172772	0.011	0	1	0.0249257	No
Gm48671	0.115102	0.017251	0.011	0	1	0.0248879	No
Gm36279	0.115102	0.0170121	0.011	0	1	0.0245433	No
Hexim2	0.115102	0.0169097	0.011	0	1	0.0243956	No
Dnah17	0.115102	0.0167681	0.011	0	1	0.0241913	No
Flywch2	0.115102	0.0166324	0.011	0	1	0.0239956	No
Nsl1	0.115102	0.0155454	0.011	0	1	0.0224272	No
Cilp2	0.115102	0.0155168	0.011	0	1	0.022386	No
Gm37233	0.115102	0.0154548	0.011	0	1	0.0222965	No
Lcn4	0.115102	0.015386	0.011	0	1	0.0221973	No
Zwilch	0.115102	0.0153526	0.011	0	1	0.0221491	No
Tdrp	0.115102	0.0151768	0.011	0	1	0.0218955	No
Casz1	0.115102	0.0144673	0.011	0	1	0.0208719	No
Rgl1	0.115102	0.0144022	0.011	0	1	0.020778	No
Purg	0.115102	0.0139568	0.011	0	1	0.0201354	No
Plxna1	0.115102	0.0138602	0.011	0	1	0.0199961	No
4930481B07Rik	0.115102	0.0134322	0.011	0	1	0.0193786	No
Pigw	0.115102	0.0129741	0.011	0	1	0.0187176	No
Acpp	0.115102	0.0129538	0.011	0	1	0.0186884	No
Frmd4a	0.115102	0.0120581	0.011	0	1	0.0173962	No
Zfp438	0.115102	0.0109785	0.011	0	1	0.0158386	No
Dhrs13	0.115102	0.00946503	0.011	0	1	0.0136552	No
Npw	0.115102	0.00837549	0.011	0	1	0.0120833	No
Slirp	0.11521	0.0530219	0.166	0.114	1	0.0764944	No
Arf5	0.115278	-0.0808527	0.765	0.76	1	-0.116646	No
Tmem241	0.115342	-0.0564178	0.025	0.052	1	-0.0813936	No
Arhgef1	0.115452	-0.130903	0.639	0.681	1	-0.188853	No
Ppp2r3d	0.115485	-0.102896	0.032	0.061	1	-0.148447	No
Cuta	0.115579	-0.179821	0.451	0.48	1	-0.259427	No
Psma3	0.115608	-0.107718	0.563	0.616	1	-0.155405	No
Rnf219	0.115661	-0.0955499	0.029	0.057	1	-0.137849	No
Rcc2	0.11575	0.0571187	0.159	0.109	1	0.0824048	No
D8Ertd738e	0.115795	0.109506	0.722	0.629	1	0.157984	No
A230072C01Rik	0.115872	-0.0342191	0.004	0.017	1	-0.0493678	No
Gm9752	0.115872	-0.0441235	0.004	0.017	1	-0.0636567	No
Tmem86a	0.115872	-0.0511477	0.004	0.017	1	-0.0737905	No
Mthfd2l	0.115872	-0.0532842	0.004	0.017	1	-0.0768729	No
Specc1	0.115872	-0.0583195	0.004	0.017	1	-0.0841372	No
Gm15503	0.115872	-0.0592629	0.004	0.017	1	-0.0854983	No
Fam110c	0.115872	-0.101188	0.004	0.017	1	-0.145984	No
Tnrc6c	0.11591	0.0295218	0.195	0.135	1	0.042591	No
1810006J02Rik	0.116213	-0.0156575	0.011	0.031	1	-0.022589	No
Rab21	0.116218	0.0840985	0.444	0.362	1	0.121328	No
Gimap7	0.116222	-0.156785	0.762	0.755	1	-0.226193	No
Exosc8	0.116227	0.131172	0.354	0.288	1	0.189241	No
Caap1	0.116367	0.109969	0.116	0.074	1	0.158652	No
Dhx40	0.116461	0.112076	0.271	0.21	1	0.161692	No
Gtpbp4	0.116621	0.103303	0.213	0.157	1	0.149035	No
Gemin2	0.116644	-0.190499	0.079	0.118	1	-0.274831	No
Tspan32	0.116668	-0.138729	0.347	0.397	1	-0.200144	No
Enpp5	0.116701	-0.0334103	0.004	0.017	1	-0.0482009	No
Epdr1	0.116701	-0.0337731	0.004	0.017	1	-0.0487244	No
Sfxn4	0.116701	-0.0382888	0.004	0.017	1	-0.0552391	No
Cnrip1	0.116701	-0.0437968	0.004	0.017	1	-0.0631854	No
Serpinf1	0.116701	-0.0450196	0.004	0.017	1	-0.0649495	No
Tmem14a	0.116701	-0.048432	0.004	0.017	1	-0.0698727	No
Ermard	0.116701	-0.0488352	0.004	0.017	1	-0.0704542	No
Gm29114	0.116701	-0.0496369	0.004	0.017	1	-0.0716109	No
Cwc27	0.116754	-0.14974	0.058	0.092	1	-0.21603	No
Fam169b	0.116909	-0.0987895	0.206	0.262	1	-0.142523	No
Cars	0.11707	0.0374244	0.09	0.052	1	0.053992	No
Nelfe	0.117222	-0.173329	0.087	0.127	1	-0.250061	No
Alg9	0.117307	-0.103331	0.029	0.057	1	-0.149075	No
Ccdc51	0.117534	-0.0288847	0.004	0.017	1	-0.0416719	No
Myo6	0.117534	-0.0289872	0.004	0.017	1	-0.0418196	No
F2rl2	0.117534	-0.0399189	0.004	0.017	1	-0.0575908	No
Fzd5	0.117534	-0.0467501	0.004	0.017	1	-0.0674462	No
Mvk	0.117625	-0.104148	0.036	0.066	1	-0.150254	No
Slc9a9	0.117656	-0.149226	0.09	0.131	1	-0.215288	No
Gtf2h2	0.117897	-0.139369	0.047	0.079	1	-0.201068	No
Baz2b	0.118001	0.121176	0.087	0.052	1	0.17482	No
Icam2	0.118203	0.0650249	0.083	0.048	1	0.0938111	No
Eya2	0.118372	-0.0236325	0.004	0.017	1	-0.0340944	No
Gm48027	0.118372	-0.0242419	0.004	0.017	1	-0.0349737	No
Gm49735	0.118372	-0.0315629	0.004	0.017	1	-0.0455356	No
Gars	0.118496	0.0893622	0.278	0.218	1	0.128922	No
Smad3	0.118719	-0.00194754	0.097	0.057	1	-0.0028097	No
Paip2	0.118745	-0.157495	0.48	0.537	1	-0.227217	No
Cers4	0.118818	-0.147832	0.242	0.297	1	-0.213277	No
Usp4	0.119011	0.0577314	0.235	0.17	1	0.0832888	No
Mtg2	0.119116	-0.139966	0.087	0.127	1	-0.201928	No
Tpsb2	0.119215	0.0077785	0.004	0.017	1	0.011222	No
Rnf113a1	0.119215	0.0020564	0.004	0.017	1	0.00296676	No
4930520O04Rik	0.119215	-0.0126813	0.004	0.017	1	-0.0182952	No
Ntf5	0.119215	-0.0173517	0.004	0.017	1	-0.0250332	No
Zfp972	0.119215	-0.0186816	0.004	0.017	1	-0.0269519	No
Zmym6	0.119215	-0.0203105	0.004	0.017	1	-0.0293019	No
Lekr1	0.119215	-0.0210804	0.004	0.017	1	-0.0304127	No
Rac3	0.119215	-0.0219581	0.004	0.017	1	-0.0316788	No
Xpo4	0.1193	0.0674089	0.09	0.052	1	0.0972505	No
Trbv2	0.119344	0.22525	0.065	0.035	1	0.324968	No
Wdr43	0.119378	0.0992548	0.199	0.144	1	0.143194	No
Arid4b	0.119522	-0.161329	0.386	0.424	1	-0.232748	No
Agpat3	0.119527	0.118921	0.314	0.249	1	0.171567	No
Stx11	0.119599	0.10732	0.253	0.197	1	0.15483	No
Trappc4	0.119626	-0.130647	0.318	0.367	1	-0.188483	No
Psmb7	0.119652	0.0990596	0.336	0.262	1	0.142913	No
Zfp983	0.119705	0.0194745	0.119	0.074	1	0.0280958	No
Kctd10	0.119751	0.039665	0.191	0.135	1	0.0572245	No
Prdm1	0.120003	-0.235984	0.285	0.332	1	-0.340453	No
Tcea1	0.12001	0.125482	0.422	0.345	1	0.181032	No
Slc39a9	0.120024	-0.148299	0.061	0.096	1	-0.21395	No
Qrsl1	0.120121	-0.11525	0.04	0.07	1	-0.16627	No
A530017D24Rik	0.120158	-0.00549136	0	0.009	1	-0.00792236	No
Gm15747	0.120158	-0.00606674	0	0.009	1	-0.00875245	No
Cdh15	0.120158	-0.00677152	0	0.009	1	-0.00976924	No
Bbs5	0.120158	-0.00689761	0	0.009	1	-0.00995115	No
Hdac11	0.120158	-0.0079833	0	0.009	1	-0.0115175	No
Gm11715	0.120158	-0.00810899	0	0.009	1	-0.0116988	No
Wwc2	0.120158	-0.00844685	0	0.009	1	-0.0121862	No
Tmem171	0.120158	-0.00848434	0	0.009	1	-0.0122403	No
AA465934	0.120158	-0.00860205	0	0.009	1	-0.0124101	No
Prr36	0.120158	-0.00875215	0	0.009	1	-0.0126267	No
Klhl4	0.120158	-0.00875215	0	0.009	1	-0.0126267	No
[truncated: 10,988 more rows]

## Sheet: Fig.6c_volcano_PT_CSF1R_vs_Ctr
	p_val	avg_logFC	pct.1	pct.2	p_val_adj	log2FC	label_in_plot
Tigit	1.49188e-09	-0.875105	0.652	0.725	2.55366e-05	-1.26251	Yes
Lag3	1.64251e-09	-1.21185	0.122	0.358	2.81149e-05	-1.74833	Yes
Ms4a4b	2.80341e-09	0.420801	0.867	0.598	4.7986e-05	0.607087	No
H2-K1	1.17438e-08	-0.224704	1	1	0.000201019	-0.32418	No
Ppp1r15a	3.74115e-08	0.455871	0.884	0.659	0.000640373	0.657682	No
Actg1	4.14011e-08	0.318884	1	1	0.000708662	0.460052	No
Gm8797	5.68463e-08	0.455757	0.547	0.288	0.000973038	0.657518	No
Cd274	1.77281e-07	0.380143	0.514	0.258	0.00303452	0.54843	No
Actb	2.16337e-07	0.243028	1	0.996	0.00370305	0.350616	No
Gm10076	3.81577e-07	0.27917	0.967	0.948	0.00653145	0.402758	No
Cxcl10	7.06964e-07	1.00749	0.309	0.109	0.0121011	1.45351	No
Zfp36l2	7.24575e-07	-0.746005	0.641	0.729	0.0124025	-1.07626	No
Zfp36l1	7.92276e-07	-0.522421	0.878	0.895	0.0135614	-0.753694	No
Dusp1	8.03104e-07	-0.754782	0.862	0.882	0.0137467	-1.08892	No
Nr4a3	8.73108e-07	0.528882	0.365	0.148	0.014945	0.763015	No
mt-Atp6	1.15719e-06	0.375883	0.873	0.646	0.0198076	0.542284	No
Rpl37	1.22368e-06	0.242584	0.978	0.934	0.0209457	0.349975	No
Cdkn1a	1.46196e-06	0.420196	0.359	0.148	0.0250244	0.606215	No
Mxd1	1.69757e-06	0.543816	0.608	0.393	0.0290572	0.784561	No
Ifi27l2a	2.02706e-06	0.268655	0.978	0.926	0.0346973	0.387587	No
Sdf4	2.27537e-06	-0.430692	0.873	0.9	0.0389476	-0.621358	No
Ubald2	3.06575e-06	0.372282	0.84	0.668	0.0524765	0.537089	No
S100a6	4.6323e-06	0.425082	0.89	0.769	0.0792911	0.613264	No
Hspa8	6.72814e-06	0.312066	0.961	0.917	0.115166	0.450216	No
Lncpint	7.06638e-06	0.253645	0.354	0.148	0.120955	0.365933	No
Rpl37a	7.78775e-06	0.194296	0.967	0.983	0.133303	0.28031	No
mt-Co1	8.27559e-06	0.280973	0.983	0.969	0.141653	0.405358	No
Sh3bp5	8.29872e-06	0.239044	0.193	0.048	0.142049	0.344868	No
Csrnp1	1.33741e-05	0.425943	0.718	0.555	0.228924	0.614505	No
March5	1.37131e-05	0.303744	0.326	0.144	0.234727	0.43821	No
H2-D1	1.38472e-05	-0.153189	1	1	0.237022	-0.221005	No
Nr4a1	1.40258e-05	0.261748	0.823	0.572	0.24008	0.377622	No
Mrps16	1.40794e-05	0.263567	0.586	0.349	0.240998	0.380246	No
Emb	1.43072e-05	0.33782	0.569	0.341	0.244897	0.487371	No
S100a4	1.49637e-05	0.449649	0.818	0.668	0.256134	0.648706	No
Bzw2	1.7549e-05	0.29149	0.359	0.166	0.300385	0.420531	No
Tmsb10	1.90477e-05	0.233636	1	0.987	0.32604	0.337065	No
Gimap6	2.26906e-05	-0.428289	0.691	0.79	0.388394	-0.61789	No
Il10	2.425e-05	-0.537441	0.061	0.205	0.415088	-0.775363	Yes
Cst3	2.78058e-05	-0.358377	0.602	0.681	0.475951	-0.517028	No
Cd3g	2.86435e-05	-0.248887	0.956	0.965	0.490291	-0.359067	No
Dusp10	2.97576e-05	0.57166	0.42	0.231	0.50936	0.824731	No
Pdcd1	3.18849e-05	-0.748532	0.193	0.362	0.545774	-1.0799	Yes
Junb	3.27953e-05	0.287862	0.978	0.921	0.561357	0.415298	No
Icam1	4.04368e-05	0.408254	0.503	0.301	0.692156	0.588985	No
Tsc22d3	4.18474e-05	-0.593426	0.343	0.493	0.716302	-0.856133	No
Atp2a3	4.42338e-05	0.196513	0.293	0.122	0.75715	0.283509	No
Tnfrsf4	4.9599e-05	-0.263073	0.89	0.956	0.848986	-0.379535	No
Arl5c	5.35542e-05	0.371669	0.425	0.24	0.916687	0.536205	No
Itgb1	5.35977e-05	0.287942	0.514	0.301	0.917432	0.415413	No
Rps29	5.69811e-05	0.219421	0.961	0.913	0.975345	0.316557	No
Slamf6	6.2036e-05	0.250323	0.403	0.21	1	0.361139	No
Ccnl1	6.26076e-05	0.281038	0.597	0.371	1	0.405452	No
Polr2l	6.30412e-05	0.274738	0.392	0.201	1	0.396363	No
Grap2	6.60898e-05	0.278394	0.298	0.135	1	0.401638	No
Cwc15	7.49789e-05	0.288342	0.696	0.463	1	0.415989	No
Bloc1s1	7.51509e-05	0.273892	0.669	0.437	1	0.395143	No
Cops9	7.97891e-05	0.252785	0.492	0.284	1	0.364691	No
Pglyrp2	8.40437e-05	0.303431	0.398	0.214	1	0.437758	No
Tmsb4x	8.69006e-05	0.182363	1	0.996	1	0.263095	No
Nasp	8.73285e-05	0.221346	0.276	0.118	1	0.319334	No
Pde4b	8.8682e-05	0.260938	0.558	0.341	1	0.376453	No
Arntl	8.96774e-05	0.178497	0.227	0.083	1	0.257517	No
Sik1	0.00010051	0.247911	0.403	0.205	1	0.35766	No
Riok3	0.000101159	0.254165	0.398	0.214	1	0.366682	No
Aebp2	0.000103014	0.305605	0.624	0.415	1	0.440894	No
Tmem248	0.000104508	0.195771	0.282	0.118	1	0.282438	No
Trat1	0.00010682	0.326206	0.298	0.14	1	0.470615	No
Arl5a	0.00011255	-0.487142	0.619	0.672	1	-0.702797	No
Clec2d	0.000113175	-0.411259	0.503	0.624	1	-0.593321	No
Ttc7	0.000116106	0.194836	0.221	0.083	1	0.281089	No
Trappc2l	0.000116968	0.219623	0.403	0.21	1	0.316849	No
Itgav	0.000118765	-0.523854	0.448	0.559	1	-0.755762	No
Atf3	0.000121034	0.476323	0.16	0.048	1	0.687188	No
Gimap7	0.000122231	-0.386128	0.707	0.755	1	-0.557065	No
Areg	0.000139322	0.977611	0.315	0.162	1	1.41039	No
Pdlim1	0.000139488	0.117928	0.144	0.035	1	0.170135	No
Rpl28	0.000147598	0.210017	0.961	0.943	1	0.30299	No
Cacybp	0.000157936	0.292694	0.348	0.179	1	0.422268	No
Ifrd1	0.00015899	0.327095	0.608	0.419	1	0.471899	No
Maf	0.000171689	-0.52022	0.525	0.603	1	-0.750519	No
Gltp	0.000187437	0.249932	0.475	0.284	1	0.360576	No
Isy1	0.000200985	0.277072	0.674	0.463	1	0.39973	No
Rrad	0.000206107	0.305951	0.376	0.21	1	0.441394	No
Polr2e	0.000207763	-0.355354	0.293	0.437	1	-0.512668	No
Hsdl1	0.000221388	0.138869	0.11	0.022	1	0.200345	No
Gramd3	0.000231065	0.255262	0.53	0.328	1	0.368265	No
Ly6c2	0.000234453	0.659108	0.26	0.118	1	0.950891	No
Kctd5	0.000238333	0.119419	0.16	0.048	1	0.172285	No
Vps37b	0.000241057	0.298977	0.735	0.563	1	0.431333	No
Ogfr	0.000269462	0.284896	0.475	0.297	1	0.411018	No
Ier2	0.00027905	0.201413	0.845	0.633	1	0.290577	No
Gbp2	0.000293477	0.375	0.552	0.354	1	0.541011	No
Ak6	0.000300282	0.257845	0.287	0.14	1	0.371992	No
Cyfip2	0.000340922	0.247942	0.492	0.297	1	0.357705	No
Iigp1	0.000380694	0.382987	0.376	0.218	1	0.552534	No
Dusp4	0.000384178	0.238022	0.613	0.415	1	0.343394	No
Atp6v0b	0.000399009	0.23289	0.431	0.253	1	0.335989	No
Ikzf2	0.000401464	-0.242168	0.829	0.865	1	-0.349374	No
Katnbl1	0.000409783	0.139587	0.105	0.022	1	0.201381	No
Rpl39	0.000411212	0.192073	0.961	0.943	1	0.277102	No
Ms4a6b	0.000421203	0.263578	0.89	0.795	1	0.380263	No
Prrc2c	0.000431984	0.165811	0.79	0.585	1	0.239215	No
Cd164	0.000438514	0.204677	0.63	0.41	1	0.295286	No
Ptbp1	0.000447236	0.165199	0.575	0.358	1	0.238332	No
Rpl35	0.000501686	0.204438	0.95	0.891	1	0.294942	No
Samhd1	0.000503822	0.210286	0.928	0.847	1	0.303378	No
Zfp644	0.000518011	0.202902	0.265	0.127	1	0.292726	No
Lat	0.000535763	0.179902	0.89	0.769	1	0.259544	No
Coq10b	0.000536661	0.217202	0.32	0.17	1	0.313357	No
Rras2	0.000551297	0.195875	0.204	0.083	1	0.282588	No
Rps11	0.000561539	0.140902	0.967	0.969	1	0.203279	No
Rpl24	0.000576458	0.15181	0.994	0.934	1	0.219015	No
Gna11	0.000585017	0.0955513	0.094	0.017	1	0.137851	No
Nfkb2	0.000591839	0.276637	0.414	0.253	1	0.399104	No
Rhog	0.000592164	0.236371	0.862	0.703	1	0.341011	No
Nfkbiz	0.000609069	0.235933	0.779	0.568	1	0.340379	No
Nsdhl	0.000614514	0.151311	0.149	0.048	1	0.218295	No
Cst7	0.000638965	-0.551282	0.276	0.389	1	-0.795332	No
Nampt	0.000665987	0.210162	0.287	0.14	1	0.3032	No
Pop7	0.000672991	0.177826	0.26	0.127	1	0.256549	No
Ppm1m	0.000685683	0.225772	0.287	0.144	1	0.32572	No
Lta	0.000686531	0.233561	0.199	0.083	1	0.336957	No
Mrps21	0.000769825	0.215671	0.58	0.38	1	0.311147	No
Ncaph	0.000771046	0.0828841	0.061	0.004	1	0.119576	No
4930523C07Rik	0.000792872	0.211121	0.497	0.306	1	0.304583	No
Sfn	0.000809912	0.115978	0.072	0.009	1	0.167321	No
Cd69	0.000810538	0.268055	0.74	0.559	1	0.386722	No
Ago1	0.000820637	0.132132	0.061	0.004	1	0.190626	No
Pnp	0.000843691	0.215132	0.387	0.223	1	0.310371	No
Dgka	0.000849897	0.275424	0.613	0.432	1	0.397354	No
Snhg15	0.000883739	0.205367	0.166	0.061	1	0.296282	No
Ccr8	0.00089446	-0.63412	0.254	0.376	1	-0.914842	Yes
Mtpn	0.000904241	0.195038	0.343	0.188	1	0.281381	No
Asxl1	0.000906238	0.166516	0.37	0.197	1	0.240232	No
Itpk1	0.00090687	0.228246	0.287	0.148	1	0.32929	No
Cxcr6	0.000907639	-0.548743	0.033	0.122	1	-0.791669	No
Matr3	0.000913079	-0.384529	0.26	0.384	1	-0.554759	No
Dynlrb1	0.000927755	0.198414	0.541	0.358	1	0.286251	No
Irf1	0.000946529	0.249692	0.84	0.699	1	0.360229	No
Kif23	0.0009586	0.140314	0.122	0.035	1	0.202431	No
Cldnd1	0.000976754	0.228902	0.359	0.21	1	0.330236	No
Tnk2	0.00101739	0.136046	0.122	0.035	1	0.196273	No
Itgb8	0.00101884	-0.396528	0.149	0.279	1	-0.572068	No
Nfkbie	0.00103087	0.221365	0.282	0.153	1	0.319362	No
Gadd45g	0.00107041	0.247739	0.265	0.135	1	0.357411	No
Cd52	0.0010886	0.192628	0.972	0.904	1	0.277904	No
Tnrc18	0.00111759	0.170622	0.16	0.061	1	0.246156	No
Ppp1r14b	0.00116757	0.149347	0.326	0.175	1	0.215463	No
Rasgrp2	0.0011776	0.180828	0.204	0.087	1	0.260879	No
Ppp2r5c	0.0012099	0.121284	0.348	0.188	1	0.174975	No
Abracl	0.00122371	0.212527	0.812	0.664	1	0.306611	No
Cmas	0.0012244	0.195694	0.475	0.301	1	0.282327	No
Ccr4	0.00122994	0.236415	0.298	0.153	1	0.341075	No
Tbcb	0.00123142	0.236525	0.409	0.245	1	0.341234	No
Dctn4	0.00130231	0.102935	0.37	0.197	1	0.148503	No
Rbm27	0.00130648	0.149298	0.238	0.109	1	0.215392	No
Fam13b	0.00133198	0.19295	0.243	0.118	1	0.278369	No
Akt3	0.00134098	0.14504	0.044	0	1	0.209249	No
Tmem64	0.00136931	0.157876	0.431	0.253	1	0.227766	No
Gemin2	0.00137998	-0.304992	0.033	0.118	1	-0.44001	No
Ass1	0.00138127	0.210719	0.845	0.638	1	0.304003	No
Snhg20	0.00142063	0.17838	0.138	0.048	1	0.257347	No
Slc35b4	0.00152707	-0.222442	0.028	0.109	1	-0.320917	No
Ccl3	0.00154269	-0.641293	0.061	0.157	1	-0.925191	No
Rps21	0.0015438	0.137856	0.972	0.952	1	0.198885	No
Rplp2	0.00155418	0.144944	0.972	0.926	1	0.20911	No
Ahcyl2	0.00158592	0.234941	0.32	0.175	1	0.338948	No
Kbtbd2	0.00164538	0.138518	0.26	0.127	1	0.199839	No
Fut8	0.00165034	0.190245	0.204	0.092	1	0.274466	No
Gfpt1	0.00166604	0.128289	0.204	0.092	1	0.185082	No
Carhsp1	0.00167091	0.13103	0.227	0.105	1	0.189037	No
Il12rb1	0.00168535	0.164426	0.293	0.153	1	0.237217	No
Atp6v0d1	0.00174336	0.188374	0.475	0.293	1	0.271766	No
Cx3cr1	0.00179653	-0.215215	0.006	0.066	1	-0.310489	No
Slc17a9	0.00181497	0.186312	0.21	0.096	1	0.268791	No
Batf	0.00183873	0.194598	0.597	0.428	1	0.280745	No
Cd200r1	0.0018392	-0.404491	0.182	0.301	1	-0.583557	No
Tmem260	0.00188021	-0.216844	0.017	0.087	1	-0.31284	No
Ndufa8	0.00189647	0.175911	0.514	0.341	1	0.253786	No
Sbno2	0.00192016	0.16015	0.227	0.105	1	0.231048	No
Bscl2	0.00195576	0.210195	0.37	0.231	1	0.303247	No
Mon1a	0.00196801	0.104902	0.116	0.035	1	0.151341	No
Osbpl8	0.00200457	0.171542	0.309	0.166	1	0.247483	No
Serp1	0.00205944	0.200233	0.547	0.362	1	0.288875	No
Tor4a	0.0020689	-0.351471	0.072	0.166	1	-0.507065	No
Rora	0.00209309	0.235239	0.63	0.454	1	0.339379	No
Mthfd2	0.00212252	0.15451	0.21	0.096	1	0.222911	No
Gpcpd1	0.00214447	0.154587	0.282	0.148	1	0.223022	No
Rpl34	0.00214827	0.128687	0.972	0.961	1	0.185656	No
Sec61g	0.0022056	0.186459	0.735	0.62	1	0.269003	No
Cox7a2l	0.00224052	0.187948	0.691	0.498	1	0.271152	No
Cited2	0.0022458	0.166823	0.641	0.437	1	0.240675	No
Pxk	0.00225177	0.15243	0.193	0.087	1	0.219909	No
Syvn1	0.0022638	0.19091	0.133	0.048	1	0.275425	No
Dnajc7	0.00233154	0.19655	0.536	0.358	1	0.283562	No
Ccl5	0.00234323	-0.731483	0.227	0.341	1	-1.05531	Yes
Itm2c	0.00235307	-0.292881	0.602	0.664	1	-0.422538	No
Fxyd5	0.00236623	-0.146734	0.967	0.978	1	-0.211692	No
Gimap1	0.00237298	-0.367159	0.696	0.681	1	-0.529698	No
Taok3	0.0024467	0.167763	0.381	0.227	1	0.242031	No
Mef2d	0.00246857	0.110921	0.453	0.262	1	0.160026	No
Bpnt1	0.00247078	0.0980293	0.072	0.013	1	0.141426	No
Sbno1	0.00248746	0.171879	0.431	0.275	1	0.247968	No
Maea	0.00255428	0.151511	0.276	0.144	1	0.218584	No
Dnaja1	0.00256499	0.233566	0.718	0.55	1	0.336964	No
Ubc	0.00256693	0.131129	0.669	0.467	1	0.18918	No
Zfp446	0.0026511	0.126791	0.061	0.009	1	0.182921	No
Ap3s1	0.00271411	0.177963	0.365	0.218	1	0.256746	No
Pim1	0.0027242	0.144248	0.972	0.939	1	0.208105	No
S100a9	0.00273529	0.0983526	0.039	0	1	0.141893	No
Ell2	0.00274218	0.0932344	0.254	0.127	1	0.134509	No
Mif4gd	0.00274376	0.215608	0.696	0.524	1	0.311056	No
Ly6c1	0.00276176	0.683053	0.232	0.118	1	0.985437	No
Morrbid	0.00277009	0.127249	0.227	0.109	1	0.183582	No
Ccdc186	0.00278195	0.117384	0.182	0.079	1	0.169349	No
Hira	0.00278741	0.127362	0.105	0.031	1	0.183744	No
Fech	0.0028547	-0.135542	0.006	0.061	1	-0.195546	No
Dgat1	0.00288736	0.239551	0.486	0.328	1	0.345598	No
Degs1	0.00290095	0.20987	0.414	0.262	1	0.302778	No
Med20	0.00294265	0.164191	0.138	0.052	1	0.236877	No
Cd5	0.00297769	0.197656	0.884	0.755	1	0.285157	No
Birc3	0.00300353	0.0843514	0.453	0.266	1	0.121693	No
Cd37	0.00301253	0.21631	0.84	0.703	1	0.312069	No
Ahsa2	0.00305107	0.0932865	0.232	0.114	1	0.134584	No
Rpl36al	0.00306987	0.154914	0.884	0.777	1	0.223493	No
Snx25	0.00308865	0.127136	0.05	0.004	1	0.183419	No
Bcl3	0.00309348	0.205282	0.564	0.38	1	0.296159	No
Lmnb1	0.00310136	0.198744	0.448	0.284	1	0.286726	No
Mycbp2	0.00310311	0.15727	0.503	0.336	1	0.226893	No
Rpl13a	0.00311525	0.142339	0.978	0.934	1	0.205351	No
Ccr2	0.00314443	0.321016	0.702	0.59	1	0.463129	No
Fam117b	0.00314907	0.0998464	0.133	0.048	1	0.144048	No
Aven	0.00315006	0.145197	0.304	0.166	1	0.209474	No
Atp5l	0.00317334	0.150267	0.818	0.677	1	0.216789	No
Rabep2	0.00317948	0.167963	0.188	0.087	1	0.242319	No
Esm1	0.00320718	0.227352	0.077	0.017	1	0.327999	No
Slc38a7	0.00321693	0.080869	0.05	0.004	1	0.116669	No
Mast3	0.00324067	0.141793	0.204	0.096	1	0.204564	No
Acly	0.00329864	0.205744	0.365	0.223	1	0.296825	No
Fos	0.00332458	-0.430636	0.597	0.638	1	-0.621276	No
Leprot	0.00336803	0.220775	0.376	0.231	1	0.318511	No
Rplp0	0.00337617	0.145	0.978	0.983	1	0.209191	No
Plekha1	0.00341124	0.0943497	0.11	0.035	1	0.136118	No
Smchd1	0.00346568	0.154032	0.569	0.38	1	0.222221	No
Gapdh	0.00348299	-0.195981	0.757	0.83	1	-0.282741	No
Arpc3	0.00348718	0.204565	0.923	0.79	1	0.295125	No
Josd1	0.00348751	0.122148	0.077	0.017	1	0.176223	No
Ube2j1	0.00350284	0.134871	0.403	0.236	1	0.194577	No
Lgmn	0.00355019	0.229394	0.293	0.162	1	0.330946	No
Atp5j2	0.0035773	0.180763	0.829	0.694	1	0.260785	No
Gm42047	0.00361807	0.229144	0.127	0.048	1	0.330585	No
Sars	0.00364756	0.160656	0.514	0.336	1	0.231777	No
Ahctf1	0.00365415	0.123928	0.199	0.092	1	0.17879	No
Gpr132	0.00367302	0.210923	0.536	0.354	1	0.304298	No
Nup160	0.00370462	0.0728916	0.094	0.026	1	0.10516	No
Glmp	0.00376065	0.129514	0.724	0.498	1	0.18685	No
Ccl4	0.00382439	-0.966106	0.094	0.197	1	-1.3938	Yes
Ube2b	0.00386777	0.11853	0.801	0.563	1	0.171003	No
Trafd1	0.00387316	0.247383	0.381	0.24	1	0.356898	No
Bst2	0.00392782	0.185106	0.735	0.568	1	0.267052	No
Ccr7	0.00392888	0.496918	0.16	0.07	1	0.716902	No
Cd48	0.00393495	0.20122	0.801	0.603	1	0.290299	No
Pvrig	0.00396496	-0.270555	0.072	0.162	1	-0.390328	No
Isg15	0.00396693	0.372163	0.597	0.472	1	0.536918	No
Mtmr1	0.00397739	0.193028	0.16	0.07	1	0.27848	No
Aopep	0.00398372	-0.288799	0.436	0.528	1	-0.416649	No
Il1rl1	0.00399411	0.195148	0.182	0.083	1	0.281539	No
Tinf2	0.00401769	0.20834	0.232	0.127	1	0.300571	No
Trib2	0.00409098	0.253456	0.199	0.1	1	0.36566	No
Actn4	0.00415465	0.192258	0.475	0.306	1	0.27737	No
Stat3	0.00419637	0.155111	0.768	0.603	1	0.223778	No
AI467606	0.00420335	-0.236884	0.05	0.131	1	-0.341752	No
Fam89b	0.00425141	0.153792	0.381	0.236	1	0.221875	No
Serpinb9	0.00425402	0.345769	0.199	0.1	1	0.498839	No
Aqr	0.00427837	0.0727471	0.149	0.061	1	0.104952	No
Arhgef11	0.00431623	0.160438	0.105	0.035	1	0.231463	No
Camkmt	0.00431674	-0.199513	0.017	0.079	1	-0.287836	No
Cyp4f13	0.00438651	0.128592	0.083	0.022	1	0.185519	No
Mark2	0.00440195	0.125687	0.42	0.262	1	0.181328	No
Invs	0.00449739	-0.117525	0	0.044	1	-0.169553	No
Ssbp4	0.00449989	0.180667	0.431	0.279	1	0.260647	No
Fig4	0.00454765	0.0916307	0.122	0.044	1	0.132195	No
Dpysl2	0.00460233	0.147412	0.182	0.083	1	0.212671	No
Usp45	0.00464461	0.167399	0.127	0.048	1	0.241506	No
Sumo1	0.00464945	0.133625	0.669	0.472	1	0.192781	No
Capza1	0.00471299	0.153252	0.729	0.546	1	0.221096	No
Hspa13	0.00472229	0.141901	0.133	0.052	1	0.20472	No
Rgmb	0.00477315	0.113315	0.083	0.022	1	0.16348	No
Itga7	0.0047964	0.10914	0.066	0.013	1	0.157456	No
Coro1a	0.00481398	0.135082	0.972	0.965	1	0.194883	No
Gbp8	0.0048251	0.21686	0.215	0.114	1	0.312863	No
Dhx58	0.00483902	0.125801	0.166	0.074	1	0.181493	No
mt-Nd5	0.00484443	0.270493	0.597	0.459	1	0.390239	No
Dnajb6	0.00486887	0.222039	0.536	0.393	1	0.320335	No
Slc25a11	0.00495101	0.1332	0.409	0.249	1	0.192167	No
Unkl	0.00497571	-0.183718	0.022	0.087	1	-0.265049	No
Dnajc5	0.00498224	0.172821	0.32	0.192	1	0.249327	No
Traf1	0.00509227	0.224497	0.807	0.642	1	0.323881	No
Lamtor3	0.00515427	0.122696	0.265	0.144	1	0.177013	No
Rps28	0.00521161	0.152365	0.95	0.913	1	0.219816	No
Angptl2	0.00522994	-0.166467	0.017	0.079	1	-0.240161	No
Gm4841	0.00523143	0.125169	0.055	0.009	1	0.180581	No
Rbbp8	0.00530712	0.171101	0.133	0.052	1	0.246846	No
Ndfip1	0.0054023	-0.189872	0.939	0.913	1	-0.273928	No
Ikbke	0.00544123	0.110578	0.204	0.1	1	0.159531	No
Aar2	0.00549319	0.113256	0.166	0.074	1	0.163394	No
Setdb2	0.00556851	0.141443	0.144	0.061	1	0.204059	No
Gvin1	0.00560412	0.0964176	0.033	0	1	0.139101	No
Camkk1	0.00560412	0.0896468	0.033	0	1	0.129333	No
Gm10125	0.00560412	0.0665884	0.033	0	1	0.0960668	No
Podnl1	0.00564718	-0.291831	0.11	0.205	1	-0.421023	No
Gpr146	0.00573215	0.167149	0.293	0.175	1	0.241145	No
Mier3	0.00573916	0.0904415	0.105	0.035	1	0.13048	No
Rpl23a	0.00574949	0.166827	0.807	0.655	1	0.240681	No
Arfip1	0.00576031	0.119747	0.138	0.057	1	0.172759	No
Lgals3bp	0.00580356	0.211944	0.425	0.271	1	0.30577	No
Atp5md	0.00584388	0.180516	0.691	0.502	1	0.26043	No
Map2k4	0.00588005	0.109139	0.215	0.109	1	0.157454	No
Rpl38	0.0058911	0.11904	0.956	0.908	1	0.171739	No
Suz12	0.00591914	0.159689	0.376	0.24	1	0.230382	No
Xpo4	0.00592558	0.0976729	0.133	0.052	1	0.140912	No
Brwd1	0.00595495	0.132381	0.155	0.07	1	0.190986	No
Ywhab	0.00596428	0.12104	0.564	0.393	1	0.174624	No
Marcksl1	0.00599479	0.234068	0.149	0.066	1	0.337688	No
Ctsb	0.00602618	-0.251823	0.63	0.655	1	-0.363304	No
Ndufa2	0.00603182	0.179242	0.657	0.467	1	0.258592	No
Nvl	0.00606755	0.113857	0.182	0.087	1	0.164261	No
Jak2	0.00606975	0.355851	0.409	0.262	1	0.513384	No
Prmt6	0.00617858	0.113848	0.088	0.026	1	0.164248	No
Shprh	0.00625051	0.123245	0.11	0.039	1	0.177805	No
Gm47882	0.00625492	0.0212829	0.166	0.074	1	0.0307047	No
Smc4	0.00627372	0.186614	0.575	0.41	1	0.269227	No
Hnrnpul2	0.00630218	0.106947	0.448	0.293	1	0.154293	No
Emsy	0.0063233	0.131425	0.243	0.131	1	0.189606	No
Meis3	0.00636664	-0.234051	0.039	0.109	1	-0.337665	No
Eogt	0.00638128	-0.221544	0.017	0.074	1	-0.31962	No
Styx	0.00645058	0.136238	0.182	0.087	1	0.196549	No
Khdc4	0.00646391	0.165776	0.221	0.118	1	0.239165	No
Pdcd10	0.00649028	0.171159	0.586	0.419	1	0.24693	No
Tsix	0.00649895	0.0715011	0.044	0.004	1	0.103154	No
Gpatch3	0.00654729	0.0817989	0.072	0.017	1	0.118011	No
Zfp12	0.00654729	0.069221	0.072	0.017	1	0.0998648	No
Cox17	0.00654928	0.17083	0.674	0.502	1	0.246456	No
Nudt16l1	0.00665818	0.15445	0.182	0.092	1	0.222824	No
Spint2	0.00667796	-0.320417	0.337	0.428	1	-0.462264	No
Anxa2	0.00672411	-0.24782	0.63	0.69	1	-0.357529	No
Egln3	0.00672726	0.192433	0.204	0.1	1	0.277623	No
Zbtb7b	0.00674112	0.204074	0.199	0.105	1	0.294416	No
Acot8	0.00676665	0.0928043	0.182	0.087	1	0.133888	No
Maco1	0.00678369	-0.166954	0.017	0.074	1	-0.240863	No
Pank2	0.00681103	0.154047	0.265	0.153	1	0.222243	No
Nsmce1	0.0068316	0.0809314	0.331	0.192	1	0.116759	No
Nup153	0.00684067	0.0925195	0.343	0.205	1	0.133477	No
Cggbp1	0.00687605	0.123248	0.354	0.223	1	0.177809	No
Zeb1	0.00690529	0.102693	0.293	0.166	1	0.148154	No
Hspa14	0.00691486	0.102207	0.182	0.087	1	0.147454	No
Por	0.00694976	0.142071	0.271	0.153	1	0.204965	No
Gapvd1	0.00696731	0.125344	0.238	0.127	1	0.180833	No
AW112010	0.00699422	-0.318557	0.923	0.934	1	-0.459581	No
Rpl31	0.00701754	0.190474	0.779	0.616	1	0.274796	No
Adar	0.00706805	0.13217	0.293	0.17	1	0.190681	No
Mgme1	0.0071084	-0.10568	0	0.039	1	-0.152464	No
Slc30a2	0.0071084	-0.109276	0	0.039	1	-0.157652	No
Gimap8	0.00712956	-0.305398	0.558	0.59	1	-0.440596	No
Thumpd2	0.00713807	-0.117517	0.006	0.052	1	-0.169541	No
Sugt1	0.00716421	0.123293	0.392	0.24	1	0.177874	No
Irf7	0.00718444	0.132719	0.591	0.415	1	0.191473	No
Mvb12a	0.00721892	0.100655	0.464	0.301	1	0.145214	No
Pim2	0.00723645	0.0616291	0.144	0.061	1	0.088912	No
Tcf12	0.00725533	0.111702	0.177	0.083	1	0.161151	No
Shoc2	0.00726584	0.162347	0.204	0.105	1	0.234217	No
Chd7	0.00727135	0.182384	0.337	0.205	1	0.263125	No
Nrd1	0.007274	0.121758	0.436	0.271	1	0.17566	No
Zscan21	0.0073064	-0.153051	0.017	0.074	1	-0.220806	No
Ubl3	0.00733271	0.112778	0.492	0.323	1	0.162704	No
Fas	0.00740641	0.198508	0.21	0.114	1	0.286387	No
Srsf6	0.00743823	0.121618	0.431	0.271	1	0.175458	No
Csnk1a1	0.007443	0.118047	0.729	0.528	1	0.170306	No
Rpl36	0.00744637	0.150042	0.961	0.952	1	0.216465	No
Ero1l	0.00747815	0.276716	0.337	0.214	1	0.399217	No
Selenos	0.00750879	0.144806	0.431	0.293	1	0.208911	No
Atp5g2	0.00756841	-0.220654	0.785	0.747	1	-0.318336	No
Micos13	0.00759617	0.0997704	0.492	0.332	1	0.143938	No
Tax1bp3	0.00762317	0.126345	0.149	0.066	1	0.182277	No
Slc4a7	0.00763471	0.165128	0.298	0.175	1	0.23823	No
Gimap3	0.00772898	-0.264457	0.834	0.873	1	-0.381531	No
mt-Co2	0.00779766	0.167017	0.961	0.943	1	0.240955	No
Xaf1	0.00779806	0.1565	0.365	0.231	1	0.225782	No
Pbdc1	0.00797979	0.0939378	0.243	0.131	1	0.135524	No
Entpd1	0.00799691	-0.368545	0.21	0.306	1	-0.531698	No
Cytip	0.00809393	0.144899	0.95	0.825	1	0.209045	No
Atp10a	0.00811405	0.0424868	0.122	0.048	1	0.0612955	No
Ostm1	0.00812867	0.154599	0.243	0.135	1	0.223039	No
H2afx	0.00814516	0.121017	0.227	0.122	1	0.17459	No
Sit1	0.00816809	0.124671	0.326	0.192	1	0.179863	No
Fbxw7	0.00832946	0.0915886	0.094	0.031	1	0.132134	No
Rhbdf2	0.00833106	0.075151	0.061	0.013	1	0.10842	No
Pam16	0.00833899	0.147448	0.276	0.162	1	0.212723	No
Plod3	0.00839084	0.0965527	0.077	0.022	1	0.139296	No
Gm28901	0.00839683	0.0942331	0.061	0.013	1	0.13595	No
Apoo	0.00839683	0.0703444	0.061	0.013	1	0.101485	No
Dapp1	0.00839879	0.113455	0.293	0.166	1	0.163681	No
Stat5b	0.00854768	0.209332	0.486	0.345	1	0.302003	No
Glb1	0.00862009	0.114809	0.177	0.087	1	0.165634	No
Gem	0.0086719	0.303653	0.282	0.17	1	0.438079	No
H13	0.0087677	0.16227	0.63	0.45	1	0.234106	No
Kmt2c	0.00885114	0.0595554	0.249	0.135	1	0.0859203	No
Fam104a	0.00886073	0.100031	0.453	0.301	1	0.144314	No
Tex2	0.00889735	0.0847797	0.182	0.087	1	0.122311	No
Rpf2	0.00893442	0.159491	0.083	0.026	1	0.230096	No
Rtp4	0.0089726	0.0645841	0.552	0.38	1	0.0931751	No
Xist	0.0089915	0.174542	0.657	0.485	1	0.251811	No
Nme1	0.00901688	0.182094	0.481	0.336	1	0.262706	No
Kbtbd11	0.00916099	0.207549	0.243	0.14	1	0.29943	No
Cry1	0.00917935	0.147025	0.193	0.1	1	0.212113	No
Med24	0.00921811	0.107733	0.133	0.057	1	0.155426	No
Pi4ka	0.00935186	0.129793	0.144	0.066	1	0.187252	No
Abcb9	0.00938312	0.0928803	0.127	0.052	1	0.133998	No
Usp42	0.00944003	0.0619422	0.122	0.048	1	0.0893638	No
Prkcq	0.00944241	0.110381	0.464	0.306	1	0.159247	No
Ncapd3	0.00947819	0.0984867	0.127	0.052	1	0.142086	No
Mrpl10	0.0095037	0.14676	0.215	0.118	1	0.211729	No
Snrpf	0.00953118	0.179542	0.503	0.358	1	0.259024	No
Rad21	0.00953216	0.10855	0.442	0.288	1	0.156605	No
Nufip1	0.00954095	0.113673	0.133	0.057	1	0.163996	No
Gpatch2l	0.00954095	0.0993351	0.133	0.057	1	0.14331	No
Crip1	0.00960364	0.321212	0.917	0.865	1	0.463411	No
Gbp3	0.00971411	0.160924	0.492	0.345	1	0.232164	No
Pglyrp1	0.00971727	-0.390801	0.713	0.699	1	-0.563807	No
1110059E24Rik	0.00971739	0.132403	0.116	0.048	1	0.191017	No
Ccs	0.00979354	0.213897	0.392	0.262	1	0.308588	No
Cd3e	0.0097963	-0.150552	0.961	0.987	1	-0.2172	No
Zfand6	0.00985424	0.14673	0.503	0.354	1	0.211686	No
Azin1	0.00988223	0.113263	0.26	0.148	1	0.163404	No
Ctla2a	0.00992307	0.336172	0.348	0.231	1	0.484993	No
Pde12	0.00997083	0.060834	0.133	0.057	1	0.087765	No
Frmd4b	0.0100529	0.117461	0.221	0.118	1	0.169461	No
Ube2e1	0.0101264	0.0777821	0.282	0.162	1	0.112216	No
Psmc6	0.0101802	0.105559	0.398	0.253	1	0.152289	No
Tor1b	0.010251	0.0789944	0.177	0.087	1	0.113965	No
Sept6	0.0102904	0.150342	0.475	0.341	1	0.216898	No
Pitpnc1	0.0103735	0.147492	0.298	0.183	1	0.212785	No
Tbc1d14	0.0103809	0.151227	0.155	0.074	1	0.218175	No
Cd200	0.0104272	-0.186927	0.066	0.144	1	-0.269678	No
Chordc1	0.0105924	0.136512	0.309	0.197	1	0.196946	No
Fam120a	0.0106192	0.0537631	0.337	0.197	1	0.0775638	No
Arrb2	0.0106655	0.108649	0.552	0.384	1	0.156748	No
Pank4	0.0107663	0.0920112	0.05	0.009	1	0.132744	No
Rbm42	0.010811	0.113755	0.525	0.358	1	0.164114	No
Gm36756	0.010906	0.0756082	0.05	0.009	1	0.10908	No
Zfand5	0.0109088	0.124413	0.348	0.218	1	0.17949	No
Zbtb11	0.0109539	0.133315	0.149	0.07	1	0.192333	No
Gpr18	0.010976	0.149564	0.309	0.188	1	0.215775	No
Pim3	0.0110847	0.178171	0.166	0.083	1	0.257046	No
Ctdsp2	0.011123	0.168126	0.116	0.048	1	0.242555	No
Rrbp1	0.0111407	0.0711223	0.392	0.249	1	0.102608	No
Mbip	0.0112114	0.111297	0.144	0.066	1	0.160567	No
Sugp2	0.01123	0.0975823	0.083	0.026	1	0.140782	No
C1qb	0.0112617	-0.153592	0	0.035	1	-0.221587	No
Irf2	0.011269	0.130179	0.541	0.397	1	0.187809	No
Nprl2	0.0113151	0.105579	0.144	0.066	1	0.152318	No
Yipf5	0.0113859	0.122155	0.298	0.179	1	0.176232	No
Pdxdc1	0.0114141	0.11788	0.088	0.031	1	0.170065	No
Stim2	0.0114792	0.172073	0.16	0.079	1	0.248249	No
Hspa5	0.0114988	0.170762	0.873	0.742	1	0.246358	No
Csf2	0.011561	0.466174	0.028	0	1	0.672547	No
Mpeg1	0.011561	0.0711054	0.028	0	1	0.102583	No
Thnsl2	0.011561	0.067941	0.028	0	1	0.0980182	No
BC024978	0.011561	0.0657977	0.028	0	1	0.094926	No
Crocc	0.011561	0.0485028	0.028	0	1	0.0699748	No
Tlr6	0.011561	0.0473321	0.028	0	1	0.0682858	No
Zfp438	0.011561	0.0377732	0.028	0	1	0.0544952	No
Tcf25	0.0115784	0.156171	0.624	0.476	1	0.225308	No
Asrgl1	0.011588	0.0854476	0.188	0.096	1	0.123275	No
Ephx1	0.0116436	-0.277749	0.138	0.227	1	-0.400707	No
Prkcd	0.0116698	0.0944136	0.26	0.148	1	0.13621	No
Mapk8ip3	0.0117412	0.197503	0.149	0.074	1	0.284936	No
P2ry10	0.0117483	0.0837579	0.652	0.463	1	0.120837	No
Zfp275	0.0117786	0.0562287	0.05	0.009	1	0.0811208	No
Rbm4	0.0119629	0.0994304	0.21	0.114	1	0.143448	No
Gorab	0.0119769	0.0699327	0.066	0.017	1	0.100892	No
Gnai2	0.0120929	0.12878	0.961	0.878	1	0.185791	No
Zcchc8	0.0121774	0.08327	0.193	0.1	1	0.120133	No
Smad4	0.0123685	0.12406	0.254	0.153	1	0.178981	No
Zmym4	0.0123736	-0.14571	0.028	0.087	1	-0.210216	No
Abi3	0.0123773	0.107458	0.11	0.044	1	0.155029	No
Aldh2	0.0123776	0.0615081	0.039	0.004	1	0.0887374	No
Ucp2	0.0124428	-0.171302	0.851	0.852	1	-0.247136	No
Stk16	0.0124523	0.101455	0.232	0.131	1	0.146369	No
Tpx2	0.0125006	0.0746843	0.039	0.004	1	0.107747	No
Ireb2	0.0125139	0.14391	0.116	0.048	1	0.207618	No
Hnrnpk	0.0125477	-0.177879	0.785	0.808	1	-0.256625	No
Cox6a1	0.0125619	0.151131	0.669	0.511	1	0.218036	No
Lrrc58	0.0125697	0.106539	0.144	0.066	1	0.153703	No
Stard3	0.0125717	0.145331	0.193	0.105	1	0.209669	No
9330151L19Rik	0.0126246	0.0902191	0.039	0.004	1	0.130159	No
Rps26	0.0126389	0.137734	0.967	0.921	1	0.198708	No
Tespa1	0.0127207	0.0975574	0.227	0.127	1	0.140746	No
Tm9sf3	0.0128469	0.0842613	0.42	0.275	1	0.121563	No
Trub2	0.0128533	0.0624986	0.066	0.017	1	0.0901664	No
Lss	0.012876	0.0447478	0.039	0.004	1	0.0645574	No
Tesc	0.0129971	0.14963	0.215	0.118	1	0.215871	No
Slc25a29	0.0130034	0.0778382	0.039	0.004	1	0.112297	No
Capn7	0.0131065	0.0982258	0.188	0.096	1	0.14171	No
Ttc1	0.0131115	0.0790884	0.16	0.079	1	0.1141	No
Clk1	0.0131239	0.0895383	0.602	0.432	1	0.129176	No
Slc43a3	0.0131318	0.0467788	0.039	0.004	1	0.0674875	No
Katna1	0.0131542	0.0830409	0.238	0.135	1	0.119803	No
Sft2d1	0.0131676	0.154638	0.398	0.271	1	0.223095	No
Prc1	0.013179	0.0509281	0.11	0.044	1	0.0734738	No
Cmtm7	0.0132178	-0.270207	0.646	0.655	1	-0.389826	No
Actr1a	0.0132193	0.106169	0.331	0.21	1	0.15317	No
Praf2	0.0132461	0.0771401	0.122	0.052	1	0.11129	No
Tmem120b	0.0132614	0.0656197	0.039	0.004	1	0.0946693	No
Dnajc27	0.0132614	0.0390404	0.039	0.004	1	0.0563234	No
Gm17035	0.0133063	0.0910794	0.072	0.022	1	0.1314	No
Slc35d1	0.0133406	0.159652	0.199	0.105	1	0.23033	No
Rapgef1	0.0133406	0.0890697	0.199	0.105	1	0.1285	No
Fuz	0.0133513	-0.260576	0.088	0.166	1	-0.375932	No
Zbtb21	0.0134563	0.0816276	0.11	0.044	1	0.117764	No
Ap1b1	0.0136506	0.110253	0.204	0.114	1	0.159062	No
Cox7c	0.0136982	0.128794	0.773	0.616	1	0.18581	No
Hip1	0.013746	-0.350492	0.144	0.227	1	-0.505653	No
Synj1	0.0138394	0.190673	0.177	0.096	1	0.275083	No
Rapsn	0.0138526	-0.246923	0.077	0.153	1	-0.356235	No
Stat5a	0.0139005	0.112692	0.232	0.131	1	0.162581	No
Nrp1	0.0139136	0.0886459	0.16	0.079	1	0.127889	No
Crlf2	0.0139523	-0.268824	0.448	0.502	1	-0.387832	No
Rpl41	0.0140003	0.1765	0.884	0.773	1	0.254636	No
Endov	0.0140275	-0.145807	0.011	0.057	1	-0.210355	No
Abcb1a	0.0140912	0.121323	0.254	0.148	1	0.175031	No
Malsu1	0.0141506	0.122732	0.249	0.144	1	0.177065	No
Bspry	0.0142824	-0.201567	0.039	0.1	1	-0.290799	No
Chchd1	0.0142841	0.17864	0.293	0.188	1	0.257724	No
Blzf1	0.0143072	0.0721392	0.072	0.022	1	0.104075	No
Vps54	0.0143188	0.0951533	0.287	0.166	1	0.137277	No
Fam193a	0.0143299	0.122883	0.188	0.1	1	0.177283	No
Ttc19	0.0143642	0.132605	0.099	0.039	1	0.191308	No
Rc3h2	0.0144147	0.0481112	0.177	0.087	1	0.0694098	No
mt-Nd1	0.0144344	0.180939	0.746	0.607	1	0.26104	No
Nek7	0.0144993	0.140283	0.376	0.253	1	0.202386	No
Tiprl	0.0145102	0.131838	0.309	0.192	1	0.190202	No
Kpna3	0.014519	0.104399	0.182	0.096	1	0.150616	No
Cplane1	0.0145359	0.0972753	0.122	0.052	1	0.140339	No
Arpc5	0.0146333	0.144023	0.812	0.659	1	0.207782	No
Ptprcap	0.014727	-0.183455	0.923	0.86	1	-0.264669	No
Foxo3	0.0147718	0.109952	0.193	0.105	1	0.158628	No
Camkk2	0.0147837	0.0697248	0.072	0.022	1	0.100592	No
Sub1	0.0149399	0.132709	0.818	0.716	1	0.191458	No
Sdf2l1	0.0150406	0.107703	0.271	0.166	1	0.155383	No
Ramp1	0.0150453	-0.347009	0.188	0.279	1	-0.500628	No
Mgrn1	0.0151567	-0.194659	0.083	0.162	1	-0.280833	No
Hopx	0.0152228	0.148851	0.331	0.214	1	0.214746	No
Gmppb	0.0152274	0.0886171	0.193	0.105	1	0.127848	No
Col4a3bp	0.0152741	0.180163	0.331	0.21	1	0.25992	No
Tmem9	0.0154148	0.107195	0.138	0.066	1	0.15465	No
Trbc2	0.0154376	0.179632	0.807	0.598	1	0.259154	No
Eif3g	0.0154508	0.136838	0.331	0.214	1	0.197415	No
Ppp4r3a	0.0155071	0.0191605	0.337	0.201	1	0.0276427	No
Mrpl46	0.0155618	0.0554997	0.155	0.074	1	0.0800692	No
Cnpy4	0.0155752	-0.123828	0.017	0.066	1	-0.178646	No
Znrf3	0.0157083	-0.193289	0.028	0.083	1	-0.278857	No
Pqlc1	0.0157661	0.0521127	0.094	0.035	1	0.0751828	No
Usp12	0.0158815	0.0650276	0.072	0.022	1	0.0938151	No
Tnik	0.0159934	0.0590266	0.298	0.175	1	0.0851574	No
Polr3k	0.0160739	0.0981834	0.265	0.162	1	0.141649	No
Cdpf1	0.0161385	0.10699	0.105	0.044	1	0.154354	No
Stam2	0.0163636	0.116369	0.227	0.131	1	0.167885	No
Atg4b	0.0163963	0.122595	0.215	0.122	1	0.176867	No
Psmg4	0.0164787	0.155918	0.26	0.162	1	0.224942	No
Rpl21	0.016508	-0.140601	0.934	0.921	1	-0.202844	No
Ppwd1	0.0165718	0.0343966	0.094	0.035	1	0.0496238	No
Dgcr6	0.0166459	0.135731	0.105	0.044	1	0.195819	No
Inpp4b	0.0166555	-0.356257	0.442	0.502	1	-0.51397	No
Smap1	0.0168461	0.128232	0.552	0.393	1	0.185	No
Dpm3	0.016935	0.120793	0.348	0.227	1	0.174268	No
Tsta3	0.016939	0.108847	0.199	0.114	1	0.157033	No
Map3k1	0.0169788	0.140529	0.282	0.17	1	0.202741	No
1700123O20Rik	0.0170993	0.082688	0.254	0.148	1	0.119294	No
Srgap3	0.0171359	-0.0950127	0.006	0.044	1	-0.137074	No
Akt1s1	0.0171441	0.0899231	0.099	0.039	1	0.129732	No
Tonsl	0.0171527	0.0302829	0.055	0.013	1	0.0436889	No
Hnrnpf	0.0171634	0.10262	0.895	0.764	1	0.148049	No
Mtfr1l	0.0172331	-0.223097	0.11	0.192	1	-0.321861	No
Slc29a3	0.017276	-0.130285	0.006	0.044	1	-0.187961	No
Yes1	0.017282	0.0630707	0.055	0.013	1	0.0909917	No
Ifnar1	0.0173288	0.0814775	0.492	0.328	1	0.117547	No
Pstpip1	0.0173405	0.108798	0.475	0.336	1	0.156962	No
Ppp1cc	0.017426	0.201795	0.702	0.603	1	0.291128	No
Bag5	0.0176125	0.0813211	0.105	0.044	1	0.117321	No
Prkcb	0.0176227	0.160191	0.171	0.092	1	0.231107	No
Trappc1	0.0177004	0.124121	0.249	0.153	1	0.179069	No
Nkg7	0.0177057	-0.464701	0.298	0.376	1	-0.670422	No
Lrch3	0.0177368	0.0861824	0.254	0.153	1	0.124335	No
Foxp3	0.0177402	0.0918917	0.89	0.703	1	0.132572	Yes
Efr3a	0.0178568	0.146027	0.42	0.293	1	0.210673	No
Ptpn9	0.0178736	0.0975893	0.133	0.061	1	0.140792	No
Caml	0.0178845	0.124764	0.105	0.044	1	0.179996	No
C030037D09Rik	0.0179019	-0.0712374	0	0.031	1	-0.102774	No
Hnrnpa0	0.0179028	-0.264578	0.575	0.616	1	-0.381705	No
Magohb	0.0179513	0.0696046	0.077	0.026	1	0.100418	No
Il4ra	0.0181523	0.0751826	0.392	0.249	1	0.108466	No
Satb1	0.0182569	0.209367	0.348	0.231	1	0.302053	No
Gm42418	0.0182913	0.165291	1	1	1	0.238465	No
Me2	0.0182972	0.0997489	0.193	0.105	1	0.143907	No
Lypla1	0.0183214	0.0347114	0.348	0.218	1	0.050078	No
Ube3c	0.0184096	0.0540082	0.138	0.066	1	0.0779173	No
Aldh3a2	0.0184396	0.0754646	0.105	0.044	1	0.108872	No
Lrrfip2	0.0184735	0.140137	0.166	0.087	1	0.202175	No
Rpl3	0.0184785	-0.14397	0.956	0.908	1	-0.207705	No
Sesn1	0.0186797	0.100682	0.293	0.175	1	0.145253	No
Rnf31	0.018705	0.125436	0.21	0.122	1	0.180965	No
Birc2	0.0187536	0.170678	0.431	0.306	1	0.246237	No
Tspan32	0.0188462	-0.31606	0.331	0.397	1	-0.455979	No
Mgat1	0.0192329	0.0802894	0.193	0.105	1	0.115833	No
Rbm38	0.0193598	0.108073	0.464	0.323	1	0.155916	No
Rnf220	0.0194049	-0.257561	0.155	0.24	1	-0.371583	No
1700017B05Rik	0.0194578	-0.255623	0.149	0.231	1	-0.368786	No
Rnasek	0.0194718	0.144282	0.691	0.524	1	0.208155	No
Nop53	0.0195039	0.269794	0.536	0.389	1	0.389231	No
E130309D02Rik	0.019587	0.0886323	0.116	0.052	1	0.127869	No
Pdcd2l	0.019591	0.0722048	0.083	0.031	1	0.10417	No
Selenoi	0.0195951	-0.20851	0.044	0.105	1	-0.300817	No
Prr13	0.019793	0.168658	0.79	0.655	1	0.243322	No
Il6ra	0.0198018	0.182062	0.16	0.083	1	0.262659	No
Rtn3	0.0198222	0.101891	0.486	0.345	1	0.146997	No
Sppl2a	0.0198264	0.122268	0.298	0.188	1	0.176395	No
Ppp1r11	0.0198413	0.116017	0.541	0.384	1	0.167377	No
Actr3	0.0198471	0.131417	0.884	0.843	1	0.189595	No
Arhgef2	0.0199076	0.0909833	0.271	0.166	1	0.131261	No
Bid	0.0199991	-0.157285	0.066	0.135	1	-0.226915	No
Ube2n	0.020026	0.0795463	0.525	0.345	1	0.114761	No
Abt1	0.0200927	0.088224	0.144	0.07	1	0.12728	No
Amz2	0.0201368	-0.356306	0.166	0.245	1	-0.514041	No
Bag1	0.0204108	0.0659536	0.519	0.336	1	0.0951509	No
Mtap	0.0204713	0.109226	0.166	0.087	1	0.15758	No
Fam76b	0.0204899	0.175048	0.204	0.118	1	0.252541	No
Arf2	0.0204919	0.0715167	0.061	0.017	1	0.103177	No
St3gal4	0.0207708	0.0908559	0.243	0.144	1	0.131077	No
Atf1	0.0208038	0.0497456	0.287	0.175	1	0.0717678	No
Iba57	0.0208788	0.091821	0.044	0.009	1	0.13247	No
Aurkb	0.0208788	0.0622141	0.044	0.009	1	0.089756	No
Med21	0.0208814	0.104377	0.276	0.17	1	0.150584	No
Rps25	0.0209107	0.131516	0.785	0.664	1	0.189737	No
Desi2	0.0209321	0.12613	0.221	0.127	1	0.181967	No
Mdh2	0.0210065	0.164531	0.729	0.616	1	0.237367	No
Hras	0.021167	0.125051	0.215	0.127	1	0.18041	No
Grina	0.0211831	-0.313874	0.343	0.406	1	-0.452825	No
Mrpl28	0.0212024	0.0697148	0.26	0.153	1	0.100577	No
Ddit3	0.021209	0.0860382	0.149	0.074	1	0.124127	No
Abhd13	0.0212477	-0.143217	0.011	0.052	1	-0.206619	No
Mbp	0.0213443	0.0464714	0.238	0.14	1	0.067044	No
Zfp335os	0.021406	0.0578772	0.044	0.009	1	0.0834991	No
Uqcrc1	0.0214585	0.103503	0.519	0.362	1	0.149323	No
Ralgps2	0.0214634	0.101065	0.11	0.048	1	0.145805	No
Luzp1	0.0214651	0.0751248	0.083	0.031	1	0.108382	No
Cdk11b	0.0214767	0.0375392	0.403	0.258	1	0.0541576	No
Mid1ip1	0.0215386	0.155169	0.166	0.092	1	0.223862	No
Kdm2a	0.0216404	0.103041	0.304	0.188	1	0.148657	No
Clcn7	0.0216431	0.0897616	0.061	0.017	1	0.129499	No
Hist1h1c	0.0216958	0.22021	0.282	0.188	1	0.317696	No
Scaf8	0.0217056	0.031857	0.171	0.087	1	0.0459599	No
Ccdc88c	0.0217837	0.120028	0.365	0.245	1	0.173164	No
Esd	0.0217849	0.140123	0.602	0.424	1	0.202155	No
Gtf3c5	0.0218334	0.077414	0.083	0.031	1	0.111685	No
Zfp292	0.0218377	-0.310293	0.403	0.485	1	-0.447658	No
Nfs1	0.0218498	-0.21821	0.099	0.175	1	-0.31481	No
Ube2d2a	0.0218547	0.122545	0.713	0.559	1	0.176795	No
Rftn1	0.0218836	0.0894506	0.337	0.218	1	0.12905	No
Acads	0.0218973	0.107884	0.276	0.175	1	0.155643	No
Dbp	0.0219738	0.122044	0.088	0.035	1	0.176072	No
Adk	0.0220247	0.127095	0.414	0.279	1	0.18336	No
Orai2	0.0220905	0.0438044	0.138	0.066	1	0.0631964	No
Rhod	0.0220974	-0.177382	0.039	0.096	1	-0.255908	No
Fndc3a	0.0221006	0.0749301	0.26	0.157	1	0.108101	No
Golgb1	0.0221324	0.123011	0.276	0.175	1	0.177468	No
Trav7-5	0.0221639	-0.216398	0.011	0.052	1	-0.312197	No
Efcab14	0.0222692	0.117879	0.177	0.096	1	0.170063	No
B3gntl1	0.0222734	-0.1511	0.022	0.07	1	-0.217991	No
Vamp4	0.022301	0.0357204	0.309	0.188	1	0.0515337	No
Gm38394	0.0223104	0.0347336	0.044	0.009	1	0.05011	No
Cib1	0.0223377	0.101274	0.459	0.319	1	0.146108	No
Vps4b	0.0224124	0.167411	0.376	0.262	1	0.241524	No
0610009B22Rik	0.0224768	-0.10187	0.011	0.052	1	-0.146968	No
Mtrf1l	0.0224953	0.0220447	0.044	0.009	1	0.0318038	No
Themis	0.0225235	0.0815716	0.11	0.048	1	0.117683	No
Parp4	0.0226359	0.101508	0.309	0.197	1	0.146445	No
Vps33b	0.0226662	0.0553757	0.116	0.052	1	0.0798902	No
Prex1	0.0227239	0.11421	0.331	0.214	1	0.16477	No
Ptbp3	0.022748	0.0493459	0.619	0.454	1	0.0711911	No
Helz2	0.0228107	0.133461	0.331	0.218	1	0.192543	No
Ddx54	0.0228272	0.13611	0.287	0.188	1	0.196365	No
Stard3nl	0.0228343	0.0846782	0.309	0.197	1	0.122165	No
Trav16n	0.0228424	0.121368	0.083	0.031	1	0.175097	No
Helz	0.0228486	0.0623574	0.227	0.131	1	0.0899627	No
Acot7	0.0229807	0.155338	0.436	0.301	1	0.224106	No
Ppme1	0.02301	0.0694785	0.21	0.118	1	0.100236	No
Stx11	0.0230319	0.139732	0.298	0.197	1	0.20159	No
Dhrs11	0.0231009	0.0267587	0.083	0.031	1	0.0386047	No
Mecp2	0.0231907	0.0519005	0.188	0.1	1	0.0748766	No
Ern1	0.0232063	0.190432	0.138	0.07	1	0.274735	No
Nudc	0.0232657	-0.232309	0.298	0.371	1	-0.335151	No
Npm3	0.0232996	0.106042	0.315	0.205	1	0.152986	No
Polr2a	0.023331	0.110199	0.453	0.306	1	0.158983	No
Tsr1	0.0233882	0.107782	0.094	0.039	1	0.155497	No
Mlycd	0.0234098	-0.164764	0.028	0.079	1	-0.237704	No
Ifrd2	0.0235344	0.0993263	0.066	0.022	1	0.143298	No
Wdr45b	0.023561	0.175187	0.177	0.1	1	0.252741	No
Cutc	0.023684	0.106423	0.066	0.022	1	0.153536	No
Washc4	0.0239651	0.155805	0.155	0.083	1	0.22478	No
Vrk1	0.0239847	0.00833304	0.359	0.223	1	0.012022	No
Soat2	0.0241074	0.105258	0.022	0	1	0.151856	No
Sp6	0.0241074	0.0897789	0.022	0	1	0.129524	No
S100a8	0.0241074	0.0641582	0.022	0	1	0.0925607	No
Adam12	0.0241074	0.0631385	0.022	0	1	0.0910897	No
Chpt1	0.0241074	0.0538019	0.022	0	1	0.0776198	No
Sgtb	0.0241074	0.0533313	0.022	0	1	0.0769409	No
Dusp8	0.0241074	0.0528963	0.022	0	1	0.0763132	No
Ttyh2	0.0241074	0.0473319	0.022	0	1	0.0682854	No
Gm15886	0.0241074	0.0444653	0.022	0	1	0.0641499	No
Palm	0.0241074	0.0397685	0.022	0	1	0.0573739	No
Flywch2	0.0241074	0.0369406	0.022	0	1	0.053294	No
Tmem143	0.0241074	0.0309785	0.022	0	1	0.0446925	No
Ckap2l	0.0241074	0.0290912	0.022	0	1	0.0419698	No
Hid1	0.0241074	0.0258227	0.022	0	1	0.0372543	No
Kif4	0.0241074	0.0238974	0.022	0	1	0.0344767	No
Esco2	0.0241074	0.0215133	0.022	0	1	0.0310371	No
Troap	0.0241074	0.0150519	0.022	0	1	0.0217152	No
Ebna1bp2	0.0241873	0.0540658	0.304	0.183	1	0.0780005	No
Tmem123	0.0241996	0.147185	0.652	0.524	1	0.212342	No
Bmyc	0.0242271	-0.370835	0.232	0.314	1	-0.535002	No
Gtf2b	0.024276	0.127642	0.403	0.284	1	0.184149	No
Atp9b	0.0243037	0.14231	0.287	0.179	1	0.20531	No
Mospd2	0.0243256	-0.115606	0.028	0.079	1	-0.166785	No
Rpl10-ps3	0.0243393	0.127304	0.956	0.834	1	0.183661	No
Tex10	0.0243531	0.0459237	0.171	0.092	1	0.0662539	No
Emg1	0.0244034	0.121967	0.519	0.376	1	0.175961	No
Usp18	0.0245535	0.040239	0.249	0.148	1	0.0580526	No
Vdac1	0.0245846	0.0805582	0.348	0.231	1	0.116221	No
Rac2	0.0245999	0.113243	1	0.969	1	0.163374	No
Eaf1	0.0246081	0.0761467	0.088	0.035	1	0.109856	No
Orai1	0.0246086	0.0499413	0.514	0.354	1	0.0720501	No
Hist1h2ae	0.0246295	0.133974	0.094	0.039	1	0.193284	No
Serpina3f	0.0247171	0.0706936	0.133	0.066	1	0.101989	No
Timm44	0.0247328	0.134842	0.155	0.083	1	0.194535	No
Rps13	0.0247823	0.076759	0.972	0.943	1	0.11074	No
Setd1b	0.0248159	0.172492	0.149	0.079	1	0.248854	No
Snhg12	0.0248608	0.126783	0.16	0.087	1	0.18291	No
Gimap5	0.0249099	-0.333255	0.514	0.559	1	-0.480786	No
Ydjc	0.0249111	0.0593043	0.066	0.022	1	0.085558	No
AU040320	0.0249151	0.126671	0.144	0.074	1	0.182748	No
Cul5	0.0249302	0.0937685	0.21	0.122	1	0.135279	No
Igtp	0.02501	0.125861	0.74	0.603	1	0.181579	No
Kdm6b	0.0250465	0.115539	0.254	0.157	1	0.166687	No
Cep135	0.0251418	0.0944379	0.094	0.039	1	0.136245	No
Slc37a2	0.0252503	-0.268139	0.061	0.122	1	-0.386842	No
Rnf111	0.0252751	-0.264222	0.105	0.175	1	-0.381191	No
Rpp40	0.0253041	0.0507462	0.033	0.004	1	0.0732113	No
Rab11fip2	0.0253853	0.104782	0.066	0.022	1	0.151168	No
Ypel3	0.0255201	-0.219433	0.696	0.729	1	-0.316574	No
Cacna1a	0.0255451	0.0839262	0.066	0.022	1	0.12108	No
Rtn4ip1	0.0255497	0.0462015	0.033	0.004	1	0.0666547	No
Zfp398	0.0255649	0.0498511	0.116	0.052	1	0.0719199	No
Gcn1	0.0257026	0.10832	0.21	0.122	1	0.156272	No
Tnfrsf1b	0.0257403	-0.330857	0.569	0.568	1	-0.477326	Yes
Pcna	0.0257872	0.133878	0.298	0.201	1	0.193145	No
Rgp1	0.0257974	0.0552746	0.033	0.004	1	0.0797443	No
Trdv2-2	0.0257974	0.0548602	0.033	0.004	1	0.0791466	No
Upf3a	0.0258224	0.102396	0.193	0.114	1	0.147726	No
Psme1	0.0258249	0.120002	0.884	0.786	1	0.173126	No
Tbx21	0.0258346	-0.199664	0.088	0.162	1	-0.288054	No
C030006K11Rik	0.0259679	-0.125046	0.028	0.079	1	-0.180403	No
Frmd8	0.0260271	0.161828	0.331	0.227	1	0.233469	No
Mrps25	0.0260458	0.100699	0.099	0.044	1	0.145278	No
Epas1	0.0260472	0.0731194	0.033	0.004	1	0.105489	No
Ift22	0.0260472	0.0641382	0.033	0.004	1	0.0925318	No
Nacc1	0.0260744	0.0732242	0.188	0.105	1	0.10564	No
Crtc2	0.0261045	0.0548151	0.238	0.14	1	0.0790815	No
Nfx1	0.0261655	0.135308	0.166	0.092	1	0.195208	No
2310009B15Rik	0.0261941	0.0979208	0.094	0.039	1	0.14127	No
Gys1	0.0262991	0.0577958	0.033	0.004	1	0.0833817	No
Aph1b	0.0262991	0.0461225	0.033	0.004	1	0.0665408	No
Trim25	0.0263173	0.0674242	0.238	0.144	1	0.0972726	No
Creg1	0.0263471	0.114021	0.149	0.079	1	0.164497	No
Scand1	0.0263699	0.153258	0.829	0.69	1	0.221105	No
Apbb1	0.0263872	-0.114088	0.022	0.07	1	-0.164594	No
Adam17	0.0264434	0.120508	0.442	0.319	1	0.173856	No
Tnfrsf25	0.026463	0.0556476	0.227	0.135	1	0.0802825	No
Ccdc25	0.0265106	0.11798	0.182	0.105	1	0.17021	No
Ppip5k1	0.026553	0.0408355	0.033	0.004	1	0.0589131	No
Wee1	0.026553	0.0253151	0.033	0.004	1	0.0365219	No
Hmmr	0.026553	0.001943	0.033	0.004	1	0.00280316	No
Gm20721	0.0266881	0.0479166	0.066	0.022	1	0.0691291	No
Sertad1	0.0267428	0.116011	0.354	0.236	1	0.167369	No
Trav7-4	0.0268481	-0.306147	0.022	0.07	1	-0.441677	No
Pstk	0.0269452	0.0739008	0.21	0.122	1	0.106616	No
Hmgn3	0.02702	-0.0675699	0.006	0.039	1	-0.0974828	No
Ctnnb1	0.0270338	-0.29556	0.359	0.437	1	-0.426403	No
Vps13b	0.0272912	0.106485	0.232	0.14	1	0.153625	No
C1d	0.0273459	0.091668	0.276	0.17	1	0.132249	No
Tepsin	0.0274579	-0.110587	0.006	0.039	1	-0.159543	No
Slc35a1	0.0275178	0.137163	0.11	0.052	1	0.197884	No
Rnf34	0.02753	0.0876463	0.138	0.07	1	0.126447	No
Wdr36	0.0275672	0.0235725	0.155	0.079	1	0.034008	No
Btbd1	0.0275731	0.0636386	0.309	0.201	1	0.0918111	No
Casp8	0.0276433	0.0532372	0.536	0.376	1	0.0768051	No
Sv2c	0.027679	-0.0600368	0.006	0.039	1	-0.0866147	No
A530040E14Rik	0.027679	-0.077179	0.006	0.039	1	-0.111346	No
Pop1	0.027679	-0.0985744	0.006	0.039	1	-0.142213	No
Sap25	0.027679	-0.112777	0.006	0.039	1	-0.162702	No
Cdca8	0.027683	0.0781168	0.05	0.013	1	0.112699	No
Cemip2	0.0277372	0.142932	0.105	0.048	1	0.206208	No
Coq9	0.0277873	-0.142068	0.055	0.118	1	-0.20496	No
Pycr2	0.0278542	0.085225	0.287	0.183	1	0.122954	No
Cmip	0.0278879	0.149423	0.166	0.092	1	0.215572	No
Atp5e	0.0278965	0.0993793	0.923	0.786	1	0.143374	No
Cpd	0.0279869	0.117368	0.138	0.07	1	0.169326	No
Soat1	0.0280062	0.0229343	0.177	0.096	1	0.0330872	No
Akap13	0.0280257	0.08267	0.895	0.769	1	0.119268	No
Mterf2	0.0281261	-0.100569	0.006	0.039	1	-0.145091	No
E2f4	0.0282773	0.0704254	0.381	0.253	1	0.101602	No
Arap2	0.0283342	0.0523273	0.254	0.157	1	0.0754923	No
Sap18b	0.0283519	-0.0500978	0.006	0.039	1	-0.0722758	No
Metap1	0.0284502	0.0455826	0.138	0.07	1	0.0657618	No
Castor1	0.0284755	0.151162	0.221	0.135	1	0.218081	No
Crat	0.0285793	-0.0957346	0.006	0.039	1	-0.138116	No
Cmtr2	0.0285943	-0.0528252	0	0.026	1	-0.0762106	No
Fahd1	0.0285943	-0.0572298	0	0.026	1	-0.0825652	No
2900076A07Rik	0.0285943	-0.0583184	0	0.026	1	-0.0841357	No
Ttc8	0.0285943	-0.066113	0	0.026	1	-0.095381	No
Arsk	0.0285943	-0.0702386	0	0.026	1	-0.101333	No
Dgkq	0.0285943	-0.0820649	0	0.026	1	-0.118395	No
Fcgr2b	0.0285943	-0.0902766	0	0.026	1	-0.130242	No
Mrpl57	0.0286731	0.0659213	0.398	0.266	1	0.0951043	No
Card11	0.0287143	0.034282	0.21	0.122	1	0.0494585	No
Cmc1	0.0287184	0.143132	0.42	0.288	1	0.206495	No
Zfp568	0.0288082	-0.0808883	0.006	0.039	1	-0.116697	No
Metap2	0.0288236	0.0973537	0.442	0.297	1	0.140452	No
B4galt5	0.0289387	0.0791707	0.144	0.074	1	0.114219	No
Etfbkmt	0.0289645	-0.219196	0.083	0.148	1	-0.316233	No
Scp2	0.0290751	0.0958288	0.547	0.384	1	0.138252	No
4931406P16Rik	0.0290805	0.145465	0.105	0.048	1	0.209862	No
Cox4i1	0.0291153	0.10245	0.917	0.869	1	0.147804	No
Hirip3	0.029137	0.0861044	0.05	0.013	1	0.124222	No
Vmp1	0.0291424	-0.362888	0.304	0.349	1	-0.523537	No
Mrpl9	0.0292697	0.102331	0.304	0.197	1	0.147632	No
Frmd6	0.0293558	0.124943	0.105	0.048	1	0.180254	No
Alkbh5	0.0293802	0.126398	0.359	0.249	1	0.182353	No
Ptar1	0.02944	0.0806508	0.099	0.044	1	0.116354	No
Shisa5	0.0295028	-0.125516	0.994	0.991	1	-0.181082	No
Atp1a1	0.0296198	0.108192	0.541	0.406	1	0.156089	No
Cyb5a	0.0298341	0.195434	0.729	0.616	1	0.281951	No
Ttc39c	0.0299173	0.240362	0.337	0.245	1	0.346769	No
Nme6	0.0299969	0.0402004	0.05	0.013	1	0.0579969	No
Gatd1	0.0299983	0.140809	0.215	0.131	1	0.203144	No
Rbpj	0.0301039	-0.21203	0.133	0.21	1	-0.305895	No
Tcp1	0.03018	0.107768	0.448	0.31	1	0.155477	No
6720427I07Rik	0.0302153	0.0707773	0.05	0.013	1	0.10211	No
Trf	0.0304865	-0.229427	0.055	0.114	1	-0.330993	No
Baz1a	0.0305452	0.0629705	0.442	0.297	1	0.0908472	No
Rtel1	0.0306561	0.0607835	0.05	0.013	1	0.0876921	No
Tedc2	0.0306561	0.0527961	0.05	0.013	1	0.0761687	No
Atp5d	0.0307224	0.115524	0.901	0.79	1	0.166666	No
Naa38	0.0308218	0.0685311	0.331	0.223	1	0.0988695	No
Rnf123	0.0309557	0.0577419	0.149	0.079	1	0.083304	No
Piga	0.0309624	0.100378	0.077	0.031	1	0.144815	No
Uba52	0.0309734	0.0915653	0.978	0.974	1	0.132101	No
Pak2	0.0310634	0.169257	0.707	0.563	1	0.244186	No
Zfand1	0.0311018	0.0320524	0.094	0.039	1	0.0462418	No
Trim65	0.0311025	0.0651814	0.05	0.013	1	0.0940369	No
Phf8	0.0311877	0.0984607	0.188	0.109	1	0.142049	No
Aco2	0.0312009	0.101958	0.32	0.205	1	0.147094	No
Wdyhv1	0.0312609	0.037688	0.199	0.114	1	0.0543723	No
Ubp1	0.0313135	0.0959831	0.182	0.105	1	0.138474	No
Rchy1	0.0313143	0.0896525	0.309	0.205	1	0.129341	No
Ubn1	0.0313201	0.178128	0.354	0.245	1	0.256985	No
Zw10	0.0314718	0.125546	0.133	0.07	1	0.181125	No
Herc4	0.0315442	0.0979939	0.326	0.214	1	0.141375	No
Myadm	0.0315661	0.108326	0.105	0.048	1	0.156281	No
Zfp995	0.0316528	0.116899	0.077	0.031	1	0.168649	No
Ece1	0.03173	0.130237	0.188	0.109	1	0.187893	No
Gm45552	0.0317824	0.0433627	0.05	0.013	1	0.0625591	No
Uqcrh	0.0317854	0.111746	0.884	0.773	1	0.161215	No
Sf3b4	0.0318291	0.0490249	0.354	0.223	1	0.0707279	No
Med18	0.0319026	-0.109775	0.011	0.048	1	-0.158372	No
Cox6b1	0.0319045	0.0967971	0.84	0.716	1	0.139649	No
Sec24d	0.0319358	0.0308838	0.133	0.066	1	0.0445558	No
Atg3	0.0319633	0.0641467	0.298	0.188	1	0.0925442	No
Ercc1	0.031989	0.0740789	0.11	0.052	1	0.106873	No
Ndufc1	0.0320876	0.125921	0.348	0.24	1	0.181666	No
Scrn3	0.032124	-0.132083	0.011	0.048	1	-0.190555	No
Rarg	0.0321312	0.0776531	0.227	0.135	1	0.11203	No
Ranbp2	0.0322191	0.0753871	0.376	0.258	1	0.108761	No
Maml1	0.032235	0.0977672	0.122	0.061	1	0.141048	No
Crlf3	0.032367	0.111283	0.608	0.485	1	0.160547	No
Wrnip1	0.0324172	0.0174407	0.188	0.105	1	0.0251616	No
Hat1	0.0324733	0.119742	0.182	0.109	1	0.172752	No
Rom1	0.0325347	0.0481265	0.105	0.048	1	0.0694318	No
Sp4	0.0325899	0.0367332	0.182	0.1	1	0.0529948	No
Elavl1	0.0325956	0.136354	0.398	0.288	1	0.196717	No
Ube4b	0.032767	0.0843295	0.182	0.105	1	0.121662	No
Serf2	0.0328202	0.0944551	0.95	0.913	1	0.13627	No
Nol7	0.0328346	0.130694	0.552	0.41	1	0.188552	No
Gna13	0.0328367	0.141057	0.801	0.655	1	0.203503	No
Gm39323	0.0328735	0.0384924	0.072	0.026	1	0.0555328	No
Ndufb2	0.0329353	0.0941049	0.398	0.271	1	0.135765	No
Ppp1r12a	0.033061	0.161227	0.746	0.576	1	0.232602	No
Vamp5	0.0331825	0.0593111	0.343	0.223	1	0.0855679	No
Slain2	0.0332821	0.0914728	0.287	0.183	1	0.131967	No
Oas1a	0.0334708	0.0474481	0.348	0.231	1	0.0684531	No
Etnk1	0.0334989	0.087379	0.315	0.21	1	0.126061	No
Wdr44	0.033526	0.059495	0.138	0.07	1	0.0858331	No
Ubqln2	0.0336412	0.0713825	0.144	0.074	1	0.102983	No
Srgn	0.0336846	0.027087	1	0.991	1	0.0390783	No
Blvra	0.0339073	0.0713633	0.215	0.131	1	0.102955	No
Grsf1	0.0339129	0.0636362	0.177	0.1	1	0.0918076	No
Atg2a	0.0339221	0.0856291	0.21	0.127	1	0.123537	No
Ifi27	0.0339395	-0.324343	0.298	0.354	1	-0.467928	No
Lsm12	0.0339573	0.0620492	0.376	0.253	1	0.0895181	No
Tapbp	0.0340431	0.162733	0.762	0.638	1	0.234774	No
Pdk1	0.0341047	0.0334821	0.133	0.066	1	0.0483044	No
Taco1	0.0341768	-0.0918517	0.011	0.048	1	-0.132514	No
Kif1b	0.0342751	0.133127	0.133	0.07	1	0.192061	No
Noct	0.0343549	0.0916916	0.149	0.079	1	0.132283	No
Usp25	0.0343819	0.000212334	0.453	0.314	1	0.000306333	No
Ndufa12	0.0343937	0.0795138	0.442	0.306	1	0.114714	No
Nsd1	0.0345741	0.0792301	0.326	0.214	1	0.114305	No
Susd6	0.034635	0.0933614	0.182	0.105	1	0.134692	No
Zan	0.0346479	-0.0873569	0.011	0.048	1	-0.126029	No
G6pdx	0.034675	0.100783	0.127	0.066	1	0.1454	No
Mri1	0.0347131	0.11514	0.138	0.074	1	0.166112	No
Med19	0.0347569	0.0386496	0.116	0.057	1	0.0557595	No
Mterf4	0.0349608	0.0902487	0.055	0.017	1	0.130201	No
Etv6	0.0349725	0.143286	0.254	0.162	1	0.206718	No
Hmgb2	0.0350762	0.0883579	0.702	0.576	1	0.127474	No
Uso1	0.0351231	0.0579221	0.177	0.1	1	0.0835639	No
4833439L19Rik	0.0351235	0.0649447	0.204	0.122	1	0.0936953	No
AY036118	0.0351343	0.2305	0.961	0.93	1	0.332541	No
Nebl	0.0352065	0.0288965	0.072	0.026	1	0.0416888	No
Fam53b	0.0352159	-0.282915	0.188	0.262	1	-0.40816	No
Clint1	0.0352669	0.138869	0.597	0.441	1	0.200346	No
Bex3	0.0352891	0.163112	0.376	0.271	1	0.235321	No
Rnf139	0.0353741	0.084619	0.21	0.127	1	0.122079	No
Prdm2	0.0356049	0.0678682	0.155	0.083	1	0.0979131	No
Gbp4	0.035678	0.101075	0.58	0.445	1	0.145821	No
Mrpl41	0.0357473	0.0975478	0.16	0.092	1	0.140732	No
Surf4	0.0358168	0.128986	0.436	0.301	1	0.186087	No
Smcr8	0.0358845	0.0652033	0.077	0.031	1	0.0940685	No
F830016B08Rik	0.0358926	0.102584	0.055	0.017	1	0.147998	No
Slc39a9	0.0359218	-0.197928	0.044	0.096	1	-0.28555	No
Furin	0.0359713	0.081727	0.182	0.105	1	0.117907	No
Kcnn4	0.0360074	0.160706	0.37	0.253	1	0.23185	No
Asb7	0.0361289	0.10018	0.055	0.017	1	0.14453	No
Zbtb41	0.0362196	-0.105549	0.022	0.066	1	-0.152275	No
Vti1b	0.036257	-0.258079	0.331	0.393	1	-0.37233	No
Lck	0.0362937	-0.165979	0.867	0.865	1	-0.239457	No
Timm23	0.0364484	0.131432	0.492	0.349	1	0.189617	No
Naf1	0.0366053	0.0754288	0.055	0.017	1	0.108821	No
Slc9a7	0.0366676	0.0617363	0.077	0.031	1	0.0890667	No
Taf9b	0.0366676	0.0579002	0.077	0.031	1	0.0835324	No
Znhit6	0.0368171	0.0779988	0.083	0.035	1	0.112528	No
Ppp1r21	0.0368392	-0.140962	0.022	0.066	1	-0.203365	No
Ctsa	0.0368408	0.182338	0.591	0.459	1	0.263057	No
B9d1	0.0368948	-0.14514	0.028	0.074	1	-0.209393	No
Szrd1	0.0370042	0.0474887	0.282	0.179	1	0.0685117	No
Rdh12	0.0370872	0.0762978	0.055	0.017	1	0.110074	No
Kdm1a	0.0371148	0.0676162	0.331	0.218	1	0.0975496	No
Ghitm	0.0371196	0.128321	0.652	0.493	1	0.185129	No
Rps12	0.037183	0.144793	0.95	0.934	1	0.208892	No
Tgif2	0.0372332	0.0567108	0.11	0.052	1	0.0818164	No
Pfkm	0.0373301	0.0522507	0.055	0.017	1	0.0753818	No
Zfp931	0.0374679	-0.101114	0.022	0.066	1	-0.145876	No
Rps6kc1	0.0374679	-0.1335	0.022	0.066	1	-0.1926	No
Lime1	0.0375093	0.159437	0.304	0.214	1	0.230019	No
Ccdc84	0.0375478	-0.125587	0.05	0.105	1	-0.181184	No
Pelp1	0.0376116	0.122419	0.094	0.044	1	0.176614	No
Fam204a	0.0378325	0.0556399	0.298	0.192	1	0.0802714	No
Sipa1l1	0.0378469	0.0864654	0.232	0.144	1	0.124743	No
St13	0.0379343	0.108316	0.337	0.236	1	0.156267	No
Pabpc4	0.0379398	-0.200606	0.044	0.096	1	-0.289413	No
Mgarp	0.037986	0.160984	0.138	0.074	1	0.232252	No
Pygo2	0.0380961	0.117554	0.144	0.079	1	0.169594	No
Cenpe	0.0381393	0.0540854	0.039	0.009	1	0.0780288	No
mt-Co3	0.0382265	0.153014	0.967	0.921	1	0.220752	No
Stk4	0.0384005	0.171359	0.613	0.472	1	0.247219	No
Rabac1	0.0384619	-0.172979	0.58	0.607	1	-0.249556	No
Ccrl2	0.0385625	0.225357	0.436	0.323	1	0.325121	No
Emilin2	0.0385651	0.0567353	0.055	0.017	1	0.0818518	No
Lysmd3	0.0386618	0.0609185	0.16	0.087	1	0.0878869	No
Ftl1	0.0386713	-0.130864	0.956	0.961	1	-0.188797	No
Stn1	0.0386836	0.0637286	0.193	0.114	1	0.0919409	No
Zfp410	0.0386894	0.0304675	0.077	0.031	1	0.0439553	No
Pigq	0.0387053	0.033257	0.116	0.057	1	0.0479797	No
Gch1	0.0387238	0.0246712	0.315	0.201	1	0.035593	No
Gm2682	0.0388016	0.128842	0.133	0.07	1	0.185879	No
Pag1	0.0388022	0.103721	0.265	0.17	1	0.149638	No
Orc6	0.0388088	0.100695	0.088	0.039	1	0.145272	No
3110001I22Rik	0.0388163	0.0566814	0.055	0.017	1	0.081774	No
Usp19	0.0388353	0.0844904	0.232	0.144	1	0.121894	No
Pld3	0.0389368	-0.198794	0.613	0.646	1	-0.286799	No
Bud31	0.0389574	0.056632	0.232	0.14	1	0.0817027	No
Qrich1	0.0390287	0.0622065	0.282	0.179	1	0.0897451	No
Armh3	0.0390688	0.0472825	0.055	0.017	1	0.0682142	No
Ehd3	0.0391572	0.094588	0.083	0.035	1	0.136462	No
Jmjd1c	0.0392047	0.159884	0.392	0.279	1	0.230664	No
Fcho2	0.039287	-0.33009	0.11	0.17	1	-0.476219	No
Ttll5	0.0393227	0.0234835	0.055	0.017	1	0.0338795	No
Mzt1	0.0393561	0.0575901	0.155	0.083	1	0.0830849	No
Selenoo	0.0393855	0.114126	0.088	0.039	1	0.164649	No
Cyba	0.0394367	0.100741	0.95	0.873	1	0.145338	No
Ube2s	0.0396643	0.114962	0.635	0.467	1	0.165856	No
Wdr74	0.0396756	0.0588914	0.149	0.083	1	0.0849623	No
Scfd1	0.0397317	0.106169	0.171	0.1	1	0.153169	No
Snrnp200	0.039815	0.120056	0.249	0.162	1	0.173204	No
Topors	0.0398413	0.0874025	0.182	0.105	1	0.126095	No
Lats2	0.039844	0.128093	0.287	0.192	1	0.1848	No
Dgat2	0.0400228	0.108136	0.039	0.009	1	0.156007	No
Stk38	0.0400978	0.0963901	0.315	0.21	1	0.139062	No
Psmd12	0.0402358	0.0649657	0.331	0.214	1	0.0937257	No
Edem1	0.0402612	0.191098	0.326	0.24	1	0.275696	No
Gm50240	0.0403443	0.047051	0.039	0.009	1	0.0678802	No
Itpr1	0.0403482	0.00942867	0.204	0.122	1	0.0136027	No
F2r	0.0403524	0.0236118	0.055	0.017	1	0.0340646	No
Arid3b	0.0403881	0.0608199	0.116	0.057	1	0.0877446	No
Mapk3	0.0404145	-0.254821	0.166	0.231	1	-0.36763	No
Dhx36	0.0404145	0.0700715	0.254	0.162	1	0.101092	No
Gatad1	0.0405212	0.0659003	0.243	0.148	1	0.095074	No
Pgls	0.040874	0.0942767	0.525	0.384	1	0.136013	No
Gm16565	0.0409611	-0.13366	0.039	0.087	1	-0.19283	No
Gm14326	0.0409938	0.0653196	0.039	0.009	1	0.0942363	No
Srr	0.0409938	0.0439702	0.039	0.009	1	0.0634356	No
Ralgps1	0.0409938	0.0436393	0.039	0.009	1	0.0629583	No
Rasd1	0.0409938	0.0352486	0.039	0.009	1	0.050853	No
Mtbp	0.0409938	0.015676	0.039	0.009	1	0.0226156	No
Bhlhe40	0.0411401	0.179672	0.68	0.576	1	0.259212	No
Cmtm6	0.0412017	0.0807639	0.337	0.231	1	0.116518	No
Aamp	0.0412985	0.0410038	0.425	0.284	1	0.059156	No
Serpinb9b	0.0413218	0.105481	0.039	0.009	1	0.152176	No
Ldlrad4	0.0413218	0.0617745	0.039	0.009	1	0.0891218	No
Ifit1	0.041357	0.0522698	0.32	0.214	1	0.0754094	No
Hs6st1	0.0413603	0.0738524	0.088	0.039	1	0.106547	No
Baz2a	0.0414058	0.0764313	0.326	0.218	1	0.110267	No
Zc3h12a	0.0415836	0.183383	0.348	0.245	1	0.264566	No
Wdr77	0.0416443	0.0560244	0.127	0.066	1	0.0808261	No
Ccna2	0.0416521	0.0307693	0.039	0.009	1	0.0443907	No
Ctsz	0.0416834	-0.279696	0.409	0.445	1	-0.403516	No
Extl3	0.0417226	0.106569	0.061	0.022	1	0.153747	No
Hist2h2ac	0.0417226	0.102029	0.061	0.022	1	0.147197	No
Recql	0.0417856	0.107576	0.099	0.048	1	0.155199	No
Trip12	0.0419579	0.0410765	0.387	0.271	1	0.0592609	No
Miga1	0.0419846	0.050512	0.039	0.009	1	0.0728734	No
Nif3l1	0.0420926	0.0859514	0.149	0.083	1	0.124002	No
mt-Nd4	0.042114	0.180299	0.547	0.441	1	0.260117	No
Rps17	0.0421254	0.152305	0.735	0.585	1	0.219729	No
Parp10	0.0422222	0.081224	0.243	0.153	1	0.117181	No
Nedd9	0.0422335	-0.291313	0.337	0.393	1	-0.420276	No
Zscan29	0.0423175	0.0862394	0.127	0.066	1	0.124417	No
Dipk2a	0.042321	0.0290539	0.122	0.061	1	0.0419158	No
Atxn10	0.0423444	-0.260418	0.232	0.306	1	-0.375703	No
Copz1	0.0423665	0.0713588	0.365	0.258	1	0.102949	No
Mrps36	0.0425184	0.0419829	0.298	0.192	1	0.0605685	No
Ets2	0.042599	0.0843518	0.37	0.258	1	0.121694	No
Gm26510	0.0426564	-0.0788998	0.006	0.035	1	-0.113828	No
Ddx20	0.0426877	0.022165	0.083	0.035	1	0.0319774	No
Uap1l1	0.0427142	-0.172462	0.072	0.131	1	-0.248809	No
Ubb	0.0427166	-0.102556	0.989	0.987	1	-0.147957	No
Krit1	0.0428255	0.0385734	0.331	0.214	1	0.0556496	No
Aptx	0.0429288	0.091815	0.094	0.044	1	0.132461	No
Itprip	0.042994	0.0892814	0.061	0.022	1	0.128806	No
C1qc	0.0429956	-0.147565	0.006	0.035	1	-0.212891	No
Glipr2	0.0430819	0.119551	0.436	0.319	1	0.172476	No
2310022A10Rik	0.043094	-0.162491	0.055	0.109	1	-0.234425	No
Gtpbp1	0.043108	0.10073	0.155	0.087	1	0.145323	No
Pecam1	0.0432368	0.162844	0.232	0.153	1	0.234935	No
Mier1	0.0432993	0.086348	0.641	0.476	1	0.124574	No
Ndufv3	0.0433097	0.111157	0.718	0.559	1	0.160366	No
Adgrb2	0.0433372	-0.0722533	0.006	0.035	1	-0.10424	No
Arhgdib	0.0434114	0.116981	0.956	0.904	1	0.168768	No
Bcl2a1b	0.0434517	-0.206792	0.503	0.546	1	-0.298337	No
Zfp236	0.0435516	0.0574993	0.122	0.061	1	0.0829539	No
Abhd17a	0.0436007	0.0857386	0.42	0.306	1	0.123695	No
C1qa	0.043681	-0.122285	0.006	0.035	1	-0.176421	No
Lrrc57	0.0436916	-0.204387	0.061	0.118	1	-0.294868	No
Tyrobp	0.0437298	-0.203617	0.055	0.114	1	-0.293757	No
Ubxn11	0.043738	0.102315	0.094	0.044	1	0.147609	No
Med8	0.0437388	0.113248	0.26	0.17	1	0.163382	No
Nudt1	0.0437981	-0.131285	0.044	0.096	1	-0.189405	No
Nin	0.0438785	0.101412	0.282	0.188	1	0.146307	No
5530601H04Rik	0.0439175	0.091878	0.099	0.048	1	0.132552	No
Slc46a3	0.0439964	0.00128585	0.083	0.035	1	0.00185509	No
Acad11	0.0440272	-0.0825439	0.006	0.035	1	-0.119086	No
Ptpmt1	0.0440393	0.0555615	0.249	0.157	1	0.0801583	No
Nabp1	0.0441434	0.0134413	0.376	0.253	1	0.0193916	No
Rraga	0.0442668	0.120278	0.254	0.17	1	0.173524	No
Hdlbp	0.0443036	0.153971	0.331	0.236	1	0.222133	No
Tprgl	0.044348	0.150451	0.514	0.397	1	0.217055	No
Them6	0.0443532	-0.146525	0.039	0.087	1	-0.21139	No
Rel	0.0446419	0.0870782	0.387	0.266	1	0.125627	No
Esrra	0.0446845	0.130011	0.144	0.083	1	0.187566	No
Rock1	0.044722	0.131526	0.619	0.467	1	0.189751	No
Kifc1	0.0448288	0.0667636	0.061	0.022	1	0.0963195	No
Creb3	0.0448593	0.08917	0.26	0.17	1	0.128645	No
Calhm6	0.0449165	0.1646	0.099	0.048	1	0.237468	No
Dcaf1	0.0449542	0.078792	0.144	0.079	1	0.113673	No
Srsf2	0.0450248	0.103911	0.641	0.52	1	0.149912	No
Eva1b	0.0450357	0.0518672	0.409	0.284	1	0.0748286	No
Sell	0.0450434	0.167899	0.448	0.336	1	0.242227	No
Kdelr1	0.0450469	0.0821908	0.442	0.328	1	0.118576	No
Ccn4	0.0451032	-0.20846	0.061	0.118	1	-0.300744	No
Mcmbp	0.0451472	0.154097	0.238	0.157	1	0.222315	No
Avl9	0.045193	0.0785463	0.254	0.162	1	0.113318	No
Rps15a	0.0452246	-0.112323	0.972	0.983	1	-0.162048	No
Tubgcp2	0.0454697	-0.183259	0.055	0.109	1	-0.264387	No
Tceal9	0.0455239	-0.26786	0.188	0.249	1	-0.38644	No
Mrpl14	0.0455732	0.0687039	0.503	0.362	1	0.0991188	No
Czib	0.045691	-0.0140786	0.155	0.083	1	-0.0203112	No
Rnf19a	0.0458769	0.098339	0.204	0.127	1	0.141873	No
Ago3	0.0459345	0.106435	0.099	0.048	1	0.153553	No
Gas2	0.0459892	-0.0378042	0	0.022	1	-0.05454	No
Col15a1	0.0459892	-0.0444525	0	0.022	1	-0.0641314	No
Gm50340	0.0459892	-0.0575705	0	0.022	1	-0.0830567	No
A930016O22Rik	0.0459892	-0.0585863	0	0.022	1	-0.0845222	No
Znrd1as	0.0459892	-0.0600614	0	0.022	1	-0.0866503	No
Zfp267	0.0459892	-0.0609111	0	0.022	1	-0.0878762	No
Cdkn2b	0.0459892	-0.0667721	0	0.022	1	-0.0963318	No
Slc26a11	0.0459892	-0.0731645	0	0.022	1	-0.105554	No
Gm28875	0.0459892	-0.0751325	0	0.022	1	-0.108393	No
Dennd6b	0.0459892	-0.0783447	0	0.022	1	-0.113028	No
Abcc10	0.0459892	-0.0900318	0	0.022	1	-0.129888	No
Zfp41	0.0459892	-0.101675	0	0.022	1	-0.146686	No
March7	0.0459943	0.127722	0.392	0.275	1	0.184263	No
Mrps9	0.0460168	-0.213934	0.077	0.135	1	-0.308641	No
Cotl1	0.046053	0.0955558	0.735	0.59	1	0.137858	No
Atrn	0.0461794	0.0595395	0.061	0.022	1	0.0858973	No
Ctps2	0.0462347	-0.174614	0.122	0.192	1	-0.251914	No
Sfpq	0.0462678	0.0793645	0.569	0.437	1	0.114499	No
Cep250	0.0463013	0.0868218	0.238	0.153	1	0.125257	No
Mgat5	0.0463069	0.067286	0.144	0.079	1	0.0970732	No
Paqr7	0.0465612	-0.167937	0.05	0.1	1	-0.242283	No
1110038F14Rik	0.0466122	0.0706951	0.177	0.109	1	0.101992	No
Stk25	0.0466504	0.0652585	0.144	0.079	1	0.0941481	No
Sertad3	0.0466673	0.0401467	0.088	0.039	1	0.0579194	No
Aak1	0.0468179	0.0507282	0.287	0.188	1	0.0731854	No
Gramd1b	0.0468734	0.0363411	0.193	0.118	1	0.0524291	No
Txndc17	0.0469523	0.0938286	0.492	0.371	1	0.135366	No
Cox11	0.0469884	0.049918	0.133	0.07	1	0.0720164	No
[truncated: 11,698 more rows]

## Sheet: Fig.6d,e
	Donor 1	Donor 2	Donor 3	Donor 1	Donor 2	Donor 3	Donor 1	Donor 2	Donor 3	Donor 1	Donor 2	Donor 3	Donor 1	Donor 2	Donor 3
[truncated: 8 more rows]
