# Supplementary material for: Anti-TIGIT antibody improves PD-L1 blockade through myeloid and Treg cells
Source: Nature. 2024 Feb 28;627(8004):646–55. doi: 10.1038/s41586-024-07121-9 (PMC11139643; doi:10.1038/s41586-024-07121-9)
Supplement: Supplementary file 10 — Source Data Extended Data Fig. 3 [file 41586_2024_7121_MOESM10_ESM.xlsx]

## Sheet: Fig.s3a
S.Score	G2M.Score
-0.0120017	-0.0588414
0.035033	0.0267639
0.0316315	-0.0716642
-0.0413001	-0.0263638
-0.0421136	0.00617888
-0.0509528	-0.0294348
-0.00615533	-0.0178679
0.0681096	0.0952446
0.0647087	0.00727358
-0.0483845	-0.0285446
-0.0241167	-0.0267865
0.0334318	-0.0166176
-0.0395867	0.0038819
0.066499	-0.0324827
0.00716357	0.0102167
-0.0420279	0.0170376
0.00201924	-0.0246458
0.0224912	-0.064375
-0.0335554	0.00865491
0.0328743	-0.0439677
0.0394874	-0.0721431
0.0115609	-0.0741147
0.0176406	-0.0682201
-0.0330311	0.00131731
-0.0455007	0.00368443
-0.0210067	0.00330937
0.103913	0.000611773
-0.0513419	-0.0401163
-0.0509427	-0.0232404
-0.00401595	-0.0102826
-0.0702277	-0.0561194
0.0162017	0.0318312
-0.0412799	-0.0197356
-0.0534273	-0.0568328
0.066075	-0.028328
-0.0407386	-0.0184689
-0.0448345	0.0716577
-0.0381035	-0.0729217
0.0558114	-0.0389022
-0.0497138	0.0767298
0.0293469	0.0418746
-0.0244832	0.0365783
-0.00630667	-0.0154911
-0.013637	-0.0378937
0.0152846	-0.0593606
-0.0139154	-0.044733
-0.0397183	-0.0659344
0.0228296	-0.033458
0.00860361	-0.00661559
-0.0394665	0.0114415
-0.0281359	-0.0188281
0.0439106	-0.0150717
-0.0305889	-0.065872
-0.0390841	-0.0526945
0.0146063	0.0143667
0.00732432	-0.0270716
-0.0601333	-0.0516551
-0.0702854	-0.0886282
-0.0379758	0.0226638
-0.0623235	0.0211006
0.0156259	-0.0410054
-0.0166658	-0.0369134
0.00788314	0.0105078
-0.00381174	-0.0265825
-0.0470151	-0.0432264
-0.048947	-0.0202587
-0.0219101	0.0630592
0.0287283	0.0198049
-0.0347382	-0.073346
0.0114677	0.0539248
0.0215729	-0.0165833
-0.0102965	0.0239951
-0.0163527	-0.0084589
-0.0456458	0.0198726
-0.0435178	0.00338924
-0.0121569	-0.0394288
-0.0455363	-0.00517157
0.0287482	-0.0367531
-0.0527233	-0.016881
-0.0668384	0.111539
0.0709832	-0.0437665
0.0378296	0.11118
-0.0500545	-0.101291
0.0191821	-0.0431216
-0.039987	-0.0255877
0.0259422	-0.0467777
-0.00346221	-0.0334147
-0.0071582	-0.0204365
0.0177068	0.109372
0.00687543	-0.0472254
-0.00024773	-0.0487796
0.0519745	-0.111235
-0.0159923	-0.08881
0.0637318	-0.10672
0.0461829	0.0152376
-0.0067588	0.0173242
-0.0271246	-0.0389584
-0.0101645	-0.0595316
0.0822379	0.0798219
0.0243515	0.0386931
-0.0440207	0.00470346
-0.0540685	-0.0845581
0.00596025	-0.0149172
-0.0519883	-0.0561201
-0.0155552	-0.0834673
0.0111178	-0.0458603
0.0329091	0.0278265
-0.0633887	-0.0717401
0.00475182	-0.0125578
0.0257513	-0.0176724
-0.0632277	-0.0463685
0.0424619	0.0284248
-0.0159413	0.0493028
0.0493845	0.00640984
-0.0200275	0.0442214
0.000123226	-0.0395623
-0.020442	-0.0177285
0.0412012	0.06708
-0.0681368	-0.0253308
0.115361	0.0121481
0.0206846	0.0382057
-0.048038	-0.0248983
-0.0236676	0.0698376
-0.0306704	0.00109751
0.00319137	-0.0351962
-0.0361311	-0.0749749
0.0195275	-0.00899308
0.0162333	-0.016454
0.0176248	-0.0243929
-0.0188572	0.0310755
0.0368999	0.0636252
0.0336027	-0.038436
-0.00766988	-0.0109346
-0.0374966	-0.0286996
-0.0338947	-0.0298459
0.0190534	0.0301808
-0.0118812	-0.0512679
-0.053837	-0.0959183
-0.00639073	-0.0848978
-0.0558443	-0.0291369
-0.0299218	-0.034339
-0.0394144	-0.050427
0.00367369	-0.0316139
0.0669063	-0.0454402
-0.021715	-0.0149207
-0.0121057	-0.0583946
-0.0728213	0.00785264
-0.0520539	-0.0632947
0.0144589	0.00232826
-0.0241573	0.0327482
-0.0375214	-0.0264298
-0.0140017	-0.052255
-0.0340241	-0.0358749
0.00441328	0.0135667
0.13589	0.0494606
-0.00308161	0.0272014
0.130702	-0.0375906
-0.0544263	-0.0825536
-0.00396146	0.0289918
-0.0166555	-0.00556091
-0.00372407	-0.0250619
0.0282484	-0.0435449
0.00347267	-0.051777
-0.00604997	0.00564661
-0.00305836	-0.0300955
-0.0495908	0.00296309
-0.00802754	0.0502373
0.00612744	0.00981241
-0.0793744	0.0317307
-0.0197644	0.0122826
0.0242277	-0.0669786
-0.0179144	-0.0652454
0.0931122	-0.0322206
-0.0396719	-0.0138687
0.0147769	-0.0353329
-0.0219797	0.0273067
0.0142639	-0.0571416
0.0112035	0.0289692
-0.0348869	0.0181504
0.0491374	0.0480284
-0.0690248	-0.0537259
0.00433386	-0.0218052
0.0011614	-0.0137475
0.021025	-0.0842157
-0.0344147	-0.0525058
0.00331641	-0.0763519
-0.0405294	-0.00350238
0.0349634	-0.0391037
-0.0179682	-0.057054
-0.0612808	-0.0801321
-0.0134405	0.0277726
-0.000540083	0.0166062
-0.0424277	-0.0466611
-0.0250778	-0.0561577
-0.0187427	-0.0249919
-0.0208353	-0.0308702
-0.056606	-0.0719114
-0.0340004	-0.0207205
-0.0101154	0.0325496
0.00471905	-0.0781659
0.0631194	0.002293
-0.041062	-0.0146964
-0.0402314	0.0140664
0.118396	0.058003
-0.0532609	0.030162
-0.00138164	0.0120518
-0.0638345	0.0440879
-0.0193515	0.0229282
-0.0474933	-0.0791046
0.0192155	-0.0265335
-0.0591768	-0.086023
-0.0332194	-0.0915901
-0.0414514	-0.0660429
-0.00221677	-0.0267843
-0.031243	0.0225187
-0.0409317	-0.00605961
-0.0535591	0.0209995
-0.00160409	-0.0466571
-0.0613019	-0.015522
0.0283845	-0.0179798
0.00828019	-0.0935939
-0.00489425	0.0370837
-0.00163563	-0.0520707
-0.0397254	0.0109571
0.045455	0.0838443
0.0266349	-0.0504695
0.143209	-0.00958166
0.00345347	0.00514985
-0.0250127	-0.0423973
0.0371066	0.00671804
0.00681831	-0.0399788
-0.0400496	-0.0126973
-0.0298343	0.0337055
-0.0047408	-0.0628034
-0.0409651	0.00773776
-0.0409059	0.0457083
-0.0389312	-0.0796046
0.0258038	-0.00912663
-0.0484837	-0.00605513
-0.0157428	0.0300307
-0.0689249	0.108166
-0.0176855	-0.0616477
-0.0641115	0.0787128
-0.0486564	-0.0225942
0.0228331	-0.0262984
0.0335478	-0.0230891
-0.00328055	-0.0426224
-0.0307928	-0.0137459
0.0187137	0.0432922
-0.0490375	-0.0881576
-0.0517024	0.0379412
-0.0197978	-0.0921953
0.00447205	-0.0738685
-0.0198304	-0.0852562
-0.0220286	-0.0452773
-0.0331585	-0.0260044
0.0463513	-0.02105
-0.043886	0.0737525
-0.0289204	0.0223909
0.0177257	-0.0423161
0.0949471	0.0573435
0.0412927	0.113941
-0.0410213	-0.0297561
0.0465608	-0.00766268
-0.0109778	0.0142791
-0.0656506	-0.00756486
-0.0213882	0.0181249
-0.000191982	-0.0449664
-0.0434696	-0.0481468
0.0257064	-0.0344531
-0.0699868	-0.0058032
0.0448517	-0.00967457
0.0338976	-0.0459391
0.0178704	-0.0408758
0.0194749	-0.0432865
0.0139996	-0.018293
-0.0404744	0.0332213
-0.00486884	-0.0267526
0.0398578	0.016684
-0.0152629	-0.0463704
-0.00262454	-0.0438922
-0.0612199	-0.037094
-0.0403172	-0.0223169
0.00320314	-0.00120032
-0.0175566	0.0748317
-0.0346824	0.0155016
0.000170821	-0.0372825
-0.00788619	0.0147458
0.0400256	-0.0119877
-0.0636817	0.102757
-0.0362231	0.0145657
0.0520596	-0.0552635
-0.0479211	0.00504368
0.00222767	-0.0818246
-0.0415826	-0.050316
-0.0402533	0.0414684
0.0317746	0.0599594
0.0173126	-0.0945025
-0.036334	0.00294614
-0.0281656	0.000291301
0.0567491	-3.40772e-05
0.0549485	-0.0549904
-0.0374439	0.0189725
-0.0561749	-0.00369801
0.00990114	-0.0515627
-0.0595291	-0.00234395
0.0108327	0.0775895
-0.0101426	0.0455891
-0.0480912	-0.0439918
-0.0174705	-0.0223121
-0.0401099	-0.0188973
0.00910579	-0.0932436
-0.0169756	-0.0659181
-0.0126937	-0.0395141
-0.0253216	0.0274961
0.00610586	-0.0444244
-0.0525505	0.0348993
0.0412374	-0.033249
-0.0347126	-0.0914207
0.0536245	-0.00278729
0.0731939	-0.0222033
0.0320874	0.0340148
-0.0303915	-0.0184644
0.0680134	-0.0424459
0.0495827	0.0143627
0.0747788	-0.0622887
0.0265936	-0.0280865
-0.0307271	-0.049894
-0.0486516	0.0553797
0.0410235	-0.0423154
0.00101676	0.00642578
-0.0298697	-0.0616371
-0.0244123	-0.0860465
-0.046049	-0.0234339
-0.0292529	-0.0319219
-0.0675003	0.024977
0.00914529	-0.0216638
-0.0427971	-0.0632249
0.00672679	-0.0239281
0.0150851	-0.00161833
0.00280835	-0.0627538
-0.0110756	-0.0113579
-0.0338801	0.0168373
0.0610274	-0.0797249
0.056178	0.037283
-0.0275328	-0.0547954
-0.0115082	-0.00383699
-0.0372945	-0.0576027
0.113886	-0.0395638
0.0121131	-0.0467964
-0.0167504	0.0512482
-0.0311779	-0.0713027
-0.0468741	-0.0680018
0.091618	-0.0331712
-0.054245	0.0521498
-0.0538876	-0.0733581
0.0636286	0.0340346
-0.0590626	0.0637273
-0.0100398	-0.0190839
0.0476179	-0.0367532
0.0269207	0.0304228
0.0436574	0.0438188
-0.0264309	-0.0345998
-0.0181496	-0.000188166
0.0164224	0.0130629
0.0135639	-0.00792722
-0.0903266	-0.029172
0.000239425	0.0755269
0.0152779	-0.0546576
0.0117399	-0.00219598
-0.061078	-0.0289908
-0.0415667	-0.00507315
0.0647394	-0.0531764
-0.0480717	-0.0175669
0.0505333	-0.0175422
-0.00814582	-0.0361853
0.0459618	0.0547506
0.0406885	-0.0323141
-0.0071643	-0.0321481
0.0411098	-0.0665187
0.019928	-0.0156765
-0.0196712	0.0149116
-0.0141874	0.065434
0.0572789	-0.00210613
-0.0559017	0.026837
0.0509035	0.0385425
-0.0171124	-0.0108444
0.0835312	-0.0165364
0.0261475	-0.0670254
-0.0217652	-0.025927
0.00511606	0.00618565
0.0520149	0.0302193
0.0363713	-0.0100177
0.0190057	0.00839613
-0.00110862	-0.03436
-0.0165528	-0.0669032
0.108241	0.0244216
-0.0105743	-0.0211325
-0.0476543	-0.0423283
0.0205214	-0.0434342
0.113035	-0.0411758
0.0367603	-0.0492432
-0.0287271	-0.0289322
-0.00782214	-0.0076212
0.00415638	-0.0575797
-0.0322068	-0.0714141
0.0624977	-0.00300765
0.0616123	-0.0232315
-0.0740008	0.0115303
0.0660356	0.0140303
0.0515118	-0.00197019
0.0642098	0.0837024
-0.0561743	-0.0291211
0.0152177	0.0220677
-0.0476694	-0.0186104
0.052598	-0.00738573
0.0743569	0.0121365
0.00430896	-0.0819367
0.0310263	0.0147921
-0.0582109	0.00947452
0.0609376	3.30102e-05
0.00293329	0.00281484
0.0131153	0.0343687
-0.00804649	-0.0411724
0.0310786	-0.0031168
0.0134885	-0.0541492
0.0363165	-0.0377094
-0.0372773	-0.0251695
0.0524926	-0.0398316
0.0233918	-0.0408883
-0.0777402	-0.0252882
-0.0547805	-0.087992
-0.0627479	0.0751589
0.00111119	-0.0221685
-0.0220308	-0.00947101
0.0314297	-0.0235634
-0.0168837	0.0943717
-0.0370618	-0.0148741
0.0116358	0.0332139
-0.019648	0.0291311
-0.00195827	-0.00286099
-0.0130588	0.0417316
-0.029263	-0.0363177
-0.0467797	-0.0652477
0.0117601	0.0493069
-0.0527818	0.0032637
-0.00220411	0.014857
0.0374313	0.0142044
-0.0109646	-0.0377304
0.00293241	0.014249
-0.0276475	-0.0360751
-0.0287859	0.0603131
-0.0607571	-0.0436885
0.0340937	-0.018055
-0.0408713	0.0122323
-0.0292492	-0.0176931
0.0556188	-0.073917
0.0269862	-0.00356815
0.102873	0.000352483
0.0262027	0.0251527
0.0846207	-0.0106578
-0.040788	-0.0184073
0.0158478	0.0853547
-0.0130759	0.031492
0.0207276	0.0387867
-0.019764	0.0433448
-0.00355643	-0.0252188
0.0568651	-0.00418896
0.0544349	0.0159348
0.0332464	-0.0382854
-0.026411	0.0187857
-0.028173	-0.0329854
0.0154212	-0.0335374
-0.078259	-0.0285479
-0.0188711	-0.0128788
-0.0135657	0.014769
-0.0440476	-0.0217592
-0.043475	-0.00200878
-0.0117517	-0.043247
0.0802692	-0.0377798
-0.0670872	-0.0103714
0.0076316	0.0508869
0.0323791	0.0383197
0.0417357	-0.025028
0.00580371	0.0399498
0.110193	-0.0309651
-0.0459908	-0.0324654
-0.0478172	-0.0113984
-0.0433412	-0.0331545
-0.00957617	0.0551109
-0.0652792	-0.0285794
0.0679272	0.0206085
-0.0191528	-0.0208869
-0.00713045	-0.0238731
-0.0100745	-0.00220327
0.0804122	-0.0322436
-0.0415315	-0.0292288
0.0321935	-0.00190689
0.0170149	0.0675353
0.05058	-0.059946
-0.0363494	-0.0497453
-0.0500276	-0.0347521
-0.0206719	-0.0617519
0.0271678	-0.0233699
-0.0364683	-0.0766091
-0.0510388	0.000121027
-0.0297054	-0.0641947
-0.0291591	0.00943548
-0.0410224	-0.0908346
-0.0162449	0.0116702
0.0271541	0.0909324
-0.0233538	-0.0419588
0.0099258	-0.0104813
-0.0229399	-0.0265273
-0.0172996	0.0278734
-0.00138389	0.0756455
0.00979761	0.00848701
-0.0376648	0.0878913
0.00440745	-0.00645846
0.00711187	-0.0050017
-0.00570179	0.0966469
0.00567885	-0.073805
0.0275357	0.0186314
0.0349904	-0.00917812
-0.0207873	-0.054452
-0.0373143	-0.030105
-0.0646321	-0.0351777
-0.0361641	0.0248976
0.00791186	0.00451837
0.0649412	-0.0449739
0.037367	0.023287
0.0433854	-0.0898382
-0.0226197	0.00104585
0.0546183	0.0735435
-0.000307075	-0.000333466
-0.0315306	-0.0770768
-0.00197703	0.0503649
-0.0873048	-0.0131717
-0.029672	-0.0230087
-0.0755009	0.0382359
-0.000472117	-0.0492633
0.026055	-0.0348067
0.0170952	-0.0462822
-0.0352062	0.0420366
-0.0387653	-0.0190552
-0.0305307	0.0203194
-0.0226711	-0.0933522
0.121308	0.110486
-0.0467349	-0.00207733
-0.000578578	-0.03215
0.0334466	-0.0338291
0.0876308	-0.0585462
-0.0232869	0.00420749
0.0143973	-0.033585
0.00259133	0.0406781
-0.00500207	0.057805
-0.00152675	-0.0302685
0.0178336	0.0235728
0.0422586	-0.0623586
-0.0344228	-0.0492122
-0.0816348	-0.0847681
0.0410972	0.0524002
-0.00243236	-0.0369024
0.0595436	-0.00963246
-0.019274	-0.0440934
-0.00478737	-0.0525463
-0.0311605	-0.00658264
-0.0318945	0.0418223
-0.0221119	-0.0769644
-0.0370453	-0.0344011
0.00130591	-0.0413085
0.0539663	-0.0761242
-0.00512526	-0.0579563
0.043389	0.0219154
-0.0209045	0.000713763
-0.0231412	0.0429821
-0.0591937	-0.019789
0.00601519	-0.0506714
0.0100047	-0.0266301
0.00955685	-0.000253831
-0.0078155	-0.00943461
0.0944952	0.00879205
0.0811161	0.121289
0.0496124	0.038893
-0.0387378	-0.0101406
-0.0381683	-0.0252974
0.0134821	-0.0143638
0.0340968	0.0154298
0.00809277	-0.0736149
0.130198	-0.00572945
-0.0554915	-0.0338671
0.00711988	-0.0318112
0.0358744	-0.0213912
-0.0483002	-0.0122642
0.0181138	-0.0263521
-0.0799553	-0.0125457
0.00968835	-0.028033
0.00962426	-0.06354
-0.0245444	0.0361763
0.0323251	0.00706304
0.0129187	-0.016052
-0.0296451	0.00525797
0.0341465	-0.0267812
0.0140742	-0.02663
-0.0477896	-0.0806575
-0.0663838	0.0426194
-0.0662635	-0.0356311
0.0224844	-0.0425755
0.0792752	-0.00331812
0.0288363	0.00575838
-0.0319895	-0.0876583
-0.00866755	-0.00992343
0.0806251	-0.0394407
-0.0277673	-0.0214228
0.0210804	-0.0223143
0.0994778	-0.0418251
-0.000252187	-0.0569642
-0.00808021	0.0614665
-0.0424323	0.0237182
-0.0042964	-0.0498785
-0.0302199	-0.0790302
0.0176982	0.00317179
0.0284765	-0.00367557
-0.0369404	0.0137113
-0.0171227	-0.0298735
-0.00498275	-0.0866512
-0.000118294	0.0811481
0.0111042	0.0552872
-0.0425203	-0.0293546
-0.00443476	-0.00645415
0.0157285	-0.0324437
0.018918	-0.062458
0.0224486	0.00288836
-0.0181497	0.0366476
0.0103778	0.0141338
0.0567391	-0.0473985
-0.0193154	-0.0528986
0.00136038	0.0137742
-0.0196098	-0.0658171
-0.0464096	-0.0213439
0.0233251	0.0362811
0.0512003	1.04988e-05
-0.00556209	0.0169517
-0.0445217	-0.0611126
-0.02315	-0.0173295
-0.034108	-0.0186932
-0.0676997	0.0728866
-0.0388774	-0.023768
0.00704244	0.0473958
0.0188464	0.094949
0.0267707	-0.0539275
0.0596995	-0.0361944
0.111033	-0.00550224
-0.0247465	0.0539808
-0.0417421	-0.0539349
0.119476	0.0518243
-0.0422013	-0.0383427
-0.00207499	0.042789
0.0206246	0.0340514
0.0227142	-0.0646515
0.01035	-0.0681465
0.0896694	0.0471194
-0.00413651	-0.0537637
-0.000283147	0.00440006
0.0319348	0.0185045
0.00530654	-0.0200515
0.00429182	0.0750414
-0.00986025	-0.0178538
-0.0417681	0.0935702
0.0453695	0.0404941
0.0562844	0.0486928
0.000149781	-0.121703
-0.0151356	-0.044391
0.000316384	-0.0358162
0.0197834	-0.0420208
-0.0229848	0.0216822
0.066908	-0.00758411
-0.0278386	-0.0408889
0.0137552	-0.0116427
-0.00393386	-0.0578492
0.0346012	-0.0435971
0.00341701	-0.0396052
0.119905	-0.00773313
0.031502	0.0363297
-0.0105765	-0.00234713
0.016499	-0.0392726
-0.00221539	-0.0307001
0.0282142	-0.0168784
0.121189	-0.0198066
0.00624523	-0.0659002
-0.058789	0.00859346
0.0297806	0.0343702
-0.0416163	-0.0137783
-0.0519747	-0.0842156
-0.0240235	-0.0153882
-0.0222569	0.0642043
0.0539534	-0.0749864
0.0675436	0.0297811
-0.0589225	-0.0833907
0.0178965	-0.0504419
-0.0723922	0.0113906
0.0189518	-0.0219687
-0.00720144	-0.00671912
-0.0349512	0.0271507
0.0148556	0.053684
0.0566361	-0.0539942
0.0236959	-0.0319652
0.0282292	-0.00977874
-0.00519678	-0.0496224
0.0321625	-0.041379
0.050333	0.0260318
0.00841818	0.00760104
-0.0017328	-0.0321708
-0.0131919	0.0352948
0.0182599	0.0501888
0.0582645	0.0205705
3.16425e-05	-0.0151231
0.0672302	-0.0231148
0.0187311	-0.0426364
-0.0660147	0.0223528
-0.00446445	-0.0362718
-0.0546243	-0.0171096
-0.0368063	-0.0429755
-0.0190916	0.00470475
0.00890542	-0.0364929
0.011862	-0.0181429
-0.0459077	0.00370532
-0.0276249	-0.0448114
0.0708936	0.00136488
0.00751447	-0.0563027
0.0135372	-0.00618601
0.0200726	-0.00174599
0.0245231	0.0139517
0.035599	0.00471407
-0.0623952	-0.0651858
0.0748419	-0.0283691
-0.00726679	-0.0193265
0.0457078	-0.0324127
0.0456853	0.0606587
0.0414281	-0.012409
0.0377616	0.0349733
0.106858	-0.0704243
-0.0120436	-0.031111
-0.036596	0.00722386
-0.00541129	-0.0123401
-0.0193844	0.00240133
0.0758181	-0.0500286
-0.0707102	0.0322572
-0.0180205	0.044619
-0.0608972	-0.0757737
-0.0206774	-0.0269375
-0.00868268	-0.00853798
0.0495885	-0.0561681
0.0580706	0.0119013
0.0568419	-0.0512212
0.0187856	0.0242009
0.075108	-0.0453364
-0.00253814	0.0250158
0.0274173	-0.024289
0.0337482	-0.0110533
-0.0197462	0.0459744
0.00155366	-0.00623298
0.0351861	-0.0497479
0.0590524	0.0249395
-0.0391201	0.0503689
-0.0468521	-0.0664778
-0.0258409	-0.0331902
0.0136885	0.0386737
0.036086	0.0153514
-0.010521	-0.115427
0.0137422	-0.0570682
-0.0215883	-0.0165655
0.0114803	0.00612444
-0.0390622	-0.0296613
-0.020276	0.0310911
-0.0167202	-0.000981052
-0.0532887	0.0504482
0.0336911	0.0653576
0.0793304	0.0256018
-0.00323889	-0.0756403
0.0134923	0.011091
0.0154993	-0.00686003
0.0207911	0.100888
-0.0372438	-0.0413898
0.0378357	-0.0192463
-0.0436842	-0.0705848
0.0457462	0.014112
0.00912042	-0.0354498
0.00851311	-0.0271622
0.00418053	-0.0422144
0.0152204	-0.0238341
0.0293767	0.0463638
-0.0806147	-0.023856
-0.0110183	-0.0620854
-0.0114505	-0.0546834
-0.046048	-0.0440801
-0.0232411	-0.000164242
0.105675	-0.0392082
-0.0537662	0.0230681
0.0190551	0.0441574
-0.026518	-0.0601933
0.0285979	0.054897
-0.0268124	0.058483
0.0167065	0.00447603
-0.0250918	-0.0294947
-0.054309	-0.0203236
-0.0324712	-0.072869
0.071829	-0.0204354
0.00503294	-0.0202996
-0.0147931	0.0159538
0.0321447	-0.0496737
0.0483703	0.024727
0.0164508	-0.0162187
0.111451	-0.0859889
-0.00701235	0.0304172
-0.0499623	-0.0223921
0.035156	-0.0342447
-0.0603459	-0.0413607
-0.04203	-0.092313
0.00855354	-0.0433176
-0.0127929	-0.0369147
-0.0558674	0.0559068
0.00616703	-0.00302705
0.0517491	-0.0615468
-0.0378935	-0.0562081
-0.0565824	0.0565716
-0.0419462	-0.0325824
0.067182	0.00471691
0.0634721	-0.0317413
-0.0625527	0.0684736
-0.0529086	0.025378
-0.0131012	-0.0601105
0.0479263	-0.0493062
0.0489745	0.05967
0.0404788	0.0315779
0.0197554	-0.0165004
-0.0459791	-0.00744918
-0.0245381	-0.0282239
-0.0368235	-0.0559546
-0.0359611	0.0037221
-0.00727656	-0.0149995
-0.0102016	-0.0287505
-0.00858022	-0.0247525
-0.0124793	0.0156336
0.0644043	-0.0103518
-0.00226896	-0.00096966
0.160212	-0.0713011
0.0289202	-0.0401182
-0.0404881	0.00657072
-0.0192512	-0.0112412
-0.0618788	-0.0207953
0.00234116	0.0543612
0.0176071	-0.00492715
0.0355835	0.0198868
-0.0234042	-0.0280081
-0.0294654	-0.0186328
0.0364771	-0.00978055
-0.0336667	0.117422
0.0861221	-0.0156964
0.0347212	0.0550259
-0.022493	-0.0263678
0.0804045	-0.0582566
0.00754565	-0.0392811
-0.0211399	0.0981311
0.0317169	0.0586557
-0.0455253	-0.0357309
0.00414649	0.046338
0.0410672	-0.0771849
-0.0106368	0.0139382
-0.0560583	-0.0457866
-0.0337478	-0.0292375
0.0632912	0.0262363
-0.0860426	-0.100979
0.00842113	-0.0367201
0.019463	-0.0548345
-0.00268012	-0.023354
0.0190168	-0.0120901
-0.0144798	-0.0551626
-0.029502	0.0191951
0.00112039	0.0197733
0.0653266	-0.055422
-0.020195	-0.028656
0.149461	-0.10245
0.0798065	-0.0258634
0.0921932	0.0251451
-0.000748349	-0.0426991
-0.0272423	-0.0448128
0.0828023	-0.0319702
-0.00426766	-0.0221276
-0.0250927	0.000714162
-0.0460797	-0.0290126
-0.0248887	-0.0110291
-0.00339412	-0.0201515
-0.0165981	0.00514551
-0.00579755	-0.0581895
-0.0183302	0.00849066
0.0147597	-0.00112013
0.0101306	-0.0234883
-0.0109901	-0.0116277
-0.0338328	-0.0193936
-0.0262156	0.0287161
-0.00615167	-0.0315319
-0.0405925	-0.0242691
0.0668957	-0.0015275
0.0853753	0.0255362
0.0171995	0.0491269
0.0157481	-0.0626467
-0.00835025	-0.101716
-0.00123095	-0.00784152
0.036671	-0.0579665
0.0221651	-0.0095541
0.0310446	-0.00669281
0.113613	-0.032595
0.0315947	0.0222378
-0.0633226	-0.068999
-0.0544958	-0.029589
-0.0483115	-0.00519562
0.0498607	0.00154423
-0.0203765	-0.010136
0.116323	-0.0136062
-0.0269914	-0.0367453
-0.0262222	0.0283808
0.0263211	-0.0340955
0.0103599	0.0147982
-0.0289785	0.00445722
0.0353828	-0.0121368
0.109202	-0.0244855
0.0553087	0.0558782
-0.0559563	-0.0418904
0.0152995	-0.00479698
0.0365071	-0.0209628
-0.00514969	0.0101129
-0.00721409	0.00398663
0.00459454	-0.0144391
0.00171211	-0.0490241
-0.033853	-0.0418464
-0.0301736	-0.0603638
0.00239594	0.0127061
-0.0211716	0.010205
-6.69985e-05	-0.0168002
-0.0697913	-0.0157521
0.0225939	-0.00807494
-0.0612598	-0.000105094
0.0498301	-0.0134035
0.0455115	0.0221134
0.0837971	0.0294818
0.0664247	-0.0426709
0.0198955	0.0456401
-0.0811617	-0.0076699
0.00471212	0.027966
-0.0477208	-0.0358661
-0.00463388	-0.03139
-0.0279116	0.0148904
0.0647032	-0.0207714
0.0208898	0.0502171
-0.0497708	0.00588543
-0.0204067	0.0297938
-0.0424524	-0.079497
0.0123517	0.00229366
0.109011	0.00432217
-0.0408664	0.00628174
-0.0380724	-0.0204652
0.0414668	-0.0271958
0.08404	0.0624285
0.00570416	-0.0290254
0.0324899	-0.0364539
0.0823514	-0.0208293
-0.0104201	0.00716022
0.0765866	-0.0771921
0.0358376	-0.00395768
-0.0460936	0.0100798
0.00866036	0.00451312
-0.0586345	-0.027275
0.00490911	-0.0187546
0.0116221	0.0265915
0.0289631	-0.0161129
0.0810712	0.0263184
-0.0321561	0.0381268
-0.042994	-0.00260532
-0.0561532	-0.0203213
0.00302412	-0.0531128
-0.0299013	-0.0121903
-0.0200094	-0.0644313
-0.0129177	-0.00272919
0.0455952	-0.0399771
0.0047479	-0.0350465
0.0422169	-0.0467911
0.137735	-0.0412445
-0.0393449	-0.00998198
-0.00662491	-0.032597
0.0167134	-0.0101256
0.0109295	-0.0329756
0.0638573	-0.0617797
-0.0255952	-0.0430622
0.0195167	-0.0380269
0.00892257	-0.0389661
0.0520819	0.000164327
0.0155167	-0.0432194
0.0138546	-0.000449825
-0.0405666	-0.112052
0.0642599	0.0719155
0.00255546	-0.053713
0.000439815	-0.0453293
-0.0300045	0.0311869
0.0193082	-0.0460331
-0.0296669	-0.00730449
-0.00616264	0.0853464
-0.0552903	-0.0631067
0.0181325	0.0516748
-0.0548126	-0.0101409
-0.0323074	0.0414363
-0.00306252	0.0910807
-0.0302025	-0.0428971
0.0905385	0.00270903
-0.0598229	-0.0351596
-0.00481351	0.0258168
-0.0219859	-0.036258
-0.0584548	-0.0212311
0.0201976	-0.0896984
0.116321	-0.0458439
0.00299851	0.00859016
-0.055392	-0.0340775
-0.00153994	-0.0518397
0.0905497	-0.131617
-0.0313318	-0.0130685
0.0148877	-0.0321066
-0.0240789	-0.0535359
0.0195983	-0.0936958
-0.0174282	-0.00136599
-0.0259024	-0.0353641
-0.0114997	-0.00414427
0.0386647	-0.000284387
0.0777984	-0.0455538
0.028285	0.0567838
-0.0018688	0.0287423
-0.0360917	-0.0576399
-0.0280578	-0.0786816
-0.0269694	-0.0762871
-0.00443915	-0.0542135
-0.0286203	-0.0151215
-0.0189587	0.0135675
-0.0581735	0.020206
-0.0344032	-0.00914963
0.00600467	-0.0194141
-0.0145314	-0.0711112
-0.0333243	-0.0347642
-0.0558569	-0.047649
-0.0249627	-0.0379305
-0.0206483	-0.0315193
-0.0507875	-0.0123159
-0.0393178	-0.0486097
0.03073	0.0624288
-0.0349304	-0.0484548
0.01393	-0.0394366
-0.0428487	-0.0227087
-0.0216408	0.000254865
0.0218747	0.0277035
-0.0364881	-0.0803056
-0.0231466	0.00951919
-0.000950242	0.0130079
0.00510407	-0.0455346
0.0270769	0.0502767
0.0380315	-0.0265147
-0.00747262	-0.00514325
0.00421056	0.0100794
-0.0214123	0.0121807
0.0425399	0.0134262
0.02607	-0.0218211
-0.011718	0.0142432
0.0271078	0.0588563
-0.00623224	-0.0158804
0.013956	-0.0545205
-0.013464	-0.0364731
-0.0167289	-0.0243396
0.0305031	0.0166422
-0.0193082	-0.0323676
0.0159638	-0.0409994
-0.0434968	0.0092839
-0.0311871	0.0225645
0.0305469	0.00655381
0.00476464	-0.0494094
-0.0649849	-0.0290977
-0.059342	-0.0673848
0.0286091	-0.098995
0.023918	-0.0768177
0.0512392	0.00723016
0.0468344	-0.0112871
-0.0473618	0.000112199
0.0370198	0.027209
0.0162164	-0.0606221
-0.0586421	-0.0557299
-0.0195518	0.0588901
0.0177181	-0.0216287
0.0492483	-0.0571109
-0.0088534	0.023879
-0.00102894	-0.0935467
0.00613539	-0.0258308
-0.0633655	-0.0136076
0.0686889	-0.0896987
-0.0579308	-0.0395192
-0.0664079	-0.0202322
0.0228288	-0.0128407
-0.037955	-0.0222021
0.0167748	-0.0354724
0.00348817	0.0601518
0.107935	-0.0100345
-0.0290209	-0.0113383
0.0451305	-0.010707
0.045222	-0.0293175
0.00811228	0.0309343
-0.0170052	-0.0522084
0.0205537	0.0745567
0.0719562	0.0656804
-0.0012017	-0.0378783
-0.0472412	-0.064183
0.0322359	0.0217296
0.0304473	0.0998105
0.00866326	-0.0564157
-0.0444675	-0.0398045
0.0346848	-0.0135646
-0.0338737	-0.0281649
-0.0751624	-0.00909378
0.0283869	-0.00393841
-0.0446141	0.0319875
-0.0288332	-0.0894142
0.0127269	-0.000524777
3.3203e-05	0.0311814
0.0335548	-0.0594412
-0.051854	0.0595744
0.059514	0.0343737
0.0671557	-0.0821513
-0.0363027	-0.00946934
0.0210005	-0.0366708
0.0458472	-0.0468594
-0.0888099	-0.0407073
0.0363753	-0.0422527
-0.0309793	0.0571892
-0.001685	-0.020077
-0.0571633	-0.0150291
-0.0408274	0.0586756
-0.00545812	-0.0197258
-0.053681	0.00368658
-0.0586161	-0.0883809
0.0774646	-0.0424443
0.06125	-0.0340524
-0.0122711	-0.0537966
0.06617	-0.0403256
-0.0183596	-0.0155901
0.0324639	-0.0316012
0.0182342	0.00684172
-0.0115252	-0.00657035
0.0490017	-0.00297941
0.0163513	-0.0718599
-0.0269396	0.0188532
-0.00505506	-0.0258714
-0.045416	0.0576347
0.0813195	0.0554612
0.0344373	-0.0291492
-0.0360404	-0.0732308
0.0550915	-0.0355257
0.0176687	-0.0735906
-0.0243018	0.0153161
-0.0299463	0.0256419
0.0172765	-0.00652116
-0.0711243	-0.0652996
0.00668287	0.0325534
-0.0424409	-0.0261135
0.0318166	-0.0600969
0.0701457	-0.0270645
-0.000529835	0.0369999
-0.021362	-0.0973773
-0.0594561	-0.0275344
0.0567767	-0.00339777
0.0924446	0.00979793
0.0110471	-0.0258399
-0.0342864	-0.0208129
0.048302	-0.0163729
-0.0264653	-0.0637174
-0.0569482	-0.00333639
-0.0415465	-0.054396
-0.0500952	0.0328713
-0.01638	0.0542064
-0.032923	-0.00449625
0.00465917	-0.0755427
-0.0248115	0.0153797
-0.0168616	-0.00862675
0.037234	0.0128332
0.0284595	0.0118657
0.0822999	-0.0352714
-0.0296603	0.0557278
-0.00620913	-0.0704467
0.0637658	-0.0272074
-0.00311378	-0.0667609
-0.0103827	-0.0496664
-0.0394209	-0.0168896
-0.0241544	0.0437623
0.0089728	-0.0291617
-0.000727127	-0.0111267
-0.00705574	0.0433426
-0.000868855	0.00972504
-0.0439234	0.00739546
-0.0379846	0.0207749
-0.0449768	-0.0126237
-0.00532009	-0.0413292
0.0109258	0.00351778
0.00691109	0.016544
-0.0149644	-0.00047275
0.0784928	0.0185329
-0.00352464	-0.0132486
-0.0298706	-0.0429927
0.0316311	-0.0170764
-0.0280979	-0.00282968
-0.00970383	-0.0299409
0.0281264	0.0227657
-0.033613	-0.0359881
-0.0277443	0.044533
-0.0472473	-0.0133169
0.113055	0.090734
0.0352158	0.0704939
-0.00882207	-0.0313253
-0.0446462	-0.0454647
-0.00764024	-0.0148115
-0.00351952	-0.037706
-0.0272332	0.0189147
0.0192657	-0.0665199
-0.0107294	-0.0385
0.0498264	-0.0955723
0.0923884	0.0261771
-0.0272077	0.0677861
0.0333617	0.0302372
0.0121292	-0.0618228
-0.0449995	0.03798
-0.00469296	-0.0472557
0.00812108	-0.0122634
-0.00466976	0.0258956
0.0919495	0.0304858
0.0290097	-0.0167627
-0.0198518	-0.00048138
-0.0269662	0.0694467
-0.0111519	-0.0242233
-0.0085764	-0.0666588
-0.020036	-0.0020447
-0.0577439	-0.00460725
-0.0122704	-0.038312
-0.0231008	-0.0073481
0.00154204	-0.0443787
-0.0385814	-0.0409474
-0.0042443	-0.012393
-0.0130647	-0.0158276
0.0610055	-0.0443986
-0.0453651	-0.0108553
0.0556882	-0.0202105
-0.0801075	-0.018224
0.00713241	-0.0586292
-0.0233823	-0.0293715
0.0474071	0.00689529
0.0609818	0.0393318
0.0094125	-0.0534724
-0.0193249	-0.019026
0.112889	-0.0115655
0.0243788	-0.034498
0.0240661	0.00366195
-0.0503909	-0.0242633
-0.0088234	0.0306006
0.017668	-0.0231926
-0.00594853	-0.0430547
0.0884793	-0.00267124
-0.0176984	-0.0109224
-0.0236205	-0.0431486
0.00402675	0.0139798
0.0621182	0.0376338
0.0334378	-0.033939
-0.0426713	-0.00766135
0.0045792	0.0227137
-0.0107317	0.0420926
0.0507982	-0.0236256
0.0142832	-0.0176659
-0.0222005	-0.00115486
-0.0563699	0.0341519
-0.0456259	-0.0169818
-0.0216145	-0.0344852
0.0925626	0.111177
-0.0474603	0.0316029
0.00212058	-0.0661499
0.00200119	0.00152556
0.0206205	0.00615178
0.000543484	0.0829597
-0.0115607	-0.0192759
0.0789544	0.0527442
0.0261048	0.0796217
-0.0218279	0.0369091
-0.0623884	0.091963
-0.0239119	-0.0282898
-0.0263581	0.0417218
0.0603116	-0.0551501
0.0237237	0.00658478
-0.0268684	0.0272381
0.0144213	-0.0496265
-0.0294228	0.00568166
0.0271765	-0.012331
-0.0272926	0.021288
-0.0503282	0.0425154
-0.0155958	-0.00665175
0.0565671	0.0199743
-0.00219248	-0.0303116
-0.00308812	-0.0886443
-0.0515074	-0.0731824
-0.0601105	-0.00769894
-0.0022358	-0.0215425
0.0182804	0.0164022
-0.00667717	0.0565564
-0.00834501	-1.20112e-05
0.0565865	0.0115478
-0.0308132	-0.0150837
0.0190098	7.11761e-05
-0.031265	0.0206059
0.0183054	-0.0478775
-0.0220295	-0.0525502
-0.0351315	0.0124473
-0.0319618	-0.0288548
0.0341551	-0.0175815
-0.00926369	-0.0403487
0.0545249	-0.0252487
-0.0191963	0.042479
-0.000971156	-0.00825311
-0.0262825	0.00246975
0.0970665	-0.0576711
-0.0487226	-0.0271082
-0.0211487	0.00926823
0.0382161	-0.0453914
0.00105848	-0.0771775
-0.00725949	-0.0150535
0.0263978	0.00211223
-0.0289024	0.00896115
-0.0857157	0.0107199
-0.0223918	0.0199232
0.0303686	-0.0585073
0.0502138	-0.0356961
0.00171224	-0.0503292
-0.0247674	0.0072617
-0.0817861	-0.0805771
0.0221222	-0.00420561
0.00836167	-0.0420411
-0.0538038	0.0568184
0.0071488	-0.0321967
-0.0447889	-0.000196899
-0.00496289	0.0213315
-0.0218235	-0.036182
-0.00702184	-0.050369
-0.0204518	-0.0117174
-0.0111334	0.000338711
0.00389256	0.0244161
-0.00186136	-0.0640706
-0.0648345	-0.00417066
-0.0560182	0.0103966
0.00530707	-0.0234395
0.00671244	0.0318045
-0.0550882	0.0162622
0.0563741	-0.0739905
0.0309116	0.0130386
-0.0659391	-0.0544283
0.0012171	-2.13705e-06
-0.00307343	0.0142423
0.00728929	-0.0296216
-0.0450187	0.0300187
0.0456509	-0.0564025
0.0579088	-0.0329927
0.0506355	-0.0582487
-0.0117691	-0.0433926
0.0346607	-0.0620984
0.00465985	-0.0602176
0.0272102	0.0381759
-0.00305965	-0.0394842
0.0165019	-0.0762005
-0.00273268	0.000603722
-0.033609	-0.0413617
-0.0192829	-0.0352708
0.0405618	0.0408576
-0.0328436	-0.0455669
-0.0209206	-0.01333
-0.0190715	-0.0742837
-0.0505127	0.0034262
-0.0464121	-0.00736195
0.0124516	0.0147436
0.00779861	0.0143797
0.00904144	-0.0513586
0.0350125	-0.0284748
0.00977003	0.0711711
0.0638034	-0.00745189
0.055613	-0.0625924
0.0398838	-0.0262962
0.00583486	-0.0575866
0.0233963	-0.0127451
0.00561389	-0.0195588
-0.0160986	-0.0459164
0.0236494	-0.0986768
0.022551	-0.00316923
-0.0497843	-0.0122529
-0.00529575	0.000691773
-0.0447065	-0.0338546
-0.0208078	0.0427344
0.0884718	0.00823198
-0.0481921	-0.00695412
0.0501391	0.0179833
-0.0182087	0.0242858
0.014795	-0.00780814
-0.0179147	0.0109878
-0.00465381	0.029087
-0.0368962	-0.0348433
-0.0241403	0.0212678
0.0173005	-0.0673389
-0.016574	-0.0514631
0.0649266	-0.00687997
0.0067081	0.0304844
-0.0324734	-0.0395592
0.0169448	-0.0884027
0.0195145	0.0125678
0.0364483	-0.0616022
-0.0771744	-0.0308316
-0.00120665	-0.0417933
0.103493	-0.00416017
-0.0476291	-0.0342621
0.0769794	-0.00829727
-0.0105713	-0.0556717
-0.0135131	-0.025787
-0.00525631	-0.00820628
-0.0128729	0.0326681
-0.00146306	-0.0173423
-0.0295632	-0.0772265
0.0437519	0.0202026
0.0363236	0.0256029
-0.0099853	0.0288874
0.0136329	-0.044088
-0.00710938	-0.062388
-0.00427237	-0.0316363
-0.0479988	0.00495328
0.00893453	0.000963257
0.0816842	-0.0230356
-0.00997754	-0.0600461
0.0899168	-0.0116953
0.0226671	-0.0185546
0.0352304	-0.0164529
-0.0292658	-0.0546083
0.0774416	0.0733971
-0.00778733	0.0137471
0.00624249	0.0262585
-0.0289181	0.0153586
-0.0189393	-0.0629773
0.000312872	-0.0790701
-0.02968	-0.00951888
0.0858471	-0.0595369
-0.0604468	0.0217601
-0.0238586	-0.0118335
-0.0550944	0.0078966
-0.0204968	0.0230687
-0.0117542	-0.0101068
0.0145558	-0.0287732
0.0530705	0.0133159
-0.0418309	0.0581489
0.0138453	0.0121081
0.0162149	0.0431482
0.0504419	0.052065
-0.0281117	-0.056681
-0.0465311	-0.0300782
-0.0294187	0.0267233
-0.0275835	-0.0425844
-0.0587274	-0.0170631
-0.0535403	-0.0143031
0.0176458	-0.0746675
-0.0272099	0.016977
-0.0249983	-0.0615658
-0.0414045	-0.040643
-0.038077	-0.0709781
-0.00231207	-0.0695324
0.0372539	-0.0448859
0.044336	-0.00245856
0.0556855	-0.0664013
-0.000931681	-0.00413187
0.00178214	-0.0239448
0.0177917	0.0622297
-0.00230668	-0.0289157
0.051829	0.00892376
-0.00511519	0.0250043
-0.0481123	0.00791427
-0.00250232	0.00665142
0.000935857	-0.00946851
-0.0181232	-0.0657686
-0.0250366	0.00421665
-0.0456692	-0.06338
-0.00436457	-0.0381665
-0.0555651	-0.033976
-0.0083839	0.0227996
0.0212342	0.0141893
-0.0491075	-0.0274992
-0.0255194	-0.0329321
0.0297138	-0.0289875
-0.0333538	-0.023809
-0.0426482	-0.0503717
0.0387718	-0.020773
0.0587721	0.00967995
-0.0252975	-0.0214312
-0.0709205	-0.0117775
0.0576794	-0.0385421
0.00155239	0.0429553
0.0441437	-0.0364342
-0.00148606	-0.0074508
-0.0569753	0.097778
-0.0628725	-0.0189149
0.0610766	-0.0145921
0.0269862	-0.0311019
-0.0205507	-0.0419343
0.0546259	0.00889883
0.0652928	-0.0237087
0.0229589	0.0102624
-0.0693807	-0.0082886
-0.0136141	-0.047524
0.0538058	0.0261201
-0.0096824	-0.00602312
0.00888915	0.0358806
0.0186312	-0.0129389
-0.00367585	0.0303167
0.0373735	0.00525003
-0.0316078	-0.0380768
0.00328557	-0.0167097
-0.0522806	-0.0344817
0.000322402	-0.0476833
-0.0436382	-0.0648282
-0.0081746	-0.0111056
0.00140122	-0.0715957
-0.0221404	0.029409
0.0780655	-0.0260134
-0.0449527	-0.0138227
0.0230204	0.0357543
-0.0147023	-0.0200272
-0.0151599	-0.0289466
-0.00805338	0.00695082
0.0325915	-0.00319793
-0.0307556	-0.022047
-0.0148378	-0.081655
-0.0450609	0.000124716
-0.0477557	-0.0168864
0.0133344	0.00957686
-0.0531451	-0.0320994
0.0363817	-0.093665
0.00811158	-0.00795964
-0.0476143	0.00931087
0.0102556	-0.0357801
0.0241658	-0.0238468
-0.0694954	-0.0502338
0.0586535	-0.0658656
0.0126778	-0.0413473
-0.0164596	0.0282404
-0.0248824	0.041282
0.0280781	0.0758816
-0.0281375	-0.000956262
0.0592894	-0.0892671
0.00707257	-0.0575448
-0.0428309	-0.056662
0.0223157	-0.0529508
0.0101653	0.0250527
0.00127029	-0.00197876
-0.0462152	-0.0207785
-0.00647974	-0.00473331
0.0462224	-0.0472863
0.00240995	0.0816076
0.000926632	-0.0599432
0.0324663	-0.0533436
0.127193	0.0333872
-0.0677752	-0.0497205
0.0274109	-0.0134208
-0.0467335	0.0241356
0.00179055	-0.0340751
-0.0410476	-0.00242305
-0.0355866	-0.0535452
-0.0129698	-0.0880222
-0.0385408	0.0212445
0.00432125	0.000845147
0.0425216	0.0408747
-0.0287296	0.0215169
0.00443331	0.00570509
-0.0138349	0.000624735
0.0447093	-0.0061361
-0.000496174	-0.00262317
-0.0139253	0.0885288
-0.023796	0.00942241
-0.0344221	-0.00287375
0.0322845	0.0760599
-0.0596352	-0.0486656
0.0441054	-0.024234
-0.0175399	-0.001257
0.0218802	-0.0403844
-0.038892	-0.0602586
0.00337464	0.0257952
-0.0240003	0.0232394
0.0483318	-0.0360105
-0.0263013	-0.0323239
0.00274335	-0.0370884
-0.0229773	0.0262242
-0.0435076	0.00257059
0.0245695	-0.0492498
-0.0221182	-0.0346794
-0.00307681	-0.101133
0.0220795	-0.0384003
0.056681	-0.0796793
-0.0486994	-0.0626439
0.0179064	-0.0660467
-0.000235863	-0.0369295
-0.0297546	-0.0503752
-0.00440439	-0.0323903
-0.0365502	-0.0311416
0.106926	-0.0186147
-0.0702572	-0.0215068
0.00152239	0.0435114
0.102643	0.0475669
-0.0614382	-0.0376774
0.0974298	0.0634844
0.0575412	-0.0799982
0.0401798	-0.0227578
0.0737094	-0.0979248
0.00283431	0.022189
0.022427	-0.0396747
0.0142195	-0.0548839
-0.0470406	-0.024598
0.0236173	-0.0114746
-0.0253932	-0.017329
0.0093657	-0.00317576
-0.0187223	0.0206583
-0.0150725	0.00168324
0.00483692	-0.00752113
-0.0457621	0.0141353
-0.0254451	-0.045609
-0.00499558	-0.00612161
0.00702077	-0.0256993
-0.0481807	0.0383604
-0.0412324	0.0144476
-0.0671722	-0.0387097
-0.0412905	-0.0274517
-0.00547031	-0.0230749
-0.0331831	0.0511932
0.0369216	-0.0167223
-0.0432316	-0.0253148
0.0570128	-0.0694689
0.0198507	-0.0414577
0.011502	0.053003
0.00267584	0.016749
-0.0172186	-0.0226597
0.004635	0.0111623
-0.0131865	0.0499806
0.0422258	0.0291682
0.0267542	-0.0303196
0.207414	0.0165378
-0.0130867	-0.01354
-0.0576668	-0.0258833
0.0497468	0.019263
0.001454	0.0127735
-0.0256267	-0.0437579
-0.0524296	0.0262951
0.0357456	0.0247684
-0.0290468	-0.0354313
0.0160065	-0.0711345
0.0402963	-0.0379963
-0.00596707	-0.0501848
0.00522462	0.0249545
-0.0140748	-0.0539097
0.0022719	-0.0570034
0.004335	0.0312972
0.0633342	-0.0263328
0.0114033	-0.0439049
0.0265681	0.00733953
0.000672862	0.0208155
0.0279227	-0.00972921
-0.00872766	-0.0126282
0.063862	0.0415667
-0.00414113	-0.0180456
-0.00447949	-0.0316652
-0.0399512	-0.0774468
-0.0214787	0.0511055
0.0369237	-0.0120164
0.0655965	0.0347786
-0.0278201	0.0195261
0.0634571	-0.0573734
-0.0226265	0.0400545
-0.0644499	-0.0446418
-0.0105058	-0.0248263
0.0494606	-0.0580845
0.0088166	-0.0339698
0.0683021	0.0340681
-0.0622436	-0.00312385
0.0496807	-0.0216335
0.0303032	-0.0553423
0.0411042	-0.0303912
0.0778004	-0.0940302
0.0444753	-0.0387721
0.0116329	-0.043426
-0.00806324	-0.00314731
0.018159	0.0263603
-0.00373852	-0.0257672
0.00242296	0.0068644
-0.0834402	-0.0895191
0.00277876	0.0160518
-0.000641194	-0.0413637
-0.0210723	-0.0225262
-0.0489963	-0.00649793
-0.00227322	-0.0823833
0.0114895	0.01584
0.00653576	0.000620739
0.0131904	-0.00172525
0.0249008	-0.0290372
0.0294778	-0.0416885
0.0893349	-0.0199023
-0.0257261	0.00130332
0.0364691	-0.0397043
-0.00883729	-0.083485
0.0244377	0.0196752
-0.018201	-0.0462294
0.00862619	-0.0186464
-0.0693293	-0.0346466
-0.0120506	0.00423574
-0.0160812	-0.0188077
-0.0604805	-0.0551176
0.0162418	0.0776767
0.0134692	0.00958794
0.0117917	-0.0182072
-0.0303767	-0.113967
0.120535	0.00700604
0.0378694	-0.0452761
0.0605354	-0.00175209
-0.0477768	0.0187312
-0.047046	0.0191495
0.0202448	-0.0294943
0.0447818	0.0377737
0.0797635	-0.0618481
0.0114648	0.0417017
0.154115	0.019015
0.0937608	-0.0193488
-0.0112284	0.065412
0.000512346	0.0291783
-0.0258342	0.0183612
0.0549544	0.0191914
-0.0601927	0.001462
-0.0327001	-0.0190115
0.0464553	-0.0290926
-0.0184571	0.0264215
0.0620164	-0.0477905
-0.00187498	-0.025908
0.000998187	-0.0308709
-0.0493147	-0.0592592
0.0862177	-0.0311075
-0.0811021	-0.0364457
-0.0512227	-0.0689945
-0.0196213	0.011946
0.0770706	-0.0618911
-0.0244384	0.0162292
-0.00799242	-0.0633251
-0.0524374	0.059432
-0.0485632	-0.0389258
0.0248303	-0.0629132
-0.00965853	-0.0188747
0.0392954	0.0214185
0.0105094	-0.0340392
-0.0472655	-0.00486025
-0.0288472	-0.0768176
-0.0297338	-0.0266887
0.102638	-0.0159276
-0.0557649	-0.0594041
0.0167007	0.0135088
0.0377546	-0.0445462
-0.0145567	0.0284218
-0.0328017	-0.00777503
-0.0258921	-0.0223624
-0.0219842	-0.0277623
0.0453916	0.0177228
-0.00377063	-0.0553082
0.00603773	0.00393587
0.0104896	-0.0376316
0.0168071	-0.0264364
0.0315492	-0.0323434
-0.0511307	0.0639294
-0.0531088	0.0474198
0.0445802	0.0627417
0.0499339	-0.0302028
-0.0485264	0.0504629
-0.00752336	-0.0270509
-0.0570657	-0.0378414
-0.0191016	0.0154489
-0.0304697	-0.0161708
0.0198087	-0.0143364
-0.0469654	-0.0073817
0.00656845	0.0208876
0.0178461	-0.0207464
0.0736336	-0.040691
-0.0419851	0.035404
0.0645453	-0.00634283
0.0923507	-0.0883374
0.00243891	-0.0875723
-0.0537099	-0.0570551
-0.0807451	-0.0291389
0.00292273	-0.00705256
0.0383051	0.0778689
0.0582854	-0.0214945
-0.014046	-0.0316416
0.0440897	5.54818e-05
0.0334956	0.0145583
0.0434446	-0.0279474
0.0798826	-0.0530295
-0.00169084	-0.0446763
0.0532517	-0.046981
0.0217036	0.0105171
0.0671008	-0.0605006
-0.0419769	-0.00430449
-0.0152119	-0.0359606
0.00383147	-0.0171924
-0.0582426	0.0344572
0.0850482	0.0195657
0.0227308	-0.0658232
-0.0519962	-0.0221722
0.0770925	0.0159094
-0.0437291	-0.0253521
0.00265384	-0.0658579
-0.00887418	-0.00750478
-0.0687856	-0.0168344
-0.0247088	-0.0238566
-0.0145777	-0.0410244
-0.0353345	-0.00818563
-0.0313927	-0.0695273
0.033389	0.0335687
0.0181263	0.076078
0.0321303	-0.0532347
-0.0105111	-0.0392724
0.00233463	0.0723481
0.105645	0.00508843
-0.0723727	-0.0456871
0.000448987	0.0582098
-0.0220641	-0.0369129
0.00783905	-0.0317632
0.0398435	0.0833589
-0.0320874	0.0017712
-0.0250776	-0.0618532
0.00456315	-0.0318737
0.0626192	-0.0610464
0.065692	0.00397146
0.0260872	0.00110863
0.0275713	-0.022998
0.000435846	-0.0927089
0.00925895	-0.0161215
0.0733113	0.0144038
-0.0626651	-0.0111335
-0.0529505	-0.0260121
-0.0458944	-0.0823516
0.0117002	0.0328023
0.0874183	-0.0200676
-0.0430407	-0.00287146
0.00806897	0.0914928
-0.0606017	-0.00792195
-0.0662686	-0.0684222
0.00979672	-0.00226369
-0.011757	0.00389775
0.0160297	-0.0135438
-0.0154024	-0.127629
-0.024419	-0.0795388
-0.0256634	-0.0472106
-0.0720573	-0.017724
-0.0369743	-0.0387934
-0.0445675	-0.0321666
-0.0555235	-0.00163091
0.123406	0.00326833
0.0100819	0.0132836
-0.0336265	-0.0523228
-0.00159629	0.0333541
-0.0152731	-0.0240851
-0.0824786	-0.0328408
-0.0267921	-0.0473169
-0.00481569	-0.0185506
-0.0109729	0.00299102
-0.0207505	-0.0375697
-0.0175386	0.0692049
-0.0554954	0.0158602
-0.0533714	0.0375773
-0.0336171	-0.0349587
-0.0338211	0.0448367
0.00662521	0.0303568
-0.0513012	-0.00366886
-0.0277514	-0.00204031
0.0244119	-0.0104743
0.0150148	0.0279507
-0.0169447	0.0363185
0.0577154	0.00840859
-0.0355584	-0.0636521
0.00858246	-0.059551
-0.0879656	0.0160811
-0.00225643	-0.0055887
0.0112061	0.0322643
0.0192248	-0.114057
-0.0266071	-0.0801116
0.0328983	-0.0158853
0.0217425	0.0302402
0.0158309	0.00149383
-0.0363022	-0.0106748
-0.0356225	-0.0206943
-0.070723	-0.0414725
-0.0514614	-0.00684348
-0.0357694	-0.0776598
0.0331266	-0.0194411
-0.0269317	0.0190132
-0.0522241	-0.0198811
-0.0832777	-0.0330436
0.0618806	0.0333419
0.0262122	0.0389693
-0.0095122	0.000951921
-0.0143301	-0.0367264
0.0508306	-0.0331599
-0.0455952	-0.00507688
-0.0297465	-0.0581849
-0.0228359	0.0580381
-0.0386683	0.0198929
0.00757169	0.033675
0.0524327	0.00286671
-0.00698263	-0.0305361
0.0443062	-0.0432891
-0.0336338	-0.0179992
0.118582	-0.0226404
0.0379341	-0.115135
0.0116151	0.00572472
-0.0448992	0.0865959
-0.0251486	0.019942
0.0752631	-0.0178586
-0.0488056	-0.00192322
0.00920841	-0.105914
0.0153549	-0.00762352
-0.00513583	-0.0358696
0.0443349	-0.0234476
-0.0296375	0.0390777
-0.0530377	0.0531221
0.017387	-0.0413495
-0.0332386	0.0634248
-0.0784162	-0.0567052
-0.0212253	-0.0122611
0.0234445	-0.0412453
-0.0195943	-0.0347238
-0.0712638	-0.105804
-0.0343128	-0.0593337
-0.0475334	0.047201
-0.0205776	-0.0317192
-0.0554867	0.0339679
-0.00335137	-0.0105702
-0.0179209	-0.0401542
0.022895	-0.0468203
0.072356	-0.00824216
0.0539498	0.0241116
-0.0503203	0.0233116
0.0258333	0.0297515
-0.0105083	0.0178803
0.0197157	-0.091649
0.0773097	-0.0721947
-0.0269579	0.0132305
0.060397	0.00782273
-0.00662907	0.0212479
0.0485058	-0.0122239
-0.0182721	0.0488248
-0.0294438	-0.0691893
-0.044156	0.0264943
0.0205987	-0.0280944
0.0597416	0.0151902
0.0280771	0.0149103
-0.010871	0.109826
-0.0109657	-0.0586734
-0.0566927	0.032152
0.0346977	0.0108291
-0.00333594	-0.0462975
-0.0342897	0.00335037
0.0311799	0.0630132
0.0115027	-0.0482163
-0.057813	-0.00513291
0.00985669	-0.0201997
-0.03969	-0.0354088
-0.00239931	-0.0654744
-0.0241767	0.0474495
0.0409116	-0.0171914
-0.0415286	-0.0131012
-0.0437013	0.0412922
0.0246136	-0.0588982
-0.0323741	0.0153546
-0.0125083	-0.00833391
0.0614212	0.0271717
0.0538527	0.0331843
0.00244523	0.100439
0.00768193	-0.00870328
-0.0067159	0.0060499
0.0191151	-0.0946807
0.0226017	-0.00242271
0.0788921	-0.0148873
0.0532771	-0.0514639
-0.00255793	-0.0313312
0.104714	-0.0716731
-0.0152243	-0.0339182
-0.0512386	-0.027552
-0.00611882	-0.0064571
-0.0311009	0.00137453
-0.0118896	-0.0698983
[truncated: 404,297+ more rows]

## Sheet: Fig.s3b
cell_type	total_N	proliferating_n	proliferating_pct
B_naive	25533	2	0.007833
B_non_naive	5253	0	0
CD4_naive	44627	2	0.00448159
CD4_non_naive	117729	102	0.0866397
CD4_Treg	8566	8	0.0933925
CD8_naive	23844	0	0
CD8_non_naive	98898	524	0.529839
classical_monocyte	24133	0	0
Dendritic_cells	680	0	0
ILC	298	1	0.33557
innate_T	10413	28	0.268895
intermediate_monocyte	2535	0	0
MDSC	886	0	0
NK	41396	431	1.04116
non_classical_monocyte	1505	0	0
