# Supplementary material for: Anti-TIGIT antibody improves PD-L1 blockade through myeloid and Treg cells
Source: Nature. 2024 Feb 28;627(8004):646–55. doi: 10.1038/s41586-024-07121-9 (PMC11139643; doi:10.1038/s41586-024-07121-9)
Supplement: Supplementary file 11 — Source Data Extended Data Fig. 4 [file 41586_2024_7121_MOESM11_ESM.xlsx]

## Sheet: Fig.s4a
Fig. s4a
aTIGIT Fc-silent + IgG control
Day
0	183	171	179	130	188	148	176	232	121	242
4	429	165	511	239	318	389	255	491	239	666
7	576	233	793	336	616	604	379	678	355	843
11	1591	589	1336	606	1064	1290	525	1387	588	1819
14		782		1130			719	2481*	1328
18		1608					1703
21
25
aTIGIT IgG2b + IgG control
Day
0	196	126	153	157	181	221	184	133	115	140
4	341	119	177	304	355	385	200	364	232	410
7	446	212	182	537	551	557	288	469	367	731
11	1323	472	251	1029	841	1080	715	615	729	1567
14		597	344	1738	1114	1814	984		1018
18		956	610		1917		2069*		2240*
21		1893	879
25			1891
aTIGIT IgG2a + IgG control
Day
0	182	155	130	212	162	118	199	146	187
4	404	329	217	526	355	155	263	264	465
7	740	439	284	598	340	142	308	291	571
11	1375	569	396	864	336	64	391	345	1117
14	2408*		637	1041	485	19	672	358	2112*
18			895		449	10	951	428
21			1573		719		1616	463
25					1315			724
28					1540			1112

## Sheet: Fig.s4b
Fig. s4b
WT, IgG control
	Day
	0	162	144	128	175	153	153	186	205	156	160
	2	314	266	221	229	170	380	337	305	357	382
	6	704	694	290	440	272	889	719	563	1085	957
	9	1028	1166	548	779	436	1308	1169	905	1395	1791
	13	1969	2045*	1017	991	811	2328*	2232*	1239	2417*	2514*
	16			1849	2049*	1445			1724
	20					2355*
	23
	27
	30
	34
	37
	42
	45
	48
WT, aTIGIT IgG2a + aPD-L1
	Day
	0	135	173	174	170	174	177	164	196	174	150
	2	199	214	279	376	307	284	289	269	216	302
	6	315	212	259	733	518	511	503	548	267	407
	9	389	189	246	842	409	531	468	461	236	351
	13	354	133	114	1007	278	456	298	221	113	163
	16	320	66	81	1195	280	303	196	153	69	111
	20	221	43	27	1694	182	188	109	144	32	69
	23	222	32	32	2520*	208	158	74	90	10	52
	27	277	10	10		165	129	88	87		32
	30	252				118	106	71	65		10
	34	459				111	77	27	32
	37	676				76	82	44	56
	42	895				80	49	32	32
	45	1297				77	102	32	10
	48	1383				52	50	32
FcgR KO, IgG control
	Day
	0	194	130	217	151	146	171	116	148	181	138
	2	411	243	400	133	332	264	184	235	292	184
	6	1260	533	1158	150	912	981	504	382	756	410
	9	1855	775	2206*	296	1470	1723	977	725	1316	855
	13	2748*	2032*		583	2716*	2860*	2052*	1058	2096*	1642
	16				1113				2079*		2855*
	20				2233*
	23
	27
	30
	34
	37
	42
	45
	48
FcgR KO, aTIGIT IgG2a + aPD-L1
	Day
	0	134	150	145	192	178	114	217	168	121	148
	2	166	127	230	400	304	96	264	111	112	206
	6	531	62	717	910	797	91	590	177	105	323
	9	998	52	1514	1158	1286	107	1067	193	102	418
	13	2045*		2214*	1934	1958	93	2222*	335	187	583
	16					2424*	112		586	209	1101
	20						133		1090	215	1975
	23						115		1446	261
	27						63			464
	30						32			680
	34						10
	37
	42
	45
	48
