# Supplementary material for: Anti-TIGIT antibody improves PD-L1 blockade through myeloid and Treg cells
Source: Nature. 2024 Feb 28;627(8004):646–55. doi: 10.1038/s41586-024-07121-9 (PMC11139643; doi:10.1038/s41586-024-07121-9)
Supplement: Supplementary file 13 — Source Data Extended Data Fig. 6 [file 41586_2024_7121_MOESM13_ESM.xlsx]

## Sheet: Fig.s6a_T_NK
	UMAP_1	UMAP_2	orig.ident	nCount_RNA	nFeature_RNA	percent.mito	hash.ID	tx_group	cell_name	tissue	batch	ctype
AAACCTGAGACATAAC_T1_hash2	6.75895	-2.44407	T1_hash2	1620	983	0.0117284	hash2	T1_ctrl	AAACCTGAGACATAAC_T1_hash2	T	batch2	NK_Ccl5
AAACCTGCAAGGTTCT_T1_Negative	-8.6256	4.01826	T1_Negative	4010	1985	0.0321696	Negative	T1_ctrl	AAACCTGCAAGGTTCT_T1_Negative	T	batch2	gd_T
AAACCTGCACTTACGA_T1_hash2	-7.71884	-4.80093	T1_hash2	8058	2715	0.0141474	hash2	T1_ctrl	AAACCTGCACTTACGA_T1_hash2	T	batch2	CD8_Ccl5
AAACCTGCATGGTAGG_T1_hash5	-5.28212	2.67105	T1_hash5	15217	3906	0.0153118	hash5	T1_ctrl	AAACCTGCATGGTAGG_T1_hash5	T	batch2	CD4_memory
AAACCTGGTCAATGTC_T1_hash1	5.2962	3.5718	T1_hash1	23483	5053	0.0114551	hash1	T1_ctrl	AAACCTGGTCAATGTC_T1_hash1	T	batch2	NK_Spp1
AAACCTGGTCCGTGAC_T1_hash2	8.13529	-0.921101	T1_hash2	2352	1460	0.019983	hash2	T1_ctrl	AAACCTGGTCCGTGAC_T1_hash2	T	batch2	NK_Ccl5
AAACCTGTCGTTTGCC_T1_hash2	2.95254	-3.35991	T1_hash2	13170	3732	0.00918755	hash2	T1_ctrl	AAACCTGTCGTTTGCC_T1_hash2	T	batch2	NK_proliferation
AAACCTGTCTTGAGAC_T1_hash5	7.66399	3.71893	T1_hash5	16359	3843	0.0106975	hash5	T1_ctrl	AAACCTGTCTTGAGAC_T1_hash5	T	batch2	NK_Spp1
AAACGGGCAATGAAAC_T1_hash1	-1.9905	-6.4691	T1_hash1	23066	4836	0.0120957	hash1	T1_ctrl	AAACGGGCAATGAAAC_T1_hash1	T	batch2	CD8_proliferation
AAACGGGCATCAGTAC_T1_hash2	-8.46269	0.618258	T1_hash2	2159	1201	0.00787402	hash2	T1_ctrl	AAACGGGCATCAGTAC_T1_hash2	T	batch2	CD4_Treg
AAACGGGCATCAGTCA_T1_hash5	5.90457	1.11973	T1_hash5	7298	2698	0.0142505	hash5	T1_ctrl	AAACGGGCATCAGTCA_T1_hash5	T	batch2	NK_Spp1
AAACGGGCATCTGGTA_T1_hash5	6.50146	0.579888	T1_hash5	3945	1489	0.0499366	hash5	T1_ctrl	AAACGGGCATCTGGTA_T1_hash5	T	batch2	NK_Spp1
AAACGGGCATGAGCGA_T1_hash1	-4.57326	1.85958	T1_hash1	4505	1923	0.0197558	hash1	T1_ctrl	AAACGGGCATGAGCGA_T1_hash1	T	batch2	CD4_memory
AAACGGGGTGCAGTAG_T1_hash2	8.06163	-0.604202	T1_hash2	7119	2616	0.0168563	hash2	T1_ctrl	AAACGGGGTGCAGTAG_T1_hash2	T	batch2	NK_Ccl5
AAAGATGAGCCCTAAT_T1_hash5	7.00377	3.6188	T1_hash5	16960	3681	0.017158	hash5	T1_ctrl	AAAGATGAGCCCTAAT_T1_hash5	T	batch2	NK_Spp1
AAAGATGAGTGACATA_T1_hash2	7.36115	-0.499671	T1_hash2	6285	2417	0.0114558	hash2	T1_ctrl	AAAGATGAGTGACATA_T1_hash2	T	batch2	NK_Ccl5
AAAGATGAGTGGAGTC_T1_hash3	5.02085	-2.03684	T1_hash3	10713	3172	0.0123215	hash3	T1_ctrl	AAAGATGAGTGGAGTC_T1_hash3	T	batch2	NK_Ccl5
AAAGATGAGTTATCGC_T1_hash2	-6.11889	-4.0863	T1_hash2	15373	3884	0.0150914	hash2	T1_ctrl	AAAGATGAGTTATCGC_T1_hash2	T	batch2	CD8_Ccr7
AAAGATGCAAGAAAGG_T1_hash5	-7.33313	-6.82816	T1_hash5	10694	3031	0.0150552	hash5	T1_ctrl	AAAGATGCAAGAAAGG_T1_hash5	T	batch2	CD8_Ccl5
AAAGATGCACAGACTT_T1_hash2	7.31053	-3.55901	T1_hash2	4603	2117	0.00543124	hash2	T1_ctrl	AAAGATGCACAGACTT_T1_hash2	T	batch2	NK_Ccl5
AAAGATGCACCGAAAG_T1_hash5	-2.44136	5.13138	T1_hash5	5837	2111	0.0303238	hash5	T1_ctrl	AAAGATGCACCGAAAG_T1_hash5	T	batch2	CD8_Il7r
AAAGATGCAGGGATTG_T1_hash5	3.41596	1.95917	T1_hash5	7385	2955	0.019499	hash5	T1_ctrl	AAAGATGCAGGGATTG_T1_hash5	T	batch2	NK_Cd226
AAAGATGGTCTAGTCA_T1_hash4	5.07738	-1.76635	T1_hash4	9342	2791	0.00963391	hash4	T1_ctrl	AAAGATGGTCTAGTCA_T1_hash4	T	batch2	CD8_Il7r
AAAGATGGTGTGGCTC_T1_hash1	8.78139	-0.898841	T1_hash1	5369	2190	0.0115478	hash1	T1_ctrl	AAAGATGGTGTGGCTC_T1_hash1	T	batch2	NK_Ccl5
AAAGATGGTTCAGGCC_T1_hash1	8.48537	-2.58761	T1_hash1	3302	1748	0.00666263	hash1	T1_ctrl	AAAGATGGTTCAGGCC_T1_hash1	T	batch2	NK_Ccl5
AAAGATGTCACAGTAC_T1_hash2	-6.80703	-4.73643	T1_hash2	14816	3622	0.0220032	hash2	T1_ctrl	AAAGATGTCACAGTAC_T1_hash2	T	batch2	CD8_Ccr7
AAAGATGTCCAGAGGA_T1_hash1	5.94259	2.12667	T1_hash1	10552	3008	0.013931	hash1	T1_ctrl	AAAGATGTCCAGAGGA_T1_hash1	T	batch2	NK_Spp1
AAAGCAAAGGCTCAGA_T1_hash3	4.12429	-0.613914	T1_hash3	3788	1800	0.0161035	hash3	T1_ctrl	AAAGCAAAGGCTCAGA_T1_hash3	T	batch2	NK_Isg15
AAAGCAAAGGCTCATT_T1_hash1	3.91814	-1.35833	T1_hash1	12745	3570	0.00965084	hash1	T1_ctrl	AAAGCAAAGGCTCATT_T1_hash1	T	batch2	NK_proliferation
AAAGCAAAGGTGCAAC_T1_hash2	-6.80275	0.172686	T1_hash2	1959	1295	0.0229709	hash2	T1_ctrl	AAAGCAAAGGTGCAAC_T1_hash2	T	batch2	CD4_Treg
AAAGCAAAGTCGAGTG_T1_hash1	-7.81578	-0.564108	T1_hash1	2842	1699	0.0253343	hash1	T1_ctrl	AAAGCAAAGTCGAGTG_T1_hash1	T	batch2	CD4_Treg
AAAGCAACACAGCGTC_T1_hash3	4.42824	-1.7345	T1_hash3	14939	3914	0.0221568	hash3	T1_ctrl	AAAGCAACACAGCGTC_T1_hash3	T	batch2	NK_proliferation
AAAGCAACACATGACT_T1_hash2	7.9326	-3.48831	T1_hash2	3677	1823	0.0144139	hash2	T1_ctrl	AAAGCAACACATGACT_T1_hash2	T	batch2	NK_Ccl5
AAAGCAACACCTGGTG_T1_hash4	-7.49099	-7.46641	T1_hash4	7873	2649	0.0147339	hash4	T1_ctrl	AAAGCAACACCTGGTG_T1_hash4	T	batch2	CD8_Ccl5
AAAGCAACATATACGC_T1_Negative	3.28027	-3.51895	T1_Negative	5704	2480	0.00771388	Negative	T1_ctrl	AAAGCAACATATACGC_T1_Negative	T	batch2	NK_proliferation
AAAGCAAGTCTCCCTA_T1_hash1	3.62466	1.32881	T1_hash1	7178	2338	0.015046	hash1	T1_ctrl	AAAGCAAGTCTCCCTA_T1_hash1	T	batch2	CD3_DN
AAAGCAAGTTAAAGTG_T1_hash2	8.24455	0.11441	T1_hash2	4679	1736	0.00940372	hash2	T1_ctrl	AAAGCAAGTTAAAGTG_T1_hash2	T	batch2	NK_Ccl5
AAAGCAAGTTCCACGG_T1_hash5	7.06975	0.61354	T1_hash5	7354	2628	0.0358988	hash5	T1_ctrl	AAAGCAAGTTCCACGG_T1_hash5	T	batch2	NK_Ccl5
AAAGCAATCATGGTCA_T1_hash3	-6.22334	-3.70036	T1_hash3	19138	4465	0.0121225	hash3	T1_ctrl	AAAGCAATCATGGTCA_T1_hash3	T	batch2	CD4_Ccr7
AAAGCAATCGCTAGCG_T1_hash5	7.98256	-1.66149	T1_hash5	3580	1893	0.024581	hash5	T1_ctrl	AAAGCAATCGCTAGCG_T1_hash5	T	batch2	NK_Ccl5
AAAGTAGAGCCATCGC_T1_hash2	7.92553	-0.3377	T1_hash2	4094	1690	0.00879336	hash2	T1_ctrl	AAAGTAGAGCCATCGC_T1_hash2	T	batch2	NK_Ccl5
AAAGTAGAGGCCGAAT_T1_hash1	-3.94503	1.55901	T1_hash1	3310	1597	0.0154079	hash1	T1_ctrl	AAAGTAGAGGCCGAAT_T1_hash1	T	batch2	CD8_Gzmk
AAAGTAGGTCACCTAA_T1_hash2	3.32995	2.83945	T1_hash2	5873	2316	0.00664056	hash2	T1_ctrl	AAAGTAGGTCACCTAA_T1_hash2	T	batch2	NK_Cd226
AAAGTAGGTCCGTTAA_T1_hash2	8.55351	-2.32584	T1_hash2	2806	1474	0.0085531	hash2	T1_ctrl	AAAGTAGGTCCGTTAA_T1_hash2	T	batch2	NK_Ccl5
AAAGTAGGTCTCGTTC_T1_hash5	-1.41577	2.42998	T1_hash5	5865	2427	0.0322251	hash5	T1_ctrl	AAAGTAGGTCTCGTTC_T1_hash5	T	batch2	CD3_DN
AAAGTAGTCTCTAAGG_T1_hash1	4.45796	-2.6984	T1_hash1	10105	3092	0.0231569	hash1	T1_ctrl	AAAGTAGTCTCTAAGG_T1_hash1	T	batch2	NK_proliferation
AAAGTAGTCTGTGCAA_T1_hash5	7.61261	0.613076	T1_hash5	5346	2431	0.0215114	hash5	T1_ctrl	AAAGTAGTCTGTGCAA_T1_hash5	T	batch2	NK_others
AAATGCCAGACCTAGG_T1_hash2	6.65261	2.65434	T1_hash2	11844	3527	0.0134245	hash2	T1_ctrl	AAATGCCAGACCTAGG_T1_hash2	T	batch2	NK_Spp1
AAATGCCAGATGCGAC_T1_hash2	-8.43498	0.376968	T1_hash2	7478	3023	0.00548275	hash2	T1_ctrl	AAATGCCAGATGCGAC_T1_hash2	T	batch2	CD4_Treg
AAATGCCAGGTGATTA_T1_hash2	-6.29211	6.68965	T1_hash2	3946	1606	0.0278763	hash2	T1_ctrl	AAATGCCAGGTGATTA_T1_hash2	T	batch2	CD4_Il7r
AAATGCCCAAGACGTG_T1_hash2	-7.47219	0.297077	T1_hash2	9422	3075	0.0148588	hash2	T1_ctrl	AAATGCCCAAGACGTG_T1_hash2	T	batch2	CD4_Treg
AAATGCCCAAGGACTG_T1_hash5	3.14058	-3.23845	T1_hash5	17127	4323	0.0132539	hash5	T1_ctrl	AAATGCCCAAGGACTG_T1_hash5	T	batch2	NK_proliferation
AAATGCCCAAGTACCT_T1_hash2	-6.87985	-6.37444	T1_hash2	9537	3037	0.013002	hash2	T1_ctrl	AAATGCCCAAGTACCT_T1_hash2	T	batch2	CD8_Ccl5
AAATGCCCACATGACT_T1_Negative	6.75067	-1.01492	T1_Negative	3851	1899	0.00934822	Negative	T1_ctrl	AAATGCCCACATGACT_T1_Negative	T	batch2	NK_Ccl5
AAATGCCCAGTCTTCC_T1_hash4	5.11042	3.40245	T1_hash4	24921	4817	0.0166125	hash4	T1_ctrl	AAATGCCCAGTCTTCC_T1_hash4	T	batch2	NK_Spp1
AAATGCCCATCACGTA_T1_hash5	4.57661	-2.65531	T1_hash5	10476	3110	0.0105002	hash5	T1_ctrl	AAATGCCCATCACGTA_T1_hash5	T	batch2	NK_Ccl5
AAATGCCCATCTCGCT_T1_hash2	4.31251	-0.662463	T1_hash2	22440	4614	0.014795	hash2	T1_ctrl	AAATGCCCATCTCGCT_T1_hash2	T	batch2	NK_proliferation
AAATGCCGTCACACGC_T1_hash1	5.48063	-2.11195	T1_hash1	6004	2413	0.0148235	hash1	T1_ctrl	AAATGCCGTCACACGC_T1_hash1	T	batch2	NK_Ccl5
AAATGCCGTCTTTCAT_T1_hash1	-7.471	-6.8747	T1_hash1	6532	2589	0.0166871	hash1	T1_ctrl	AAATGCCGTCTTTCAT_T1_hash1	T	batch2	CD8_Ccl5
AAATGCCGTGTAAGTA_T1_hash3	7.12883	-3.23864	T1_hash3	3687	1927	0.0081367	hash3	T1_ctrl	AAATGCCGTGTAAGTA_T1_hash3	T	batch2	NK_Ccl5
AAATGCCTCCGCATCT_T1_hash4	6.91566	0.631194	T1_hash4	3559	1924	0.0474852	hash4	T1_ctrl	AAATGCCTCCGCATCT_T1_hash4	T	batch2	NK_others
AAATGCCTCGCTTGTC_T1_hash1	-5.30251	-3.56128	T1_hash1	3830	2119	0.0331593	hash1	T1_ctrl	AAATGCCTCGCTTGTC_T1_hash1	T	batch2	CD8_Itgav
AAATGCCTCTCTAGGA_T1_hash4	-5.74749	3.13473	T1_hash4	4460	1972	0.0174888	hash4	T1_ctrl	AAATGCCTCTCTAGGA_T1_hash4	T	batch2	CD4_memory
AAATGCCTCTTGTTTG_T1_hash3	-5.44951	8.24076	T1_hash3	3235	1453	0.0374034	hash3	T1_ctrl	AAATGCCTCTTGTTTG_T1_hash3	T	batch2	CD4_Il7r
AACACGTAGACAAGCC_T1_hash3	-4.85504	2.93469	T1_hash3	7986	2842	0.012021	hash3	T1_ctrl	AACACGTAGACAAGCC_T1_hash3	T	batch2	CD4_memory
AACACGTAGCTGGAAC_T1_hash5	-6.613	-3.60232	T1_hash5	17856	4485	0.015625	hash5	T1_ctrl	AACACGTAGCTGGAAC_T1_hash5	T	batch2	CD8_Ccr7
AACACGTCAAGTTGTC_T1_hash3	6.12377	-2.98456	T1_hash3	4700	2097	0.0121277	hash3	T1_ctrl	AACACGTCAAGTTGTC_T1_hash3	T	batch2	NK_Ccl5
AACACGTCACCCTATC_T1_hash1	9.03706	-3.06326	T1_hash1	3205	1716	0.0074883	hash1	T1_ctrl	AACACGTCACCCTATC_T1_hash1	T	batch2	NK_Ccl5
AACACGTCACGAGGTA_T1_hash2	4.07828	-0.874978	T1_hash2	21146	4841	0.0104511	hash2	T1_ctrl	AACACGTCACGAGGTA_T1_hash2	T	batch2	NK_proliferation
AACACGTCATTGGTAC_T1_hash5	3.55878	1.84038	T1_hash5	11825	3469	0.0100634	hash5	T1_ctrl	AACACGTCATTGGTAC_T1_hash5	T	batch2	NK_Cd226
AACACGTGTCGCATCG_T1_hash5	2.92381	-3.37886	T1_hash5	21757	4751	0.0125936	hash5	T1_ctrl	AACACGTGTCGCATCG_T1_hash5	T	batch2	NK_proliferation
AACACGTGTTTCGCTC_T1_hash1	9.16694	-2.53772	T1_hash1	4535	2055	0.0149945	hash1	T1_ctrl	AACACGTGTTTCGCTC_T1_hash1	T	batch2	NK_Ccl5
AACACGTTCATCACCC_T1_hash5	0.830125	-1.41952	T1_hash5	23188	4549	0.00802139	hash5	T1_ctrl	AACACGTTCATCACCC_T1_hash5	T	batch2	NK_proliferation
AACACGTTCGCGTAGC_T1_hash3	-6.93681	1.39038	T1_hash3	3325	1688	0.0135338	hash3	T1_ctrl	AACACGTTCGCGTAGC_T1_hash3	T	batch2	CD4_Treg
AACACGTTCTCCAGGG_T1_hash4	7.71323	3.48996	T1_hash4	21903	4490	0.00566132	hash4	T1_ctrl	AACACGTTCTCCAGGG_T1_hash4	T	batch2	NK_Spp1
AACACGTTCTCCTATA_T1_hash4	-7.54575	-4.93995	T1_hash4	11880	3305	0.0143939	hash4	T1_ctrl	AACACGTTCTCCTATA_T1_hash4	T	batch2	CD8_Ccl5
AACCATGAGTGCCAGA_T1_hash5	5.23635	-1.82263	T1_hash5	16367	3689	0.0108144	hash5	T1_ctrl	AACCATGAGTGCCAGA_T1_hash5	T	batch2	NK_Ccl5
AACCATGCATCCCATC_T1_hash5	7.82555	-3.50141	T1_hash5	2848	1415	0.0122893	hash5	T1_ctrl	AACCATGCATCCCATC_T1_hash5	T	batch2	NK_Ccl5
AACCATGGTACCAGTT_T1_hash5	-5.35845	-5.6978	T1_hash5	13706	3823	0.0195535	hash5	T1_ctrl	AACCATGGTACCAGTT_T1_hash5	T	batch2	CD8_proliferation
AACCATGGTCCTCTTG_T1_hash2	-4.31612	1.77042	T1_hash2	3729	1740	0.0115312	hash2	T1_ctrl	AACCATGGTCCTCTTG_T1_hash2	T	batch2	CD8_Gzmk
AACCATGGTCCTGCTT_T1_hash3	3.88947	2.12175	T1_hash3	9894	3327	0.00727714	hash3	T1_ctrl	AACCATGGTCCTGCTT_T1_hash3	T	batch2	NK_Cd226
AACCATGTCACAAACC_T1_hash1	2.75067	0.53513	T1_hash1	11147	3263	0.0105858	hash1	T1_ctrl	AACCATGTCACAAACC_T1_hash1	T	batch2	NK_Isg15
AACCATGTCACCTCGT_T1_hash1	6.68174	1.49526	T1_hash1	10087	3166	0.0106077	hash1	T1_ctrl	AACCATGTCACCTCGT_T1_hash1	T	batch2	NK_Spp1
AACCATGTCGAACTGT_T1_hash3	7.82693	-3.08509	T1_hash3	3791	2001	0.00580322	hash3	T1_ctrl	AACCATGTCGAACTGT_T1_hash3	T	batch2	NK_Ccl5
AACCATGTCGGTCTAA_T1_hash3	-4.82237	2.20783	T1_hash3	2882	1320	0.0277585	hash3	T1_ctrl	AACCATGTCGGTCTAA_T1_hash3	T	batch2	CD8_Gzmk
AACCATGTCTGTGCAA_T1_hash5	-7.50182	-3.98231	T1_hash5	6879	2421	0.0149731	hash5	T1_ctrl	AACCATGTCTGTGCAA_T1_hash5	T	batch2	CD8_Ccr7
AACCGCGAGAGCTGGT_T1_hash5	-7.38022	-3.99087	T1_hash5	7413	2656	0.017267	hash5	T1_ctrl	AACCGCGAGAGCTGGT_T1_hash5	T	batch2	CD8_Ccr7
AACCGCGAGCTAGTCT_T1_hash1	6.74823	0.716733	T1_hash1	8842	2942	0.0125537	hash1	T1_ctrl	AACCGCGAGCTAGTCT_T1_hash1	T	batch2	NK_Spp1
AACCGCGCACGGCCAT_T1_hash2	3.01776	-0.394729	T1_hash2	10288	3000	0.0104977	hash2	T1_ctrl	AACCGCGCACGGCCAT_T1_hash2	T	batch2	NK_Isg15
AACCGCGCATTTCACT_T1_hash2	3.96641	1.84796	T1_hash2	8214	2805	0.0152179	hash2	T1_ctrl	AACCGCGCATTTCACT_T1_hash2	T	batch2	NK_Cd226
AACCGCGGTCGGGTCT_T1_hash1	3.80247	-2.89276	T1_hash1	11031	3394	0.0124195	hash1	T1_ctrl	AACCGCGGTCGGGTCT_T1_hash1	T	batch2	NK_proliferation
AACCGCGGTTCAGGCC_T1_hash2	-4.5164	-6.03424	T1_hash2	22524	4666	0.0196235	hash2	T1_ctrl	AACCGCGGTTCAGGCC_T1_hash2	T	batch2	CD8_proliferation
AACCGCGGTTCCACGG_T1_hash2	-2.27916	-4.8392	T1_hash2	16062	3808	0.012763	hash2	T1_ctrl	AACCGCGGTTCCACGG_T1_hash2	T	batch2	CD8_proliferation
AACCGCGGTTGGAGGT_T1_hash2	-6.29817	-6.80893	T1_hash2	11003	3267	0.0171771	hash2	T1_ctrl	AACCGCGGTTGGAGGT_T1_hash2	T	batch2	CD8_Ccl5
AACCGCGGTTGTGGAG_T1_hash1	6.0384	3.64328	T1_hash1	18093	4123	0.0119936	hash1	T1_ctrl	AACCGCGGTTGTGGAG_T1_hash1	T	batch2	NK_Spp1
AACCGCGTCACCTCGT_T1_hash5	9.08167	0.790726	T1_hash5	3977	1589	0.00854916	hash5	T1_ctrl	AACCGCGTCACCTCGT_T1_hash5	T	batch2	NK_Hspa1a
AACCGCGTCACTTACT_T1_hash1	-1.1198	-5.9218	T1_hash1	16607	3968	0.0084904	hash1	T1_ctrl	AACCGCGTCACTTACT_T1_hash1	T	batch2	CD8_proliferation
AACCGCGTCGAGCCCA_T1_hash5	0.426783	-4.43425	T1_hash5	11450	3265	0.0131878	hash5	T1_ctrl	AACCGCGTCGAGCCCA_T1_hash5	T	batch2	NK_proliferation
AACGTTGCATGTCCTC_T1_hash3	-4.91958	-6.76333	T1_hash3	13739	3873	0.0144843	hash3	T1_ctrl	AACGTTGCATGTCCTC_T1_hash3	T	batch2	CD8_proliferation
AACGTTGGTACGACCC_T1_hash3	-6.85487	-6.98954	T1_hash3	10542	3015	0.0156517	hash3	T1_ctrl	AACGTTGGTACGACCC_T1_hash3	T	batch2	CD8_Ccl5
AACGTTGGTCTTGATG_T1_hash1	-8.07676	1.68096	T1_hash1	8777	2685	0.00945653	hash1	T1_ctrl	AACGTTGGTCTTGATG_T1_hash1	T	batch2	CD4_Treg
AACGTTGGTGCGGTAA_T1_hash3	4.80086	-2.43075	T1_hash3	5210	2309	0.0287908	hash3	T1_ctrl	AACGTTGGTGCGGTAA_T1_hash3	T	batch2	NK_proliferation
AACGTTGTCGAGAGCA_T1_hash4	-5.76872	2.86948	T1_hash4	5443	2204	0.0251699	hash4	T1_ctrl	AACGTTGTCGAGAGCA_T1_hash4	T	batch2	CD4_memory
AACGTTGTCTCGTATT_T1_hash2	7.32267	-3.23882	T1_hash2	4668	2016	0.00835476	hash2	T1_ctrl	AACGTTGTCTCGTATT_T1_hash2	T	batch2	NK_Ccl5
AACGTTGTCTTGTATC_T1_Negative	0.842549	-4.14665	T1_Negative	1216	770	0.0131579	Negative	T1_ctrl	AACGTTGTCTTGTATC_T1_Negative	T	batch2	NK_Ccl5
AACTCAGAGAAGGGTA_T1_hash1	6.94892	1.91148	T1_hash1	11315	3151	0.0183827	hash1	T1_ctrl	AACTCAGAGAAGGGTA_T1_hash1	T	batch2	NK_Spp1
AACTCAGAGCAGGTCA_T1_hash5	-7.16518	-7.06326	T1_hash5	9901	3137	0.021311	hash5	T1_ctrl	AACTCAGAGCAGGTCA_T1_hash5	T	batch2	CD8_Ccl5
AACTCAGAGGGCTTGA_T1_hash2	-5.753	-6.42938	T1_hash2	11147	3369	0.0158787	hash2	T1_ctrl	AACTCAGAGGGCTTGA_T1_hash2	T	batch2	CD8_Ccl5
AACTCAGCAAGTACCT_T1_hash3	-8.1183	-5.33781	T1_hash3	6570	2512	0.00913242	hash3	T1_ctrl	AACTCAGCAAGTACCT_T1_hash3	T	batch2	CD8_Ccl5
AACTCAGCAGGATCGA_T1_hash1	-7.06955	-4.23846	T1_hash1	8239	2822	0.017842	hash1	T1_ctrl	AACTCAGCAGGATCGA_T1_hash1	T	batch2	CD8_Ccr7
AACTCAGCATAGACTC_T1_hash2	-5.38212	-3.59273	T1_hash2	2291	1425	0.0362287	hash2	T1_ctrl	AACTCAGCATAGACTC_T1_hash2	T	batch2	CD8_Ccl5
AACTCAGTCCAAACAC_T1_hash5	3.95365	-1.52113	T1_hash5	16307	4208	0.0135525	hash5	T1_ctrl	AACTCAGTCCAAACAC_T1_hash5	T	batch2	NK_proliferation
AACTCAGTCGGAAACG_T1_hash3	-5.08605	-6.09683	T1_hash3	15093	3897	0.0154376	hash3	T1_ctrl	AACTCAGTCGGAAACG_T1_hash3	T	batch2	CD8_proliferation
AACTCAGTCGGTTAAC_T1_hash5	-6.46333	-6.50288	T1_hash5	11448	3337	0.0210517	hash5	T1_ctrl	AACTCAGTCGGTTAAC_T1_hash5	T	batch2	CD8_Ccl5
AACTCAGTCTGAGGGA_T1_hash5	-3.06085	4.85844	T1_hash5	5077	1977	0.0319086	hash5	T1_ctrl	AACTCAGTCTGAGGGA_T1_hash5	T	batch2	CD8_Il7r
AACTCCCAGTCAAGGC_T1_hash5	-7.04434	-3.9583	T1_hash5	3149	1761	0.0454112	hash5	T1_ctrl	AACTCCCAGTCAAGGC_T1_hash5	T	batch2	CD8_Ccr7
AACTCCCAGTCGATAA_T1_hash3	5.51009	-1.19511	T1_hash3	5638	2227	0.01011	hash3	T1_ctrl	AACTCCCAGTCGATAA_T1_hash3	T	batch2	NK_proliferation
AACTCCCCAGCCAGAA_T1_hash2	3.54141	-0.568986	T1_hash2	5500	2238	0.01	hash2	T1_ctrl	AACTCCCCAGCCAGAA_T1_hash2	T	batch2	NK_Ccl5
AACTCCCCATCAGTCA_T1_hash1	6.01354	-0.206826	T1_hash1	3432	1479	0.0314685	hash1	T1_ctrl	AACTCCCCATCAGTCA_T1_hash1	T	batch2	NK_Ccl5
AACTCCCGTCAATACC_T1_hash1	7.81785	-2.02117	T1_hash1	2812	1330	0.012091	hash1	T1_ctrl	AACTCCCGTCAATACC_T1_hash1	T	batch2	NK_Ccl5
AACTCCCGTCCCTTGT_T1_hash1	6.90179	-1.43313	T1_hash1	9669	3232	0.0150998	hash1	T1_ctrl	AACTCCCGTCCCTTGT_T1_hash1	T	batch2	NK_Ccl5
AACTCCCTCCCGGATG_T1_hash2	3.75362	1.7965	T1_hash2	6834	2439	0.0102429	hash2	T1_ctrl	AACTCCCTCCCGGATG_T1_hash2	T	batch2	NK_Cd226
AACTCTTAGATAGTCA_T1_hash1	4.19432	-2.0249	T1_hash1	18677	4528	0.0111367	hash1	T1_ctrl	AACTCTTAGATAGTCA_T1_hash1	T	batch2	NK_proliferation
AACTCTTAGCGACGTA_T1_hash2	3.15324	-0.096383	T1_hash2	6868	2757	0.00713454	hash2	T1_ctrl	AACTCTTAGCGACGTA_T1_hash2	T	batch2	NK_Isg15
AACTCTTAGCTTCGCG_T1_hash1	-8.40121	0.514383	T1_hash1	11093	3203	0.0177589	hash1	T1_ctrl	AACTCTTAGCTTCGCG_T1_hash1	T	batch2	CD4_Treg
AACTCTTAGGAGTCTG_T1_hash3	-5.80478	6.24136	T1_hash3	3766	1306	0.0188529	hash3	T1_ctrl	AACTCTTAGGAGTCTG_T1_hash3	T	batch2	CD4_Il7r
AACTCTTCAATAGCAA_T1_hash2	-3.24422	5.45521	T1_hash2	4916	1799	0.0146461	hash2	T1_ctrl	AACTCTTCAATAGCAA_T1_hash2	T	batch2	CD8_Il7r
AACTCTTCATGCTAGT_T1_hash3	-7.84399	-0.384406	T1_hash3	4126	2106	0.027872	hash3	T1_ctrl	AACTCTTCATGCTAGT_T1_hash3	T	batch2	CD4_Treg
AACTCTTGTCGCGAAA_T1_hash1	-6.57888	-6.93246	T1_hash1	12264	3228	0.0135356	hash1	T1_ctrl	AACTCTTGTCGCGAAA_T1_hash1	T	batch2	CD8_Ccl5
AACTCTTGTGTCCTCT_T1_hash5	5.78721	2.87294	T1_hash5	15302	3843	0.0204548	hash5	T1_ctrl	AACTCTTGTGTCCTCT_T1_hash5	T	batch2	NK_Spp1
AACTCTTGTGTTCGAT_T1_hash3	5.35559	-1.02508	T1_hash3	9132	3184	0.0123741	hash3	T1_ctrl	AACTCTTGTGTTCGAT_T1_hash3	T	batch2	NK_Ccl5
AACTCTTGTTAGATGA_T1_hash5	6.3108	3.7714	T1_hash5	19482	4074	0.0145262	hash5	T1_ctrl	AACTCTTGTTAGATGA_T1_hash5	T	batch2	NK_Spp1
AACTCTTTCAAAGTAG_T1_hash5	6.06342	-2.77253	T1_hash5	7228	2621	0.0149419	hash5	T1_ctrl	AACTCTTTCAAAGTAG_T1_hash5	T	batch2	NK_Ccl5
AACTGGTAGGATGCGT_T1_hash1	8.93831	0.471463	T1_hash1	4472	1859	0.00670841	hash1	T1_ctrl	AACTGGTAGGATGCGT_T1_hash1	T	batch2	NK_Hspa1a
AACTGGTCAATCACAC_T1_hash5	7.07602	0.961876	T1_hash5	8546	2913	0.0239878	hash5	T1_ctrl	AACTGGTCAATCACAC_T1_hash5	T	batch2	NK_Spp1
AACTGGTCAATGTAAG_T1_hash5	-1.51889	-6.93879	T1_hash5	21601	4664	0.0126846	hash5	T1_ctrl	AACTGGTCAATGTAAG_T1_hash5	T	batch2	CD8_proliferation
AACTGGTCATCCTAGA_T1_hash2	7.02741	3.31023	T1_hash2	15334	3899	0.0122603	hash2	T1_ctrl	AACTGGTCATCCTAGA_T1_hash2	T	batch2	NK_Spp1
AACTGGTCATGGGAAC_T1_hash5	-7.76247	-0.613085	T1_hash5	2522	1611	0.00832672	hash5	T1_ctrl	AACTGGTCATGGGAAC_T1_hash5	T	batch2	CD4_Treg
AACTGGTGTCTCTCTG_T1_hash2	-6.67025	-4.12269	T1_hash2	18023	4310	0.0185874	hash2	T1_ctrl	AACTGGTGTCTCTCTG_T1_hash2	T	batch2	CD8_Ccr7
AACTGGTGTTACGACT_T1_hash4	-7.78642	0.723221	T1_hash4	3503	1725	0.0145589	hash4	T1_ctrl	AACTGGTGTTACGACT_T1_hash4	T	batch2	CD4_Treg
AACTGGTTCATTTGGG_T1_hash2	5.03874	-0.904058	T1_hash2	4836	2147	0.00516956	hash2	T1_ctrl	AACTGGTTCATTTGGG_T1_hash2	T	batch2	NK_Isg15
AACTGGTTCCTAGTGA_T1_hash3	8.06892	-2.54566	T1_hash3	7369	2755	0.0101778	hash3	T1_ctrl	AACTGGTTCCTAGTGA_T1_hash3	T	batch2	NK_Ccl5
AACTGGTTCTGTCCGT_T1_hash2	0.978612	-5.09847	T1_hash2	18755	4736	0.0132765	hash2	T1_ctrl	AACTGGTTCTGTCCGT_T1_hash2	T	batch2	NK_proliferation
AACTGGTTCTTGCAAG_T1_hash1	-2.81815	1.66946	T1_hash1	7982	2759	0.0189176	hash1	T1_ctrl	AACTGGTTCTTGCAAG_T1_hash1	T	batch2	CD3_DN
AACTTTCAGTCTCGGC_T1_hash1	-6.63525	-4.75126	T1_hash1	5477	1832	0.0133285	hash1	T1_ctrl	AACTTTCAGTCTCGGC_T1_hash1	T	batch2	CD8_Ccr7
AACTTTCAGTTAGGTA_T1_hash5	4.06713	2.10959	T1_hash5	8422	2825	0.0182854	hash5	T1_ctrl	AACTTTCAGTTAGGTA_T1_hash5	T	batch2	NK_Cd226
AACTTTCCAAGCGTAG_T1_hash2	6.00162	2.77647	T1_hash2	10206	3122	0.0114638	hash2	T1_ctrl	AACTTTCCAAGCGTAG_T1_hash2	T	batch2	NK_Spp1
AACTTTCCACCAGTTA_T1_hash1	-8.45707	0.546693	T1_hash1	5133	2232	0.0101305	hash1	T1_ctrl	AACTTTCCACCAGTTA_T1_hash1	T	batch2	CD4_Treg
AACTTTCCATGAACCT_T1_hash5	5.29138	-2.92401	T1_hash5	6855	2566	0.0142961	hash5	T1_ctrl	AACTTTCCATGAACCT_T1_hash5	T	batch2	NK_Ccl5
AACTTTCGTGTGGCTC_T1_hash4	3.55696	1.19128	T1_hash4	9345	3091	0.0110219	hash4	T1_ctrl	AACTTTCGTGTGGCTC_T1_hash4	T	batch2	NK_Cd226
AACTTTCTCAAACGGG_T1_hash1	5.81913	3.33754	T1_hash1	20211	4179	0.0123695	hash1	T1_ctrl	AACTTTCTCAAACGGG_T1_hash1	T	batch2	NK_Spp1
AACTTTCTCCGTAGGC_T1_hash2	6.81903	0.482664	T1_hash2	6182	2562	0.00760272	hash2	T1_ctrl	AACTTTCTCCGTAGGC_T1_hash2	T	batch2	NK_Spp1
AACTTTCTCTGGAGCC_T1_hash2	3.65178	0.90093	T1_hash2	13186	3409	0.011224	hash2	T1_ctrl	AACTTTCTCTGGAGCC_T1_hash2	T	batch2	NK_Isg15
AAGACCTAGAGGGATA_T1_hash5	-5.89224	-7.1788	T1_hash5	8530	2955	0.0199297	hash5	T1_ctrl	AAGACCTAGAGGGATA_T1_hash5	T	batch2	CD8_proliferation
AAGACCTAGGGATCTG_T1_hash3	-8.0785	3.41977	T1_hash3	6907	2793	0.0117272	hash3	T1_ctrl	AAGACCTAGGGATCTG_T1_hash3	T	batch2	gd_T
AAGACCTAGTCCGGTC_T1_hash4	6.27509	-2.90889	T1_hash4	5153	2124	0.00815059	hash4	T1_ctrl	AAGACCTAGTCCGGTC_T1_hash4	T	batch2	NK_Ccl5
AAGACCTCAAAGGCGT_T1_hash5	4.20357	-1.99819	T1_hash5	14126	3779	0.0139459	hash5	T1_ctrl	AAGACCTCAAAGGCGT_T1_hash5	T	batch2	NK_proliferation
AAGACCTCACAGAGGT_T1_hash1	8.03948	-1.33855	T1_hash1	6231	2663	0.0227893	hash1	T1_ctrl	AAGACCTCACAGAGGT_T1_hash1	T	batch2	NK_Ccl5
AAGACCTCATATGAGA_T1_hash5	3.60955	1.82513	T1_hash5	3529	1689	0.0104846	hash5	T1_ctrl	AAGACCTCATATGAGA_T1_hash5	T	batch2	NK_Cd226
AAGACCTGTACCATCA_T1_hash3	-1.40859	-6.16623	T1_hash3	10400	3410	0.00855769	hash3	T1_ctrl	AAGACCTGTACCATCA_T1_hash3	T	batch2	CD8_proliferation
AAGACCTGTCCTGCTT_T1_hash2	4.23461	-2.19476	T1_hash2	15845	4299	0.0199432	hash2	T1_ctrl	AAGACCTGTCCTGCTT_T1_hash2	T	batch2	NK_proliferation
AAGACCTTCATGTCCC_T1_hash3	-7.52315	1.09711	T1_hash3	2986	1536	0.00937709	hash3	T1_ctrl	AAGACCTTCATGTCCC_T1_hash3	T	batch2	CD4_Treg
AAGACCTTCTGAAAGA_T1_hash3	-6.35582	-7.15168	T1_hash3	9676	3175	0.0170525	hash3	T1_ctrl	AAGACCTTCTGAAAGA_T1_hash3	T	batch2	CD8_Ccl5
AAGCCGCAGCAGCGTA_T1_hash1	-6.87205	-6.58763	T1_hash1	12054	3349	0.00970632	hash1	T1_ctrl	AAGCCGCAGCAGCGTA_T1_hash1	T	batch2	CD8_Ccl5
AAGCCGCAGCCTTGAT_T1_hash3	-8.45053	3.96641	T1_hash3	11894	3131	0.018833	hash3	T1_ctrl	AAGCCGCAGCCTTGAT_T1_hash3	T	batch2	gd_T
AAGCCGCAGGGCATGT_T1_hash5	5.31488	-2.57101	T1_hash5	8936	2872	0.00895255	hash5	T1_ctrl	AAGCCGCAGGGCATGT_T1_hash5	T	batch2	NK_Ccl5
AAGCCGCAGTATTGGA_T1_hash4	3.03794	1.3171	T1_hash4	6489	2663	0.0087841	hash4	T1_ctrl	AAGCCGCAGTATTGGA_T1_hash4	T	batch2	NK_Cd226
AAGCCGCCACGGCCAT_T1_hash2	-2.42423	-4.85499	T1_hash2	24715	5040	0.0161845	hash2	T1_ctrl	AAGCCGCCACGGCCAT_T1_hash2	T	batch2	CD8_proliferation
AAGCCGCGTAAGGGCT_T1_hash4	5.86414	-0.412069	T1_hash4	12473	3526	0.00841818	hash4	T1_ctrl	AAGCCGCGTAAGGGCT_T1_hash4	T	batch2	NK_Ccl5
AAGCCGCGTCAAAGCG_T1_hash1	5.51037	3.43364	T1_hash1	22532	4417	0.012915	hash1	T1_ctrl	AAGCCGCGTCAAAGCG_T1_hash1	T	batch2	NK_proliferation
AAGCCGCGTTAAGTAG_T1_hash5	6.3619	-2.94413	T1_hash5	3798	1758	0.0123749	hash5	T1_ctrl	AAGCCGCGTTAAGTAG_T1_hash5	T	batch2	NK_Ccl5
AAGCCGCGTTGACGTT_T1_hash1	2.7462	1.158	T1_hash1	11108	3406	0.0117033	hash1	T1_ctrl	AAGCCGCGTTGACGTT_T1_hash1	T	batch2	NK_Cd226
AAGCCGCTCACAACGT_T1_hash1	6.17977	-0.740348	T1_hash1	1175	748	0.0374468	hash1	T1_ctrl	AAGCCGCTCACAACGT_T1_hash1	T	batch2	NK_Ccl5
AAGCCGCTCAGTTCGA_T1_hash5	4.08432	1.94135	T1_hash5	10145	3273	0.0145885	hash5	T1_ctrl	AAGCCGCTCAGTTCGA_T1_hash5	T	batch2	NK_Cd226
AAGCCGCTCATGTCCC_T1_hash3	-5.84562	0.419732	T1_hash3	3637	1546	0.00412428	hash3	T1_ctrl	AAGCCGCTCATGTCCC_T1_hash3	T	batch2	CD4_Treg
AAGCCGCTCGTTACAG_T1_hash3	-5.62286	6.98229	T1_hash3	5218	1723	0.0212725	hash3	T1_ctrl	AAGCCGCTCGTTACAG_T1_hash3	T	batch2	CD4_Il7r
AAGCCGCTCTGTTGAG_T1_hash1	-2.81357	3.73646	T1_hash1	9222	2758	0.0133377	hash1	T1_ctrl	AAGCCGCTCTGTTGAG_T1_hash1	T	batch2	CD8_Il7r
AAGCCGCTCTTCATGT_T1_hash2	-6.30162	-6.73326	T1_hash2	16784	4152	0.0125119	hash2	T1_ctrl	AAGCCGCTCTTCATGT_T1_hash2	T	batch2	CD8_Ccl5
AAGGAGCAGTTCGCGC_T1_hash1	7.30976	-0.606707	T1_hash1	3251	1483	0.0123039	hash1	T1_ctrl	AAGGAGCAGTTCGCGC_T1_hash1	T	batch2	NK_Ccl5
AAGGAGCCAGACTCGC_T1_hash2	4.6432	-0.00564233	T1_hash2	5315	2164	0.0122295	hash2	T1_ctrl	AAGGAGCCAGACTCGC_T1_hash2	T	batch2	NK_Ccl5
AAGGAGCGTACAAGTA_T1_hash5	0.479776	-4.44051	T1_hash5	13038	3677	0.0154932	hash5	T1_ctrl	AAGGAGCGTACAAGTA_T1_hash5	T	batch2	NK_proliferation
AAGGAGCGTAGCGCAA_T1_hash2	7.82504	-1.60424	T1_hash2	3797	1772	0.0118515	hash2	T1_ctrl	AAGGAGCGTAGCGCAA_T1_hash2	T	batch2	NK_Ccl5
AAGGAGCGTAGCGCTC_T1_hash1	-5.4895	2.75611	T1_hash1	2949	1444	0.0135639	hash1	T1_ctrl	AAGGAGCGTAGCGCTC_T1_hash1	T	batch2	CD4_memory
AAGGAGCGTTGAACTC_T1_hash3	-5.66973	-3.06215	T1_hash3	1649	1177	0.029715	hash3	T1_ctrl	AAGGAGCGTTGAACTC_T1_hash3	T	batch2	CD8_Itgav
AAGGAGCTCCCGGATG_T1_hash5	-1.78261	-6.75272	T1_hash5	11336	3221	0.00943896	hash5	T1_ctrl	AAGGAGCTCCCGGATG_T1_hash5	T	batch2	CD8_proliferation
AAGGAGCTCTGGTGTA_T1_hash3	8.23981	-2.23815	T1_hash3	5429	2399	0.0127095	hash3	T1_ctrl	AAGGAGCTCTGGTGTA_T1_hash3	T	batch2	NK_Ccl5
AAGGAGCTCTTAGCCC_T1_hash5	-4.82387	-6.60127	T1_hash5	10758	3272	0.0129206	hash5	T1_ctrl	AAGGAGCTCTTAGCCC_T1_hash5	T	batch2	CD8_proliferation
AAGGAGCTCTTGTCAT_T1_hash1	5.61339	3.07496	T1_hash1	15881	3742	0.0113973	hash1	T1_ctrl	AAGGAGCTCTTGTCAT_T1_hash1	T	batch2	NK_Spp1
AAGGCAGAGAGACTTA_T1_hash1	5.00055	1.56865	T1_hash1	14746	3804	0.0129527	hash1	T1_ctrl	AAGGCAGAGAGACTTA_T1_hash1	T	batch2	NK_Spp1
AAGGCAGCACTCGACG_T1_hash3	7.16297	-0.641232	T1_hash3	7447	2579	0.0111454	hash3	T1_ctrl	AAGGCAGCACTCGACG_T1_hash3	T	batch2	NK_Ccl5
AAGGCAGGTAAATACG_T1_hash5	-8.02681	-5.42159	T1_hash5	7150	2515	0.013007	hash5	T1_ctrl	AAGGCAGGTAAATACG_T1_hash5	T	batch2	CD8_Ccl5
AAGGCAGGTCGAGTTT_T1_hash2	-8.44753	-5.44449	T1_hash2	12860	3284	0.01493	hash2	T1_ctrl	AAGGCAGGTCGAGTTT_T1_hash2	T	batch2	CD8_Ccl5
AAGGCAGGTCGGCATC_T1_hash5	-8.33346	0.389167	T1_hash5	4609	2060	0.0158386	hash5	T1_ctrl	AAGGCAGGTCGGCATC_T1_hash5	T	batch2	CD4_Treg
AAGGCAGTCAGTACGT_T1_hash5	3.20298	-2.78827	T1_hash5	15654	4160	0.0101571	hash5	T1_ctrl	AAGGCAGTCAGTACGT_T1_hash5	T	batch2	NK_proliferation
AAGGCAGTCATGCAAC_T1_hash1	7.34161	-1.5701	T1_hash1	5703	2272	0.0128003	hash1	T1_ctrl	AAGGCAGTCATGCAAC_T1_hash1	T	batch2	NK_Ccl5
AAGGCAGTCCACTCCA_T1_hash2	5.20406	2.1421	T1_hash2	14767	3678	0.0115799	hash2	T1_ctrl	AAGGCAGTCCACTCCA_T1_hash2	T	batch2	NK_Spp1
AAGGCAGTCCATGAGT_T1_hash4	7.15679	0.135178	T1_hash4	1428	976	0.0336134	hash4	T1_ctrl	AAGGCAGTCCATGAGT_T1_hash4	T	batch2	NK_others
AAGGTTCAGCTGCGAA_T1_hash4	6.82237	-0.211809	T1_hash4	1877	1171	0.0404901	hash4	T1_ctrl	AAGGTTCAGCTGCGAA_T1_hash4	T	batch2	NK_Ccl5
AAGGTTCAGGTTACCT_T1_hash3	-7.61625	-7.52157	T1_hash3	6531	2356	0.00949319	hash3	T1_ctrl	AAGGTTCAGGTTACCT_T1_hash3	T	batch2	CD8_Ccl5
AAGGTTCCAATGGATA_T1_hash1	7.83701	-2.0723	T1_hash1	4888	2086	0.00777414	hash1	T1_ctrl	AAGGTTCCAATGGATA_T1_hash1	T	batch2	NK_Ccl5
AAGGTTCCACAACGCC_T1_hash1	0.604785	-1.72547	T1_hash1	8633	3054	0.0107726	hash1	T1_ctrl	AAGGTTCCACAACGCC_T1_hash1	T	batch2	NK_proliferation
AAGGTTCGTAAGTAGT_T1_hash1	-5.33779	2.6799	T1_hash1	6967	2680	0.0206689	hash1	T1_ctrl	AAGGTTCGTAAGTAGT_T1_hash1	T	batch2	CD4_memory
AAGGTTCGTAGCAAAT_T1_hash5	4.32444	-0.554407	T1_hash5	16868	4072	0.0119753	hash5	T1_ctrl	AAGGTTCGTAGCAAAT_T1_hash5	T	batch2	NK_proliferation
AAGGTTCGTGCGATAG_T1_hash5	-6.56581	-3.3447	T1_hash5	8767	2898	0.0214441	hash5	T1_ctrl	AAGGTTCGTGCGATAG_T1_hash5	T	batch2	CD4_Ccr7
AAGTCTGAGATATGCA_T1_hash3	-3.95893	1.22149	T1_hash3	2077	1302	0.0375542	hash3	T1_ctrl	AAGTCTGAGATATGCA_T1_hash3	T	batch2	CD8_Gzmk
AAGTCTGAGCTAGTCT_T1_hash1	-3.51097	0.911343	T1_hash1	15648	3934	0.015593	hash1	T1_ctrl	AAGTCTGAGCTAGTCT_T1_hash1	T	batch2	CD3_DN
AAGTCTGAGTGGGCTA_T1_hash1	-5.95612	-4.30166	T1_hash1	14730	3983	0.0189409	hash1	T1_ctrl	AAGTCTGAGTGGGCTA_T1_hash1	T	batch2	CD8_proliferation
AAGTCTGCAAATACAG_T1_hash1	5.36427	-2.44252	T1_hash1	6301	2593	0.0138073	hash1	T1_ctrl	AAGTCTGCAAATACAG_T1_hash1	T	batch2	NK_Ccl5
AAGTCTGCAGGCTCAC_T1_hash5	5.10106	-2.2588	T1_hash5	11791	3203	0.0360444	hash5	T1_ctrl	AAGTCTGCAGGCTCAC_T1_hash5	T	batch2	NK_proliferation
AAGTCTGGTCTAAAGA_T1_hash2	3.45995	-3.05793	T1_hash2	5986	2991	0.0447711	hash2	T1_ctrl	AAGTCTGGTCTAAAGA_T1_hash2	T	batch2	NK_proliferation
AAGTCTGGTCTCCACT_T1_hash1	5.83645	0.536095	T1_hash1	7617	2687	0.0112905	hash1	T1_ctrl	AAGTCTGGTCTCCACT_T1_hash1	T	batch2	NK_Spp1
AAGTCTGGTGTAAGTA_T1_hash1	5.67705	2.42	T1_hash1	11188	3538	0.00992134	hash1	T1_ctrl	AAGTCTGGTGTAAGTA_T1_hash1	T	batch2	NK_Spp1
AAGTCTGTCGAACGGA_T1_hash3	-3.96584	2.84526	T1_hash3	6349	2247	0.016223	hash3	T1_ctrl	AAGTCTGTCGAACGGA_T1_hash3	T	batch2	CD8_Gzmk
AAGTCTGTCGGAAATA_T1_hash2	-1.53685	-6.20246	T1_hash2	13942	3842	0.00645531	hash2	T1_ctrl	AAGTCTGTCGGAAATA_T1_hash2	T	batch2	CD8_proliferation
AAGTCTGTCTACGAGT_T1_hash4	9.13429	-2.60425	T1_hash4	3950	1857	0.0174684	hash4	T1_ctrl	AAGTCTGTCTACGAGT_T1_hash4	T	batch2	NK_Ccl5
AAGTCTGTCTCGCATC_T1_hash5	-1.66138	-6.39096	T1_hash5	15054	4089	0.015079	hash5	T1_ctrl	AAGTCTGTCTCGCATC_T1_hash5	T	batch2	CD8_proliferation
AATCCAGAGTGTACTC_T1_hash3	6.8307	0.334609	T1_hash3	3639	1620	0.0340753	hash3	T1_ctrl	AATCCAGAGTGTACTC_T1_hash3	T	batch2	NK_Spp1
AATCCAGCACTCTGTC_T1_hash4	-7.06067	-6.61936	T1_hash4	9627	2920	0.0203594	hash4	T1_ctrl	AATCCAGCACTCTGTC_T1_hash4	T	batch2	CD8_Ccl5
AATCCAGGTAGCTTGT_T1_hash2	-3.1163	4.10518	T1_hash2	4250	1946	0.0178824	hash2	T1_ctrl	AATCCAGGTAGCTTGT_T1_hash2	T	batch2	CD8_Gzmk
AATCCAGGTATTCGTG_T1_hash1	5.20337	2.10719	T1_hash1	15667	3879	0.0115529	hash1	T1_ctrl	AATCCAGGTATTCGTG_T1_hash1	T	batch2	NK_Spp1
AATCCAGGTCACCTAA_T1_hash1	-1.50605	-6.09527	T1_hash1	13533	4084	0.0124141	hash1	T1_ctrl	AATCCAGGTCACCTAA_T1_hash1	T	batch2	CD8_proliferation
AATCCAGGTCCAGTGC_T1_hash5	-8.47506	0.943904	T1_hash5	3690	1883	0.0102981	hash5	T1_ctrl	AATCCAGGTCCAGTGC_T1_hash5	T	batch2	CD4_Treg
AATCCAGGTCGTCTTC_T1_hash3	8.24278	-1.42848	T1_hash3	4979	2152	0.00863627	hash3	T1_ctrl	AATCCAGGTCGTCTTC_T1_hash3	T	batch2	NK_Ccl5
AATCCAGGTTACGGAG_T1_hash5	5.68083	-2.92542	T1_hash5	5543	2406	0.0070359	hash5	T1_ctrl	AATCCAGGTTACGGAG_T1_hash5	T	batch2	NK_Ccl5
AATCCAGTCAGAGCTT_T1_hash3	-2.23338	1.76095	T1_hash3	21957	4786	0.0149383	hash3	T1_ctrl	AATCCAGTCAGAGCTT_T1_hash3	T	batch2	CD3_DN
AATCCAGTCCGAGCCA_T1_hash3	8.5507	-1.82996	T1_hash3	4789	2266	0.0150345	hash3	T1_ctrl	AATCCAGTCCGAGCCA_T1_hash3	T	batch2	NK_Ccl5
AATCCAGTCGCAGGCT_T1_hash3	-5.75592	7.54766	T1_hash3	5556	1928	0.0217783	hash3	T1_ctrl	AATCCAGTCGCAGGCT_T1_hash3	T	batch2	CD4_Il7r
AATCCAGTCGGCCGAT_T1_hash2	-1.74659	2.5764	T1_hash2	5808	2454	0.020489	hash2	T1_ctrl	AATCCAGTCGGCCGAT_T1_hash2	T	batch2	CD3_DN
AATCCAGTCTCCTATA_T1_hash1	1.12568	-5.23154	T1_hash1	21199	4868	0.0158498	hash1	T1_ctrl	AATCCAGTCTCCTATA_T1_hash1	T	batch2	NK_proliferation
AATCGGTAGGCCCGTT_T1_hash3	-1.58623	-4.899	T1_hash3	4523	2415	0.0495247	hash3	T1_ctrl	AATCGGTAGGCCCGTT_T1_hash3	T	batch2	CD8_proliferation
AATCGGTCAGGGCATA_T1_hash3	-7.82416	0.948077	T1_hash3	4774	2131	0.00293255	hash3	T1_ctrl	AATCGGTCAGGGCATA_T1_hash3	T	batch2	CD4_Treg
AATCGGTGTCTCGTTC_T1_hash5	8.79368	1.15261	T1_hash5	10504	2700	0.0156131	hash5	T1_ctrl	AATCGGTGTCTCGTTC_T1_hash5	T	batch2	NK_Hspa1a
AATCGGTGTGCTGTAT_T1_hash5	7.18445	1.18352	T1_hash5	9986	3068	0.012117	hash5	T1_ctrl	AATCGGTGTGCTGTAT_T1_hash5	T	batch2	NK_Spp1
AATCGGTGTGTGAAAT_T1_hash3	-7.08482	-4.17493	T1_hash3	8924	2717	0.0197221	hash3	T1_ctrl	AATCGGTGTGTGAAAT_T1_hash3	T	batch2	CD8_Ccr7
AATCGGTGTTCCGTCT_T1_hash1	8.92653	-0.413233	T1_hash1	1176	860	0.0195578	hash1	T1_ctrl	AATCGGTGTTCCGTCT_T1_hash1	T	batch2	NK_others
AATCGGTTCGGCATCG_T1_hash2	7.63823	0.863224	T1_hash2	9246	3537	0.0422886	hash2	T1_ctrl	AATCGGTTCGGCATCG_T1_hash2	T	batch2	NK_others
ACACCAAAGCGGCTTC_T1_hash1	3.6358	-2.85685	T1_hash1	14446	3700	0.00588398	hash1	T1_ctrl	ACACCAAAGCGGCTTC_T1_hash1	T	batch2	NK_proliferation
ACACCAACACTTGGAT_T1_hash1	0.591857	-2.1286	T1_hash1	9992	3048	0.0130104	hash1	T1_ctrl	ACACCAACACTTGGAT_T1_hash1	T	batch2	NK_proliferation
ACACCAACATGGTAGG_T1_hash5	-4.85624	6.68964	T1_hash5	4217	1644	0.0184966	hash5	T1_ctrl	ACACCAACATGGTAGG_T1_hash5	T	batch2	CD4_Il7r
ACACCAACATGTCCTC_T1_hash2	-6.78001	-4.86354	T1_hash2	2775	1186	0.0133333	hash2	T1_ctrl	ACACCAACATGTCCTC_T1_hash2	T	batch2	CD8_Ccr7
ACACCAAGTTGCGCAC_T1_hash2	-5.03682	-5.32754	T1_hash2	7104	2688	0.0218187	hash2	T1_ctrl	ACACCAAGTTGCGCAC_T1_hash2	T	batch2	CD8_proliferation
ACACCAAGTTGGTGGA_T1_hash1	-4.32023	-6.89583	T1_hash1	16929	4317	0.0130545	hash1	T1_ctrl	ACACCAAGTTGGTGGA_T1_hash1	T	batch2	CD8_proliferation
ACACCAATCACCAGGC_T1_hash1	4.63145	1.42676	T1_hash1	4142	1824	0.0181072	hash1	T1_ctrl	ACACCAATCACCAGGC_T1_hash1	T	batch2	NK_others
ACACCCTAGAAGATTC_T1_hash3	5.30351	-2.65459	T1_hash3	6601	2532	0.0057567	hash3	T1_ctrl	ACACCCTAGAAGATTC_T1_hash3	T	batch2	NK_Ccl5
ACACCCTAGGCAATTA_T1_hash5	5.68444	3.5598	T1_hash5	21353	4473	0.0181239	hash5	T1_ctrl	ACACCCTAGGCAATTA_T1_hash5	T	batch2	NK_Spp1
ACACCCTAGTAGTGCG_T1_hash3	5.98995	1.5141	T1_hash3	11863	3561	0.0121386	hash3	T1_ctrl	ACACCCTAGTAGTGCG_T1_hash3	T	batch2	NK_Spp1
ACACCCTAGTGTTGAA_T1_hash2	5.7498	3.09301	T1_hash2	17563	4445	0.0112737	hash2	T1_ctrl	ACACCCTAGTGTTGAA_T1_hash2	T	batch2	NK_Spp1
ACACCCTGTAAGGGCT_T1_hash1	-3.46415	-5.12843	T1_hash1	20970	4629	0.0156891	hash1	T1_ctrl	ACACCCTGTAAGGGCT_T1_hash1	T	batch2	CD8_proliferation
ACACCCTGTCTTGCGG_T1_hash5	-1.38765	2.86593	T1_hash5	4924	2178	0.011779	hash5	T1_ctrl	ACACCCTGTCTTGCGG_T1_hash5	T	batch2	CD3_DN
ACACCCTGTTCTGTTT_T1_hash1	5.63073	1.22893	T1_hash1	8342	3096	0.0112683	hash1	T1_ctrl	ACACCCTGTTCTGTTT_T1_hash1	T	batch2	NK_Spp1
ACACCCTTCTTAGCCC_T1_hash4	4.37263	-1.41368	T1_hash4	16472	4099	0.0073458	hash4	T1_ctrl	ACACCCTTCTTAGCCC_T1_hash4	T	batch2	NK_proliferation
ACACCGGAGAGACGAA_T1_hash4	-3.46051	3.05017	T1_hash4	8462	2557	0.0100449	hash4	T1_ctrl	ACACCGGAGAGACGAA_T1_hash4	T	batch2	CD8_Gzmk
ACACCGGAGTGTTAGA_T1_hash3	-1.92569	-6.81196	T1_hash3	10987	3362	0.0128333	hash3	T1_ctrl	ACACCGGAGTGTTAGA_T1_hash3	T	batch2	CD8_proliferation
ACACCGGCAAGTTAAG_T1_hash4	-7.62623	-7.70143	T1_hash4	4978	2123	0.0100442	hash4	T1_ctrl	ACACCGGCAAGTTAAG_T1_hash4	T	batch2	CD8_Ccl5
ACACCGGCACATGACT_T1_hash2	1.05615	-1.00431	T1_hash2	7728	2832	0.0159161	hash2	T1_ctrl	ACACCGGCACATGACT_T1_hash2	T	batch2	NK_Cd226
ACACCGGCACTTAAGC_T1_hash3	-8.32208	0.650304	T1_hash3	9751	3281	0.0126141	hash3	T1_ctrl	ACACCGGCACTTAAGC_T1_hash3	T	batch2	CD4_Treg
ACACCGGGTAACGTTC_T1_hash3	-7.67222	-7.4867	T1_hash3	8317	3004	0.014789	hash3	T1_ctrl	ACACCGGGTAACGTTC_T1_hash3	T	batch2	CD8_Ccl5
ACACCGGGTAAGCACG_T1_hash1	5.48483	-1.3375	T1_hash1	8232	2412	0.0323129	hash1	T1_ctrl	ACACCGGGTAAGCACG_T1_hash1	T	batch2	NK_proliferation
ACACCGGTCGGTGTTA_T1_hash2	5.03075	-2.47513	T1_hash2	2792	1503	0.0458453	hash2	T1_ctrl	ACACCGGTCGGTGTTA_T1_hash2	T	batch2	NK_proliferation
ACACTGAAGAGCTGGT_T1_hash3	7.8509	-3.1544	T1_hash3	3534	1817	0.0107527	hash3	T1_ctrl	ACACTGAAGAGCTGGT_T1_hash3	T	batch2	NK_Ccl5
ACACTGAAGAGGGCTT_T1_hash5	5.04314	2.36799	T1_hash5	13036	3584	0.0143449	hash5	T1_ctrl	ACACTGAAGAGGGCTT_T1_hash5	T	batch2	NK_Spp1
ACACTGAAGCGTGAGT_T1_hash1	-6.93971	-6.12255	T1_hash1	12970	3368	0.0164996	hash1	T1_ctrl	ACACTGAAGCGTGAGT_T1_hash1	T	batch2	CD8_Ccl5
ACACTGAAGGAATGGA_T1_hash4	7.98835	-2.03649	T1_hash4	5239	2067	0.00916205	hash4	T1_ctrl	ACACTGAAGGAATGGA_T1_hash4	T	batch2	NK_Ccl5
ACACTGAAGGATATAC_T1_hash3	9.27539	-2.46771	T1_hash3	4575	2200	0.0111475	hash3	T1_ctrl	ACACTGAAGGATATAC_T1_hash3	T	batch2	NK_Ccl5
ACACTGAAGGCTAGGT_T1_hash2	-9.36246	4.00734	T1_hash2	4647	2077	0.0129116	hash2	T1_ctrl	ACACTGAAGGCTAGGT_T1_hash2	T	batch2	gd_T
ACACTGACACTCAGGC_T1_hash3	-9.27713	3.96794	T1_hash3	5378	2509	0.0200818	hash3	T1_ctrl	ACACTGACACTCAGGC_T1_hash3	T	batch2	gd_T
ACACTGACATCTGGTA_T1_hash2	-7.56852	-4.98386	T1_hash2	6019	2342	0.0151188	hash2	T1_ctrl	ACACTGACATCTGGTA_T1_hash2	T	batch2	CD8_Ccl5
ACACTGACATGAGCGA_T1_hash1	-9.23691	4.1602	T1_hash1	6865	2613	0.0112163	hash1	T1_ctrl	ACACTGACATGAGCGA_T1_hash1	T	batch2	gd_T
ACACTGAGTAGGCATG_T1_hash3	-5.66322	1.99595	T1_hash3	6029	2533	0.00762979	hash3	T1_ctrl	ACACTGAGTAGGCATG_T1_hash3	T	batch2	CD4_memory
ACACTGAGTCAGCTAT_T1_hash3	-7.42128	0.790468	T1_hash3	3870	2004	0.00516796	hash3	T1_ctrl	ACACTGAGTCAGCTAT_T1_hash3	T	batch2	CD4_Treg
ACACTGAGTCTTGATG_T1_hash2	6.68066	-2.68887	T1_hash2	4690	2160	0.00426439	hash2	T1_ctrl	ACACTGAGTCTTGATG_T1_hash2	T	batch2	NK_Ccl5
ACACTGAGTGGGTCAA_T1_hash2	0.851257	-4.7843	T1_hash2	10526	3438	0.0118754	hash2	T1_ctrl	ACACTGAGTGGGTCAA_T1_hash2	T	batch2	NK_proliferation
ACACTGAGTTGCCTCT_T1_hash4	6.618	3.8889	T1_hash4	20608	4456	0.0132958	hash4	T1_ctrl	ACACTGAGTTGCCTCT_T1_hash4	T	batch2	NK_Spp1
ACAGCCGAGATGGCGT_T1_hash1	3.60303	2.00771	T1_hash1	9756	3236	0.0142476	hash1	T1_ctrl	ACAGCCGAGATGGCGT_T1_hash1	T	batch2	NK_Cd226
ACAGCCGAGGGATCTG_T1_hash2	6.69869	3.47526	T1_hash2	20500	4285	0.0172683	hash2	T1_ctrl	ACAGCCGAGGGATCTG_T1_hash2	T	batch2	NK_Spp1
ACAGCCGCAAACCTAC_T1_hash1	4.38878	-1.21642	T1_hash1	12605	3578	0.0092027	hash1	T1_ctrl	ACAGCCGCAAACCTAC_T1_hash1	T	batch2	NK_proliferation
ACAGCCGCACTAAGTC_T1_hash2	8.57282	-2.25056	T1_hash2	3945	1775	0.0162231	hash2	T1_ctrl	ACAGCCGCACTAAGTC_T1_hash2	T	batch2	NK_Ccl5
ACAGCCGCAGCTCCGA_T1_hash2	-7.50938	-3.90314	T1_hash2	6038	2208	0.0145744	hash2	T1_ctrl	ACAGCCGCAGCTCCGA_T1_hash2	T	batch2	CD4_memory
ACAGCCGCATACCATG_T1_hash2	-7.1126	-6.62089	T1_hash2	11215	3332	0.0143558	hash2	T1_ctrl	ACAGCCGCATACCATG_T1_hash2	T	batch2	CD8_Ccl5
ACAGCCGGTCAATACC_T1_hash5	-2.89089	3.34193	T1_hash5	6547	2032	0.0131358	hash5	T1_ctrl	ACAGCCGGTCAATACC_T1_hash5	T	batch2	CD3_DN
ACAGCCGGTCGGGTCT_T1_hash2	7.59917	1.64471	T1_hash2	8612	2740	0.0125406	hash2	T1_ctrl	ACAGCCGGTCGGGTCT_T1_hash2	T	batch2	NK_Spp1
ACAGCCGTCAATACCG_T1_hash5	2.96796	-0.444058	T1_hash5	5117	2242	0.00957592	hash5	T1_ctrl	ACAGCCGTCAATACCG_T1_hash5	T	batch2	NK_Isg15
ACAGCCGTCAGAGACG_T1_hash2	-2.66653	4.73474	T1_hash2	6167	2218	0.0288633	hash2	T1_ctrl	ACAGCCGTCAGAGACG_T1_hash2	T	batch2	CD8_Il7r
ACAGCCGTCATTATCC_T1_hash1	-7.78207	-7.33612	T1_hash1	7167	2770	0.0107437	hash1	T1_ctrl	ACAGCCGTCATTATCC_T1_hash1	T	batch2	CD8_Ccl5
ACAGCCGTCCGAAGAG_T1_hash4	1.43029	-4.77126	T1_hash4	12448	3380	0.0232166	hash4	T1_ctrl	ACAGCCGTCCGAAGAG_T1_hash4	T	batch2	NK_proliferation
ACAGCCGTCGGCGGTT_T1_hash4	2.92611	2.57369	T1_hash4	6932	2543	0.0115407	hash4	T1_ctrl	ACAGCCGTCGGCGGTT_T1_hash4	T	batch2	NK_Cd226
ACAGCCGTCTCCAGGG_T1_hash4	-6.62764	0.828002	T1_hash4	9528	3067	0.0240344	hash4	T1_ctrl	ACAGCCGTCTCCAGGG_T1_hash4	T	batch2	CD4_Treg
ACAGCCGTCTTACCGC_T1_hash4	4.42286	-2.59701	T1_hash4	9125	3069	0.0120548	hash4	T1_ctrl	ACAGCCGTCTTACCGC_T1_hash4	T	batch2	NK_proliferation
ACAGCTAAGACCACGA_T1_hash3	5.10389	-0.86953	T1_hash3	10867	3582	0.0133431	hash3	T1_ctrl	ACAGCTAAGACCACGA_T1_hash3	T	batch2	NK_Ccl5
ACAGCTAAGCTAGTCT_T1_hash1	-6.16555	-4.90699	T1_hash1	20340	4752	0.0188299	hash1	T1_ctrl	ACAGCTAAGCTAGTCT_T1_hash1	T	batch2	CD8_proliferation
ACAGCTAAGGCATTGG_T1_hash1	8.22664	-1.88511	T1_hash1	6237	2360	0.015873	hash1	T1_ctrl	ACAGCTAAGGCATTGG_T1_hash1	T	batch2	NK_Ccl5
ACAGCTAAGTGTACGG_T1_hash1	2.85663	0.958632	T1_hash1	9273	3203	0.010784	hash1	T1_ctrl	ACAGCTAAGTGTACGG_T1_hash1	T	batch2	NK_Cd226
ACAGCTACACTATCTT_T1_hash5	-0.929706	2.12253	T1_hash5	10636	3563	0.0169237	hash5	T1_ctrl	ACAGCTACACTATCTT_T1_hash5	T	batch2	CD3_DN
ACAGCTACATGCAATC_T1_Negative	0.239383	-4.59731	T1_Negative	8547	3039	0.013221	Negative	T1_ctrl	ACAGCTACATGCAATC_T1_Negative	T	batch2	NK_proliferation
ACAGCTAGTAGCAAAT_T1_hash5	-3.89884	-7.23921	T1_hash5	12159	3664	0.0160375	hash5	T1_ctrl	ACAGCTAGTAGCAAAT_T1_hash5	T	batch2	CD8_proliferation
ACAGCTAGTCGAGTTT_T1_hash5	6.70628	2.35161	T1_hash5	9531	2795	0.0143741	hash5	T1_ctrl	ACAGCTAGTCGAGTTT_T1_hash5	T	batch2	NK_Spp1
ACAGCTAGTTACTGAC_T1_hash4	-5.56472	2.25123	T1_hash4	2443	1374	0.01842	hash4	T1_ctrl	ACAGCTAGTTACTGAC_T1_hash4	T	batch2	CD4_memory
ACAGCTATCAGTACGT_T1_hash1	5.71549	-1.39191	T1_hash1	14349	3795	0.00968709	hash1	T1_ctrl	ACAGCTATCAGTACGT_T1_hash1	T	batch2	NK_Ccl5
ACAGCTATCCTCATTA_T1_hash2	-8.1876	-6.50584	T1_hash2	7525	2710	0.019402	hash2	T1_ctrl	ACAGCTATCCTCATTA_T1_hash2	T	batch2	CD8_Ccl5
ACAGCTATCGTAGATC_T1_hash5	1.32302	-5.02621	T1_hash5	16082	4570	0.0131824	hash5	T1_ctrl	ACAGCTATCGTAGATC_T1_hash5	T	batch2	NK_proliferation
ACATACGAGATATGCA_T1_hash1	5.75154	-2.9366	T1_hash1	6254	2488	0.0068756	hash1	T1_ctrl	ACATACGAGATATGCA_T1_hash1	T	batch2	NK_Ccl5
ACATACGAGATCCCGC_T1_hash2	8.77756	-0.808031	T1_hash2	5704	2380	0.0134993	hash2	T1_ctrl	ACATACGAGATCCCGC_T1_hash2	T	batch2	NK_Ccl5
ACATACGAGCATCATC_T1_hash4	-6.09331	-5.68695	T1_hash4	11840	3044	0.0213682	hash4	T1_ctrl	ACATACGAGCATCATC_T1_hash4	T	batch2	CD8_Ccl5
ACATACGAGGAGCGTT_T1_hash5	-7.5524	-7.36422	T1_hash5	6097	2326	0.0190258	hash5	T1_ctrl	ACATACGAGGAGCGTT_T1_hash5	T	batch2	CD8_Ccl5
ACATACGAGGATGCGT_T1_hash3	-2.83663	5.0052	T1_hash3	5783	2134	0.023863	hash3	T1_ctrl	ACATACGAGGATGCGT_T1_hash3	T	batch2	CD8_Il7r
ACATACGAGTGTGAAT_T1_hash3	-6.72201	-7.52181	T1_hash3	9611	2887	0.0167516	hash3	T1_ctrl	ACATACGAGTGTGAAT_T1_hash3	T	batch2	CD8_Ccl5
ACATACGCACGGACAA_T1_hash1	7.24866	-0.157348	T1_hash1	5976	2667	0.0359772	hash1	T1_ctrl	ACATACGCACGGACAA_T1_hash1	T	batch2	NK_others
ACATACGGTAACGTTC_T1_hash3	3.27908	2.53818	T1_hash3	7229	2779	0.0174298	hash3	T1_ctrl	ACATACGGTAACGTTC_T1_hash3	T	batch2	NK_Cd226
ACATACGGTCGCATAT_T1_hash5	8.64702	-0.786344	T1_hash5	5033	2399	0.0156964	hash5	T1_ctrl	ACATACGGTCGCATAT_T1_hash5	T	batch2	NK_Ccl5
ACATACGGTGTGCGTC_T1_hash4	-0.18163	-4.3234	T1_hash4	21375	4609	0.010386	hash4	T1_ctrl	ACATACGGTGTGCGTC_T1_hash4	T	batch2	NK_proliferation
ACATACGGTTCGAATC_T1_hash3	-6.22352	-5.83772	T1_hash3	5824	2389	0.0151099	hash3	T1_ctrl	ACATACGGTTCGAATC_T1_hash3	T	batch2	CD8_Ccl5
ACATACGTCATACGGT_T1_hash3	3.07864	-0.383068	T1_hash3	13674	4004	0.0147726	hash3	T1_ctrl	ACATACGTCATACGGT_T1_hash3	T	batch2	NK_Isg15
ACATACGTCCACTCCA_T1_hash1	6.43894	-1.79344	T1_hash1	10104	3283	0.0151425	hash1	T1_ctrl	ACATACGTCCACTCCA_T1_hash1	T	batch2	NK_Ccl5
ACATACGTCGCGGATC_T1_hash1	7.49911	2.09721	T1_hash1	12294	3417	0.0220433	hash1	T1_ctrl	ACATACGTCGCGGATC_T1_hash1	T	batch2	NK_proliferation
ACATACGTCTTGACGA_T1_hash4	6.22197	-3.09926	T1_hash4	3554	1737	0.0118177	hash4	T1_ctrl	ACATACGTCTTGACGA_T1_hash4	T	batch2	NK_Ccl5
ACATCAGCAGTGGAGT_T1_hash5	3.10539	2.38818	T1_hash5	6613	2650	0.0148193	hash5	T1_ctrl	ACATCAGCAGTGGAGT_T1_hash5	T	batch2	NK_Cd226
ACATCAGCATCCTAGA_T1_hash5	-8.0334	-0.260098	T1_hash5	3761	2113	0.0462643	hash5	T1_ctrl	ACATCAGCATCCTAGA_T1_hash5	T	batch2	CD4_Treg
ACATCAGCATGCTGGC_T1_hash4	3.67261	-1.84316	T1_hash4	22414	4764	0.0120014	hash4	T1_ctrl	ACATCAGCATGCTGGC_T1_hash4	T	batch2	NK_proliferation
ACATCAGGTCGACTAT_T1_hash5	-7.16669	1.27282	T1_hash5	3623	1781	0.0121446	hash5	T1_ctrl	ACATCAGGTCGACTAT_T1_hash5	T	batch2	CD4_Treg
ACATCAGGTGTCTGAT_T1_hash1	0.227212	-1.84822	T1_hash1	13619	3719	0.00697555	hash1	T1_ctrl	ACATCAGGTGTCTGAT_T1_hash1	T	batch2	NK_proliferation
ACATCAGGTTGTGGAG_T1_hash5	-7.33549	-7.04509	T1_hash5	8597	2943	0.00825869	hash5	T1_ctrl	ACATCAGGTTGTGGAG_T1_hash5	T	batch2	CD8_Ccl5
ACATCAGTCACATAGC_T1_hash3	-7.69416	-5.67831	T1_hash3	10034	3054	0.0113614	hash3	T1_ctrl	ACATCAGTCACATAGC_T1_hash3	T	batch2	CD8_Ccl5
ACATCAGTCGCCCTTA_T1_hash1	8.58108	0.290984	T1_hash1	5936	2360	0.00892857	hash1	T1_ctrl	ACATCAGTCGCCCTTA_T1_hash1	T	batch2	NK_Ccl5
ACATCAGTCTAAGCCA_T1_hash2	-7.74326	-5.10269	T1_hash2	7994	3004	0.0221416	hash2	T1_ctrl	ACATCAGTCTAAGCCA_T1_hash2	T	batch2	CD8_Ccl5
ACATCAGTCTCGCTTG_T1_hash5	4.13394	-1.30295	T1_hash5	17065	4029	0.017697	hash5	T1_ctrl	ACATCAGTCTCGCTTG_T1_hash5	T	batch2	NK_proliferation
ACATGGTAGAAGATTC_T1_hash5	-7.78402	-0.515977	T1_hash5	3114	1754	0.017341	hash5	T1_ctrl	ACATGGTAGAAGATTC_T1_hash5	T	batch2	CD4_Treg
ACATGGTAGCCTATGT_T1_hash5	8.24255	-3.23784	T1_hash5	3859	1723	0.00699663	hash5	T1_ctrl	ACATGGTAGCCTATGT_T1_hash5	T	batch2	NK_Ccl5
ACATGGTAGTGAATTG_T1_hash1	-7.77455	-5.30893	T1_hash1	10698	3223	0.0124322	hash1	T1_ctrl	ACATGGTAGTGAATTG_T1_hash1	T	batch2	CD8_Ccl5
ACATGGTCAAAGAATC_T1_hash5	-7.33756	-5.60441	T1_hash5	12731	3540	0.0158668	hash5	T1_ctrl	ACATGGTCAAAGAATC_T1_hash5	T	batch2	CD8_Ccl5
ACATGGTCAAGAAGAG_T1_hash1	1.51506	-1.7124	T1_hash1	11253	3195	0.027015	hash1	T1_ctrl	ACATGGTCAAGAAGAG_T1_hash1	T	batch2	NK_proliferation
ACATGGTGTTGGTTTG_T1_hash5	8.52799	-0.636838	T1_hash5	5802	2350	0.0196484	hash5	T1_ctrl	ACATGGTGTTGGTTTG_T1_hash5	T	batch2	NK_Ccl5
ACATGGTTCAGCAACT_T1_hash5	6.02151	3.62949	T1_hash5	19903	4483	0.0149224	hash5	T1_ctrl	ACATGGTTCAGCAACT_T1_hash5	T	batch2	NK_Spp1
ACATGGTTCCCAAGAT_T1_hash1	-3.78962	3.52732	T1_hash1	5946	2314	0.0129499	hash1	T1_ctrl	ACATGGTTCCCAAGAT_T1_hash1	T	batch2	CD8_Gzmk
ACATGGTTCCCTCTTT_T1_hash3	8.16028	-0.755101	T1_hash3	3212	1804	0.0423412	hash3	T1_ctrl	ACATGGTTCCCTCTTT_T1_hash3	T	batch2	NK_Ccl5
ACATGGTTCCGTCATC_T1_hash1	-7.09015	-5.8131	T1_hash1	3559	1659	0.0241641	hash1	T1_ctrl	ACATGGTTCCGTCATC_T1_hash1	T	batch2	CD8_Ccl5
ACATGGTTCGAATCCA_T1_hash3	3.26214	1.02317	T1_hash3	3256	1616	0.029484	hash3	T1_ctrl	ACATGGTTCGAATCCA_T1_hash3	T	batch2	NK_Cd226
ACATGGTTCTTAGCCC_T1_hash4	-7.18205	-7.79497	T1_hash4	4490	1787	0.0211581	hash4	T1_ctrl	ACATGGTTCTTAGCCC_T1_hash4	T	batch2	CD8_Ccl5
ACCAGTAAGCAAATCA_T1_hash2	3.80649	2.42033	T1_hash2	9056	2901	0.00695671	hash2	T1_ctrl	ACCAGTAAGCAAATCA_T1_hash2	T	batch2	NK_Cd226
ACCAGTAAGCAGCGTA_T1_hash5	5.79351	3.75929	T1_hash5	23830	4689	0.0133865	hash5	T1_ctrl	ACCAGTAAGCAGCGTA_T1_hash5	T	batch2	NK_Spp1
ACCAGTACACGACGAA_T1_hash3	-1.30344	3.11747	T1_hash3	7197	2571	0.0147284	hash3	T1_ctrl	ACCAGTACACGACGAA_T1_hash3	T	batch2	CD3_DN
ACCAGTACATCTACGA_T1_hash2	-2.6299	2.92201	T1_hash2	17791	4363	0.023214	hash2	T1_ctrl	ACCAGTACATCTACGA_T1_hash2	T	batch2	CD8_Gzmk
ACCAGTAGTAATCGTC_T1_hash4	-7.49798	-7.16818	T1_hash4	9822	3200	0.0137447	hash4	T1_ctrl	ACCAGTAGTAATCGTC_T1_hash4	T	batch2	CD8_Ccl5
ACCAGTATCCTTGCCA_T1_hash5	-6.77793	-5.5391	T1_hash5	12379	3498	0.0123596	hash5	T1_ctrl	ACCAGTATCCTTGCCA_T1_hash5	T	batch2	CD8_Ccl5
ACCAGTATCGGCATCG_T1_hash1	6.94172	-2.89159	T1_hash1	4546	1996	0.00659921	hash1	T1_ctrl	ACCAGTATCGGCATCG_T1_hash1	T	batch2	NK_Ccl5
ACCCACTAGACCGGAT_T1_hash1	6.63283	-2.24952	T1_hash1	5886	2389	0.00866463	hash1	T1_ctrl	ACCCACTAGACCGGAT_T1_hash1	T	batch2	NK_Ccl5
ACCCACTTCAGTACGT_T1_hash3	7.11337	-0.385897	T1_hash3	9022	3799	0.0218355	hash3	T1_ctrl	ACCCACTTCAGTACGT_T1_hash3	T	batch2	NK_others
ACCCACTTCCGGGTGT_T1_hash1	-5.10838	3.35216	T1_hash1	3871	1731	0.0229915	hash1	T1_ctrl	ACCCACTTCCGGGTGT_T1_hash1	T	batch2	CD4_memory
ACCCACTTCCTGCAGG_T1_hash1	-1.47301	-5.99814	T1_hash1	18432	4300	0.0132378	hash1	T1_ctrl	ACCCACTTCCTGCAGG_T1_hash1	T	batch2	CD8_proliferation
ACCCACTTCGCCAAAT_T1_hash1	-1.21781	-6.21505	T1_hash1	17442	4156	0.0127852	hash1	T1_ctrl	ACCCACTTCGCCAAAT_T1_hash1	T	batch2	CD8_proliferation
ACCCACTTCGTTACAG_T1_hash3	-7.53064	-7.34309	T1_hash3	7049	2791	0.0158888	hash3	T1_ctrl	ACCCACTTCGTTACAG_T1_hash3	T	batch2	CD8_Ccl5
ACCCACTTCTCAACTT_T1_hash1	7.33392	0.00469883	T1_hash1	2977	1858	0.0389654	hash1	T1_ctrl	ACCCACTTCTCAACTT_T1_hash1	T	batch2	NK_others
ACCGTAAAGCCCAACC_T1_hash2	7.97709	-1.27205	T1_hash2	5891	2493	0.00865727	hash2	T1_ctrl	ACCGTAAAGCCCAACC_T1_hash2	T	batch2	NK_Ccl5
ACCGTAAAGCGTTTAC_T1_hash3	5.14728	-0.536203	T1_hash3	11398	3339	0.0184243	hash3	T1_ctrl	ACCGTAAAGCGTTTAC_T1_hash3	T	batch2	NK_Ccl5
ACCGTAAAGGCGCTCT_T1_hash1	-8.35485	0.524943	T1_hash1	3055	1585	0.00654664	hash1	T1_ctrl	ACCGTAAAGGCGCTCT_T1_hash1	T	batch2	CD4_Treg
ACCGTAAAGGTGCTTT_T1_hash2	-7.17058	-7.03468	T1_hash2	8743	3149	0.027908	hash2	T1_ctrl	ACCGTAAAGGTGCTTT_T1_hash2	T	batch2	CD8_Ccl5
ACCGTAAAGTTTCCTT_T1_hash5	-5.20404	-7.56701	T1_hash5	10480	3243	0.0208969	hash5	T1_ctrl	ACCGTAAAGTTTCCTT_T1_hash5	T	batch2	CD8_proliferation
ACCGTAACAAGAAGAG_T1_hash2	-1.9592	-5.19584	T1_hash2	9786	3198	0.020233	hash2	T1_ctrl	ACCGTAACAAGAAGAG_T1_hash2	T	batch2	CD8_proliferation
ACCGTAACAATAAGCA_T1_hash1	-8.20537	0.596715	T1_hash1	4659	2222	0.010088	hash1	T1_ctrl	ACCGTAACAATAAGCA_T1_hash1	T	batch2	CD4_Treg
ACCGTAACAGGTGCCT_T1_hash3	5.48741	2.58869	T1_hash3	14024	3784	0.0145465	hash3	T1_ctrl	ACCGTAACAGGTGCCT_T1_hash3	T	batch2	NK_Spp1
ACCGTAACATGCTGGC_T1_hash3	-3.16566	2.84591	T1_hash3	4748	2032	0.00505476	hash3	T1_ctrl	ACCGTAACATGCTGGC_T1_hash3	T	batch2	CD8_Gzmk
ACCGTAAGTAGAAAGG_T1_hash2	-4.80995	-7.36173	T1_hash2	13207	3527	0.0309684	hash2	T1_ctrl	ACCGTAAGTAGAAAGG_T1_hash2	T	batch2	CD8_proliferation
ACCGTAAGTCTAGGTT_T1_hash2	-8.02657	-5.24133	T1_hash2	9703	3170	0.00979079	hash2	T1_ctrl	ACCGTAAGTCTAGGTT_T1_hash2	T	batch2	CD8_Ccl5
ACCGTAATCACAAACC_T1_hash2	5.76189	3.54818	T1_hash2	21181	4475	0.0125112	hash2	T1_ctrl	ACCGTAATCACAAACC_T1_hash2	T	batch2	NK_Spp1
ACCGTAATCACTCCTG_T1_hash2	-6.73251	-5.36201	T1_hash2	15834	3726	0.0147152	hash2	T1_ctrl	ACCGTAATCACTCCTG_T1_hash2	T	batch2	CD8_Ccl5
ACCGTAATCAGCGACC_T1_hash1	5.24398	1.93629	T1_hash1	15892	4032	0.0164234	hash1	T1_ctrl	ACCGTAATCAGCGACC_T1_hash1	T	batch2	NK_Spp1
ACCGTAATCTGATTCT_T1_hash1	8.6074	-1.58171	T1_hash1	5186	2137	0.0208253	hash1	T1_ctrl	ACCGTAATCTGATTCT_T1_hash1	T	batch2	NK_Ccl5
ACCTTTAAGACAAGCC_T1_hash5	6.16761	1.68242	T1_hash5	11643	3301	0.0206991	hash5	T1_ctrl	ACCTTTAAGACAAGCC_T1_hash5	T	batch2	NK_Spp1
ACCTTTAAGATGTCGG_T1_hash3	7.35494	2.32582	T1_hash3	11961	2718	0.00292618	hash3	T1_ctrl	ACCTTTAAGATGTCGG_T1_hash3	T	batch2	NK_Spp1
ACCTTTACACGGTAGA_T1_hash2	7.35002	-0.848673	T1_hash2	5129	2136	0.0109183	hash2	T1_ctrl	ACCTTTACACGGTAGA_T1_hash2	T	batch2	NK_Ccl5
ACCTTTACACTCTGTC_T1_hash5	-3.80932	-7.21638	T1_hash5	5972	2535	0.0264568	hash5	T1_ctrl	ACCTTTACACTCTGTC_T1_hash5	T	batch2	CD8_proliferation
ACCTTTAGTAAACACA_T1_hash1	5.54888	-2.60519	T1_hash1	11086	3412	0.0178604	hash1	T1_ctrl	ACCTTTAGTAAACACA_T1_hash1	T	batch2	NK_Ccl5
ACCTTTAGTACCGAGA_T1_hash4	8.97912	-1.83608	T1_hash4	4406	1952	0.0131639	hash4	T1_ctrl	ACCTTTAGTACCGAGA_T1_hash4	T	batch2	NK_Ccl5
ACCTTTAGTCGCTTCT_T1_hash4	-5.11723	-3.69472	T1_hash4	3662	2009	0.0243037	hash4	T1_ctrl	ACCTTTAGTCGCTTCT_T1_hash4	T	batch2	CD8_Itgav
ACCTTTAGTTCAACCA_T1_hash2	6.56882	-1.47105	T1_hash2	8832	3094	0.00928442	hash2	T1_ctrl	ACCTTTAGTTCAACCA_T1_hash2	T	batch2	NK_Ccl5
ACCTTTATCGATGAGG_T1_hash4	4.21743	1.76251	T1_hash4	6146	2525	0.0138301	hash4	T1_ctrl	ACCTTTATCGATGAGG_T1_hash4	T	batch2	NK_Cd226
ACGAGCCAGACCTAGG_T1_hash1	6.49087	3.70094	T1_hash1	17324	4025	0.0122951	hash1	T1_ctrl	ACGAGCCAGACCTAGG_T1_hash1	T	batch2	NK_Spp1
ACGAGCCAGGCCGAAT_T1_hash1	-0.770664	-4.69956	T1_hash1	12307	3237	0.0111319	hash1	T1_ctrl	ACGAGCCAGGCCGAAT_T1_hash1	T	batch2	NK_proliferation
ACGAGCCAGGTGACCA_T1_hash4	6.65954	-2.55015	T1_hash4	5240	2090	0.00591603	hash4	T1_ctrl	ACGAGCCAGGTGACCA_T1_hash4	T	batch2	NK_Ccl5
ACGAGCCCATAGACTC_T1_hash3	-7.15786	-7.53426	T1_hash3	7846	2815	0.0229416	hash3	T1_ctrl	ACGAGCCCATAGACTC_T1_hash3	T	batch2	CD8_Ccl5
ACGAGCCCATTCGACA_T1_hash1	-2.00791	2.96412	T1_hash1	8558	2685	0.021033	hash1	T1_ctrl	ACGAGCCCATTCGACA_T1_hash1	T	batch2	CD3_DN
ACGAGCCGTCTGCGGT_T1_hash1	-5.15406	6.8208	T1_hash1	3426	1505	0.0189726	hash1	T1_ctrl	ACGAGCCGTCTGCGGT_T1_hash1	T	batch2	CD4_Il7r
ACGAGCCGTGACCAAG_T1_hash2	1.73719	-4.4891	T1_hash2	10432	3121	0.0121741	hash2	T1_ctrl	ACGAGCCGTGACCAAG_T1_hash2	T	batch2	NK_proliferation
ACGAGCCGTTCAGGCC_T1_hash5	0.83923	-1.69934	T1_hash5	21537	4499	0.0278126	hash5	T1_ctrl	ACGAGCCGTTCAGGCC_T1_hash5	T	batch2	NK_proliferation
ACGAGCCTCCTACAGA_T1_hash4	2.47265	-0.193001	T1_hash4	3777	1777	0.00794281	hash4	T1_ctrl	ACGAGCCTCCTACAGA_T1_hash4	T	batch2	NK_Isg15
ACGAGCCTCTATCGCC_T1_hash4	3.42453	-0.168952	T1_hash4	6418	2327	0.0104394	hash4	T1_ctrl	ACGAGCCTCTATCGCC_T1_hash4	T	batch2	NK_Isg15
ACGAGGAAGACACGAC_T1_hash3	-1.31624	2.21015	T1_hash3	5225	2064	0.017799	hash3	T1_ctrl	ACGAGGAAGACACGAC_T1_hash3	T	batch2	CD3_DN
ACGAGGACAAATCCGT_T1_hash4	8.34117	-3.03553	T1_hash4	4318	2084	0.0143585	hash4	T1_ctrl	ACGAGGACAAATCCGT_T1_hash4	T	batch2	NK_Ccl5
ACGAGGACACCTCGTT_T1_hash4	-7.29933	0.864312	T1_hash4	2640	1477	0.0140152	hash4	T1_ctrl	ACGAGGACACCTCGTT_T1_hash4	T	batch2	CD4_Treg
ACGAGGACATCACAAC_T1_hash3	7.60626	-2.83881	T1_hash3	2581	1502	0.0197598	hash3	T1_ctrl	ACGAGGACATCACAAC_T1_hash3	T	batch2	NK_Ccl5
ACGAGGAGTGACCAAG_T1_hash5	-0.077618	-2.86045	T1_hash5	23449	4607	0.0147128	hash5	T1_ctrl	ACGAGGAGTGACCAAG_T1_hash5	T	batch2	NK_proliferation
ACGAGGAGTGACGGTA_T1_hash3	7.84512	-1.13	T1_hash3	3900	1983	0.00512821	hash3	T1_ctrl	ACGAGGAGTGACGGTA_T1_hash3	T	batch2	NK_Ccl5
ACGAGGAGTGCCTGTG_T1_hash1	-7.19909	-5.0964	T1_hash1	16477	4253	0.0104995	hash1	T1_ctrl	ACGAGGAGTGCCTGTG_T1_hash1	T	batch2	CD8_Ccl5
ACGAGGAGTTATCCGA_T1_hash3	5.25652	-2.0512	T1_hash3	9096	2923	0.010774	hash3	T1_ctrl	ACGAGGAGTTATCCGA_T1_hash3	T	batch2	NK_Ccl5
ACGAGGATCGCGTTTC_T1_hash1	-7.84218	-7.30122	T1_hash1	2226	1189	0.0179695	hash1	T1_ctrl	ACGAGGATCGCGTTTC_T1_hash1	T	batch2	CD8_Ccl5
ACGATACAGAAGGACA_T1_hash2	7.49146	-0.344361	T1_hash2	5253	2288	0.011422	hash2	T1_ctrl	ACGATACAGAAGGACA_T1_hash2	T	batch2	NK_Ccl5
ACGATACAGCAGATCG_T1_hash4	-4.08855	2.71905	T1_hash4	3514	1718	0.0116676	hash4	T1_ctrl	ACGATACAGCAGATCG_T1_hash4	T	batch2	CD8_Gzmk
ACGATACAGGCTATCT_T1_hash2	5.06819	-2.25962	T1_hash2	6896	2382	0.00783063	hash2	T1_ctrl	ACGATACAGGCTATCT_T1_hash2	T	batch2	NK_Ccl5
ACGATACCACCGTTGG_T1_hash2	-7.542	-4.7736	T1_hash2	7761	2814	0.0238371	hash2	T1_ctrl	ACGATACCACCGTTGG_T1_hash2	T	batch2	CD8_Ccl5
ACGATACCAGTCGATT_T1_hash1	5.31293	-0.694171	T1_hash1	13122	3683	0.0147843	hash1	T1_ctrl	ACGATACCAGTCGATT_T1_hash1	T	batch2	NK_Ccl5
ACGATACCATCGATTG_T1_hash5	5.21121	-1.48737	T1_hash5	11921	3558	0.0121634	hash5	T1_ctrl	ACGATACCATCGATTG_T1_hash5	T	batch2	NK_Ccl5
ACGATACCATGTCGAT_T1_hash3	-4.37991	-5.61788	T1_hash3	11792	3441	0.0233209	hash3	T1_ctrl	ACGATACCATGTCGAT_T1_hash3	T	batch2	CD8_proliferation
ACGATACGTCCAGTGC_T1_hash1	3.80878	-0.571966	T1_hash1	3340	1589	0.00508982	hash1	T1_ctrl	ACGATACGTCCAGTGC_T1_hash1	T	batch2	NK_Isg15
ACGATACGTTCGAATC_T1_hash1	5.02293	-1.5243	T1_hash1	10239	3307	0.0238305	hash1	T1_ctrl	ACGATACGTTCGAATC_T1_hash1	T	batch2	NK_Ccl5
ACGATACGTTGCCTCT_T1_hash3	5.50151	-0.158417	T1_hash3	4986	2120	0.00822302	hash3	T1_ctrl	ACGATACGTTGCCTCT_T1_hash3	T	batch2	NK_Ccl5
ACGATACTCCAAGTAC_T1_hash1	-5.35813	-6.94175	T1_hash1	9943	3142	0.0120688	hash1	T1_ctrl	ACGATACTCCAAGTAC_T1_hash1	T	batch2	CD8_proliferation
ACGATGTAGACGCAAC_T1_hash2	-1.74992	3.08002	T1_hash2	7125	2478	0.0152982	hash2	T1_ctrl	ACGATGTAGACGCAAC_T1_hash2	T	batch2	CD3_DN
ACGATGTAGTACCGGA_T1_hash2	5.17233	-1.65126	T1_hash2	9734	3264	0.0169509	hash2	T1_ctrl	ACGATGTAGTACCGGA_T1_hash2	T	batch2	NK_Ccl5
ACGATGTAGTCAATAG_T1_hash1	-4.9421	-6.10689	T1_hash1	11828	3851	0.0209672	hash1	T1_ctrl	ACGATGTAGTCAATAG_T1_hash1	T	batch2	CD8_proliferation
ACGATGTTCAGAGACG_T1_hash4	3.85504	-1.26377	T1_hash4	24550	4976	0.00965377	hash4	T1_ctrl	ACGATGTTCAGAGACG_T1_hash4	T	batch2	NK_proliferation
ACGCAGCAGCACAGGT_T1_hash1	6.04513	3.62683	T1_hash1	24597	4306	0.00784649	hash1	T1_ctrl	ACGCAGCAGCACAGGT_T1_hash1	T	batch2	NK_Spp1
ACGCAGCAGGGCATGT_T1_hash4	2.06075	-4.27198	T1_hash4	24848	4821	0.0106648	hash4	T1_ctrl	ACGCAGCAGGGCATGT_T1_hash4	T	batch2	NK_proliferation
ACGCAGCCAAGAGTCG_T1_hash1	-7.13183	2.00446	T1_hash1	6747	2434	0.0195643	hash1	T1_ctrl	ACGCAGCCAAGAGTCG_T1_hash1	T	batch2	CD4_Treg
ACGCAGCCAGCCTGTG_T1_hash1	-8.05877	-6.29923	T1_hash1	8098	2692	0.0140776	hash1	T1_ctrl	ACGCAGCCAGCCTGTG_T1_hash1	T	batch2	CD8_Ccl5
ACGCAGCCATTGAGCT_T1_hash3	-1.14803	2.58828	T1_hash3	5766	2328	0.0140479	hash3	T1_ctrl	ACGCAGCCATTGAGCT_T1_hash3	T	batch2	CD3_DN
ACGCAGCGTAAGGATT_T1_hash2	-2.90768	-4.87248	T1_hash2	14344	3872	0.0142917	hash2	T1_ctrl	ACGCAGCGTAAGGATT_T1_hash2	T	batch2	CD8_proliferation
ACGCAGCGTACCGGCT_T1_hash1	4.13366	-1.06449	T1_hash1	24554	4708	0.0126252	hash1	T1_ctrl	ACGCAGCGTACCGGCT_T1_hash1	T	batch2	NK_proliferation
ACGCAGCGTAGCAAAT_T1_hash5	-8.80922	-5.39288	T1_hash5	10690	3367	0.0161833	hash5	T1_ctrl	ACGCAGCGTAGCAAAT_T1_hash5	T	batch2	CD8_Ccl5
ACGCAGCGTGAAAGAG_T1_hash2	-7.9508	-0.210916	T1_hash2	2149	1377	0.0479293	hash2	T1_ctrl	ACGCAGCGTGAAAGAG_T1_hash2	T	batch2	CD4_Treg
ACGCAGCTCATGTAGC_T1_hash1	1.5069	-5.06309	T1_hash1	23124	4991	0.00497319	hash1	T1_ctrl	ACGCAGCTCATGTAGC_T1_hash1	T	batch2	NK_proliferation
ACGCAGCTCCACGAAT_T1_hash3	-1.94135	3.58765	T1_hash3	5546	2231	0.0162279	hash3	T1_ctrl	ACGCAGCTCCACGAAT_T1_hash3	T	batch2	CD3_DN
ACGCAGCTCCTTAATC_T1_hash1	3.56563	-1.82226	T1_hash1	20932	4559	0.00826486	hash1	T1_ctrl	ACGCAGCTCCTTAATC_T1_hash1	T	batch2	NK_proliferation
ACGCCAGAGCCGATTT_T1_hash1	-7.41449	0.766539	T1_hash1	6879	2652	0.00712313	hash1	T1_ctrl	ACGCCAGAGCCGATTT_T1_hash1	T	batch2	CD4_Treg
ACGCCAGAGGTAGCCA_T1_hash1	-6.10909	-4.51281	T1_hash1	16184	3738	0.0160035	hash1	T1_ctrl	ACGCCAGAGGTAGCCA_T1_hash1	T	batch2	CD8_proliferation
ACGCCAGCATCCGGGT_T1_hash4	-8.07696	-5.49141	T1_hash4	11073	3080	0.0101147	hash4	T1_ctrl	ACGCCAGCATCCGGGT_T1_hash4	T	batch2	CD8_Ccl5
ACGCCAGGTAGGACAC_T1_hash1	3.75975	-0.821347	T1_hash1	8220	2794	0.0155718	hash1	T1_ctrl	ACGCCAGGTAGGACAC_T1_hash1	T	batch2	NK_Isg15
ACGCCAGGTGGTTTCA_T1_hash4	-5.92027	2.8789	T1_hash4	6235	2499	0.0112269	hash4	T1_ctrl	ACGCCAGGTGGTTTCA_T1_hash4	T	batch2	CD4_memory
ACGCCAGGTTAGAACA_T1_hash2	-7.91144	-6.30287	T1_hash2	7182	2602	0.0147591	hash2	T1_ctrl	ACGCCAGGTTAGAACA_T1_hash2	T	batch2	CD8_Ccl5
ACGCCAGGTTCCGTCT_T1_hash1	-1.25222	-5.15655	T1_hash1	12496	3455	0.00664213	hash1	T1_ctrl	ACGCCAGGTTCCGTCT_T1_hash1	T	batch2	CD8_proliferation
ACGCCAGTCGCGGATC_T1_hash1	-6.37276	-7.57207	T1_hash1	10074	3033	0.0116141	hash1	T1_ctrl	ACGCCAGTCGCGGATC_T1_hash1	T	batch2	CD8_Ccl5
ACGCCAGTCTGTCTAT_T1_hash2	6.48902	-3.18103	T1_hash2	4973	2144	0.0172934	hash2	T1_ctrl	ACGCCAGTCTGTCTAT_T1_hash2	T	batch2	NK_Ccl5
ACGCCGAAGTTGTAGA_T1_hash4	4.17008	-1.24651	T1_hash4	19795	4596	0.0123769	hash4	T1_ctrl	ACGCCGAAGTTGTAGA_T1_hash4	T	batch2	NK_proliferation
ACGCCGACAAAGGAAG_T1_hash1	-5.59653	-4.37352	T1_hash1	24972	5094	0.0116531	hash1	T1_ctrl	ACGCCGACAAAGGAAG_T1_hash1	T	batch2	CD8_proliferation
ACGCCGACATCGTCGG_T1_hash1	5.54448	-3.06374	T1_hash1	5287	2184	0.0124834	hash1	T1_ctrl	ACGCCGACATCGTCGG_T1_hash1	T	batch2	NK_Ccl5
ACGCCGATCGTCACGG_T1_hash5	3.30438	-3.02863	T1_hash5	15008	3768	0.00872868	hash5	T1_ctrl	ACGCCGATCGTCACGG_T1_hash5	T	batch2	NK_proliferation
ACGCCGATCTCGTTTA_T1_hash4	-5.07488	-3.74468	T1_hash4	8246	3061	0.00897405	hash4	T1_ctrl	ACGCCGATCTCGTTTA_T1_hash4	T	batch2	CD8_Ccl5
ACGGAGAAGAAGAAGC_T1_hash2	-5.15193	-3.73258	T1_hash2	3088	1723	0.0456606	hash2	T1_ctrl	ACGGAGAAGAAGAAGC_T1_hash2	T	batch2	CD8_Itgav
ACGGAGAAGTGAAGTT_T1_hash1	4.2096	-2.18657	T1_hash1	15802	3760	0.00791039	hash1	T1_ctrl	ACGGAGAAGTGAAGTT_T1_hash1	T	batch2	NK_proliferation
ACGGAGACACCAGCAC_T1_hash4	-5.4608	2.32199	T1_hash4	2658	1271	0.0206922	hash4	T1_ctrl	ACGGAGACACCAGCAC_T1_hash4	T	batch2	CD4_memory
ACGGAGACACGGCTAC_T1_hash2	8.32344	-1.69321	T1_hash2	5283	2169	0.0210108	hash2	T1_ctrl	ACGGAGACACGGCTAC_T1_hash2	T	batch2	NK_Ccl5
ACGGAGACAGTATGCT_T1_hash5	5.62436	1.40849	T1_hash5	12218	3435	0.0139957	hash5	T1_ctrl	ACGGAGACAGTATGCT_T1_hash5	T	batch2	NK_Spp1
ACGGAGAGTATTCTCT_T1_hash5	6.72284	-0.813948	T1_hash5	8377	3054	0.0100275	hash5	T1_ctrl	ACGGAGAGTATTCTCT_T1_hash5	T	batch2	NK_Ccl5
ACGGAGAGTCAGAAGC_T1_hash2	-4.85068	-3.16298	T1_hash2	2460	1560	0.0231707	hash2	T1_ctrl	ACGGAGAGTCAGAAGC_T1_hash2	T	batch2	CD8_Itgav
ACGGAGAGTCGGGTCT_T1_hash5	3.74454	1.27576	T1_hash5	9922	3412	0.014614	hash5	T1_ctrl	ACGGAGAGTCGGGTCT_T1_hash5	T	batch2	NK_Cd226
ACGGAGATCCTTCAAT_T1_hash5	6.43823	0.203873	T1_hash5	5519	2037	0.0306215	hash5	T1_ctrl	ACGGAGATCCTTCAAT_T1_hash5	T	batch2	NK_Spp1
ACGGCCAAGGTGACCA_T1_hash5	5.7166	0.470119	T1_hash5	8855	3232	0.0143422	hash5	T1_ctrl	ACGGCCAAGGTGACCA_T1_hash5	T	batch2	NK_Spp1
ACGGCCAAGGTGTTAA_T1_hash2	-2.01954	2.47545	T1_hash2	7243	2712	0.0124258	hash2	T1_ctrl	ACGGCCAAGGTGTTAA_T1_hash2	T	batch2	CD3_DN
ACGGCCACAGCTGTTA_T1_hash3	-4.30937	-6.90385	T1_hash3	15783	4086	0.017994	hash3	T1_ctrl	ACGGCCACAGCTGTTA_T1_hash3	T	batch2	CD8_proliferation
ACGGCCACATATACCG_T1_hash2	-3.7595	2.71393	T1_hash2	15742	4023	0.015627	hash2	T1_ctrl	ACGGCCACATATACCG_T1_hash2	T	batch2	CD8_Gzmk
ACGGCCAGTTTGTGTG_T1_hash2	-5.36546	-4.44039	T1_hash2	1734	1109	0.0490196	hash2	T1_ctrl	ACGGCCAGTTTGTGTG_T1_hash2	T	batch2	NK_Isg15
ACGGCCATCCGAGCCA_T1_hash3	7.89351	0.0125958	T1_hash3	3901	2164	0.0246091	hash3	T1_ctrl	ACGGCCATCCGAGCCA_T1_hash3	T	batch2	NK_others
ACGGCCATCCTCAACC_T1_hash5	6.54013	2.18806	T1_hash5	11150	3096	0.0113004	hash5	T1_ctrl	ACGGCCATCCTCAACC_T1_hash5	T	batch2	NK_Spp1
ACGGCCATCGGTCTAA_T1_hash5	8.0561	-1.53773	T1_hash5	5782	2506	0.0107229	hash5	T1_ctrl	ACGGCCATCGGTCTAA_T1_hash5	T	batch2	NK_Ccl5
ACGGGCTAGAGACTTA_T1_hash5	3.34717	-2.12933	T1_hash5	23599	5051	0.0152549	hash5	T1_ctrl	ACGGGCTAGAGACTTA_T1_hash5	T	batch2	NK_proliferation
ACGGGCTCAGACGCTC_T1_hash2	8.96889	-1.72076	T1_hash2	3727	1874	0.00482962	hash2	T1_ctrl	ACGGGCTCAGACGCTC_T1_hash2	T	batch2	NK_Ccl5
ACGGGCTCAGGTCGTC_T1_hash3	-0.914516	-4.46836	T1_hash3	22262	4847	0.015632	hash3	T1_ctrl	ACGGGCTCAGGTCGTC_T1_hash3	T	batch2	NK_proliferation
ACGGGCTCAGTTCCCT_T1_hash3	-6.72557	-3.00407	T1_hash3	8157	2732	0.0183891	hash3	T1_ctrl	ACGGGCTCAGTTCCCT_T1_hash3	T	batch2	CD4_Ccr7
ACGGGCTGTAAATACG_T1_hash1	-8.02468	-0.486803	T1_hash1	2636	1435	0.022003	hash1	T1_ctrl	ACGGGCTGTAAATACG_T1_hash1	T	batch2	CD4_Treg
ACGGGCTGTAGTGAAT_T1_hash5	8.79329	-3.35988	T1_hash5	3826	1937	0.0214323	hash5	T1_ctrl	ACGGGCTGTAGTGAAT_T1_hash5	T	batch2	NK_Ccl5
ACGGGCTGTATGGTTC_T1_hash1	-7.89567	-7.49902	T1_hash1	4722	1767	0.0101652	hash1	T1_ctrl	ACGGGCTGTATGGTTC_T1_hash1	T	batch2	CD8_Ccl5
ACGGGCTGTGAACCTT_T1_hash3	-3.45729	2.78401	T1_hash3	6092	2016	0.0155942	hash3	T1_ctrl	ACGGGCTGTGAACCTT_T1_hash3	T	batch2	CD8_Gzmk
ACGGGCTGTTAAGACA_T1_hash5	5.85234	2.07894	T1_hash5	12582	3544	0.0162136	hash5	T1_ctrl	ACGGGCTGTTAAGACA_T1_hash5	T	batch2	NK_Spp1
ACGGGCTTCATTCACT_T1_hash4	-6.95325	-7.29447	T1_hash4	11117	3293	0.00845552	hash4	T1_ctrl	ACGGGCTTCATTCACT_T1_hash4	T	batch2	CD8_Ccl5
ACGGGCTTCTGTTTGT_T1_hash1	-7.91656	-6.24986	T1_hash1	6552	2446	0.00656288	hash1	T1_ctrl	ACGGGCTTCTGTTTGT_T1_hash1	T	batch2	CD8_Ccl5
ACGGGCTTCTTCGAGA_T1_hash1	-7.26755	0.896686	T1_hash1	2481	1380	0.0116888	hash1	T1_ctrl	ACGGGCTTCTTCGAGA_T1_hash1	T	batch2	CD4_Treg
ACGGGTCAGAATTCCC_T1_hash3	-6.92776	-7.27124	T1_hash3	8891	2621	0.0161962	hash3	T1_ctrl	ACGGGTCAGAATTCCC_T1_hash3	T	batch2	CD8_Ccl5
ACGGGTCAGTGTGAAT_T1_hash2	8.74438	-1.10984	T1_hash2	4681	2240	0.0138859	hash2	T1_ctrl	ACGGGTCAGTGTGAAT_T1_hash2	T	batch2	NK_Ccl5
ACGGGTCAGTTGTCGT_T1_hash1	-5.51419	2.16939	T1_hash1	5214	2022	0.0141926	hash1	T1_ctrl	ACGGGTCAGTTGTCGT_T1_hash1	T	batch2	CD4_memory
ACGGGTCCACGGCGTT_T1_hash3	-5.55897	2.38218	T1_hash3	8194	2655	0.0104955	hash3	T1_ctrl	ACGGGTCCACGGCGTT_T1_hash3	T	batch2	CD4_memory
ACGGGTCCATCGGAAG_T1_hash2	-1.92965	3.67315	T1_hash2	5166	2107	0.0162602	hash2	T1_ctrl	ACGGGTCCATCGGAAG_T1_hash2	T	batch2	CD3_DN
ACGGGTCCATCTGGTA_T1_hash4	6.95689	-1.27574	T1_hash4	7505	2747	0.00919387	hash4	T1_ctrl	ACGGGTCCATCTGGTA_T1_hash4	T	batch2	NK_Ccl5
ACGGGTCCATGACGGA_T1_hash3	-3.53981	2.64015	T1_hash3	9320	2868	0.0131974	hash3	T1_ctrl	ACGGGTCCATGACGGA_T1_hash3	T	batch2	CD8_Gzmk
ACGGGTCGTAGCTAAA_T1_hash1	5.85778	-2.95204	T1_hash1	6499	2290	0.00492383	hash1	T1_ctrl	ACGGGTCGTAGCTAAA_T1_hash1	T	batch2	NK_Ccl5
ACGGGTCGTGTTCGAT_T1_hash2	6.66526	-2.40896	T1_hash2	2404	1296	0.0112313	hash2	T1_ctrl	ACGGGTCGTGTTCGAT_T1_hash2	T	batch2	NK_Ccl5
ACGGGTCTCATTGCCC_T1_hash3	4.31474	-2.82356	T1_hash3	9767	3216	0.0127982	hash3	T1_ctrl	ACGGGTCTCATTGCCC_T1_hash3	T	batch2	NK_proliferation
ACGGGTCTCCAGTATG_T1_hash2	9.01455	-3.02898	T1_hash2	3015	1496	0.00895522	hash2	T1_ctrl	ACGGGTCTCCAGTATG_T1_hash2	T	batch2	NK_Ccl5
ACGGGTCTCCGTTGCT_T1_hash2	5.0776	0.274343	T1_hash2	7548	2825	0.0260996	hash2	T1_ctrl	ACGGGTCTCCGTTGCT_T1_hash2	T	batch2	NK_Cd226
ACGTCAAAGCAATATG_T1_hash3	2.82927	-2.98092	T1_hash3	18576	4608	0.00968992	hash3	T1_ctrl	ACGTCAAAGCAATATG_T1_hash3	T	batch2	NK_proliferation
ACGTCAAAGCTGATAA_T1_hash1	5.04516	-1.33967	T1_hash1	5429	2075	0.00884141	hash1	T1_ctrl	ACGTCAAAGCTGATAA_T1_hash1	T	batch2	NK_Isg15
ACGTCAAAGGAATCGC_T1_hash4	-7.24329	0.770352	T1_hash4	2895	1443	0.00379965	hash4	T1_ctrl	ACGTCAAAGGAATCGC_T1_hash4	T	batch2	CD4_Treg
ACGTCAAAGTTGAGTA_T1_hash3	-6.1387	-6.84569	T1_hash3	11974	3493	0.0246367	hash3	T1_ctrl	ACGTCAAAGTTGAGTA_T1_hash3	T	batch2	CD8_Ccl5
ACGTCAACACGGCCAT_T1_hash4	-6.25126	2.58486	T1_hash4	2623	1334	0.0434617	hash4	T1_ctrl	ACGTCAACACGGCCAT_T1_hash4	T	batch2	CD4_memory
ACGTCAACAGTCACTA_T1_hash5	-1.75552	-5.60221	T1_hash5	18916	4570	0.0131635	hash5	T1_ctrl	ACGTCAACAGTCACTA_T1_hash5	T	batch2	CD8_proliferation
ACGTCAACAGTCTTCC_T1_hash5	-8.31836	-6.36881	T1_hash5	8877	2933	0.0201645	hash5	T1_ctrl	ACGTCAACAGTCTTCC_T1_hash5	T	batch2	CD8_Ccl5
ACGTCAAGTACATCCA_T1_hash1	7.92879	2.67266	T1_hash1	9541	3025	0.0380463	hash1	T1_ctrl	ACGTCAAGTACATCCA_T1_hash1	T	batch2	NK_Spp1
ACGTCAAGTATAGGGC_T1_hash2	7.8812	-3.43242	T1_hash2	2793	1412	0.0132474	hash2	T1_ctrl	ACGTCAAGTATAGGGC_T1_hash2	T	batch2	NK_Ccl5
ACGTCAAGTCCTAGCG_T1_hash4	-4.7496	-6.59176	T1_hash4	18880	4342	0.0134004	hash4	T1_ctrl	ACGTCAAGTCCTAGCG_T1_hash4	T	batch2	CD8_proliferation
ACGTCAATCCAGTAGT_T1_hash1	-8.32571	-6.0129	T1_hash1	6807	2447	0.0116057	hash1	T1_ctrl	ACGTCAATCCAGTAGT_T1_hash1	T	batch2	CD8_Ccl5
ACTATCTAGACTGTAA_T1_hash1	7.63965	-0.532484	T1_hash1	6284	2440	0.0143221	hash1	T1_ctrl	ACTATCTAGACTGTAA_T1_hash1	T	batch2	NK_Ccl5
ACTATCTAGGACAGAA_T1_hash2	5.49506	0.862832	T1_hash2	8677	3005	0.021436	hash2	T1_ctrl	ACTATCTAGGACAGAA_T1_hash2	T	batch2	NK_Spp1
ACTATCTCAGACTCGC_T1_hash2	7.32188	-1.35043	T1_hash2	4980	2217	0.00722892	hash2	T1_ctrl	ACTATCTCAGACTCGC_T1_hash2	T	batch2	NK_Ccl5
ACTATCTCATGGTCAT_T1_hash2	8.404	0.249699	T1_hash2	8497	3126	0.010592	hash2	T1_ctrl	ACTATCTCATGGTCAT_T1_hash2	T	batch2	NK_Ccl5
ACTATCTGTTTGGCGC_T1_hash1	3.89842	2.05819	T1_hash1	7548	2665	0.00953895	hash1	T1_ctrl	ACTATCTGTTTGGCGC_T1_hash1	T	batch2	NK_Cd226
ACTATCTTCAACGAAA_T1_hash3	3.0449	1.04172	T1_hash3	7389	2853	0.00974421	hash3	T1_ctrl	ACTATCTTCAACGAAA_T1_hash3	T	batch2	NK_Cd226
ACTATCTTCAATAAGG_T1_hash1	7.17752	-2.26187	T1_hash1	3227	1589	0.0204524	hash1	T1_ctrl	ACTATCTTCAATAAGG_T1_hash1	T	batch2	NK_Ccl5
ACTATCTTCATCTGCC_T1_hash3	-1.78997	-5.28799	T1_hash3	15715	4415	0.0132994	hash3	T1_ctrl	ACTATCTTCATCTGCC_T1_hash3	T	batch2	CD8_proliferation
ACTATCTTCCCTCTTT_T1_hash2	7.44577	-1.73909	T1_hash2	6120	2543	0.0106209	hash2	T1_ctrl	ACTATCTTCCCTCTTT_T1_hash2	T	batch2	NK_Ccl5
ACTGAACAGACAAAGG_T1_hash1	-5.02767	2.64589	T1_hash1	5402	2188	0.0155498	hash1	T1_ctrl	ACTGAACAGACAAAGG_T1_hash1	T	batch2	CD4_memory
ACTGAACAGTTGAGAT_T1_hash4	-7.57467	-7.11422	T1_hash4	11506	3286	0.0118199	hash4	T1_ctrl	ACTGAACAGTTGAGAT_T1_hash4	T	batch2	CD8_Ccl5
ACTGAACCACAGGTTT_T1_hash5	9.11513	0.885382	T1_hash5	5328	1938	0.00563063	hash5	T1_ctrl	ACTGAACCACAGGTTT_T1_hash5	T	batch2	NK_Hspa1a
ACTGAACCAGGGCATA_T1_hash1	7.4514	-2.54893	T1_hash1	9737	3267	0.0110917	hash1	T1_ctrl	ACTGAACCAGGGCATA_T1_hash1	T	batch2	NK_Ccl5
ACTGAACCATAAAGGT_T1_hash4	-0.0315939	-4.52219	T1_hash4	19455	4321	0.0127988	hash4	T1_ctrl	ACTGAACCATAAAGGT_T1_hash4	T	batch2	NK_Isg15
ACTGAACGTAGCGCTC_T1_hash5	7.09854	2.76664	T1_hash5	10617	3149	0.0129038	hash5	T1_ctrl	ACTGAACGTAGCGCTC_T1_hash5	T	batch2	NK_Spp1
ACTGAACGTCATGCAT_T1_hash1	-6.88861	-4.98311	T1_hash1	3670	1692	0.046049	hash1	T1_ctrl	ACTGAACGTCATGCAT_T1_hash1	T	batch2	CD8_Ccr7
ACTGAACGTTAGATGA_T1_hash3	7.48423	1.36197	T1_hash3	9000	3123	0.0171111	hash3	T1_ctrl	ACTGAACGTTAGATGA_T1_hash3	T	batch2	NK_Spp1
ACTGAACTCTATCCCG_T1_hash3	-4.29165	-6.86178	T1_hash3	22486	4966	0.0150316	hash3	T1_ctrl	ACTGAACTCTATCCCG_T1_hash3	T	batch2	CD8_proliferation
ACTGAGTAGACGCTTT_T1_hash1	-2.98697	5.41394	T1_hash1	5809	2109	0.0210019	hash1	T1_ctrl	ACTGAGTAGACGCTTT_T1_hash1	T	batch2	CD8_Il7r
ACTGAGTAGTACGCCC_T1_hash5	-8.6914	3.97043	T1_hash5	4868	1859	0.0219803	hash5	T1_ctrl	ACTGAGTAGTACGCCC_T1_hash5	T	batch2	gd_T
ACTGAGTAGTCGATAA_T1_hash2	-4.66526	-6.08426	T1_hash2	18873	4247	0.0108621	hash2	T1_ctrl	ACTGAGTAGTCGATAA_T1_hash2	T	batch2	CD8_proliferation
ACTGAGTCACAGACAG_T1_hash3	-6.17342	-7.18668	T1_hash3	16049	4198	0.0299084	hash3	T1_ctrl	ACTGAGTCACAGACAG_T1_hash3	T	batch2	CD8_Ccl5
ACTGAGTCACCGGAAA_T1_hash5	-6.65472	-6.87686	T1_hash5	11519	3529	0.0135428	hash5	T1_ctrl	ACTGAGTCACCGGAAA_T1_hash5	T	batch2	CD8_Ccl5
ACTGAGTCAGGATTGG_T1_hash1	-3.38282	2.71311	T1_hash1	9425	3014	0.0112467	hash1	T1_ctrl	ACTGAGTCAGGATTGG_T1_hash1	T	batch2	CD8_Gzmk
ACTGAGTGTCAGTGGA_T1_hash1	-5.64568	-3.42055	T1_hash1	2805	1667	0.0434938	hash1	T1_ctrl	ACTGAGTGTCAGTGGA_T1_hash1	T	batch2	CD8_Itgav
ACTGAGTGTCTGGAGA_T1_hash2	-7.61669	-7.64558	T1_hash2	2463	1264	0.0312627	hash2	T1_ctrl	ACTGAGTGTCTGGAGA_T1_hash2	T	batch2	CD8_Ccl5
ACTGAGTGTGAACCTT_T1_hash5	-7.34173	-6.16031	T1_hash5	10045	3063	0.0145346	hash5	T1_ctrl	ACTGAGTGTGAACCTT_T1_hash5	T	batch2	CD8_Ccl5
ACTGAGTGTGGGTCAA_T1_hash2	-6.064	-5.92371	T1_hash2	13446	3408	0.0101889	hash2	T1_ctrl	ACTGAGTGTGGGTCAA_T1_hash2	T	batch2	CD8_Ccl5
ACTGAGTTCACTTATC_T1_hash3	-6.30891	-4.88308	T1_hash3	18713	4553	0.0212152	hash3	T1_ctrl	ACTGAGTTCACTTATC_T1_hash3	T	batch2	CD8_proliferation
ACTGAGTTCATGTGGT_T1_hash3	-7.42758	-6.19145	T1_hash3	11835	3505	0.0156316	hash3	T1_ctrl	ACTGAGTTCATGTGGT_T1_hash3	T	batch2	CD8_Ccl5
ACTGAGTTCCTTTACA_T1_hash4	-7.32832	-6.49849	T1_hash4	9879	3418	0.0103249	hash4	T1_ctrl	ACTGAGTTCCTTTACA_T1_hash4	T	batch2	CD8_Ccl5
ACTGAGTTCTCTAGGA_T1_hash2	7.26646	-1.37149	T1_hash2	7825	2817	0.011246	hash2	T1_ctrl	ACTGAGTTCTCTAGGA_T1_hash2	T	batch2	NK_Ccl5
ACTGATGAGCCTTGAT_T1_hash2	8.49009	0.376234	T1_hash2	3286	1599	0.0112599	hash2	T1_ctrl	ACTGATGAGCCTTGAT_T1_hash2	T	batch2	NK_Hspa1a
ACTGATGAGTCCGTAT_T1_hash1	3.08625	2.19667	T1_hash1	6509	2551	0.026425	hash1	T1_ctrl	ACTGATGAGTCCGTAT_T1_hash1	T	batch2	NK_Cd226
ACTGATGCACGAAACG_T1_hash5	6.24647	-0.786369	T1_hash5	5090	2154	0.00982318	hash5	T1_ctrl	ACTGATGCACGAAACG_T1_hash5	T	batch2	NK_Ccl5
ACTGATGCATCACAAC_T1_hash3	7.61697	-3.18597	T1_hash3	6007	2532	0.011986	hash3	T1_ctrl	ACTGATGCATCACAAC_T1_hash3	T	batch2	NK_Ccl5
ACTGATGGTAGAGGAA_T1_hash3	3.81151	-3.19693	T1_hash3	4821	2126	0.0232317	hash3	T1_ctrl	ACTGATGGTAGAGGAA_T1_hash3	T	batch2	NK_proliferation
ACTGATGTCAAAGACA_T1_hash2	-5.83863	2.26565	T1_hash2	4321	1946	0.0194399	hash2	T1_ctrl	ACTGATGTCAAAGACA_T1_hash2	T	batch2	CD4_memory
ACTGATGTCGTCGTTC_T1_hash5	1.09613	1.2753	T1_hash5	1456	1023	0.0336538	hash5	T1_ctrl	ACTGATGTCGTCGTTC_T1_hash5	T	batch2	CD4_memory
ACTGATGTCTTGTATC_T1_hash5	-6.09204	-6.75612	T1_hash5	10231	2855	0.00977422	hash5	T1_ctrl	ACTGATGTCTTGTATC_T1_hash5	T	batch2	CD8_Ccl5
ACTGCTCAGTGGGATC_T1_hash4	-7.67796	-5.67469	T1_hash4	16524	4009	0.0164004	hash4	T1_ctrl	ACTGCTCAGTGGGATC_T1_hash4	T	batch2	CD8_Ccl5
ACTGCTCCAGCTGTAT_T1_hash1	3.55079	2.34335	T1_hash1	9911	3252	0.00938351	hash1	T1_ctrl	ACTGCTCCAGCTGTAT_T1_hash1	T	batch2	NK_Cd226
ACTGCTCCATTCCTCG_T1_hash1	-5.50927	2.56142	T1_hash1	3971	1731	0.0166205	hash1	T1_ctrl	ACTGCTCCATTCCTCG_T1_hash1	T	batch2	CD4_memory
ACTGCTCGTGCAGTAG_T1_Negative	-4.40462	-7.31025	T1_Negative	10888	3469	0.0176341	Negative	T1_ctrl	ACTGCTCGTGCAGTAG_T1_Negative	T	batch2	CD8_proliferation
ACTGCTCGTGGTCCGT_T1_hash1	5.59797	-1.55966	T1_hash1	10807	3290	0.0108263	hash1	T1_ctrl	ACTGCTCGTGGTCCGT_T1_hash1	T	batch2	NK_Ccl5
ACTGCTCTCACCTTAT_T1_hash3	-6.64196	1.25562	T1_hash3	5444	2369	0.00569434	hash3	T1_ctrl	ACTGCTCTCACCTTAT_T1_hash3	T	batch2	CD4_Treg
ACTGCTCTCGTGGTCG_T1_hash5	5.23579	-0.557856	T1_hash5	11464	3533	0.00950803	hash5	T1_ctrl	ACTGCTCTCGTGGTCG_T1_hash5	T	batch2	NK_Spp1
ACTGCTCTCTGCGTAA_T1_hash4	0.375751	-4.38415	T1_hash4	7217	2839	0.0278509	hash4	T1_ctrl	ACTGCTCTCTGCGTAA_T1_hash4	T	batch2	NK_proliferation
ACTGTCCAGCAGCCTC_T1_hash1	-9.03045	3.86464	T1_hash1	7731	2823	0.0100893	hash1	T1_ctrl	ACTGTCCAGCAGCCTC_T1_hash1	T	batch2	gd_T
ACTGTCCAGCCTCGTG_T1_hash5	6.33249	-1.82943	T1_hash5	8968	2966	0.01405	hash5	T1_ctrl	ACTGTCCAGCCTCGTG_T1_hash5	T	batch2	NK_Ccl5
ACTGTCCAGTCTCAAC_T1_hash3	-4.95616	-3.65936	T1_hash3	2116	1348	0.047259	hash3	T1_ctrl	ACTGTCCAGTCTCAAC_T1_hash3	T	batch2	CD8_Itgav
ACTGTCCCACGAAATA_T1_hash5	4.22783	2.84268	T1_hash5	13764	3912	0.0132956	hash5	T1_ctrl	ACTGTCCCACGAAATA_T1_hash5	T	batch2	NK_Cd226
ACTGTCCCACGCTTTC_T1_hash1	-6.97735	-4.14333	T1_hash1	8013	2772	0.0108574	hash1	T1_ctrl	ACTGTCCCACGCTTTC_T1_hash1	T	batch2	CD8_Ccr7
ACTGTCCCACGGCTAC_T1_hash3	-3.42292	1.40744	T1_hash3	2272	1334	0.0299296	hash3	T1_ctrl	ACTGTCCCACGGCTAC_T1_hash3	T	batch2	CD8_Gzmk
ACTGTCCGTAAGGATT_T1_hash2	-5.73674	3.09055	T1_hash2	6568	2531	0.0123325	hash2	T1_ctrl	ACTGTCCGTAAGGATT_T1_hash2	T	batch2	CD4_memory
ACTGTCCGTACTTGAC_T1_hash5	-7.19248	-6.3533	T1_hash5	5519	2458	0.0115963	hash5	T1_ctrl	ACTGTCCGTACTTGAC_T1_hash5	T	batch2	CD8_Ccl5
ACTGTCCGTGAACCTT_T1_hash1	-6.86775	0.946137	T1_hash1	13061	3514	0.0222801	hash1	T1_ctrl	ACTGTCCGTGAACCTT_T1_hash1	T	batch2	CD4_Treg
ACTGTCCGTGGTTTCA_T1_hash2	5.45706	3.22902	T1_hash2	15744	3841	0.0137195	hash2	T1_ctrl	ACTGTCCGTGGTTTCA_T1_hash2	T	batch2	NK_proliferation
ACTGTCCTCGGAATCT_T1_hash4	4.06265	1.67138	T1_hash4	5677	2529	0.0103928	hash4	T1_ctrl	ACTGTCCTCGGAATCT_T1_hash4	T	batch2	NK_Cd226
ACTTACTAGAGGTACC_T1_hash3	-7.59841	-7.62348	T1_hash3	4155	1796	0.0293622	hash3	T1_ctrl	ACTTACTAGAGGTACC_T1_hash3	T	batch2	CD8_Ccl5
ACTTACTAGATGCCTT_T1_hash5	-8.16549	3.59724	T1_hash5	8058	3376	0.0270539	hash5	T1_ctrl	ACTTACTAGATGCCTT_T1_hash5	T	batch2	gd_T
ACTTACTAGTATGACA_T1_hash1	-7.11866	-6.225	T1_hash1	9360	2880	0.0165598	hash1	T1_ctrl	ACTTACTAGTATGACA_T1_hash1	T	batch2	CD8_Ccl5
ACTTACTGTAATTGGA_T1_hash2	9.06243	0.972048	T1_hash2	3120	1402	0.0166667	hash2	T1_ctrl	ACTTACTGTAATTGGA_T1_hash2	T	batch2	NK_Hspa1a
ACTTACTGTCTGGAGA_T1_hash5	3.67089	-1.63714	T1_hash5	24519	5115	0.011175	hash5	T1_ctrl	ACTTACTGTCTGGAGA_T1_hash5	T	batch2	NK_proliferation
ACTTACTGTGTGGCTC_T1_hash1	3.64364	-0.924935	T1_hash1	4308	1896	0.00719591	hash1	T1_ctrl	ACTTACTGTGTGGCTC_T1_hash1	T	batch2	NK_Isg15
ACTTACTTCCTTGCCA_T1_hash1	-0.612558	-5.71593	T1_hash1	17325	4157	0.0104473	hash1	T1_ctrl	ACTTACTTCCTTGCCA_T1_hash1	T	batch2	CD8_proliferation
ACTTACTTCGGTCCGA_T1_hash5	6.40115	-0.350944	T1_hash5	4708	2086	0.0157179	hash5	T1_ctrl	ACTTACTTCGGTCCGA_T1_hash5	T	batch2	NK_Spp1
ACTTGTTAGCCCAACC_T1_hash1	-7.32747	-6.6591	T1_hash1	5738	2182	0.00888811	hash1	T1_ctrl	ACTTGTTAGCCCAACC_T1_hash1	T	batch2	CD8_Ccl5
ACTTGTTAGTCGATAA_T1_hash3	-7.81976	-0.61363	T1_hash3	2148	1302	0.00698324	hash3	T1_ctrl	ACTTGTTAGTCGATAA_T1_hash3	T	batch2	CD4_Treg
ACTTGTTCAAGCCGTC_T1_hash1	3.1321	-2.64254	T1_hash1	20312	4397	0.0151635	hash1	T1_ctrl	ACTTGTTCAAGCCGTC_T1_hash1	T	batch2	NK_proliferation
ACTTGTTCACGTCAGC_T1_hash3	-7.81385	0.0307631	T1_hash3	8298	3233	0.0237407	hash3	T1_ctrl	ACTTGTTCACGTCAGC_T1_hash3	T	batch2	CD4_Treg
ACTTGTTCAGCAGTTT_T1_hash1	4.06463	-2.14815	T1_hash1	17471	4460	0.0123633	hash1	T1_ctrl	ACTTGTTCAGCAGTTT_T1_hash1	T	batch2	NK_proliferation
ACTTGTTCATCCCATC_T1_hash2	4.89908	-1.81464	T1_hash2	9992	3116	0.0070056	hash2	T1_ctrl	ACTTGTTCATCCCATC_T1_hash2	T	batch2	NK_proliferation
ACTTGTTCATCCTTGC_T1_hash3	-6.58859	1.20281	T1_hash3	2847	1603	0.0421496	hash3	T1_ctrl	ACTTGTTCATCCTTGC_T1_hash3	T	batch2	CD4_Treg
ACTTGTTGTATCAGTC_T1_hash1	-6.38125	2.24961	T1_hash1	5278	2230	0.0107995	hash1	T1_ctrl	ACTTGTTGTATCAGTC_T1_hash1	T	batch2	CD4_memory
ACTTGTTGTCTCGTTC_T1_hash3	-6.37613	0.492427	T1_hash3	2341	1307	0.0106792	hash3	T1_ctrl	ACTTGTTGTCTCGTTC_T1_hash3	T	batch2	CD4_Treg
ACTTGTTTCAATAAGG_T1_hash5	-7.6833	-7.43021	T1_hash5	7489	2677	0.0162906	hash5	T1_ctrl	ACTTGTTTCAATAAGG_T1_hash5	T	batch2	CD8_Ccl5
ACTTGTTTCACGCATA_T1_hash2	3.54218	-0.383062	T1_hash2	6461	2713	0.0125368	hash2	T1_ctrl	ACTTGTTTCACGCATA_T1_hash2	T	batch2	NK_Isg15
ACTTGTTTCCCAACGG_T1_hash3	5.05942	1.83393	T1_hash3	14617	3826	0.0111514	hash3	T1_ctrl	ACTTGTTTCCCAACGG_T1_hash3	T	batch2	NK_Spp1
ACTTGTTTCGATCCCT_T1_hash2	3.09957	-1.47494	T1_hash2	10716	3448	0.0137178	hash2	T1_ctrl	ACTTGTTTCGATCCCT_T1_hash2	T	batch2	NK_Isg15
ACTTGTTTCGGCGCAT_T1_hash1	-7.84946	-7.33342	T1_hash1	7715	2703	0.0163318	hash1	T1_ctrl	ACTTGTTTCGGCGCAT_T1_hash1	T	batch2	CD8_Ccl5
ACTTGTTTCTCCGGTT_T1_hash4	-3.23599	5.06911	T1_hash4	4964	1747	0.022361	hash4	T1_ctrl	ACTTGTTTCTCCGGTT_T1_hash4	T	batch2	CD8_Il7r
ACTTTCAAGAATTCCC_T1_hash5	4.75696	-1.72707	T1_hash5	10972	3248	0.0144914	hash5	T1_ctrl	ACTTTCAAGAATTCCC_T1_hash5	T	batch2	NK_proliferation
ACTTTCAAGCTCCCAG_T1_hash1	-7.22316	0.885128	T1_hash1	3861	1606	0.012432	hash1	T1_ctrl	ACTTTCAAGCTCCCAG_T1_hash1	T	batch2	CD4_Treg
ACTTTCAAGTGGGTTG_T1_hash2	8.9116	-1.40285	T1_hash2	2770	1520	0.00758123	hash2	T1_ctrl	ACTTTCAAGTGGGTTG_T1_hash2	T	batch2	NK_Ccl5
ACTTTCACAGCTGGCT_T1_hash2	2.05978	-3.3085	T1_hash2	4459	2372	0.0435075	hash2	T1_ctrl	ACTTTCACAGCTGGCT_T1_hash2	T	batch2	NK_proliferation
ACTTTCACATTAACCG_T1_hash2	-8.00703	-6.13396	T1_hash2	6070	2428	0.0136738	hash2	T1_ctrl	ACTTTCACATTAACCG_T1_hash2	T	batch2	CD8_Ccl5
ACTTTCATCAGGTAAA_T1_hash2	5.43557	1.93952	T1_hash2	12034	3493	0.0145421	hash2	T1_ctrl	ACTTTCATCAGGTAAA_T1_hash2	T	batch2	NK_Spp1
ACTTTCATCCGCGCAA_T1_hash1	8.40115	-0.780018	T1_hash1	7366	2663	0.0142547	hash1	T1_ctrl	ACTTTCATCCGCGCAA_T1_hash1	T	batch2	NK_Ccl5
ACTTTCATCGTACGGC_T1_hash5	-5.96621	-7.20276	T1_hash5	10746	3364	0.0227061	hash5	T1_ctrl	ACTTTCATCGTACGGC_T1_hash5	T	batch2	CD8_Ccl5
ACTTTCATCTGAGTGT_T1_hash3	-4.04104	-6.52792	T1_hash3	18231	4477	0.0193626	hash3	T1_ctrl	ACTTTCATCTGAGTGT_T1_hash3	T	batch2	CD8_proliferation
AGAATAGAGCTAACAA_T1_hash5	4.04294	1.62394	T1_hash5	6331	2556	0.026852	hash5	T1_ctrl	AGAATAGAGCTAACAA_T1_hash5	T	batch2	NK_Cd226
AGAATAGAGTGTACTC_T1_hash5	8.46857	-2.22719	T1_hash5	3181	1617	0.0113172	hash5	T1_ctrl	AGAATAGAGTGTACTC_T1_hash5	T	batch2	NK_Ccl5
AGAATAGAGTTCCACA_T1_hash2	2.30505	2.19212	T1_hash2	4411	2001	0.0113353	hash2	T1_ctrl	AGAATAGAGTTCCACA_T1_hash2	T	batch2	NK_Cd226
AGAATAGGTCTAACGT_T1_hash2	6.47638	0.341141	T1_hash2	5560	1992	0.0152878	hash2	T1_ctrl	AGAATAGGTCTAACGT_T1_hash2	T	batch2	NK_Spp1
AGAATAGGTTCGGGCT_T1_hash2	-8.01562	1.05354	T1_hash2	7437	2830	0.0115638	hash2	T1_ctrl	AGAATAGGTTCGGGCT_T1_hash2	T	batch2	CD4_Treg
AGAATAGTCCATGCTC_T1_hash2	-7.46789	-6.36797	T1_hash2	9193	3051	0.00826716	hash2	T1_ctrl	AGAATAGTCCATGCTC_T1_hash2	T	batch2	CD8_Ccl5
AGAATAGTCGGAAACG_T1_hash4	-5.86872	2.01232	T1_hash4	3729	1646	0.0123357	hash4	T1_ctrl	AGAATAGTCGGAAACG_T1_hash4	T	batch2	CD4_memory
AGACGTTAGAATGTTG_T1_hash1	5.56158	-1.62112	T1_hash1	14619	4354	0.0378275	hash1	T1_ctrl	AGACGTTAGAATGTTG_T1_hash1	T	batch2	NK_Ccl5
AGACGTTAGGCAAAGA_T1_hash2	8.96457	-0.243572	T1_hash2	4361	1778	0.0087136	hash2	T1_ctrl	AGACGTTAGGCAAAGA_T1_hash2	T	batch2	NK_Hspa1a
AGACGTTAGTGCCAGA_T1_hash3	-7.13385	-4.63021	T1_hash3	9050	2984	0.0140331	hash3	T1_ctrl	AGACGTTAGTGCCAGA_T1_hash3	T	batch2	CD8_Ccr7
AGACGTTCACAACGCC_T1_hash4	-7.59366	-6.50405	T1_hash4	8564	2744	0.0238206	hash4	T1_ctrl	AGACGTTCACAACGCC_T1_hash4	T	batch2	CD8_Ccl5
AGACGTTCATACGCCG_T1_hash2	-7.57026	-4.3244	T1_hash2	6493	2257	0.0204836	hash2	T1_ctrl	AGACGTTCATACGCCG_T1_hash2	T	batch2	CD8_Ccr7
AGACGTTCATACTACG_T1_hash2	7.85961	-0.146951	T1_hash2	4115	1940	0.00996355	hash2	T1_ctrl	AGACGTTCATACTACG_T1_hash2	T	batch2	NK_Ccl5
AGACGTTCATCAGTAC_T1_hash1	4.76802	1.20263	T1_hash1	12296	3842	0.0185426	hash1	T1_ctrl	AGACGTTCATCAGTAC_T1_hash1	T	batch2	NK_Spp1
AGACGTTGTGTTGGGA_T1_hash4	-7.43363	-7.70447	T1_hash4	2548	1235	0.022763	hash4	T1_ctrl	AGACGTTGTGTTGGGA_T1_hash4	T	batch2	CD8_Ccl5
AGACGTTGTTCAGTAC_T1_hash4	5.66925	2.20667	T1_hash4	9250	3019	0.012	hash4	T1_ctrl	AGACGTTGTTCAGTAC_T1_hash4	T	batch2	NK_Spp1
AGACGTTTCCGTAGTA_T1_hash3	-5.17971	2.2013	T1_hash3	2764	1407	0.00759768	hash3	T1_ctrl	AGACGTTTCCGTAGTA_T1_hash3	T	batch2	CD4_memory
AGACGTTTCCTCCTAG_T1_hash2	-4.90957	-3.3604	T1_hash2	2628	1644	0.0494673	hash2	T1_ctrl	AGACGTTTCCTCCTAG_T1_hash2	T	batch2	CD8_Itgav
AGACGTTTCTACTTAC_T1_hash2	3.83227	-1.63932	T1_hash2	13433	3950	0.0195786	hash2	T1_ctrl	AGACGTTTCTACTTAC_T1_hash2	T	batch2	NK_proliferation
AGAGCGAAGGACAGAA_T1_hash2	-7.77297	-6.09576	T1_hash2	10137	3030	0.0212094	hash2	T1_ctrl	AGAGCGAAGGACAGAA_T1_hash2	T	batch2	CD8_Ccl5
AGAGCGACAATTGCTG_T1_hash3	-8.78655	-5.3669	T1_hash3	7823	2523	0.0213473	hash3	T1_ctrl	AGAGCGACAATTGCTG_T1_hash3	T	batch2	CD8_Ccl5
AGAGCGACACGTGAGA_T1_hash1	-4.00835	2.3532	T1_hash1	3841	1841	0.00755012	hash1	T1_ctrl	AGAGCGACACGTGAGA_T1_hash1	T	batch2	CD3_DN
AGAGCGACAGCCAATT_T1_hash5	-0.554869	-4.53696	T1_hash5	13986	4029	0.0206635	hash5	T1_ctrl	AGAGCGACAGCCAATT_T1_hash5	T	batch2	NK_proliferation
AGAGCGACAGGGTATG_T1_hash3	-7.55085	-7.31564	T1_hash3	5833	2409	0.0149151	hash3	T1_ctrl	AGAGCGACAGGGTATG_T1_hash3	T	batch2	CD8_Ccl5
AGAGCGAGTTCAGACT_T1_hash2	7.95582	-0.902768	T1_hash2	3968	1870	0.00831653	hash2	T1_ctrl	AGAGCGAGTTCAGACT_T1_hash2	T	batch2	NK_Ccl5
AGAGCGATCTCTGAGA_T1_hash2	6.95192	1.75877	T1_hash2	10966	3174	0.015776	hash2	T1_ctrl	AGAGCGATCTCTGAGA_T1_hash2	T	batch2	NK_Spp1
AGAGCGATCTTGCATT_T1_hash1	3.64576	0.119272	T1_hash1	5519	2332	0.0125023	hash1	T1_ctrl	AGAGCGATCTTGCATT_T1_hash1	T	batch2	NK_Isg15
AGAGCTTAGAGCTATA_T1_hash4	-6.86853	-7.19698	T1_hash4	10437	3202	0.0192584	hash4	T1_ctrl	AGAGCTTAGAGCTATA_T1_hash4	T	batch2	CD8_Ccl5
AGAGCTTAGGCCCTTG_T1_hash5	-8.13997	-6.63461	T1_hash5	6084	2416	0.013478	hash5	T1_ctrl	AGAGCTTAGGCCCTTG_T1_hash5	T	batch2	CD8_Ccl5
AGAGCTTAGTCATCCA_T1_hash2	8.10929	3.40044	T1_hash2	8074	1842	0.00235323	hash2	T1_ctrl	AGAGCTTAGTCATCCA_T1_hash2	T	batch2	NK_Spp1
AGAGCTTCAACTTGAC_T1_hash2	6.1653	2.48945	T1_hash2	12714	3499	0.0128205	hash2	T1_ctrl	AGAGCTTCAACTTGAC_T1_hash2	T	batch2	NK_Spp1
AGAGCTTGTTACGGAG_T1_hash1	1.73817	-4.43865	T1_hash1	8096	2630	0.0311265	hash1	T1_ctrl	AGAGCTTGTTACGGAG_T1_hash1	T	batch2	NK_proliferation
AGAGCTTGTTATGCGT_T1_hash5	-6.44469	-7.23806	T1_hash5	12140	3339	0.0137562	hash5	T1_ctrl	AGAGCTTGTTATGCGT_T1_hash5	T	batch2	CD8_Ccl5
AGAGCTTTCAAGAAGT_T1_hash3	-7.07259	-3.32991	T1_hash3	8169	2646	0.0172604	hash3	T1_ctrl	AGAGCTTTCAAGAAGT_T1_hash3	T	batch2	CD8_Ccr7
AGAGTGGAGAAACGCC_T1_hash5	0.942486	-5.05361	T1_hash5	22426	4598	0.00909658	hash5	T1_ctrl	AGAGTGGAGAAACGCC_T1_hash5	T	batch2	NK_proliferation
AGAGTGGAGACTGTAA_T1_hash3	-8.0694	3.40229	T1_hash3	4533	1879	0.00860357	hash3	T1_ctrl	AGAGTGGAGACTGTAA_T1_hash3	T	batch2	gd_T
AGAGTGGAGAGTGAGA_T1_hash1	4.26463	-2.47504	T1_hash1	11485	3366	0.0118415	hash1	T1_ctrl	AGAGTGGAGAGTGAGA_T1_hash1	T	batch2	NK_proliferation
AGAGTGGAGTGCCAGA_T1_hash1	7.87675	-2.65937	T1_hash1	1940	1063	0.00979381	hash1	T1_ctrl	AGAGTGGAGTGCCAGA_T1_hash1	T	batch2	NK_Ccl5
AGAGTGGCATCGATTG_T1_hash3	8.62388	-2.92005	T1_hash3	5609	2298	0.0153325	hash3	T1_ctrl	AGAGTGGCATCGATTG_T1_hash3	T	batch2	NK_Ccl5
AGAGTGGGTCGCGAAA_T1_hash1	4.58443	-2.42879	T1_hash1	8018	2637	0.00748316	hash1	T1_ctrl	AGAGTGGGTCGCGAAA_T1_hash1	T	batch2	NK_proliferation
AGAGTGGGTCTGCGGT_T1_hash3	-7.42043	-0.372606	T1_hash3	2004	1209	0.00698603	hash3	T1_ctrl	AGAGTGGGTCTGCGGT_T1_hash3	T	batch2	CD4_Treg
AGAGTGGGTGGCTCCA_T1_hash5	8.97688	-2.3231	T1_hash5	3297	1707	0.0127389	hash5	T1_ctrl	AGAGTGGGTGGCTCCA_T1_hash5	T	batch2	NK_Ccl5
AGAGTGGTCAAACCAC_T1_hash1	3.84287	-2.75727	T1_hash1	13892	3907	0.00957386	hash1	T1_ctrl	AGAGTGGTCAAACCAC_T1_hash1	T	batch2	NK_proliferation
AGAGTGGTCCAAGCCG_T1_hash1	-1.55026	3.30784	T1_hash1	4776	2111	0.0240787	hash1	T1_ctrl	AGAGTGGTCCAAGCCG_T1_hash1	T	batch2	CD3_DN
AGATCTGAGATGGGTC_T1_hash1	3.50001	-0.733703	T1_hash1	11792	3299	0.0102612	hash1	T1_ctrl	AGATCTGAGATGGGTC_T1_hash1	T	batch2	NK_Isg15
AGATCTGAGATGTGGC_T1_hash5	-4.60624	0.943611	T1_hash5	2201	1423	0.026806	hash5	T1_ctrl	AGATCTGAGATGTGGC_T1_hash5	T	batch2	CD4_memory
AGATCTGAGCTGAACG_T1_hash1	8.45279	-0.299444	T1_hash1	3468	1800	0.00576701	hash1	T1_ctrl	AGATCTGAGCTGAACG_T1_hash1	T	batch2	NK_Ccl5
AGATCTGAGGCTAGGT_T1_hash1	-8.32185	0.524374	T1_hash1	8355	3039	0.0152005	hash1	T1_ctrl	AGATCTGAGGCTAGGT_T1_hash1	T	batch2	CD4_Treg
AGATCTGAGTGTACGG_T1_hash5	-6.36308	-2.68764	T1_hash5	2173	1483	0.0492407	hash5	T1_ctrl	AGATCTGAGTGTACGG_T1_hash5	T	batch2	CD4_memory
AGATCTGCAGCGTCCA_T1_hash5	7.98894	-1.70931	T1_hash5	3964	1987	0.00605449	hash5	T1_ctrl	AGATCTGCAGCGTCCA_T1_hash5	T	batch2	NK_Ccl5
AGATCTGGTGTTTGTG_T1_hash2	6.00684	-2.5528	T1_hash2	4777	2106	0.0144442	hash2	T1_ctrl	AGATCTGGTGTTTGTG_T1_hash2	T	batch2	NK_Ccl5
AGATCTGTCCACGTGG_T1_hash3	-6.83238	1.31752	T1_hash3	4424	2146	0.00655515	hash3	T1_ctrl	AGATCTGTCCACGTGG_T1_hash3	T	batch2	CD4_Treg
AGATCTGTCTCCCTGA_T1_hash4	2.92687	1.20239	T1_hash4	7892	2667	0.013558	hash4	T1_ctrl	AGATCTGTCTCCCTGA_T1_hash4	T	batch2	NK_Cd226
AGATCTGTCTTGTATC_T1_hash5	6.26077	2.15878	T1_hash5	11600	3306	0.0184483	hash5	T1_ctrl	AGATCTGTCTTGTATC_T1_hash5	T	batch2	NK_Spp1
AGATTGCAGAATCTCC_T1_hash3	7.70418	-1.36513	T1_hash3	5926	2386	0.0077624	hash3	T1_ctrl	AGATTGCAGAATCTCC_T1_hash3	T	batch2	NK_Ccl5
AGATTGCCACAGGCCT_T1_Negative	6.65206	0.986963	T1_Negative	6487	2357	0.0106367	Negative	T1_ctrl	AGATTGCCACAGGCCT_T1_Negative	T	batch2	NK_Spp1
AGATTGCCACAGTCGC_T1_hash3	-2.88305	1.4131	T1_hash3	11976	3095	0.010521	hash3	T1_ctrl	AGATTGCCACAGTCGC_T1_hash3	T	batch2	CD3_DN
AGATTGCGTACCGTTA_T1_hash1	2.69095	-2.08247	T1_hash1	20094	4537	0.0142829	hash1	T1_ctrl	AGATTGCGTACCGTTA_T1_hash1	T	batch2	NK_proliferation
AGATTGCGTCGGATCC_T1_hash5	-7.30472	-4.71838	T1_hash5	6782	2355	0.00737246	hash5	T1_ctrl	AGATTGCGTCGGATCC_T1_hash5	T	batch2	CD8_Ccr7
AGATTGCGTTTGTGTG_T1_hash5	-8.96004	3.5472	T1_hash5	6812	2345	0.00968878	hash5	T1_ctrl	AGATTGCGTTTGTGTG_T1_hash5	T	batch2	gd_T
AGATTGCTCAACACCA_T1_hash1	5.47076	3.31142	T1_hash1	19222	4348	0.0160233	hash1	T1_ctrl	AGATTGCTCAACACCA_T1_hash1	T	batch2	NK_Spp1
AGATTGCTCCGTCATC_T1_hash1	3.31459	-3.06415	T1_hash1	15843	4064	0.0147699	hash1	T1_ctrl	AGATTGCTCCGTCATC_T1_hash1	T	batch2	NK_proliferation
AGATTGCTCGCTGATA_T1_hash4	-7.33238	0.981749	T1_hash4	3580	1703	0.0142458	hash4	T1_ctrl	AGATTGCTCGCTGATA_T1_hash4	T	batch2	CD4_Treg
AGCAGCCAGGCAGGTT_T1_hash1	-1.4946	-6.86464	T1_hash1	14239	3721	0.0246506	hash1	T1_ctrl	AGCAGCCAGGCAGGTT_T1_hash1	T	batch2	CD8_proliferation
AGCAGCCAGGCAGTCA_T1_hash5	5.52606	3.33449	T1_hash5	20325	4425	0.0168758	hash5	T1_ctrl	AGCAGCCAGGCAGTCA_T1_hash5	T	batch2	NK_Spp1
AGCAGCCCAAGCCTAT_T1_hash2	-7.02062	-5.21593	T1_hash2	17959	3809	0.0104683	hash2	T1_ctrl	AGCAGCCCAAGCCTAT_T1_hash2	T	batch2	CD8_Ccl5
AGCAGCCCAATAAGCA_T1_hash1	-7.10968	-5.49076	T1_hash1	6172	2269	0.0127997	hash1	T1_ctrl	AGCAGCCCAATAAGCA_T1_hash1	T	batch2	CD8_Ccl5
AGCAGCCCACCCTATC_T1_Negative	-8.22758	-5.73721	T1_Negative	1793	962	0.0317903	Negative	T1_ctrl	AGCAGCCCACCCTATC_T1_Negative	T	batch2	CD8_Ccl5
AGCAGCCCACGCATCG_T1_hash2	4.20942	-2.77842	T1_hash2	13493	3835	0.0179352	hash2	T1_ctrl	AGCAGCCCACGCATCG_T1_hash2	T	batch2	NK_proliferation
AGCAGCCCAGTCTTCC_T1_hash1	-2.34469	-7.04685	T1_hash1	19382	4886	0.0139305	hash1	T1_ctrl	AGCAGCCCAGTCTTCC_T1_hash1	T	batch2	CD8_proliferation
AGCAGCCCATCTCGCT_T1_hash3	8.66144	-3.33095	T1_hash3	2425	1369	0.0123711	hash3	T1_ctrl	AGCAGCCCATCTCGCT_T1_hash3	T	batch2	NK_Ccl5
AGCAGCCCATGCAACT_T1_hash3	7.90774	-2.78218	T1_hash3	5331	2052	0.00619021	hash3	T1_ctrl	AGCAGCCCATGCAACT_T1_hash3	T	batch2	NK_Ccl5
AGCAGCCCATGGTTGT_T1_hash4	-1.80046	-6.71543	T1_hash4	21351	4596	0.0170484	hash4	T1_ctrl	AGCAGCCCATGGTTGT_T1_hash4	T	batch2	CD8_proliferation
AGCAGCCCATTCACTT_T1_hash5	5.18159	-1.96136	T1_hash5	9039	2689	0.0121695	hash5	T1_ctrl	AGCAGCCCATTCACTT_T1_hash5	T	batch2	NK_Ccl5
AGCAGCCCATTCTCAT_T1_hash3	-7.16407	-7.74141	T1_hash3	3845	1644	0.0452536	hash3	T1_ctrl	AGCAGCCCATTCTCAT_T1_hash3	T	batch2	CD8_Ccl5
AGCAGCCGTGTTAAGA_T1_hash1	3.61785	-0.527016	T1_hash1	6763	2446	0.00842821	hash1	T1_ctrl	AGCAGCCGTGTTAAGA_T1_hash1	T	batch2	NK_Isg15
AGCAGCCGTTATCGGT_T1_hash2	-8.10181	-0.356406	T1_hash2	3560	2015	0.0412921	hash2	T1_ctrl	AGCAGCCGTTATCGGT_T1_hash2	T	batch2	CD4_Treg
AGCAGCCGTTTCGCTC_T1_hash5	-7.39927	1.15016	T1_hash5	10903	3122	0.0261396	hash5	T1_ctrl	AGCAGCCGTTTCGCTC_T1_hash5	T	batch2	CD4_Treg
AGCAGCCTCCACTCCA_T1_hash2	0.361777	-2.35802	T1_hash2	15382	4030	0.0195683	hash2	T1_ctrl	AGCAGCCTCCACTCCA_T1_hash2	T	batch2	NK_proliferation
AGCAGCCTCCATTCTA_T1_hash1	1.01099	-5.16679	T1_hash1	19964	4891	0.0137748	hash1	T1_ctrl	AGCAGCCTCCATTCTA_T1_hash1	T	batch2	NK_proliferation
AGCAGCCTCGTGACAT_T1_hash3	-8.25028	0.335483	T1_hash3	6374	2264	0.0127079	hash3	T1_ctrl	AGCAGCCTCGTGACAT_T1_hash3	T	batch2	CD4_Treg
AGCAGCCTCGTTACAG_T1_hash1	-7.46388	-6.4943	T1_hash1	8724	2881	0.0087116	hash1	T1_ctrl	AGCAGCCTCGTTACAG_T1_hash1	T	batch2	CD8_Ccl5
AGCAGCCTCTGCAGTA_T1_hash1	-8.0943	-5.79265	T1_hash1	9923	3284	0.0212637	hash1	T1_ctrl	AGCAGCCTCTGCAGTA_T1_hash1	T	batch2	CD8_Ccl5
AGCAGCCTCTTTACGT_T1_hash2	-6.71645	-5.65598	T1_hash2	6189	2064	0.0122799	hash2	T1_ctrl	AGCAGCCTCTTTACGT_T1_hash2	T	batch2	CD8_Ccl5
AGCATACAGGGATGGG_T1_hash5	-5.88594	2.34714	T1_hash5	5650	2245	0.0123894	hash5	T1_ctrl	AGCATACAGGGATGGG_T1_hash5	T	batch2	CD4_memory
AGCATACCAAACGCGA_T1_hash3	6.14481	-0.268683	T1_hash3	6071	2233	0.0171306	hash3	T1_ctrl	AGCATACCAAACGCGA_T1_hash3	T	batch2	NK_Ccl5
AGCATACCAAGTTAAG_T1_hash2	8.29378	-3.28595	T1_hash2	2853	1521	0.00911321	hash2	T1_ctrl	AGCATACCAAGTTAAG_T1_hash2	T	batch2	NK_Ccl5
AGCATACCATGACGGA_T1_hash1	2.96872	1.65374	T1_hash1	15750	3946	0.00984127	hash1	T1_ctrl	AGCATACCATGACGGA_T1_hash1	T	batch2	NK_Cd226
AGCATACGTATGAATG_T1_hash1	7.0462	1.44416	T1_hash1	9728	3092	0.0338199	hash1	T1_ctrl	AGCATACGTATGAATG_T1_hash1	T	batch2	NK_Spp1
AGCATACGTGCCTGTG_T1_hash5	-7.77883	-6.072	T1_hash5	11603	3393	0.00939412	hash5	T1_ctrl	AGCATACGTGCCTGTG_T1_hash5	T	batch2	CD8_Ccl5
AGCCTAAAGCCCAATT_T1_hash5	6.1669	-1.57966	T1_hash5	4267	1652	0.0456996	hash5	T1_ctrl	AGCCTAAAGCCCAATT_T1_hash5	T	batch2	NK_Ccl5
AGCCTAAAGGAATGGA_T1_hash2	-7.81302	-4.54796	T1_hash2	11841	3339	0.0204375	hash2	T1_ctrl	AGCCTAAAGGAATGGA_T1_hash2	T	batch2	CD8_Ccl5
AGCCTAACAATCACAC_T1_hash2	-3.35664	3.54568	T1_hash2	16420	4095	0.0194275	hash2	T1_ctrl	AGCCTAACAATCACAC_T1_hash2	T	batch2	CD8_Il7r
AGCCTAACACCAGCAC_T1_hash2	-6.9634	-5.58552	T1_hash2	14999	3972	0.0184012	hash2	T1_ctrl	AGCCTAACACCAGCAC_T1_hash2	T	batch2	CD8_Ccl5
AGCCTAACAGTAAGCG_T1_hash1	3.80493	0.593949	T1_hash1	12285	3395	0.00944241	hash1	T1_ctrl	AGCCTAACAGTAAGCG_T1_hash1	T	batch2	NK_Isg15
AGCCTAACATACAGCT_T1_hash3	-7.53526	-7.82735	T1_hash3	6374	2392	0.015375	hash3	T1_ctrl	AGCCTAACATACAGCT_T1_hash3	T	batch2	CD8_Ccl5
AGCCTAAGTAACGACG_T1_hash4	-6.99323	1.3264	T1_hash4	7416	2869	0.0149676	hash4	T1_ctrl	AGCCTAAGTAACGACG_T1_hash4	T	batch2	CD4_Treg
AGCCTAAGTCATGCAT_T1_hash3	-7.55752	0.980926	T1_hash3	2802	1550	0.0121342	hash3	T1_ctrl	AGCCTAAGTCATGCAT_T1_hash3	T	batch2	CD4_Treg
AGCCTAATCAGTTCGA_T1_hash1	-6.45135	-3.76986	T1_hash1	23413	5049	0.014949	hash1	T1_ctrl	AGCCTAATCAGTTCGA_T1_hash1	T	batch2	CD8_Ccr7
AGCCTAATCCGTCATC_T1_hash4	-3.91434	-6.80694	T1_hash4	15177	4170	0.0167359	hash4	T1_ctrl	AGCCTAATCCGTCATC_T1_hash4	T	batch2	CD8_proliferation
AGCGGTCAGCGGATCA_T1_hash4	8.09941	-1.31368	T1_hash4	3642	1704	0.0101593	hash4	T1_ctrl	AGCGGTCAGCGGATCA_T1_hash4	T	batch2	NK_Ccl5
AGCGGTCAGCGTAGTG_T1_hash3	-6.62762	-6.93232	T1_hash3	7814	2765	0.0136934	hash3	T1_ctrl	AGCGGTCAGCGTAGTG_T1_hash3	T	batch2	CD8_Ccl5
AGCGGTCAGTACATGA_T1_hash3	-1.75817	3.65278	T1_hash3	5956	2284	0.0228341	hash3	T1_ctrl	AGCGGTCAGTACATGA_T1_hash3	T	batch2	CD3_DN
AGCGGTCAGTGAAGAG_T1_hash2	-3.64952	-5.27677	T1_hash2	9447	2844	0.0115381	hash2	T1_ctrl	AGCGGTCAGTGAAGAG_T1_hash2	T	batch2	CD8_proliferation
AGCGGTCCAGCGATCC_T1_hash3	-8.35856	3.95811	T1_hash3	12759	3412	0.0184967	hash3	T1_ctrl	AGCGGTCCAGCGATCC_T1_hash3	T	batch2	gd_T
AGCGGTCCAGTAGAGC_T1_hash1	3.08303	-3.51985	T1_hash1	15500	4012	0.0227742	hash1	T1_ctrl	AGCGGTCCAGTAGAGC_T1_hash1	T	batch2	NK_proliferation
AGCGGTCGTAGCTTGT_T1_hash2	7.95176	-0.171716	T1_hash2	2661	1624	0.0236753	hash2	T1_ctrl	AGCGGTCGTAGCTTGT_T1_hash2	T	batch2	NK_others
AGCGGTCGTCTCTTTA_T1_hash4	-8.15943	-5.23413	T1_hash4	4810	1855	0.0149688	hash4	T1_ctrl	AGCGGTCGTCTCTTTA_T1_hash4	T	batch2	CD8_Ccl5
AGCGGTCGTTCAGTAC_T1_hash5	-7.78791	0.526912	T1_hash5	1513	962	0.0132188	hash5	T1_ctrl	AGCGGTCGTTCAGTAC_T1_hash5	T	batch2	CD4_Treg
AGCGGTCTCATGTCCC_T1_hash1	-5.79397	-4.94533	T1_hash1	3945	1720	0.0144487	hash1	T1_ctrl	AGCGGTCTCATGTCCC_T1_hash1	T	batch2	CD8_Ccl5
AGCGGTCTCCTTGACC_T1_hash5	-7.96096	-7.31335	T1_hash5	6128	2385	0.0115862	hash5	T1_ctrl	AGCGGTCTCCTTGACC_T1_hash5	T	batch2	CD8_Ccl5
AGCGTATAGCACACAG_T1_hash1	-2.81775	2.6208	T1_hash1	7161	2374	0.0157799	hash1	T1_ctrl	AGCGTATAGCACACAG_T1_hash1	T	batch2	CD8_Gzmk
AGCGTATAGGACATTA_T1_hash1	5.86656	3.2442	T1_hash1	17485	4205	0.0126966	hash1	T1_ctrl	AGCGTATAGGACATTA_T1_hash1	T	batch2	NK_Spp1
AGCGTATCACTGTGTA_T1_hash1	5.18554	-2.42564	T1_hash1	8874	2993	0.011945	hash1	T1_ctrl	AGCGTATCACTGTGTA_T1_hash1	T	batch2	NK_Ccl5
AGCGTATCACTTACGA_T1_hash1	3.87758	2.38973	T1_hash1	10478	3510	0.0149838	hash1	T1_ctrl	AGCGTATCACTTACGA_T1_hash1	T	batch2	NK_Cd226
AGCGTATCAGCCTTGG_T1_hash5	7.84645	1.01806	T1_hash5	8175	2554	0.0124771	hash5	T1_ctrl	AGCGTATCAGCCTTGG_T1_hash5	T	batch2	NK_Spp1
AGCGTATCATGTTGAC_T1_hash1	9.11439	0.448773	T1_hash1	2616	1428	0.00611621	hash1	T1_ctrl	AGCGTATCATGTTGAC_T1_hash1	T	batch2	NK_Hspa1a
AGCGTATTCTGGGCCA_T1_hash5	6.85872	-2.43941	T1_hash5	4788	2177	0.0142022	hash5	T1_ctrl	AGCGTATTCTGGGCCA_T1_hash5	T	batch2	NK_Ccl5
AGCGTCGCATTGGCGC_T1_hash5	4.33045	-2.87174	T1_hash5	10456	3033	0.00755547	hash5	T1_ctrl	AGCGTCGCATTGGCGC_T1_hash5	T	batch2	NK_proliferation
AGCGTCGGTCAGTGGA_T1_hash3	-1.98894	-6.7941	T1_hash3	5184	2130	0.0185185	hash3	T1_ctrl	AGCGTCGGTCAGTGGA_T1_hash3	T	batch2	CD8_proliferation
AGCGTCGTCCAAATGC_T1_Negative	8.57966	0.444874	T1_Negative	1675	900	0.0161194	Negative	T1_ctrl	AGCGTCGTCCAAATGC_T1_Negative	T	batch2	NK_Ccl5
AGCTCCTAGATCTGAA_T1_hash2	-8.37548	0.660716	T1_hash2	2754	1459	0.00798838	hash2	T1_ctrl	AGCTCCTAGATCTGAA_T1_hash2	T	batch2	CD4_Treg
AGCTCCTAGCAATATG_T1_hash5	7.94381	-2.52692	T1_hash5	5047	2285	0.0162473	hash5	T1_ctrl	AGCTCCTAGCAATATG_T1_hash5	T	batch2	NK_Ccl5
AGCTCCTAGGGTGTGT_T1_hash3	4.14129	-0.854018	T1_hash3	19552	4681	0.0100245	hash3	T1_ctrl	AGCTCCTAGGGTGTGT_T1_hash3	T	batch2	NK_proliferation
AGCTCCTAGGTAGCCA_T1_hash5	3.58615	-2.56879	T1_hash5	18341	4573	0.0299875	hash5	T1_ctrl	AGCTCCTAGGTAGCCA_T1_hash5	T	batch2	NK_proliferation
AGCTCCTAGTCCATAC_T1_hash5	-5.73967	6.5397	T1_hash5	6242	2072	0.0224287	hash5	T1_ctrl	AGCTCCTAGTCCATAC_T1_hash5	T	batch2	CD4_Il7r
AGCTCCTCACTCGACG_T1_hash4	6.08109	-2.0947	T1_hash4	5971	2457	0.0150729	hash4	T1_ctrl	AGCTCCTCACTCGACG_T1_hash4	T	batch2	NK_Ccl5
AGCTCCTGTCTAGTGT_T1_hash2	6.53633	-1.46796	T1_hash2	6683	2526	0.0071824	hash2	T1_ctrl	AGCTCCTGTCTAGTGT_T1_hash2	T	batch2	NK_Ccl5
AGCTCCTGTGAGTGAC_T1_hash3	3.08259	-2.32828	T1_hash3	14300	4031	0.0112587	hash3	T1_ctrl	AGCTCCTGTGAGTGAC_T1_hash3	T	batch2	NK_proliferation
AGCTCCTTCTGAGGGA_T1_hash1	4.23607	-1.40512	T1_hash1	17374	4450	0.00984229	hash1	T1_ctrl	AGCTCCTTCTGAGGGA_T1_hash1	T	batch2	NK_proliferation
AGCTCCTTCTGGTTCC_T1_hash3	-2.93178	-7.02348	T1_hash3	21043	4897	0.0191037	hash3	T1_ctrl	AGCTCCTTCTGGTTCC_T1_hash3	T	batch2	CD8_proliferation
AGCTCTCAGAGGGATA_T1_hash1	6.15189	0.607384	T1_hash1	4217	2264	0.0260849	hash1	T1_ctrl	AGCTCTCAGAGGGATA_T1_hash1	T	batch2	NK_others
AGCTCTCAGGCTAGGT_T1_hash2	-6.37355	-4.71043	T1_hash2	10653	3383	0.0146438	hash2	T1_ctrl	AGCTCTCAGGCTAGGT_T1_hash2	T	batch2	CD8_Ccr7
AGCTCTCCAAACGCGA_T1_hash3	6.15151	1.98268	T1_hash3	12075	3544	0.0084472	hash3	T1_ctrl	AGCTCTCCAAACGCGA_T1_hash3	T	batch2	NK_Spp1
AGCTCTCCACGAGGTA_T1_hash2	6.45992	-1.21218	T1_hash2	9458	2994	0.0112074	hash2	T1_ctrl	AGCTCTCCACGAGGTA_T1_hash2	T	batch2	NK_Ccl5
AGCTCTCCAGCAGTTT_T1_hash4	2.83879	1.50277	T1_hash4	17213	4599	0.0173125	hash4	T1_ctrl	AGCTCTCCAGCAGTTT_T1_hash4	T	batch2	CD4_memory
AGCTCTCCAGCCTATA_T1_hash5	-7.80392	-6.67947	T1_hash5	9258	3166	0.0205228	hash5	T1_ctrl	AGCTCTCCAGCCTATA_T1_hash5	T	batch2	CD8_Ccl5
AGCTCTCCAGTATGCT_T1_hash5	8.35515	-3.46769	T1_hash5	3818	1932	0.00523834	hash5	T1_ctrl	AGCTCTCCAGTATGCT_T1_hash5	T	batch2	NK_Ccl5
AGCTCTCCATACTCTT_T1_hash2	-4.51884	2.83262	T1_hash2	6640	2554	0.0158133	hash2	T1_ctrl	AGCTCTCCATACTCTT_T1_hash2	T	batch2	CD8_Gzmk
AGCTCTCGTAGCGTGA_T1_hash4	-6.64763	0.234593	T1_hash4	1823	1225	0.024136	hash4	T1_ctrl	AGCTCTCGTAGCGTGA_T1_hash4	T	batch2	CD4_Treg
AGCTCTCGTTCAGTAC_T1_hash5	-8.41571	-6.61678	T1_hash5	5073	2171	0.0143899	hash5	T1_ctrl	AGCTCTCGTTCAGTAC_T1_hash5	T	batch2	CD8_Ccl5
AGCTCTCTCCGGCACA_T1_hash3	7.79498	0.701251	T1_hash3	6965	2458	0.0113424	hash3	T1_ctrl	AGCTCTCTCCGGCACA_T1_hash3	T	batch2	NK_Ccl5
AGCTCTCTCTACGAGT_T1_hash3	4.99433	1.48979	T1_hash3	11793	3622	0.0111083	hash3	T1_ctrl	AGCTCTCTCTACGAGT_T1_hash3	T	batch2	NK_Spp1
AGCTTGAAGCCGTCGT_T1_hash2	-5.9349	2.13973	T1_hash2	2329	1202	0.0141692	hash2	T1_ctrl	AGCTTGAAGCCGTCGT_T1_hash2	T	batch2	CD4_memory
AGCTTGAAGCTTATCG_T1_hash1	-7.12663	-7.41691	T1_hash1	8364	3022	0.0125538	hash1	T1_ctrl	AGCTTGAAGCTTATCG_T1_hash1	T	batch2	CD8_Ccl5
AGCTTGAAGGTGATTA_T1_hash4	-4.29228	2.22787	T1_hash4	7211	2687	0.0198308	hash4	T1_ctrl	AGCTTGAAGGTGATTA_T1_hash4	T	batch2	CD8_Gzmk
AGCTTGAGTCATGCAT_T1_hash3	8.86628	-2.23353	T1_hash3	4024	1893	0.0082008	hash3	T1_ctrl	AGCTTGAGTCATGCAT_T1_hash3	T	batch2	NK_Ccl5
AGCTTGATCTCCAACC_T1_hash5	-6.98305	-7.25372	T1_hash5	8884	2906	0.016434	hash5	T1_ctrl	AGCTTGATCTCCAACC_T1_hash5	T	batch2	CD8_Ccl5
AGCTTGATCTCTAGGA_T1_hash3	1.69981	-4.55418	T1_hash3	7953	2642	0.0362127	hash3	T1_ctrl	AGCTTGATCTCTAGGA_T1_hash3	T	batch2	NK_proliferation
AGGCCACCAAGGTTCT_T1_hash1	5.89886	1.49387	T1_hash1	8921	3081	0.0255577	hash1	T1_ctrl	AGGCCACCAAGGTTCT_T1_hash1	T	batch2	NK_Spp1
AGGCCACCACTCTGTC_T1_hash2	8.63403	-2.81727	T1_hash2	3044	1635	0.00492773	hash2	T1_ctrl	AGGCCACCACTCTGTC_T1_hash2	T	batch2	NK_Ccl5
AGGCCACCACTTAACG_T1_hash5	-5.8463	-3.12341	T1_hash5	3095	1940	0.0458805	hash5	T1_ctrl	AGGCCACCACTTAACG_T1_hash5	T	batch2	CD8_Itgav
AGGCCACCATCCGTGG_T1_hash3	-7.99174	-7.54128	T1_hash3	4951	2040	0.0141386	hash3	T1_ctrl	AGGCCACCATCCGTGG_T1_hash3	T	batch2	CD8_Ccl5
AGGCCACGTCGGCTCA_T1_hash1	3.76003	-1.97602	T1_hash1	17073	4077	0.0135887	hash1	T1_ctrl	AGGCCACGTCGGCTCA_T1_hash1	T	batch2	NK_proliferation
AGGCCACGTGGTGTAG_T1_hash2	-7.19383	-4.44492	T1_hash2	11200	3225	0.0108929	hash2	T1_ctrl	AGGCCACGTGGTGTAG_T1_hash2	T	batch2	CD8_Ccr7
AGGCCACGTTACCAGT_T1_hash5	4.44336	-1.61288	T1_hash5	16655	4364	0.0130892	hash5	T1_ctrl	AGGCCACGTTACCAGT_T1_hash5	T	batch2	NK_proliferation
AGGCCACTCATCTGCC_T1_hash3	8.46746	-3.34224	T1_hash3	4315	2146	0.0159907	hash3	T1_ctrl	AGGCCACTCATCTGCC_T1_hash3	T	batch2	NK_Ccl5
AGGCCACTCGCACTCT_T1_hash3	5.03894	-2.60502	T1_hash3	5961	2511	0.0137561	hash3	T1_ctrl	AGGCCACTCGCACTCT_T1_hash3	T	batch2	NK_Ccl5
AGGCCACTCGGAGCAA_T1_hash5	-2.86198	2.10745	T1_hash5	19759	4543	0.0187763	hash5	T1_ctrl	AGGCCACTCGGAGCAA_T1_hash5	T	batch2	CD3_DN
AGGCCGTCAAAGCAAT_T1_hash1	6.17064	3.8165	T1_hash1	14848	3896	0.0153556	hash1	T1_ctrl	AGGCCGTCAAAGCAAT_T1_hash1	T	batch2	NK_Spp1
AGGCCGTGTAATTGGA_T1_hash3	-7.59862	-4.0306	T1_hash3	6095	2438	0.019032	hash3	T1_ctrl	AGGCCGTGTAATTGGA_T1_hash3	T	batch2	CD8_Ccr7
AGGCCGTTCGTCGTTC_T1_hash2	-2.94065	2.26415	T1_hash2	5188	2058	0.019468	hash2	T1_ctrl	AGGCCGTTCGTCGTTC_T1_hash2	T	batch2	CD8_Gzmk
AGGGAGTAGAAACCGC_T1_hash3	-6.26011	-7.1393	T1_hash3	11234	3318	0.0176251	hash3	T1_ctrl	AGGGAGTAGAAACCGC_T1_hash3	T	batch2	CD8_Ccl5
AGGGAGTAGGGAGTAA_T1_hash1	-7.63928	-5.64874	T1_hash1	8035	2789	0.018295	hash1	T1_ctrl	AGGGAGTAGGGAGTAA_T1_hash1	T	batch2	CD8_Ccl5
AGGGAGTCAAGCCCAC_T1_hash3	-8.23012	0.67132	T1_hash3	3543	1703	0.0248377	hash3	T1_ctrl	AGGGAGTCAAGCCCAC_T1_hash3	T	batch2	CD4_Treg
AGGGAGTCAGAGCCAA_T1_hash2	-4.07805	1.94647	T1_hash2	9480	3021	0.014135	hash2	T1_ctrl	AGGGAGTCAGAGCCAA_T1_hash2	T	batch2	CD8_Gzmk
AGGGAGTCAGATCTGT_T1_hash1	-7.71067	-7.57844	T1_hash1	6533	2420	0.00994949	hash1	T1_ctrl	AGGGAGTCAGATCTGT_T1_hash1	T	batch2	CD8_Ccl5
AGGGAGTCATCGGGTC_T1_hash1	8.06205	-2.97067	T1_hash1	4108	1976	0.00925024	hash1	T1_ctrl	AGGGAGTCATCGGGTC_T1_hash1	T	batch2	NK_Ccl5
AGGGAGTCATTGAGCT_T1_hash1	6.85163	1.91103	T1_hash1	9848	3140	0.0156377	hash1	T1_ctrl	AGGGAGTCATTGAGCT_T1_hash1	T	batch2	NK_Spp1
AGGGAGTGTCCGAATT_T1_hash1	5.61864	-3.17682	T1_hash1	3005	1465	0.00366057	hash1	T1_ctrl	AGGGAGTGTCCGAATT_T1_hash1	T	batch2	NK_Ccl5
AGGGAGTTCGATCCCT_T1_hash4	-7.16282	-7.06329	T1_hash4	10342	3273	0.0167279	hash4	T1_ctrl	AGGGAGTTCGATCCCT_T1_hash4	T	batch2	CD8_Ccl5
AGGGAGTTCGCGATCG_T1_hash5	-8.54134	4.10083	T1_hash5	4000	1811	0.01725	hash5	T1_ctrl	AGGGAGTTCGCGATCG_T1_hash5	T	batch2	gd_T
AGGGAGTTCGCTGATA_T1_hash3	5.27591	0.753199	T1_hash3	5989	2388	0.0106863	hash3	T1_ctrl	AGGGAGTTCGCTGATA_T1_hash3	T	batch2	NK_Spp1
AGGGATGAGATGTTAG_T1_hash4	6.45405	3.00104	T1_hash4	13941	3153	0.00932501	hash4	T1_ctrl	AGGGATGAGATGTTAG_T1_hash4	T	batch2	NK_Spp1
AGGGATGAGCTGCGAA_T1_hash2	-1.24527	2.84953	T1_hash2	7960	2703	0.0187186	hash2	T1_ctrl	AGGGATGAGCTGCGAA_T1_hash2	T	batch2	CD3_DN
AGGGATGAGGCCCGTT_T1_hash3	3.77672	2.0446	T1_hash3	8565	2991	0.00852306	hash3	T1_ctrl	AGGGATGAGGCCCGTT_T1_hash3	T	batch2	NK_Cd226
AGGGATGAGTGGGATC_T1_hash3	5.34332	1.36008	T1_hash3	10641	3479	0.0180434	hash3	T1_ctrl	AGGGATGAGTGGGATC_T1_hash3	T	batch2	NK_Spp1
AGGGATGCAGCCTTGG_T1_hash3	9.09187	-2.67343	T1_hash3	2517	1448	0.00913786	hash3	T1_ctrl	AGGGATGCAGCCTTGG_T1_hash3	T	batch2	NK_Ccl5
AGGGATGCATGATCCA_T1_hash2	-3.55136	-5.17303	T1_hash2	20269	4615	0.0133702	hash2	T1_ctrl	AGGGATGCATGATCCA_T1_hash2	T	batch2	CD8_proliferation
AGGGATGGTCGGCTCA_T1_hash5	3.94481	-0.493682	T1_hash5	10064	3192	0.0100358	hash5	T1_ctrl	AGGGATGGTCGGCTCA_T1_hash5	T	batch2	NK_Isg15
AGGGATGGTGCAGACA_T1_hash4	8.78163	-0.194183	T1_hash4	3009	1835	0.0269192	hash4	T1_ctrl	AGGGATGGTGCAGACA_T1_hash4	T	batch2	CD4_memory
AGGGATGGTGGTGTAG_T1_hash5	6.0997	2.4669	T1_hash5	14839	3659	0.02143	hash5	T1_ctrl	AGGGATGGTGGTGTAG_T1_hash5	T	batch2	NK_Spp1
AGGGATGGTTGGTTTG_T1_hash2	8.29266	-1.97277	T1_hash2	2519	1325	0.0166733	hash2	T1_ctrl	AGGGATGGTTGGTTTG_T1_hash2	T	batch2	NK_Ccl5
AGGGATGTCGAACGGA_T1_hash5	2.64445	-1.61361	T1_hash5	14303	4262	0.0137733	hash5	T1_ctrl	AGGGATGTCGAACGGA_T1_hash5	T	batch2	NK_proliferation
AGGGATGTCTGAGGGA_T1_hash4	-5.61755	-6.75046	T1_hash4	15448	4076	0.0231745	hash4	T1_ctrl	AGGGATGTCTGAGGGA_T1_hash4	T	batch2	CD8_proliferation
AGGGTGAAGTATCGAA_T1_hash1	-7.03931	-4.27695	T1_hash1	13802	3676	0.0102884	hash1	T1_ctrl	AGGGTGAAGTATCGAA_T1_hash1	T	batch2	CD8_Ccr7
AGGGTGAAGTGGTAGC_T1_hash1	6.02645	-1.27242	T1_hash1	8919	3040	0.0139029	hash1	T1_ctrl	AGGGTGAAGTGGTAGC_T1_hash1	T	batch2	NK_Ccl5
AGGGTGACAAAGGAAG_T1_hash5	6.73353	-1.09074	T1_hash5	4874	1947	0.00882232	hash5	T1_ctrl	AGGGTGACAAAGGAAG_T1_hash5	T	batch2	NK_Ccl5
AGGGTGACAACAACCT_T1_hash1	3.6531	-2.11923	T1_hash1	18204	4519	0.0162602	hash1	T1_ctrl	AGGGTGACAACAACCT_T1_hash1	T	batch2	NK_proliferation
AGGGTGACAAGCGCTC_T1_hash5	0.853029	-5.12664	T1_hash5	22721	4787	0.0149641	hash5	T1_ctrl	AGGGTGACAAGCGCTC_T1_hash5	T	batch2	NK_proliferation
AGGGTGACACCACGTG_T1_hash2	5.86762	2.74079	T1_hash2	16999	3952	0.00564739	hash2	T1_ctrl	AGGGTGACACCACGTG_T1_hash2	T	batch2	NK_Spp1
AGGGTGACAGTCACTA_T1_hash5	7.41644	-0.993551	T1_hash5	4552	2158	0.00856766	hash5	T1_ctrl	AGGGTGACAGTCACTA_T1_hash5	T	batch2	NK_Ccl5
AGGGTGACATCACCCT_T1_hash3	8.81705	-2.04929	T1_hash3	2864	1507	0.0136173	hash3	T1_ctrl	AGGGTGACATCACCCT_T1_hash3	T	batch2	NK_Ccl5
AGGGTGAGTAAGGGCT_T1_hash1	2.98497	2.4878	T1_hash1	7440	2626	0.0137097	hash1	T1_ctrl	AGGGTGAGTAAGGGCT_T1_hash1	T	batch2	NK_Cd226
AGGGTGAGTATTCGTG_T1_hash1	3.91704	-0.601017	T1_hash1	10804	3414	0.0143465	hash1	T1_ctrl	AGGGTGAGTATTCGTG_T1_hash1	T	batch2	NK_Isg15
AGGGTGAGTTCCCTTG_T1_hash5	8.03077	-2.98754	T1_hash5	3691	1905	0.0102953	hash5	T1_ctrl	AGGGTGAGTTCCCTTG_T1_hash5	T	batch2	NK_Ccl5
AGGGTGATCTCTAAGG_T1_hash1	-6.93604	2.14521	T1_hash1	2829	1516	0.0275716	hash1	T1_ctrl	AGGGTGATCTCTAAGG_T1_hash1	T	batch2	CD4_Treg
AGGTCATAGAATCTCC_T1_hash3	3.00931	1.70529	T1_hash3	5193	2378	0.00866551	hash3	T1_ctrl	AGGTCATAGAATCTCC_T1_hash3	T	batch2	NK_Cd226
AGGTCATAGACGCAAC_T1_hash5	-8.48566	-5.85388	T1_hash5	7371	2518	0.00786867	hash5	T1_ctrl	AGGTCATAGACGCAAC_T1_hash5	T	batch2	CD8_Ccl5
AGGTCATAGCGGCTTC_T1_hash1	7.64941	-3.39402	T1_hash1	3800	1934	0.0134211	hash1	T1_ctrl	AGGTCATAGCGGCTTC_T1_hash1	T	batch2	NK_Ccl5
AGGTCATAGTAGATGT_T1_hash3	-7.70948	1.32535	T1_hash3	19328	4741	0.0138142	hash3	T1_ctrl	AGGTCATAGTAGATGT_T1_hash3	T	batch2	CD4_Treg
AGGTCATAGTGGAGAA_T1_hash5	-8.33676	1.08858	T1_hash5	15223	4143	0.0130066	hash5	T1_ctrl	AGGTCATAGTGGAGAA_T1_hash5	T	batch2	CD4_Treg
AGGTCATCACGCTTTC_T1_hash2	-6.67048	-6.66789	T1_hash2	12812	3675	0.0190446	hash2	T1_ctrl	AGGTCATCACGCTTTC_T1_hash2	T	batch2	CD8_Ccl5
AGGTCATGTAAGTGGC_T1_hash5	7.49993	-1.24606	T1_hash5	7403	2700	0.0267459	hash5	T1_ctrl	AGGTCATGTAAGTGGC_T1_hash5	T	batch2	NK_Ccl5
AGGTCATGTCTCTCTG_T1_hash4	-4.88819	3.51126	T1_hash4	6281	2264	0.0167171	hash4	T1_ctrl	AGGTCATGTCTCTCTG_T1_hash4	T	batch2	CD3_DN
AGGTCATGTCTTGATG_T1_hash4	5.72352	-0.777909	T1_hash4	5468	2184	0.0223116	hash4	T1_ctrl	AGGTCATGTCTTGATG_T1_hash4	T	batch2	NK_Ccl5
AGGTCATGTGTCAATC_T1_hash5	8.96188	0.825274	T1_hash5	3818	1674	0.00811943	hash5	T1_ctrl	AGGTCATGTGTCAATC_T1_hash5	T	batch2	NK_Hspa1a
AGGTCATTCCCTCTTT_T1_hash3	-5.21041	-5.45779	T1_hash3	13774	3764	0.0165529	hash3	T1_ctrl	AGGTCATTCCCTCTTT_T1_hash3	T	batch2	CD8_proliferation
AGGTCATTCCGTTGTC_T1_hash1	-7.58584	-6.59509	T1_hash1	9405	3157	0.0110579	hash1	T1_ctrl	AGGTCATTCCGTTGTC_T1_hash1	T	batch2	CD8_Ccl5
AGGTCCGAGCAGACTG_T1_hash5	0.92134	1.33706	T1_hash5	2935	1795	0.0354344	hash5	T1_ctrl	AGGTCCGAGCAGACTG_T1_hash5	T	batch2	CD4_memory
AGGTCCGCAGGTGGAT_T1_hash1	6.96174	-1.01279	T1_hash1	8994	3155	0.0145653	hash1	T1_ctrl	AGGTCCGCAGGTGGAT_T1_hash1	T	batch2	NK_Ccl5
AGGTCCGGTATATGAG_T1_hash1	3.29923	1.10055	T1_hash1	9744	3130	0.0201149	hash1	T1_ctrl	AGGTCCGGTATATGAG_T1_hash1	T	batch2	NK_Cd226
AGGTCCGTCCTGCCAT_T1_hash4	3.05674	2.44276	T1_hash4	10272	3366	0.0110008	hash4	T1_ctrl	AGGTCCGTCCTGCCAT_T1_hash4	T	batch2	NK_Cd226
AGTAGTCAGTGCAAGC_T1_hash1	7.85533	2.71752	T1_hash1	10517	3030	0.0273842	hash1	T1_ctrl	AGTAGTCAGTGCAAGC_T1_hash1	T	batch2	NK_Spp1
AGTAGTCCAGTATCTG_T1_hash2	-1.28606	2.95113	T1_hash2	12453	3721	0.0129286	hash2	T1_ctrl	AGTAGTCCAGTATCTG_T1_hash2	T	batch2	CD3_DN
AGTAGTCGTAACGCGA_T1_hash1	6.72481	2.85543	T1_hash1	15619	3648	0.0122927	hash1	T1_ctrl	AGTAGTCGTAACGCGA_T1_hash1	T	batch2	NK_Spp1
AGTAGTCGTCAGAATA_T1_hash5	-7.97927	-7.55215	T1_hash5	7666	2638	0.01461	hash5	T1_ctrl	AGTAGTCGTCAGAATA_T1_hash5	T	batch2	CD8_Ccl5
AGTAGTCGTCGCATCG_T1_hash4	-8.0169	-7.14922	T1_hash4	5542	2221	0.00992422	hash4	T1_ctrl	AGTAGTCGTCGCATCG_T1_hash4	T	batch2	CD8_Ccl5
AGTAGTCGTCTAAACC_T1_hash1	3.46342	-2.29305	T1_hash1	14761	4069	0.00657137	hash1	T1_ctrl	AGTAGTCGTCTAAACC_T1_hash1	T	batch2	NK_proliferation
AGTAGTCTCACCGTAA_T1_hash1	-1.4004	-5.79981	T1_hash1	17534	4114	0.0125471	hash1	T1_ctrl	AGTAGTCTCACCGTAA_T1_hash1	T	batch2	CD8_proliferation
AGTAGTCTCCACTCCA_T1_hash3	8.97784	-1.58842	T1_hash3	3475	1713	0.0094964	hash3	T1_ctrl	AGTAGTCTCCACTCCA_T1_hash3	T	batch2	NK_Ccl5
AGTAGTCTCCGCAAGC_T1_hash1	-6.72394	-2.87051	T1_hash1	11904	3232	0.0147849	hash1	T1_ctrl	AGTAGTCTCCGCAAGC_T1_hash1	T	batch2	CD4_Ccr7
AGTAGTCTCGAACGGA_T1_hash4	-5.03471	-3.25344	T1_hash4	1487	1032	0.0242098	hash4	T1_ctrl	AGTAGTCTCGAACGGA_T1_hash4	T	batch2	CD8_Itgav
AGTCTTTAGACCTTTG_T1_hash5	-7.11663	-7.38576	T1_hash5	11519	3499	0.014411	hash5	T1_ctrl	AGTCTTTAGACCTTTG_T1_hash5	T	batch2	CD8_Ccl5
AGTCTTTAGATCCCGC_T1_hash5	0.921974	-1.75795	T1_hash5	18950	4381	0.0124011	hash5	T1_ctrl	AGTCTTTAGATCCCGC_T1_hash5	T	batch2	NK_proliferation
AGTCTTTAGGAATGGA_T1_hash3	3.78991	-2.41609	T1_hash3	11791	3522	0.0111102	hash3	T1_ctrl	AGTCTTTAGGAATGGA_T1_hash3	T	batch2	NK_proliferation
AGTCTTTAGGCTCAGA_T1_hash5	-1.17965	-5.67275	T1_hash5	24337	5025	0.0184493	hash5	T1_ctrl	AGTCTTTAGGCTCAGA_T1_hash5	T	batch2	CD8_proliferation
AGTCTTTAGGTTACCT_T1_hash1	4.18039	-0.673358	T1_hash1	22199	4814	0.00959503	hash1	T1_ctrl	AGTCTTTAGGTTACCT_T1_hash1	T	batch2	NK_proliferation
AGTCTTTAGTCAAGCG_T1_hash5	-7.91822	-6.83894	T1_hash5	9068	2911	0.0159903	hash5	T1_ctrl	AGTCTTTAGTCAAGCG_T1_hash5	T	batch2	CD8_Ccl5
AGTCTTTCAAGTAATG_T1_hash4	-7.37289	-6.67791	T1_hash4	6695	2545	0.012696	hash4	T1_ctrl	AGTCTTTCAAGTAATG_T1_hash4	T	batch2	CD8_Ccl5
AGTCTTTCACCTATCC_T1_hash1	-7.1539	-5.47789	T1_hash1	6716	2428	0.0135497	hash1	T1_ctrl	AGTCTTTCACCTATCC_T1_hash1	T	batch2	CD8_Ccl5
AGTCTTTCAGGTCCAC_T1_hash3	4.08864	-2.24118	T1_hash3	14360	4116	0.0102368	hash3	T1_ctrl	AGTCTTTCAGGTCCAC_T1_hash3	T	batch2	NK_proliferation
AGTCTTTCATCATCCC_T1_hash5	-7.8967	-5.05209	T1_hash5	4474	1846	0.00759946	hash5	T1_ctrl	AGTCTTTCATCATCCC_T1_hash5	T	batch2	CD8_Ccl5
AGTCTTTGTAAGAGAG_T1_hash4	7.37852	0.712112	T1_hash4	4216	1608	0.0182638	hash4	T1_ctrl	AGTCTTTGTAAGAGAG_T1_hash4	T	batch2	NK_Spp1
AGTCTTTGTATAGTAG_T1_hash3	7.52513	0.140594	T1_hash3	4579	1953	0.0305744	hash3	T1_ctrl	AGTCTTTGTATAGTAG_T1_hash3	T	batch2	NK_Ccl5
AGTCTTTGTTTGGGCC_T1_hash3	2.94765	1.2032	T1_hash3	8074	2870	0.00990835	hash3	T1_ctrl	AGTCTTTGTTTGGGCC_T1_hash3	T	batch2	NK_Cd226
AGTCTTTTCATGCTCC_T1_hash3	7.43709	-0.952013	T1_hash3	9312	3005	0.00687285	hash3	T1_ctrl	AGTCTTTTCATGCTCC_T1_hash3	T	batch2	NK_Ccl5
AGTCTTTTCGTACCGG_T1_hash2	-6.24353	-5.65819	T1_hash2	10156	3018	0.0154588	hash2	T1_ctrl	AGTCTTTTCGTACCGG_T1_hash2	T	batch2	CD8_Ccl5
AGTCTTTTCTCCTATA_T1_hash3	-5.49568	3.87408	T1_hash3	2835	1445	0.0186949	hash3	T1_ctrl	AGTCTTTTCTCCTATA_T1_hash3	T	batch2	CD4_memory
AGTCTTTTCTCGGACG_T1_hash5	-6.72253	-6.15391	T1_hash5	6012	2432	0.0164671	hash5	T1_ctrl	AGTCTTTTCTCGGACG_T1_hash5	T	batch2	CD8_Ccl5
AGTGAGGAGCCACTAT_T1_hash1	2.7587	-3.17247	T1_hash1	16043	4088	0.0159571	hash1	T1_ctrl	AGTGAGGAGCCACTAT_T1_hash1	T	batch2	NK_proliferation
AGTGAGGAGGAGTTTA_T1_hash5	6.20554	3.56932	T1_hash5	16076	4032	0.0102015	hash5	T1_ctrl	AGTGAGGAGGAGTTTA_T1_hash5	T	batch2	NK_Spp1
AGTGAGGAGGCAATTA_T1_hash2	-0.511684	-5.33426	T1_hash2	18653	4251	0.0117943	hash2	T1_ctrl	AGTGAGGAGGCAATTA_T1_hash2	T	batch2	NK_proliferation
AGTGAGGAGTAGTGCG_T1_hash5	-3.9542	-5.36949	T1_hash5	12817	3632	0.0132636	hash5	T1_ctrl	AGTGAGGAGTAGTGCG_T1_hash5	T	batch2	CD8_proliferation
AGTGAGGAGTTCGATC_T1_hash4	7.96031	-1.14573	T1_hash4	5465	2475	0.0204941	hash4	T1_ctrl	AGTGAGGAGTTCGATC_T1_hash4	T	batch2	NK_Ccl5
AGTGAGGCAATCCGAT_T1_hash1	-1.06583	-6.4688	T1_hash1	17697	4469	0.0112448	hash1	T1_ctrl	AGTGAGGCAATCCGAT_T1_hash1	T	batch2	CD8_proliferation
AGTGAGGCACATAACC_T1_hash3	-7.58344	0.845974	T1_hash3	6148	2510	0.0151269	hash3	T1_ctrl	AGTGAGGCACATAACC_T1_hash3	T	batch2	CD4_Treg
AGTGAGGCACGCCAGT_T1_hash2	4.04277	-1.29152	T1_hash2	18477	4096	0.0130432	hash2	T1_ctrl	AGTGAGGCACGCCAGT_T1_hash2	T	batch2	NK_proliferation
AGTGAGGCATCCTTGC_T1_hash3	-0.112558	-4.26743	T1_hash3	14045	3646	0.0202919	hash3	T1_ctrl	AGTGAGGCATCCTTGC_T1_hash3	T	batch2	NK_proliferation
AGTGAGGCATGAAGTA_T1_hash3	-4.38586	2.11335	T1_hash3	7619	2958	0.00905631	hash3	T1_ctrl	AGTGAGGCATGAAGTA_T1_hash3	T	batch2	CD4_memory
AGTGAGGTCATTTGGG_T1_hash4	-4.12197	3.61151	T1_hash4	5318	2156	0.018428	hash4	T1_ctrl	AGTGAGGTCATTTGGG_T1_hash4	T	batch2	CD8_Gzmk
AGTGAGGTCTATCGCC_T1_hash2	4.22652	-1.08494	T1_hash2	13946	3730	0.014843	hash2	T1_ctrl	AGTGAGGTCTATCGCC_T1_hash2	T	batch2	NK_proliferation
AGTGGGAAGATGTGGC_T1_hash2	5.4667	-2.10533	T1_hash2	6140	2485	0.00537459	hash2	T1_ctrl	AGTGGGAAGATGTGGC_T1_hash2	T	batch2	NK_Ccl5
AGTGGGAAGGATCGCA_T1_hash5	0.559909	-5.4755	T1_hash5	20859	4736	0.0156767	hash5	T1_ctrl	AGTGGGAAGGATCGCA_T1_hash5	T	batch2	NK_proliferation
AGTGGGACAGTACACT_T1_hash4	-7.8083	1.05168	T1_hash4	6993	2615	0.00886601	hash4	T1_ctrl	AGTGGGACAGTACACT_T1_hash4	T	batch2	CD4_Treg
AGTGGGACAGTCAGAG_T1_hash3	-6.69712	-7.63519	T1_hash3	6887	2493	0.0190213	hash3	T1_ctrl	AGTGGGACAGTCAGAG_T1_hash3	T	batch2	CD8_Ccl5
AGTGGGAGTCAAACTC_T1_hash2	-7.0744	-3.80545	T1_hash2	9679	3290	0.0176671	hash2	T1_ctrl	AGTGGGAGTCAAACTC_T1_hash2	T	batch2	CD8_Ccr7
AGTGGGATCACATACG_T1_hash2	7.05777	-1.36006	T1_hash2	8157	2688	0.0132402	hash2	T1_ctrl	AGTGGGATCACATACG_T1_hash2	T	batch2	NK_Ccl5
AGTGGGATCAGGCAAG_T1_hash3	5.18542	3.37149	T1_hash3	23302	4821	0.0107287	hash3	T1_ctrl	AGTGGGATCAGGCAAG_T1_hash3	T	batch2	NK_Spp1
AGTGGGATCCAGATCA_T1_hash2	-7.62866	-5.27596	T1_hash2	11957	3600	0.0112905	hash2	T1_ctrl	AGTGGGATCCAGATCA_T1_hash2	T	batch2	CD8_Ccl5
AGTGGGATCCAGTATG_T1_hash1	4.29676	0.484804	T1_hash1	16086	3927	0.0103817	hash1	T1_ctrl	AGTGGGATCCAGTATG_T1_hash1	T	batch2	NK_Spp1
AGTGGGATCCCTCAGT_T1_hash5	-7.74873	0.844832	T1_hash5	4204	2033	0.00808754	hash5	T1_ctrl	AGTGGGATCCCTCAGT_T1_hash5	T	batch2	CD4_Treg
AGTGGGATCGTGTAGT_T1_hash1	-4.18466	-7.32551	T1_hash1	1911	1086	0.0172684	hash1	T1_ctrl	AGTGGGATCGTGTAGT_T1_hash1	T	batch2	CD8_proliferation
AGTGTCAAGATGCCTT_T1_hash2	-4.46516	1.73721	T1_hash2	3144	1866	0.0356234	hash2	T1_ctrl	AGTGTCAAGATGCCTT_T1_hash2	T	batch2	CD4_memory
AGTGTCAAGCGATTCT_T1_hash3	8.90186	-2.19071	T1_hash3	3679	1893	0.00869802	hash3	T1_ctrl	AGTGTCAAGCGATTCT_T1_hash3	T	batch2	NK_Ccl5
AGTGTCAAGGGTCTCC_T1_hash3	-8.07656	3.70867	T1_hash3	15082	3897	0.0177695	hash3	T1_ctrl	AGTGTCAAGGGTCTCC_T1_hash3	T	batch2	gd_T
AGTGTCAAGGGTGTGT_T1_hash3	-1.06156	-6.22768	T1_hash3	19947	4559	0.013586	hash3	T1_ctrl	AGTGTCAAGGGTGTGT_T1_hash3	T	batch2	CD8_proliferation
AGTGTCAAGTGATCGG_T1_hash5	7.42211	-2.4224	T1_hash5	6514	2604	0.0127418	hash5	T1_ctrl	AGTGTCAAGTGATCGG_T1_hash5	T	batch2	NK_Ccl5
AGTGTCACACAAGCCC_T1_hash2	-7.78636	-5.46829	T1_hash2	4761	1927	0.0226843	hash2	T1_ctrl	AGTGTCACACAAGCCC_T1_hash2	T	batch2	CD8_Ccl5
AGTGTCACACGGCGTT_T1_hash3	-6.58836	1.40966	T1_hash3	4944	1919	0.0113269	hash3	T1_ctrl	AGTGTCACACGGCGTT_T1_hash3	T	batch2	CD4_Treg
AGTGTCACAGCTGGCT_T1_hash4	-6.78094	-6.67979	T1_hash4	11212	3365	0.0175705	hash4	T1_ctrl	AGTGTCACAGCTGGCT_T1_hash4	T	batch2	CD8_Ccl5
AGTGTCACAGTCAGAG_T1_hash2	8.67037	-1.7973	T1_hash2	8990	2834	0.0183537	hash2	T1_ctrl	AGTGTCACAGTCAGAG_T1_hash2	T	batch2	NK_Ccl5
AGTGTCAGTATAGGTA_T1_hash1	5.01825	-2.21251	T1_hash1	7646	2737	0.0116401	hash1	T1_ctrl	AGTGTCAGTATAGGTA_T1_hash1	T	batch2	NK_Ccl5
AGTGTCAGTTAAGATG_T1_hash5	-2.20718	1.68218	T1_hash5	15008	3791	0.0125267	hash5	T1_ctrl	AGTGTCAGTTAAGATG_T1_hash5	T	batch2	CD3_DN
AGTGTCAGTTTAAGCC_T1_hash2	3.66356	-2.01657	T1_hash2	17198	4228	0.00930341	hash2	T1_ctrl	AGTGTCAGTTTAAGCC_T1_hash2	T	batch2	NK_proliferation
AGTGTCATCAGGTTCA_T1_hash2	-1.19905	2.71702	T1_hash2	7811	2583	0.0142107	hash2	T1_ctrl	AGTGTCATCAGGTTCA_T1_hash2	T	batch2	CD3_DN
AGTGTCATCCTCCTAG_T1_hash2	-6.6508	-4.8545	T1_hash2	7637	2677	0.0161058	hash2	T1_ctrl	AGTGTCATCCTCCTAG_T1_hash2	T	batch2	CD8_Ccl5
AGTGTCATCGGTTCGG_T1_hash3	9.09328	-2.9244	T1_hash3	3905	1946	0.00384123	hash3	T1_ctrl	AGTGTCATCGGTTCGG_T1_hash3	T	batch2	NK_Ccl5
AGTGTCATCTACTCAT_T1_hash1	6.32654	-1.50868	T1_hash1	8725	2906	0.0152436	hash1	T1_ctrl	AGTGTCATCTACTCAT_T1_hash1	T	batch2	NK_Ccl5
AGTTGGTAGCTTTGGT_T1_hash1	-2.07426	2.54269	T1_hash1	16917	4305	0.0166105	hash1	T1_ctrl	AGTTGGTAGCTTTGGT_T1_hash1	T	batch2	CD3_DN
AGTTGGTAGTGAATTG_T1_hash1	-6.46231	-3.95043	T1_hash1	17604	4412	0.0157919	hash1	T1_ctrl	AGTTGGTAGTGAATTG_T1_hash1	T	batch2	CD8_Ccr7
AGTTGGTAGTTGTAGA_T1_hash4	-7.37831	0.23916	T1_hash4	5235	2319	0.00496657	hash4	T1_ctrl	AGTTGGTAGTTGTAGA_T1_hash4	T	batch2	CD4_Treg
AGTTGGTCAATGAAAC_T1_hash2	-6.94962	-6.88778	T1_hash2	9845	2864	0.0192991	hash2	T1_ctrl	AGTTGGTCAATGAAAC_T1_hash2	T	batch2	CD8_Ccl5
AGTTGGTCACACAGAG_T1_hash3	-3.28693	5.18499	T1_hash3	4060	1694	0.020197	hash3	T1_ctrl	AGTTGGTCACACAGAG_T1_hash3	T	batch2	CD8_Il7r
AGTTGGTCACACCGAC_T1_hash4	-1.47356	-6.25537	T1_hash4	16626	4290	0.0187658	hash4	T1_ctrl	AGTTGGTCACACCGAC_T1_hash4	T	batch2	CD8_proliferation
AGTTGGTCAGCGTCCA_T1_hash3	7.25918	-2.38591	T1_hash3	3657	1779	0.0068362	hash3	T1_ctrl	AGTTGGTCAGCGTCCA_T1_hash3	T	batch2	NK_Ccl5
AGTTGGTGTGTGAAAT_T1_hash3	-5.65319	-5.11085	T1_hash3	10169	3175	0.0162258	hash3	T1_ctrl	AGTTGGTGTGTGAAAT_T1_hash3	T	batch2	CD8_Ccl5
AGTTGGTTCACCCGAG_T1_hash2	-5.82186	2.34906	T1_hash2	6591	2280	0.0179032	hash2	T1_ctrl	AGTTGGTTCACCCGAG_T1_hash2	T	batch2	CD4_memory
AGTTGGTTCGCATGGC_T1_hash1	-5.62622	4.47394	T1_hash1	4338	1831	0.0272015	hash1	T1_ctrl	AGTTGGTTCGCATGGC_T1_hash1	T	batch2	CD4_memory
ATAACGCAGCGTCAAG_T1_hash3	0.00154249	-4.62929	T1_hash3	19207	4603	0.0103608	hash3	T1_ctrl	ATAACGCAGCGTCAAG_T1_hash3	T	batch2	NK_proliferation
ATAACGCAGCTTTGGT_T1_hash3	8.14474	-3.37535	T1_hash3	3671	1920	0.0106238	hash3	T1_ctrl	ATAACGCAGCTTTGGT_T1_hash3	T	batch2	NK_Ccl5
ATAACGCAGGTAGCCA_T1_hash3	5.12005	0.693616	T1_hash3	4542	2143	0.0149714	hash3	T1_ctrl	ATAACGCAGGTAGCCA_T1_hash3	T	batch2	NK_Cd226
ATAACGCCAAAGGTGC_T1_hash5	2.5324	2.41119	T1_hash5	6932	2509	0.0163012	hash5	T1_ctrl	ATAACGCCAAAGGTGC_T1_hash5	T	batch2	NK_Cd226
ATAACGCCATACGCCG_T1_hash1	7.24428	1.67972	T1_hash1	10321	3140	0.0128863	hash1	T1_ctrl	ATAACGCCATACGCCG_T1_hash1	T	batch2	NK_Spp1
ATAACGCGTCGAGATG_T1_hash4	4.22754	-1.55345	T1_hash4	13898	3656	0.010721	hash4	T1_ctrl	ATAACGCGTCGAGATG_T1_hash4	T	batch2	NK_proliferation
ATAACGCTCATGGTCA_T1_hash1	-8.13394	-5.60044	T1_hash1	6572	2567	0.0104991	hash1	T1_ctrl	ATAACGCTCATGGTCA_T1_hash1	T	batch2	CD8_Ccl5
ATAACGCTCTCAACTT_T1_hash2	-6.44138	-5.80611	T1_hash2	1269	801	0.0149724	hash2	T1_ctrl	ATAACGCTCTCAACTT_T1_hash2	T	batch2	CD8_Ccl5
ATAAGAGCAGTGAGTG_T1_hash1	-7.27776	-7.39015	T1_hash1	8283	2821	0.0185923	hash1	T1_ctrl	ATAAGAGCAGTGAGTG_T1_hash1	T	batch2	CD8_Ccl5
ATAAGAGCATTGGCGC_T1_hash3	-7.75182	0.709665	T1_hash3	2903	1489	0.0113676	hash3	T1_ctrl	ATAAGAGCATTGGCGC_T1_hash3	T	batch2	CD4_Treg
ATAAGAGGTACTTAGC_T1_hash5	-7.44522	-7.04972	T1_hash5	7681	2669	0.0201797	hash5	T1_ctrl	ATAAGAGGTACTTAGC_T1_hash5	T	batch2	CD8_Ccl5
ATAAGAGGTATAATGG_T1_hash2	-8.69123	0.460175	T1_hash2	3372	1762	0.0106762	hash2	T1_ctrl	ATAAGAGGTATAATGG_T1_hash2	T	batch2	CD4_Treg
ATAAGAGGTTGAGTTC_T1_hash1	-5.16238	-6.59263	T1_hash1	18170	4335	0.0167859	hash1	T1_ctrl	ATAAGAGGTTGAGTTC_T1_hash1	T	batch2	CD8_proliferation
ATAAGAGGTTTGACTG_T1_hash1	-8.06552	-7.3244	T1_hash1	3362	1637	0.0160619	hash1	T1_ctrl	ATAAGAGGTTTGACTG_T1_hash1	T	batch2	CD8_Ccl5
ATAAGAGTCACTCTTA_T1_hash4	5.25496	1.08557	T1_hash4	7773	2987	0.0131223	hash4	T1_ctrl	ATAAGAGTCACTCTTA_T1_hash4	T	batch2	NK_Spp1
ATAAGAGTCCTCAATT_T1_hash2	3.48638	1.4959	T1_hash2	6290	2461	0.0116057	hash2	T1_ctrl	ATAAGAGTCCTCAATT_T1_hash2	T	batch2	NK_Cd226
ATAAGAGTCTGGCGAC_T1_hash4	-7.50779	-3.95406	T1_hash4	7649	2630	0.0130736	hash4	T1_ctrl	ATAAGAGTCTGGCGAC_T1_hash4	T	batch2	CD8_Ccr7
ATAAGAGTCTGTGCAA_T1_hash4	3.91406	-2.30621	T1_hash4	13858	3358	0.0114014	hash4	T1_ctrl	ATAAGAGTCTGTGCAA_T1_hash4	T	batch2	NK_proliferation
ATAGACCAGTCCGTAT_T1_hash5	-5.72981	-6.36385	T1_hash5	15538	4106	0.0140945	hash5	T1_ctrl	ATAGACCAGTCCGTAT_T1_hash5	T	batch2	CD8_proliferation
ATAGACCCACCATGTA_T1_hash4	8.92048	-2.63258	T1_hash4	3070	1575	0.0156352	hash4	T1_ctrl	ATAGACCCACCATGTA_T1_hash4	T	batch2	NK_Ccl5
ATAGACCCATTATCTC_T1_hash5	6.72718	-0.174041	T1_hash5	7347	2787	0.0170137	hash5	T1_ctrl	ATAGACCCATTATCTC_T1_hash5	T	batch2	NK_Ccl5
ATAGACCGTACATGTC_T1_hash5	5.9011	1.69974	T1_hash5	10915	3251	0.0153917	hash5	T1_ctrl	ATAGACCGTACATGTC_T1_hash5	T	batch2	NK_Spp1
ATAGACCGTATGCTTG_T1_hash5	5.35333	-1.89266	T1_hash5	10198	2978	0.0099039	hash5	T1_ctrl	ATAGACCGTATGCTTG_T1_hash5	T	batch2	NK_Ccl5
ATAGACCGTCAGCTAT_T1_hash4	8.6126	-2.29987	T1_hash4	3018	1705	0.0119284	hash4	T1_ctrl	ATAGACCGTCAGCTAT_T1_hash4	T	batch2	NK_Ccl5
ATAGACCTCATCTGCC_T1_hash3	3.09001	-3.35689	T1_hash3	4355	1844	0.0443169	hash3	T1_ctrl	ATAGACCTCATCTGCC_T1_hash3	T	batch2	NK_proliferation
ATAGACCTCCCTCTTT_T1_hash2	7.40392	-1.6993	T1_hash2	4383	2070	0.00866986	hash2	T1_ctrl	ATAGACCTCCCTCTTT_T1_hash2	T	batch2	NK_Ccl5
ATAGACCTCGAGGTAG_T1_hash2	3.27124	2.08644	T1_hash2	2926	1552	0.0153794	hash2	T1_ctrl	ATAGACCTCGAGGTAG_T1_hash2	T	batch2	NK_Cd226
ATAGACCTCGGGAGTA_T1_hash5	-7.58904	-7.574	T1_hash5	3202	1486	0.0337289	hash5	T1_ctrl	ATAGACCTCGGGAGTA_T1_hash5	T	batch2	CD8_Ccl5
ATAGACCTCGGTTAAC_T1_hash3	-3.46493	1.60664	T1_hash3	4377	1973	0.0118803	hash3	T1_ctrl	ATAGACCTCGGTTAAC_T1_hash3	T	batch2	CD8_Gzmk
ATCACGAAGATCCCGC_T1_hash1	-8.2481	0.549788	T1_hash1	7180	2700	0.0122563	hash1	T1_ctrl	ATCACGAAGATCCCGC_T1_hash1	T	batch2	CD4_Treg
ATCACGAAGCGATTCT_T1_hash1	4.22349	-2.78233	T1_hash1	10140	3304	0.0208087	hash1	T1_ctrl	ATCACGAAGCGATTCT_T1_hash1	T	batch2	NK_proliferation
ATCACGAAGCTACCTA_T1_hash3	-8.50323	3.89969	T1_hash3	7043	2527	0.0130626	hash3	T1_ctrl	ATCACGAAGCTACCTA_T1_hash3	T	batch2	gd_T
ATCACGACAATCCAAC_T1_hash1	4.22343	2.47323	T1_hash1	13770	3635	0.0130719	hash1	T1_ctrl	ATCACGACAATCCAAC_T1_hash1	T	batch2	NK_Cd226
ATCACGACACGTGAGA_T1_hash1	3.76485	1.99331	T1_hash1	9893	3284	0.0154655	hash1	T1_ctrl	ATCACGACACGTGAGA_T1_hash1	T	batch2	NK_Cd226
ATCACGAGTAGAGGAA_T1_hash3	2.79155	1.97774	T1_hash3	4526	2085	0.0187804	hash3	T1_ctrl	ATCACGAGTAGAGGAA_T1_hash3	T	batch2	NK_Cd226
ATCACGAGTCTTGCGG_T1_hash3	2.62866	-0.251206	T1_hash3	3802	1757	0.0149921	hash3	T1_ctrl	ATCACGAGTCTTGCGG_T1_hash3	T	batch2	NK_Isg15
ATCACGATCGCGTTTC_T1_hash3	2.98084	1.90068	T1_hash3	4557	1914	0.0201887	hash3	T1_ctrl	ATCACGATCGCGTTTC_T1_hash3	T	batch2	NK_Cd226
ATCACGATCGTGGTCG_T1_hash3	3.92295	0.636733	T1_hash3	8858	2897	0.0144502	hash3	T1_ctrl	ATCACGATCGTGGTCG_T1_hash3	T	batch2	NK_Isg15
ATCACGATCTTGAGAC_T1_hash3	-3.02486	4.92795	T1_hash3	7255	2536	0.0186079	hash3	T1_ctrl	ATCACGATCTTGAGAC_T1_hash3	T	batch2	CD8_Il7r
ATCATCTAGAGTTGGC_T1_hash5	-4.89096	-7.01805	T1_hash5	16108	3879	0.00838093	hash5	T1_ctrl	ATCATCTAGAGTTGGC_T1_hash5	T	batch2	CD8_proliferation
ATCATCTAGCTCCCAG_T1_hash2	-6.5674	-5.87921	T1_hash2	3951	1754	0.0167046	hash2	T1_ctrl	ATCATCTAGCTCCCAG_T1_hash2	T	batch2	CD8_Ccl5
ATCATCTAGCTGCGAA_T1_hash3	-5.8304	0.355647	T1_hash3	8278	2645	0.000724813	hash3	T1_ctrl	ATCATCTAGCTGCGAA_T1_hash3	T	batch2	CD4_Treg
ATCATCTAGTGTTAGA_T1_hash1	6.64042	-1.71038	T1_hash1	8608	2758	0.0105716	hash1	T1_ctrl	ATCATCTAGTGTTAGA_T1_hash1	T	batch2	NK_Ccl5
ATCATCTCAACACCTA_T1_hash1	8.53612	-2.16365	T1_hash1	1446	931	0.0449516	hash1	T1_ctrl	ATCATCTCAACACCTA_T1_hash1	T	batch2	NK_Ccl5
ATCATCTCAGCTGCTG_T1_hash4	-7.28374	-6.37688	T1_hash4	9965	3366	0.0203713	hash4	T1_ctrl	ATCATCTCAGCTGCTG_T1_hash4	T	batch2	CD8_Ccl5
ATCATCTCATTTGCCC_T1_hash2	4.18113	-2.42512	T1_hash2	1891	1041	0.0132205	hash2	T1_ctrl	ATCATCTCATTTGCCC_T1_hash2	T	batch2	NK_proliferation
ATCATCTGTACAGTGG_T1_hash5	2.96307	0.450607	T1_hash5	6463	2329	0.0126876	hash5	T1_ctrl	ATCATCTGTACAGTGG_T1_hash5	T	batch2	NK_Cd226
ATCATCTGTCAGAATA_T1_hash4	1.5669	-3.7663	T1_hash4	20927	4799	0.0188751	hash4	T1_ctrl	ATCATCTGTCAGAATA_T1_hash4	T	batch2	NK_proliferation
ATCATCTGTCTAAACC_T1_hash1	3.62323	-0.623671	T1_hash1	4134	1987	0.0125786	hash1	T1_ctrl	ATCATCTGTCTAAACC_T1_hash1	T	batch2	NK_Isg15
ATCATCTGTCTGGAGA_T1_hash1	7.45324	-1.89423	T1_hash1	6858	2445	0.011811	hash1	T1_ctrl	ATCATCTGTCTGGAGA_T1_hash1	T	batch2	NK_Ccl5
ATCATCTGTGAGGGTT_T1_hash2	-8.12011	-5.79236	T1_hash2	10387	3476	0.0134784	hash2	T1_ctrl	ATCATCTGTGAGGGTT_T1_hash2	T	batch2	CD8_Ccl5
ATCATCTGTGTAAGTA_T1_hash5	6.66161	-1.76497	T1_hash5	9240	3104	0.0114719	hash5	T1_ctrl	ATCATCTGTGTAAGTA_T1_hash5	T	batch2	NK_Ccl5
ATCATCTTCTCTTATG_T1_hash1	6.57776	-2.70962	T1_hash1	3595	1890	0.00639777	hash1	T1_ctrl	ATCATCTTCTCTTATG_T1_hash1	T	batch2	NK_Ccl5
ATCATCTTCTGCAGTA_T1_hash3	-7.78082	-0.610251	T1_hash3	8323	3646	0.031479	hash3	T1_ctrl	ATCATCTTCTGCAGTA_T1_hash3	T	batch2	CD4_Treg
ATCATGGAGACAGAGA_T1_hash1	-5.54637	1.02336	T1_hash1	3388	1647	0.0268595	hash1	T1_ctrl	ATCATGGAGACAGAGA_T1_hash1	T	batch2	CD4_memory
ATCATGGAGCTGTCTA_T1_hash1	5.63707	-2.5658	T1_hash1	5302	2311	0.0152773	hash1	T1_ctrl	ATCATGGAGCTGTCTA_T1_hash1	T	batch2	NK_Ccl5
ATCATGGAGGACAGAA_T1_hash1	8.05498	-1.74489	T1_hash1	5169	2246	0.00754498	hash1	T1_ctrl	ATCATGGAGGACAGAA_T1_hash1	T	batch2	NK_Ccl5
ATCATGGAGGATGTAT_T1_hash1	2.22579	2.06963	T1_hash1	4360	1923	0.0155963	hash1	T1_ctrl	ATCATGGAGGATGTAT_T1_hash1	T	batch2	NK_Cd226
ATCATGGCAAAGGCGT_T1_hash1	4.08154	2.41225	T1_hash1	11967	3562	0.00434528	hash1	T1_ctrl	ATCATGGCAAAGGCGT_T1_hash1	T	batch2	NK_Cd226
ATCATGGCAACACCTA_T1_hash5	-5.07056	2.35872	T1_hash5	4280	2041	0.0142523	hash5	T1_ctrl	ATCATGGCAACACCTA_T1_hash5	T	batch2	CD4_memory
ATCATGGCAATGGAGC_T1_hash3	2.96268	2.0406	T1_hash3	5842	2248	0.00787402	hash3	T1_ctrl	ATCATGGCAATGGAGC_T1_hash3	T	batch2	NK_Cd226
ATCATGGCACCTTGTC_T1_hash1	-0.753723	-5.52055	T1_hash1	9347	3718	0.0069541	hash1	T1_ctrl	ATCATGGCACCTTGTC_T1_hash1	T	batch2	CD8_proliferation
ATCATGGCAGGGAGAG_T1_hash1	3.04883	0.129113	T1_hash1	10811	3253	0.0154472	hash1	T1_ctrl	ATCATGGCAGGGAGAG_T1_hash1	T	batch2	NK_Isg15
ATCATGGCATTGCGGC_T1_hash5	6.61596	1.0748	T1_hash5	6063	2238	0.0288636	hash5	T1_ctrl	ATCATGGCATTGCGGC_T1_hash5	T	batch2	NK_Spp1
ATCATGGGTTGGTAAA_T1_hash5	-8.27019	0.80709	T1_hash5	1843	1139	0.0151926	hash5	T1_ctrl	ATCATGGGTTGGTAAA_T1_hash5	T	batch2	CD4_Treg
ATCATGGTCAGGTAAA_T1_hash5	6.34636	-3.05342	T1_hash5	9418	3027	0.0203865	hash5	T1_ctrl	ATCATGGTCAGGTAAA_T1_hash5	T	batch2	NK_Ccl5
ATCATGGTCTACCTGC_T1_hash1	-5.85818	-5.11572	T1_hash1	7420	2498	0.0109164	hash1	T1_ctrl	ATCATGGTCTACCTGC_T1_hash1	T	batch2	CD8_Ccl5
ATCCACCAGGCCCTCA_T1_hash4	6.32259	-2.06175	T1_hash4	6897	2419	0.0100043	hash4	T1_ctrl	ATCCACCAGGCCCTCA_T1_hash4	T	batch2	NK_Ccl5
ATCCACCCACATGTGT_T1_hash3	-2.14972	2.54335	T1_hash3	5813	2364	0.00997764	hash3	T1_ctrl	ATCCACCCACATGTGT_T1_hash3	T	batch2	CD3_DN
ATCCACCCAGCTCGAC_T1_hash2	7.38871	-3.23977	T1_hash2	4164	1933	0.00600384	hash2	T1_ctrl	ATCCACCCAGCTCGAC_T1_hash2	T	batch2	NK_Ccl5
ATCCACCCAGTTTACG_T1_hash2	8.81263	-1.18122	T1_hash2	1722	1162	0.018583	hash2	T1_ctrl	ATCCACCCAGTTTACG_T1_hash2	T	batch2	NK_others
ATCCACCCATCGATGT_T1_hash1	5.89334	3.01404	T1_hash1	18201	4136	0.0134608	hash1	T1_ctrl	ATCCACCCATCGATGT_T1_hash1	T	batch2	NK_Spp1
ATCCACCGTAGCGTAG_T1_hash4	-6.12693	6.26851	T1_hash4	4097	1583	0.0219673	hash4	T1_ctrl	ATCCACCGTAGCGTAG_T1_hash4	T	batch2	CD4_Il7r
ATCCACCGTGCGCTTG_T1_hash1	1.09694	-5.09842	T1_hash1	20304	4504	0.0149724	hash1	T1_ctrl	ATCCACCGTGCGCTTG_T1_hash1	T	batch2	NK_proliferation
ATCCACCTCACTGGGC_T1_hash2	8.45768	-3.33544	T1_hash2	3462	1811	0.00433276	hash2	T1_ctrl	ATCCACCTCACTGGGC_T1_hash2	T	batch2	NK_Ccl5
ATCCACCTCCGCATCT_T1_hash2	-7.26839	-5.87242	T1_hash2	11375	3007	0.0116923	hash2	T1_ctrl	ATCCACCTCCGCATCT_T1_hash2	T	batch2	CD8_Ccl5
ATCCACCTCTTGTACT_T1_hash1	4.16288	-0.474906	T1_hash1	24023	5367	0.0157765	hash1	T1_ctrl	ATCCACCTCTTGTACT_T1_hash1	T	batch2	NK_proliferation
ATCCGAAAGTCTCAAC_T1_hash2	7.63952	-1.56269	T1_hash2	6671	2500	0.0104932	hash2	T1_ctrl	ATCCGAAAGTCTCAAC_T1_hash2	T	batch2	NK_Ccl5
ATCCGAACAGCGTTCG_T1_hash2	8.12984	-0.860787	T1_hash2	2913	1576	0.015448	hash2	T1_ctrl	ATCCGAACAGCGTTCG_T1_hash2	T	batch2	NK_Ccl5
ATCCGAACATCACAAC_T1_hash5	-1.87759	3.26188	T1_hash5	10861	3398	0.026609	hash5	T1_ctrl	ATCCGAACATCACAAC_T1_hash5	T	batch2	CD3_DN
ATCCGAAGTCCGTCAG_T1_hash4	-7.52068	-5.60601	T1_hash4	8797	2980	0.0172786	hash4	T1_ctrl	ATCCGAAGTCCGTCAG_T1_hash4	T	batch2	CD8_Ccl5
ATCCGAAGTCGACTGC_T1_hash3	-7.40486	-0.0977509	T1_hash3	2308	1450	0.0194974	hash3	T1_ctrl	ATCCGAAGTCGACTGC_T1_hash3	T	batch2	CD4_Treg
ATCCGAAGTGCTCTTC_T1_hash3	-6.36555	0.488201	T1_hash3	4478	2000	0.00625279	hash3	T1_ctrl	ATCCGAAGTGCTCTTC_T1_hash3	T	batch2	CD4_Treg
ATCCGAAGTTAAGGGC_T1_hash1	4.64963	-2.34564	T1_hash1	12575	3442	0.0170179	hash1	T1_ctrl	ATCCGAAGTTAAGGGC_T1_hash1	T	batch2	NK_proliferation
ATCCGAATCACAGGCC_T1_hash5	-7.08961	-6.42625	T1_hash5	13921	3732	0.00833273	hash5	T1_ctrl	ATCCGAATCACAGGCC_T1_hash5	T	batch2	CD8_Ccl5
ATCGAGTAGAGACTAT_T1_hash5	5.78673	1.60342	T1_hash5	9481	2893	0.0101255	hash5	T1_ctrl	ATCGAGTAGAGACTAT_T1_hash5	T	batch2	NK_Spp1
ATCGAGTAGAGTAAGG_T1_hash3	-7.18692	-4.38316	T1_hash3	6590	2394	0.0189681	hash3	T1_ctrl	ATCGAGTAGAGTAAGG_T1_hash3	T	batch2	CD8_Ccr7
ATCGAGTAGAGTCTGG_T1_hash5	-7.46595	-6.30615	T1_hash5	6517	2644	0.0219426	hash5	T1_ctrl	ATCGAGTAGAGTCTGG_T1_hash5	T	batch2	CD8_Ccl5
ATCGAGTAGGAGCGTT_T1_hash5	6.72215	-0.648829	T1_hash5	6285	2231	0.0109785	hash5	T1_ctrl	ATCGAGTAGGAGCGTT_T1_hash5	T	batch2	NK_Ccl5
ATCGAGTGTACCGAGA_T1_hash1	1.7106	0.475812	T1_hash1	2551	1460	0.0348883	hash1	T1_ctrl	ATCGAGTGTACCGAGA_T1_hash1	T	batch2	NK_Isg15
ATCGAGTTCGGCCGAT_T1_hash3	-8.66654	0.346603	T1_hash3	5613	2127	0.0261892	hash3	T1_ctrl	ATCGAGTTCGGCCGAT_T1_hash3	T	batch2	CD4_Treg
ATCGAGTTCTGCCAGG_T1_hash5	-6.20567	3.03316	T1_hash5	5430	2335	0.0184162	hash5	T1_ctrl	ATCGAGTTCTGCCAGG_T1_hash5	T	batch2	CD4_memory
ATCTACTAGAATTGTG_T1_hash4	5.16498	-2.52528	T1_hash4	8890	3104	0.0130484	hash4	T1_ctrl	ATCTACTAGAATTGTG_T1_hash4	T	batch2	NK_Ccl5
ATCTACTAGCGAAGGG_T1_hash5	-8.43428	0.737718	T1_hash5	4936	2331	0.0135737	hash5	T1_ctrl	ATCTACTAGCGAAGGG_T1_hash5	T	batch2	CD4_Treg
ATCTACTCAATTGCTG_T1_hash2	5.34724	2.4152	T1_hash2	15288	4278	0.0155678	hash2	T1_ctrl	ATCTACTCAATTGCTG_T1_hash2	T	batch2	NK_Spp1
ATCTACTCACAACGTT_T1_hash5	-7.92282	-5.5226	T1_hash5	8191	2834	0.0177024	hash5	T1_ctrl	ATCTACTCACAACGTT_T1_hash5	T	batch2	CD8_Ccl5
ATCTACTCACGGCTAC_T1_hash3	-7.13566	-7.48571	T1_hash3	7616	2701	0.0307248	hash3	T1_ctrl	ATCTACTCACGGCTAC_T1_hash3	T	batch2	CD8_Ccl5
ATCTGCCAGACTTGAA_T1_hash1	-6.7391	0.118016	T1_hash1	2663	1675	0.00300413	hash1	T1_ctrl	ATCTGCCAGACTTGAA_T1_hash1	T	batch2	CD4_Treg
ATCTGCCAGGCACATG_T1_hash2	3.27935	2.4041	T1_hash2	10616	3293	0.0188395	hash2	T1_ctrl	ATCTGCCAGGCACATG_T1_hash2	T	batch2	NK_Cd226
ATCTGCCCAGCTGCAC_T1_hash5	2.78409	-1.44144	T1_hash5	10125	3442	0.0194568	hash5	T1_ctrl	ATCTGCCCAGCTGCAC_T1_hash5	T	batch2	NK_proliferation
ATCTGCCCATAGAAAC_T1_hash4	-6.93121	-4.0239	T1_hash4	6587	2630	0.0189768	hash4	T1_ctrl	ATCTGCCCATAGAAAC_T1_hash4	T	batch2	CD8_Ccr7
ATCTGCCCATTCCTCG_T1_hash4	-4.40647	1.36692	T1_hash4	3279	1999	0.0353766	hash4	T1_ctrl	ATCTGCCCATTCCTCG_T1_hash4	T	batch2	CD4_memory
ATCTGCCGTAGTAGTA_T1_hash3	-7.00571	0.958779	T1_hash3	2937	1578	0.0108955	hash3	T1_ctrl	ATCTGCCGTAGTAGTA_T1_hash3	T	batch2	CD4_Treg
ATCTGCCTCATGCATG_T1_hash5	8.30484	-1.89004	T1_hash5	4120	1981	0.0114078	hash5	T1_ctrl	ATCTGCCTCATGCATG_T1_hash5	T	batch2	NK_Ccl5
ATCTGCCTCATTGCCC_T1_hash5	-1.68602	-6.3478	T1_hash5	8760	2878	0.0134703	hash5	T1_ctrl	ATCTGCCTCATTGCCC_T1_hash5	T	batch2	CD8_proliferation
ATGAGGGAGCCGTCGT_T1_hash3	7.95534	-1.03792	T1_hash3	1275	955	0.0196078	hash3	T1_ctrl	ATGAGGGAGCCGTCGT_T1_hash3	T	batch2	NK_Ccl5
ATGAGGGAGCTGAACG_T1_hash1	8.90957	-2.5323	T1_hash1	4210	1843	0.0142518	hash1	T1_ctrl	ATGAGGGAGCTGAACG_T1_hash1	T	batch2	NK_Ccl5
ATGAGGGAGGCGTACA_T1_hash3	6.16252	1.44285	T1_hash3	7088	2490	0.0107223	hash3	T1_ctrl	ATGAGGGAGGCGTACA_T1_hash3	T	batch2	NK_Spp1
ATGAGGGCAACTTGAC_T1_hash2	6.60837	1.75429	T1_hash2	8099	2622	0.0334609	hash2	T1_ctrl	ATGAGGGCAACTTGAC_T1_hash2	T	batch2	NK_Spp1
ATGAGGGCACCGTTGG_T1_hash1	-7.21699	-4.22845	T1_hash1	9464	3233	0.0194421	hash1	T1_ctrl	ATGAGGGCACCGTTGG_T1_hash1	T	batch2	CD8_Ccr7
ATGAGGGCAGTCACTA_T1_hash1	1.20962	-5.12266	T1_hash1	16711	4253	0.00927533	hash1	T1_ctrl	ATGAGGGCAGTCACTA_T1_hash1	T	batch2	NK_proliferation
ATGAGGGGTATATCCG_T1_hash5	-6.83852	1.28579	T1_hash5	3940	1962	0.0106599	hash5	T1_ctrl	ATGAGGGGTATATCCG_T1_hash5	T	batch2	CD4_Treg
ATGAGGGGTCCCTTGT_T1_hash3	6.1599	-0.0884126	T1_hash3	5694	2186	0.0463646	hash3	T1_ctrl	ATGAGGGGTCCCTTGT_T1_hash3	T	batch2	NK_Spp1
ATGAGGGGTCTGCCAG_T1_hash5	3.28627	-1.17079	T1_hash5	9743	3213	0.0179616	hash5	T1_ctrl	ATGAGGGGTCTGCCAG_T1_hash5	T	batch2	NK_proliferation
ATGAGGGGTGAGGGTT_T1_hash2	-1.3276	2.64715	T1_hash2	6913	2524	0.00824533	hash2	T1_ctrl	ATGAGGGGTGAGGGTT_T1_hash2	T	batch2	CD3_DN
ATGAGGGTCGCTAGCG_T1_hash3	5.9303	0.400002	T1_hash3	7343	2459	0.00694539	hash3	T1_ctrl	ATGAGGGTCGCTAGCG_T1_hash3	T	batch2	NK_Spp1
ATGAGGGTCTAACGGT_T1_hash1	7.22968	-0.829915	T1_hash1	7699	2521	0.0106507	hash1	T1_ctrl	ATGAGGGTCTAACGGT_T1_hash1	T	batch2	NK_Ccl5
ATGCGATAGTCTCCTC_T1_hash4	-4.14164	-7.2691	T1_hash4	11372	3362	0.0169715	hash4	T1_ctrl	ATGCGATAGTCTCCTC_T1_hash4	T	batch2	CD8_proliferation
ATGCGATCATACCATG_T1_hash5	-1.5169	2.96749	T1_hash5	5503	2200	0.0176267	hash5	T1_ctrl	ATGCGATCATACCATG_T1_hash5	T	batch2	CD3_DN
ATGCGATTCCTTGGTC_T1_hash1	7.47298	-0.0709096	T1_hash1	7664	2602	0.0204854	hash1	T1_ctrl	ATGCGATTCCTTGGTC_T1_hash1	T	batch2	NK_Ccl5
ATGGGAGAGGTGATTA_T1_hash1	6.20608	3.18466	T1_hash1	20592	4469	0.0149087	hash1	T1_ctrl	ATGGGAGAGGTGATTA_T1_hash1	T	batch2	NK_Spp1
ATGGGAGAGTAGCCGA_T1_hash5	-7.10894	1.15833	T1_hash5	2465	1392	0.00567951	hash5	T1_ctrl	ATGGGAGAGTAGCCGA_T1_hash5	T	batch2	CD4_Treg
ATGGGAGCACATGGGA_T1_hash1	-4.30857	2.23329	T1_hash1	5180	2288	0.00965251	hash1	T1_ctrl	ATGGGAGCACATGGGA_T1_hash1	T	batch2	CD8_Gzmk
ATGGGAGCAGTTCATG_T1_hash2	-6.7196	-2.83781	T1_hash2	10017	3418	0.0221623	hash2	T1_ctrl	ATGGGAGCAGTTCATG_T1_hash2	T	batch2	CD4_Ccr7
ATGGGAGCATCTATGG_T1_hash1	2.27647	0.712682	T1_hash1	8478	2948	0.0160415	hash1	T1_ctrl	ATGGGAGCATCTATGG_T1_hash1	T	batch2	NK_Isg15
ATGGGAGGTCCCGACA_T1_hash3	3.33162	-1.30667	T1_hash3	6659	2441	0.0259799	hash3	T1_ctrl	ATGGGAGGTCCCGACA_T1_hash3	T	batch2	NK_Isg15
ATGGGAGGTGCAACTT_T1_hash1	8.70843	0.0634965	T1_hash1	5356	2034	0.0164302	hash1	T1_ctrl	ATGGGAGGTGCAACTT_T1_hash1	T	batch2	NK_Hspa1a
ATGGGAGGTTACGCGC_T1_hash4	-2.0114	1.39947	T1_hash4	5470	2853	0.0279707	hash4	T1_ctrl	ATGGGAGGTTACGCGC_T1_hash4	T	batch2	CD3_DN
ATGGGAGGTTCCCTTG_T1_hash1	4.90547	0.200243	T1_hash1	7681	2547	0.0123682	hash1	T1_ctrl	ATGGGAGGTTCCCTTG_T1_hash1	T	batch2	NK_Isg15
ATGGGAGGTTCGTCTC_T1_hash3	-9.43294	3.94253	T1_hash3	3809	1772	0.0231032	hash3	T1_ctrl	ATGGGAGGTTCGTCTC_T1_hash3	T	batch2	gd_T
ATGGGAGTCATGTCTT_T1_hash3	4.63727	1.4835	T1_hash3	8343	3024	0.0119861	hash3	T1_ctrl	ATGGGAGTCATGTCTT_T1_hash3	T	batch2	NK_Spp1
ATGGGAGTCGGACAAG_T1_hash1	5.74752	-2.54497	T1_hash1	6431	2606	0.0163272	hash1	T1_ctrl	ATGGGAGTCGGACAAG_T1_hash1	T	batch2	NK_Ccl5
ATGTGTGAGAGACTTA_T1_hash4	4.0459	1.56693	T1_hash4	7212	2564	0.0188575	hash4	T1_ctrl	ATGTGTGAGAGACTTA_T1_hash4	T	batch2	NK_Cd226
ATGTGTGAGATATGGT_T1_hash3	-4.16351	3.19124	T1_hash3	3472	1718	0.0103687	hash3	T1_ctrl	ATGTGTGAGATATGGT_T1_hash3	T	batch2	CD8_Gzmk
ATGTGTGCATGGTTGT_T1_hash2	-7.32642	-6.32105	T1_hash2	10081	3392	0.0142843	hash2	T1_ctrl	ATGTGTGCATGGTTGT_T1_hash2	T	batch2	CD8_Ccl5
ATGTGTGCATTCCTCG_T1_hash3	-5.55698	2.45566	T1_hash3	2625	1433	0.016381	hash3	T1_ctrl	ATGTGTGCATTCCTCG_T1_hash3	T	batch2	CD4_memory
ATGTGTGGTCGGCACT_T1_hash2	-8.06097	-4.9636	T1_hash2	8967	2845	0.0230846	hash2	T1_ctrl	ATGTGTGGTCGGCACT_T1_hash2	T	batch2	CD8_Ccl5
ATGTGTGGTGCAGTAG_T1_hash4	5.38941	2.94203	T1_hash4	17951	4480	0.0177149	hash4	T1_ctrl	ATGTGTGGTGCAGTAG_T1_hash4	T	batch2	NK_Spp1
ATGTGTGGTTCTGTTT_T1_hash4	-6.58954	-3.99643	T1_hash4	11475	3553	0.0198693	hash4	T1_ctrl	ATGTGTGGTTCTGTTT_T1_hash4	T	batch2	CD8_Ccr7
ATGTGTGTCCGCATCT_T1_hash2	5.62742	3.08641	T1_hash2	16196	3966	0.0150654	hash2	T1_ctrl	ATGTGTGTCCGCATCT_T1_hash2	T	batch2	NK_Spp1
ATGTGTGTCTTAACCT_T1_hash5	-1.24922	-6.61027	T1_hash5	11862	3719	0.0157646	hash5	T1_ctrl	ATGTGTGTCTTAACCT_T1_hash5	T	batch2	CD8_proliferation
ATTACTCAGGCAATTA_T1_hash5	8.52686	-1.05261	T1_hash5	2263	1462	0.0433053	hash5	T1_ctrl	ATTACTCAGGCAATTA_T1_hash5	T	batch2	NK_Ccl5
ATTACTCCACGGCCAT_T1_hash2	-7.61872	1.42419	T1_hash2	5402	2336	0.0133284	hash2	T1_ctrl	ATTACTCCACGGCCAT_T1_hash2	T	batch2	CD4_Treg
ATTACTCCATCCGGGT_T1_hash1	3.14991	2.44238	T1_hash1	8976	3207	0.0148173	hash1	T1_ctrl	ATTACTCCATCCGGGT_T1_hash1	T	batch2	NK_Cd226
ATTACTCGTATCTGCA_T1_hash1	-3.62097	1.86865	T1_hash1	2811	1630	0.00853789	hash1	T1_ctrl	ATTACTCGTATCTGCA_T1_hash1	T	batch2	CD8_Gzmk
ATTACTCGTTTACTCT_T1_hash3	-7.29527	1.15156	T1_hash3	4243	2106	0.0106057	hash3	T1_ctrl	ATTACTCGTTTACTCT_T1_hash3	T	batch2	CD4_Treg
ATTACTCGTTTGGGCC_T1_hash1	3.30395	1.50551	T1_hash1	10462	3277	0.0155802	hash1	T1_ctrl	ATTACTCGTTTGGGCC_T1_hash1	T	batch2	NK_Cd226
ATTACTCTCGACCAGC_T1_hash1	-8.19163	-0.0649961	T1_hash1	1050	734	0.0342857	hash1	T1_ctrl	ATTACTCTCGACCAGC_T1_hash1	T	batch2	CD4_Treg
ATTACTCTCTTCATGT_T1_hash2	6.01643	2.01691	T1_hash2	11896	3694	0.0125252	hash2	T1_ctrl	ATTACTCTCTTCATGT_T1_hash2	T	batch2	NK_Spp1
ATTATCCAGATATGCA_T1_hash1	-6.74166	-6.23016	T1_hash1	5895	2546	0.0206955	hash1	T1_ctrl	ATTATCCAGATATGCA_T1_hash1	T	batch2	CD8_Ccl5
ATTATCCAGGATATAC_T1_hash3	-2.17711	-7.06823	T1_hash3	17985	4664	0.010898	hash3	T1_ctrl	ATTATCCAGGATATAC_T1_hash3	T	batch2	CD8_proliferation
ATTATCCAGGTGATAT_T1_hash1	-8.84546	-5.06736	T1_hash1	13805	3776	0.0137631	hash1	T1_ctrl	ATTATCCAGGTGATAT_T1_hash1	T	batch2	CD8_Ccl5
ATTATCCCAATCCAAC_T1_hash5	6.57927	3.94771	T1_hash5	17590	4003	0.0146674	hash5	T1_ctrl	ATTATCCCAATCCAAC_T1_hash5	T	batch2	NK_Spp1
ATTATCCCACGGCCAT_T1_hash4	-7.92032	-0.44443	T1_hash4	2055	1313	0.0272506	hash4	T1_ctrl	ATTATCCCACGGCCAT_T1_hash4	T	batch2	CD4_Treg
ATTATCCCATATACGC_T1_hash3	4.334	-3.00027	T1_hash3	5539	2184	0.0166095	hash3	T1_ctrl	ATTATCCCATATACGC_T1_hash3	T	batch2	NK_proliferation
ATTATCCCATATGGTC_T1_hash4	-3.67936	-7.01628	T1_hash4	2146	1204	0.0312209	hash4	T1_ctrl	ATTATCCCATATGGTC_T1_hash4	T	batch2	CD8_proliferation
ATTATCCCATTAACCG_T1_hash2	6.06942	-2.95891	T1_hash2	4110	1818	0.0080292	hash2	T1_ctrl	ATTATCCCATTAACCG_T1_hash2	T	batch2	NK_Ccl5
ATTATCCGTACTCTCC_T1_hash1	7.59786	-1.6982	T1_hash1	5367	2377	0.0117384	hash1	T1_ctrl	ATTATCCGTACTCTCC_T1_hash1	T	batch2	NK_Ccl5
ATTATCCGTCGGCACT_T1_hash5	2.71841	2.43206	T1_hash5	4787	2095	0.00940046	hash5	T1_ctrl	ATTATCCGTCGGCACT_T1_hash5	T	batch2	NK_Cd226
ATTATCCTCACTTATC_T1_hash5	-4.79057	-3.46395	T1_hash5	4866	2518	0.0359638	hash5	T1_ctrl	ATTATCCTCACTTATC_T1_hash5	T	batch2	CD8_Itgav
ATTCTACAGCTAAACA_T1_hash5	-8.87492	3.88964	T1_hash5	10032	3198	0.0139553	hash5	T1_ctrl	ATTCTACAGCTAAACA_T1_hash5	T	batch2	gd_T
ATTCTACAGGATCGCA_T1_hash4	7.58086	2.42778	T1_hash4	10984	3319	0.0332302	hash4	T1_ctrl	ATTCTACAGGATCGCA_T1_hash4	T	batch2	NK_Spp1
ATTCTACAGGGAAACA_T1_hash5	4.3525	-0.191841	T1_hash5	24002	4987	0.015707	hash5	T1_ctrl	ATTCTACAGGGAAACA_T1_hash5	T	batch2	NK_proliferation
ATTCTACCAACACCTA_T1_hash2	4.08131	0.11078	T1_hash2	12451	3569	0.0179905	hash2	T1_ctrl	ATTCTACCAACACCTA_T1_hash2	T	batch2	NK_Isg15
ATTCTACCAACGATCT_T1_hash1	5.35065	-1.78438	T1_hash1	8036	2919	0.0150572	hash1	T1_ctrl	ATTCTACCAACGATCT_T1_hash1	T	batch2	NK_proliferation
ATTCTACCAGCCTGTG_T1_hash4	2.60201	1.23329	T1_hash4	10626	3399	0.0199511	hash4	T1_ctrl	ATTCTACCAGCCTGTG_T1_hash4	T	batch2	NK_Cd226
ATTCTACGTCAGAATA_T1_hash2	7.20531	-0.974162	T1_hash2	5625	2389	0.0142222	hash2	T1_ctrl	ATTCTACGTCAGAATA_T1_hash2	T	batch2	NK_Ccl5
ATTCTACGTTAGATGA_T1_hash2	4.16859	-1.90473	T1_hash2	15026	3779	0.016172	hash2	T1_ctrl	ATTCTACGTTAGATGA_T1_hash2	T	batch2	NK_proliferation
ATTCTACGTTAGTGGG_T1_hash5	6.62362	-1.41437	T1_hash5	6114	2464	0.0121034	hash5	T1_ctrl	ATTCTACGTTAGTGGG_T1_hash5	T	batch2	NK_Ccl5
ATTCTACGTTCACGGC_T1_hash5	1.23381	-4.81933	T1_hash5	10106	3368	0.0269147	hash5	T1_ctrl	ATTCTACGTTCACGGC_T1_hash5	T	batch2	NK_proliferation
ATTCTACTCAACTCTT_T1_hash1	8.16568	-0.0159556	T1_hash1	6124	2584	0.00783801	hash1	T1_ctrl	ATTCTACTCAACTCTT_T1_hash1	T	batch2	NK_Ccl5
ATTCTACTCACAATGC_T1_hash1	5.1987	1.61066	T1_hash1	11153	3535	0.0123734	hash1	T1_ctrl	ATTCTACTCACAATGC_T1_hash1	T	batch2	NK_Spp1
ATTCTACTCAGCTTAG_T1_hash4	-7.20054	-3.67424	T1_hash4	8873	2964	0.012848	hash4	T1_ctrl	ATTCTACTCAGCTTAG_T1_hash4	T	batch2	CD8_Ccr7
ATTCTACTCATCGCTC_T1_hash3	-4.84752	-5.75593	T1_hash3	20945	4839	0.0155168	hash3	T1_ctrl	ATTCTACTCATCGCTC_T1_hash3	T	batch2	CD8_proliferation
ATTCTACTCGGCTTGG_T1_hash2	-8.54825	-6.39756	T1_hash2	8508	3008	0.0101081	hash2	T1_ctrl	ATTCTACTCGGCTTGG_T1_hash2	T	batch2	CD8_Ccl5
ATTGGACAGACTTGAA_T1_hash3	2.77319	-1.67861	T1_hash3	16596	4584	0.013196	hash3	T1_ctrl	ATTGGACAGACTTGAA_T1_hash3	T	batch2	NK_proliferation
ATTGGACAGGCATGTG_T1_hash3	3.16247	2.10255	T1_hash3	3199	1855	0.0418881	hash3	T1_ctrl	ATTGGACAGGCATGTG_T1_hash3	T	batch2	NK_others
ATTGGACAGTAGGCCA_T1_hash2	-3.97249	-5.40841	T1_hash2	12222	3483	0.0143184	hash2	T1_ctrl	ATTGGACAGTAGGCCA_T1_hash2	T	batch2	CD8_proliferation
ATTGGACAGTAGTGCG_T1_hash5	-8.11953	0.547703	T1_hash5	6044	2594	0.00926539	hash5	T1_ctrl	ATTGGACAGTAGTGCG_T1_hash5	T	batch2	CD4_Treg
ATTGGACCAATGACCT_T1_hash5	5.66612	0.014584	T1_hash5	5385	2087	0.0206128	hash5	T1_ctrl	ATTGGACCAATGACCT_T1_hash5	T	batch2	NK_Spp1
ATTGGACCACAACTGT_T1_hash4	-5.61531	-5.56351	T1_hash4	12334	3499	0.00770229	hash4	T1_ctrl	ATTGGACCACAACTGT_T1_hash4	T	batch2	CD8_Ccl5
ATTGGACCACGGTGTC_T1_hash5	-7.74597	-7.25024	T1_hash5	5398	2414	0.0122268	hash5	T1_ctrl	ATTGGACCACGGTGTC_T1_hash5	T	batch2	CD8_Ccl5
ATTGGACCAGACGCCT_T1_hash1	-5.18406	2.97736	T1_hash1	4723	2090	0.0192674	hash1	T1_ctrl	ATTGGACCAGACGCCT_T1_hash1	T	batch2	CD4_memory
ATTGGACCAGCTGTTA_T1_hash1	6.3833	-0.179334	T1_hash1	6608	2489	0.0113499	hash1	T1_ctrl	ATTGGACCAGCTGTTA_T1_hash1	T	batch2	NK_Ccl5
ATTGGACCATCTATGG_T1_hash5	4.95323	1.06723	T1_hash5	8040	3003	0.0115672	hash5	T1_ctrl	ATTGGACCATCTATGG_T1_hash5	T	batch2	NK_Spp1
ATTGGACCATTCGACA_T1_hash1	-8.18192	-6.90795	T1_hash1	5683	2310	0.0135492	hash1	T1_ctrl	ATTGGACCATTCGACA_T1_hash1	T	batch2	CD8_Ccl5
ATTGGACGTAGTAGTA_T1_hash2	-8.78144	-4.98675	T1_hash2	7189	2120	0.0144665	hash2	T1_ctrl	ATTGGACGTAGTAGTA_T1_hash2	T	batch2	CD8_Ccl5
ATTGGACGTCAGTGGA_T1_hash1	-5.09147	-3.58293	T1_hash1	1898	1200	0.0368809	hash1	T1_ctrl	ATTGGACGTCAGTGGA_T1_hash1	T	batch2	CD8_Itgav
ATTGGACTCCTTTACA_T1_hash5	0.267508	-4.57134	T1_hash5	10430	3288	0.0172579	hash5	T1_ctrl	ATTGGACTCCTTTACA_T1_hash5	T	batch2	NK_proliferation
ATTGGACTCGGTCCGA_T1_hash3	-6.62804	-2.98085	T1_hash3	12180	3672	0.0178982	hash3	T1_ctrl	ATTGGACTCGGTCCGA_T1_hash3	T	batch2	CD4_Ccr7
ATTGGACTCGTTTAGG_T1_hash3	3.31034	2.00238	T1_hash3	6176	2539	0.0139249	hash3	T1_ctrl	ATTGGACTCGTTTAGG_T1_hash3	T	batch2	NK_Cd226
ATTGGTGAGAGGTTGC_T1_hash4	-8.01427	-0.337624	T1_hash4	2821	1543	0.0290677	hash4	T1_ctrl	ATTGGTGAGAGGTTGC_T1_hash4	T	batch2	CD4_Treg
ATTGGTGAGGTGCAAC_T1_hash3	2.50644	0.0699053	T1_hash3	6997	2257	0.0110047	hash3	T1_ctrl	ATTGGTGAGGTGCAAC_T1_hash3	T	batch2	NK_Isg15
ATTGGTGAGTACACCT_T1_hash4	3.77784	1.86773	T1_hash4	8994	3375	0.0153436	hash4	T1_ctrl	ATTGGTGAGTACACCT_T1_hash4	T	batch2	NK_Cd226
ATTGGTGAGTCTCGGC_T1_hash5	8.64205	-2.07559	T1_hash5	4758	2110	0.018285	hash5	T1_ctrl	ATTGGTGAGTCTCGGC_T1_hash5	T	batch2	NK_Ccl5
ATTGGTGCAAGTAGTA_T1_hash5	-5.67068	-7.05934	T1_hash5	15934	4196	0.0222794	hash5	T1_ctrl	ATTGGTGCAAGTAGTA_T1_hash5	T	batch2	CD8_proliferation
ATTGGTGCAATCGGTT_T1_hash4	-5.26098	-6.87525	T1_hash4	12948	3496	0.0133611	hash4	T1_ctrl	ATTGGTGCAATCGGTT_T1_hash4	T	batch2	CD8_proliferation
ATTGGTGCACACTGCG_T1_hash4	-5.29354	1.30369	T1_hash4	2837	1827	0.012337	hash4	T1_ctrl	ATTGGTGCACACTGCG_T1_hash4	T	batch2	CD4_memory
ATTGGTGCACAGCGTC_T1_hash4	1.25018	-4.75867	T1_hash4	7244	2953	0.0445886	hash4	T1_ctrl	ATTGGTGCACAGCGTC_T1_hash4	T	batch2	NK_proliferation
ATTGGTGCATCAGTAC_T1_hash5	-7.35102	-6.97025	T1_hash5	7732	2698	0.0182359	hash5	T1_ctrl	ATTGGTGCATCAGTAC_T1_hash5	T	batch2	CD8_Ccl5
ATTGGTGCATCCTAGA_T1_hash5	-8.10089	-6.49689	T1_hash5	6194	2471	0.0172748	hash5	T1_ctrl	ATTGGTGCATCCTAGA_T1_hash5	T	batch2	CD8_Ccl5
ATTGGTGCATGCTAGT_T1_hash5	-0.660413	-5.70414	T1_hash5	13134	3636	0.00662403	hash5	T1_ctrl	ATTGGTGCATGCTAGT_T1_hash5	T	batch2	CD8_proliferation
ATTGGTGGTTGTGGAG_T1_hash1	7.29893	4.07204	T1_hash1	23907	4703	0.00982976	hash1	T1_ctrl	ATTGGTGGTTGTGGAG_T1_hash1	T	batch2	NK_Spp1
ATTGGTGTCCAGATCA_T1_hash3	-8.40827	3.91149	T1_hash3	6670	2348	0.0155922	hash3	T1_ctrl	ATTGGTGTCCAGATCA_T1_hash3	T	batch2	gd_T
ATTGGTGTCCATGAGT_T1_hash3	-7.04529	-4.08349	T1_hash3	5885	2337	0.0282073	hash3	T1_ctrl	ATTGGTGTCCATGAGT_T1_hash3	T	batch2	CD8_Ccr7
ATTTCTGAGACCGGAT_T1_hash1	-7.43714	-4.41227	T1_hash1	8916	2963	0.0130103	hash1	T1_ctrl	ATTTCTGAGACCGGAT_T1_hash1	T	batch2	CD8_Ccr7
ATTTCTGAGATGTGGC_T1_hash2	-8.05691	-5.53548	T1_hash2	7536	2860	0.00796178	hash2	T1_ctrl	ATTTCTGAGATGTGGC_T1_hash2	T	batch2	CD8_Ccl5
ATTTCTGAGCACAGGT_T1_hash1	-5.23057	-3.67602	T1_hash1	2287	1326	0.0489725	hash1	T1_ctrl	ATTTCTGAGCACAGGT_T1_hash1	T	batch2	CD8_Itgav
ATTTCTGAGCATCATC_T1_hash5	-7.56018	-7.65099	T1_hash5	3694	1732	0.0208446	hash5	T1_ctrl	ATTTCTGAGCATCATC_T1_hash5	T	batch2	CD8_Ccl5
ATTTCTGAGGCTCTTA_T1_hash4	6.72639	0.741777	T1_hash4	6453	2473	0.0134821	hash4	T1_ctrl	ATTTCTGAGGCTCTTA_T1_hash4	T	batch2	NK_Spp1
ATTTCTGCAGGCAGTA_T1_hash4	-1.58014	-5.2812	T1_hash4	23507	4941	0.0117412	hash4	T1_ctrl	ATTTCTGCAGGCAGTA_T1_hash4	T	batch2	CD8_proliferation
ATTTCTGCATCCAACA_T1_hash1	7.0722	-0.153554	T1_hash1	9649	3044	0.00994922	hash1	T1_ctrl	ATTTCTGCATCCAACA_T1_hash1	T	batch2	NK_Ccl5
ATTTCTGCATGGATGG_T1_hash2	-7.21805	0.81986	T1_hash2	1644	959	0.0152068	hash2	T1_ctrl	ATTTCTGCATGGATGG_T1_hash2	T	batch2	CD4_Treg
ATTTCTGCATTCCTGC_T1_hash5	-2.38782	2.83595	T1_hash5	7545	2504	0.0390987	hash5	T1_ctrl	ATTTCTGCATTCCTGC_T1_hash5	T	batch2	CD8_Gzmk
ATTTCTGGTGATGATA_T1_hash1	3.84139	2.35888	T1_hash1	11314	3575	0.015114	hash1	T1_ctrl	ATTTCTGGTGATGATA_T1_hash1	T	batch2	NK_Cd226
ATTTCTGGTGGTGTAG_T1_hash2	1.78906	0.450094	T1_hash2	2602	1497	0.0488086	hash2	T1_ctrl	ATTTCTGGTGGTGTAG_T1_hash2	T	batch2	NK_Isg15
ATTTCTGTCGCTGATA_T1_hash1	-8.58757	3.57334	T1_hash1	5033	2001	0.00655673	hash1	T1_ctrl	ATTTCTGTCGCTGATA_T1_hash1	T	batch2	gd_T
ATTTCTGTCTATCCCG_T1_hash5	-8.27687	3.60436	T1_hash5	7283	2828	0.0177125	hash5	T1_ctrl	ATTTCTGTCTATCCCG_T1_hash5	T	batch2	gd_T
CAACCAACACGTCAGC_T1_hash1	6.64484	3.95344	T1_hash1	18277	4126	0.013186	hash1	T1_ctrl	CAACCAACACGTCAGC_T1_hash1	T	batch2	NK_Spp1
CAACCAAGTCTGCCAG_T1_hash1	7.80057	-1.92133	T1_hash1	4987	2136	0.0206537	hash1	T1_ctrl	CAACCAAGTCTGCCAG_T1_hash1	T	batch2	NK_Ccl5
CAACCAAGTTAAGATG_T1_hash2	6.76323	-1.93322	T1_hash2	6867	2730	0.0177661	hash2	T1_ctrl	CAACCAAGTTAAGATG_T1_hash2	T	batch2	NK_Ccl5
CAACCAATCCTTCAAT_T1_hash4	-5.64188	-7.59097	T1_hash4	9681	3065	0.0220019	hash4	T1_ctrl	CAACCAATCCTTCAAT_T1_hash4	T	batch2	CD8_proliferation
CAACCAATCTCAAGTG_T1_hash5	6.34164	3.82186	T1_hash5	17400	3885	0.0250575	hash5	T1_ctrl	CAACCAATCTCAAGTG_T1_hash5	T	batch2	NK_Spp1
CAACCTCAGAAACCTA_T1_hash2	-7.3938	-6.59634	T1_hash2	3110	1522	0.0186495	hash2	T1_ctrl	CAACCTCAGAAACCTA_T1_hash2	T	batch2	CD8_Ccl5
CAACCTCAGACTAGAT_T1_hash1	-4.86667	1.6671	T1_hash1	4809	2278	0.00519859	hash1	T1_ctrl	CAACCTCAGACTAGAT_T1_hash1	T	batch2	CD4_memory
CAACCTCCACCAGGCT_T1_hash5	-5.26904	2.6454	T1_hash5	14820	3563	0.0190283	hash5	T1_ctrl	CAACCTCCACCAGGCT_T1_hash5	T	batch2	CD4_memory
CAACCTCCAGACTCGC_T1_hash5	6.17042	-0.980609	T1_hash5	7018	2458	0.0146765	hash5	T1_ctrl	CAACCTCCAGACTCGC_T1_hash5	T	batch2	NK_Ccl5
CAACCTCCAGTGGAGT_T1_hash1	1.86517	-4.25169	T1_hash1	21081	5098	0.00360514	hash1	T1_ctrl	CAACCTCCAGTGGAGT_T1_hash1	T	batch2	NK_proliferation
CAACCTCCATGGAATA_T1_hash3	2.71549	1.48239	T1_hash3	10549	3155	0.0152621	hash3	T1_ctrl	CAACCTCCATGGAATA_T1_hash3	T	batch2	NK_Cd226
CAACCTCCATGGTAGG_T1_hash3	-4.72364	4.87905	T1_hash3	3996	1799	0.031031	hash3	T1_ctrl	CAACCTCCATGGTAGG_T1_hash3	T	batch2	CD4_Il7r
CAACCTCGTTGTGGCC_T1_hash5	-5.62552	3.8847	T1_hash5	1868	1142	0.0358672	hash5	T1_ctrl	CAACCTCGTTGTGGCC_T1_hash5	T	batch2	CD4_memory
CAACCTCTCAACACGT_T1_hash5	2.31645	1.62426	T1_hash5	10935	3472	0.0204847	hash5	T1_ctrl	CAACCTCTCAACACGT_T1_hash5	T	batch2	NK_Cd226
CAACCTCTCATCACCC_T1_hash5	5.52678	3.74071	T1_hash5	23440	4814	0.0138652	hash5	T1_ctrl	CAACCTCTCATCACCC_T1_hash5	T	batch2	NK_Spp1
CAACCTCTCTAACCGA_T1_hash4	-4.30623	2.54334	T1_hash4	7098	2567	0.0154973	hash4	T1_ctrl	CAACCTCTCTAACCGA_T1_hash4	T	batch2	CD8_Gzmk
CAACTAGAGACACGAC_T1_hash5	-3.86771	-5.04842	T1_hash5	11310	3282	0.0190981	hash5	T1_ctrl	CAACTAGAGACACGAC_T1_hash5	T	batch2	CD8_proliferation
CAACTAGAGAGTACAT_T1_hash5	-6.29419	-6.42972	T1_hash5	7323	2763	0.0155674	hash5	T1_ctrl	CAACTAGAGAGTACAT_T1_hash5	T	batch2	CD8_proliferation
CAACTAGAGATCCCGC_T1_hash3	6.75568	-2.95013	T1_hash3	4315	2090	0.00787949	hash3	T1_ctrl	CAACTAGAGATCCCGC_T1_hash3	T	batch2	NK_Ccl5
CAACTAGAGCCCAGCT_T1_hash3	-5.98446	-7.37839	T1_hash3	12497	3330	0.0183244	hash3	T1_ctrl	CAACTAGAGCCCAGCT_T1_hash3	T	batch2	CD8_proliferation
CAACTAGAGTGACTCT_T1_hash4	-1.54359	-6.75632	T1_hash4	16087	4311	0.0145459	hash4	T1_ctrl	CAACTAGAGTGACTCT_T1_hash4	T	batch2	CD8_proliferation
CAACTAGCATATGGTC_T1_hash1	5.904	-1.19006	T1_hash1	10761	3415	0.0157049	hash1	T1_ctrl	CAACTAGCATATGGTC_T1_hash1	T	batch2	NK_Ccl5
CAACTAGGTTTGCATG_T1_hash5	5.37504	2.93869	T1_hash5	15660	4000	0.0136654	hash5	T1_ctrl	CAACTAGGTTTGCATG_T1_hash5	T	batch2	NK_Spp1
CAACTAGTCATGTCTT_T1_hash2	-6.3289	-4.45581	T1_hash2	11747	3549	0.0167702	hash2	T1_ctrl	CAACTAGTCATGTCTT_T1_hash2	T	batch2	CD8_Ccr7
CAAGAAAAGAATGTTG_T1_hash1	-6.93986	-0.0714229	T1_hash1	1848	1162	0.0183983	hash1	T1_ctrl	CAAGAAAAGAATGTTG_T1_hash1	T	batch2	CD4_Treg
CAAGAAAAGCTAACAA_T1_hash5	4.37905	-2.60227	T1_hash5	6104	2303	0.0222805	hash5	T1_ctrl	CAAGAAAAGCTAACAA_T1_hash5	T	batch2	NK_proliferation
CAAGAAAAGTATCTCG_T1_hash3	-2.17052	1.32256	T1_hash3	5728	2433	0.0143156	hash3	T1_ctrl	CAAGAAAAGTATCTCG_T1_hash3	T	batch2	CD3_DN
CAAGAAACACTCGACG_T1_hash2	8.1558	-2.97472	T1_hash2	2607	1271	0.0107403	hash2	T1_ctrl	CAAGAAACACTCGACG_T1_hash2	T	batch2	NK_Ccl5
CAAGAAACAGCTTCGG_T1_hash1	0.590151	-4.57174	T1_hash1	6269	2515	0.0202584	hash1	T1_ctrl	CAAGAAACAGCTTCGG_T1_hash1	T	batch2	NK_proliferation
CAAGAAACATGAACCT_T1_hash1	-6.31821	-5.10292	T1_hash1	15820	4071	0.0183312	hash1	T1_ctrl	CAAGAAACATGAACCT_T1_hash1	T	batch2	CD8_Ccl5
CAAGAAACATGTAGTC_T1_hash4	7.41822	1.44494	T1_hash4	9567	2752	0.0150517	hash4	T1_ctrl	CAAGAAACATGTAGTC_T1_hash4	T	batch2	NK_Spp1
CAAGAAAGTACCGTAT_T1_hash3	7.29134	-2.29142	T1_hash3	2609	1418	0.00536604	hash3	T1_ctrl	CAAGAAAGTACCGTAT_T1_hash3	T	batch2	NK_Ccl5
CAAGAAAGTACGCACC_T1_hash3	-2.44776	0.687951	T1_hash3	10008	3176	0.00989209	hash3	T1_ctrl	CAAGAAAGTACGCACC_T1_hash3	T	batch2	NK_proliferation
CAAGAAAGTATCAGTC_T1_hash1	-5.12802	2.97948	T1_hash1	3846	1816	0.0171607	hash1	T1_ctrl	CAAGAAAGTATCAGTC_T1_hash1	T	batch2	CD4_memory
CAAGAAATCATCGCTC_T1_hash3	5.74947	-2.96424	T1_hash3	2656	1431	0.00564759	hash3	T1_ctrl	CAAGAAATCATCGCTC_T1_hash3	T	batch2	NK_Ccl5
CAAGAAATCCACGTTC_T1_hash3	-8.33937	0.720806	T1_hash3	2249	1282	0.0191196	hash3	T1_ctrl	CAAGAAATCCACGTTC_T1_hash3	T	batch2	CD4_Treg
CAAGAAATCGGATGGA_T1_hash5	6.33597	0.860227	T1_hash5	7472	2770	0.0143201	hash5	T1_ctrl	CAAGAAATCGGATGGA_T1_hash5	T	batch2	NK_Spp1
CAAGAAATCTGCTTGC_T1_hash5	-4.4306	-7.44232	T1_hash5	9020	2980	0.0166297	hash5	T1_ctrl	CAAGAAATCTGCTTGC_T1_hash5	T	batch2	CD8_proliferation
CAAGATCAGACAAAGG_T1_hash1	8.86487	-2.20312	T1_hash1	4329	2230	0.00831601	hash1	T1_ctrl	CAAGATCAGACAAAGG_T1_hash1	T	batch2	NK_Ccl5
CAAGATCAGATAGGAG_T1_hash1	7.54829	3.30173	T1_hash1	17176	4159	0.0192129	hash1	T1_ctrl	CAAGATCAGATAGGAG_T1_hash1	T	batch2	NK_Spp1
CAAGATCAGGGTGTTG_T1_hash2	-4.22615	2.93549	T1_hash2	3318	1536	0.0159735	hash2	T1_ctrl	CAAGATCAGGGTGTTG_T1_hash2	T	batch2	CD8_Gzmk
CAAGATCAGTGACTCT_T1_hash2	-6.20971	-6.16469	T1_hash2	14706	3705	0.0141439	hash2	T1_ctrl	CAAGATCAGTGACTCT_T1_hash2	T	batch2	CD8_Ccl5
CAAGATCCAATGGAGC_T1_hash5	-4.96452	-3.45729	T1_hash5	2631	1568	0.0459901	hash5	T1_ctrl	CAAGATCCAATGGAGC_T1_hash5	T	batch2	CD8_Itgav
CAAGATCCAATGTAAG_T1_hash5	-3.19377	-5.11273	T1_hash5	8213	3066	0.0149763	hash5	T1_ctrl	CAAGATCCAATGTAAG_T1_hash5	T	batch2	CD8_proliferation
CAAGATCCATAGTAAG_T1_hash1	4.31256	-0.557295	T1_hash1	22145	4874	0.0219011	hash1	T1_ctrl	CAAGATCCATAGTAAG_T1_hash1	T	batch2	NK_proliferation
CAAGATCGTAAGAGGA_T1_hash2	6.79013	1.12126	T1_hash2	6118	2277	0.0150376	hash2	T1_ctrl	CAAGATCGTAAGAGGA_T1_hash2	T	batch2	NK_Spp1
CAAGATCTCAGGCGAA_T1_hash1	-7.91492	-7.35611	T1_hash1	6237	2442	0.0131473	hash1	T1_ctrl	CAAGATCTCAGGCGAA_T1_hash1	T	batch2	CD8_Ccl5
CAAGATCTCCCTCAGT_T1_hash5	3.42438	1.71087	T1_hash5	13583	3844	0.0213502	hash5	T1_ctrl	CAAGATCTCCCTCAGT_T1_hash5	T	batch2	NK_Cd226
CAAGATCTCCTCCTAG_T1_hash3	7.19072	-3.15126	T1_hash3	7081	2619	0.00508403	hash3	T1_ctrl	CAAGATCTCCTCCTAG_T1_hash3	T	batch2	NK_Ccl5
CAAGGCCCAATTGCTG_T1_hash3	8.91239	-1.39408	T1_hash3	4071	2081	0.00564972	hash3	T1_ctrl	CAAGGCCCAATTGCTG_T1_hash3	T	batch2	NK_Ccl5
CAAGGCCCACAACTGT_T1_hash2	-8.12082	-6.96496	T1_hash2	6054	2290	0.0180046	hash2	T1_ctrl	CAAGGCCCACAACTGT_T1_hash2	T	batch2	CD8_Ccl5
CAAGGCCCATGACGGA_T1_hash3	8.78928	-3.4196	T1_hash3	1098	782	0.0264117	hash3	T1_ctrl	CAAGGCCCATGACGGA_T1_hash3	T	batch2	NK_Ccl5
CAAGGCCGTAAATGAC_T1_hash1	-6.59898	-6.48873	T1_hash1	15079	3622	0.0113403	hash1	T1_ctrl	CAAGGCCGTAAATGAC_T1_hash1	T	batch2	CD8_Ccl5
CAAGGCCGTTACCAGT_T1_hash2	8.9786	0.428213	T1_hash2	2733	1260	0.00658617	hash2	T1_ctrl	CAAGGCCGTTACCAGT_T1_hash2	T	batch2	NK_Hspa1a
CAAGGCCTCCGGCACA_T1_hash5	-7.78292	-7.11708	T1_hash5	6944	2471	0.0133929	hash5	T1_ctrl	CAAGGCCTCCGGCACA_T1_hash5	T	batch2	CD8_Ccl5
CAAGGCCTCGGACAAG_T1_hash1	-5.10573	-6.10349	T1_hash1	12228	3436	0.0272326	hash1	T1_ctrl	CAAGGCCTCGGACAAG_T1_hash1	T	batch2	CD8_proliferation
CAAGTTGAGAGCCCAA_T1_hash3	0.0481335	-5.42117	T1_hash3	16635	4438	0.013706	hash3	T1_ctrl	CAAGTTGAGAGCCCAA_T1_hash3	T	batch2	NK_proliferation
CAAGTTGAGATTACCC_T1_hash5	-1.7556	-6.36395	T1_hash5	13026	4177	0.0135882	hash5	T1_ctrl	CAAGTTGAGATTACCC_T1_hash5	T	batch2	CD8_proliferation
CAAGTTGAGTGTCCCG_T1_hash3	-7.03505	-7.38032	T1_hash3	9791	2999	0.00786437	hash3	T1_ctrl	CAAGTTGAGTGTCCCG_T1_hash3	T	batch2	CD8_Ccl5
CAAGTTGCATGCGCAC_T1_hash1	-8.00089	-6.66942	T1_hash1	6150	2380	0.0104065	hash1	T1_ctrl	CAAGTTGCATGCGCAC_T1_hash1	T	batch2	CD8_Ccl5
CAAGTTGGTAAACACA_T1_hash5	3.15002	1.7713	T1_hash5	11936	3665	0.0107239	hash5	T1_ctrl	CAAGTTGGTAAACACA_T1_hash5	T	batch2	NK_Cd226
CAAGTTGGTCCGTGAC_T1_hash4	-8.06213	-0.192194	T1_hash4	2964	1871	0.0499325	hash4	T1_ctrl	CAAGTTGGTCCGTGAC_T1_hash4	T	batch2	CD4_Treg
CAAGTTGGTCGATTGT_T1_hash2	-7.29914	-3.86492	T1_hash2	6402	2529	0.0151515	hash2	T1_ctrl	CAAGTTGGTCGATTGT_T1_hash2	T	batch2	CD8_Ccr7
CAAGTTGGTGTGACCC_T1_hash1	-7.50818	0.409312	T1_hash1	3445	1649	0.00899855	hash1	T1_ctrl	CAAGTTGGTGTGACCC_T1_hash1	T	batch2	CD4_Treg
CAAGTTGGTTACAGAA_T1_hash2	2.42286	-3.47667	T1_hash2	10049	3518	0.0102498	hash2	T1_ctrl	CAAGTTGGTTACAGAA_T1_hash2	T	batch2	NK_proliferation
CAAGTTGGTTGGTTTG_T1_hash2	-5.78568	-5.05791	T1_hash2	7858	2843	0.0150165	hash2	T1_ctrl	CAAGTTGGTTGGTTTG_T1_hash2	T	batch2	CD8_Ccl5
CAAGTTGTCCATTCTA_T1_hash2	6.78137	-3.34308	T1_hash2	6331	2459	0.0107408	hash2	T1_ctrl	CAAGTTGTCCATTCTA_T1_hash2	T	batch2	NK_Ccl5
CACAAACAGCGATGAC_T1_hash1	-8.13249	-0.339792	T1_hash1	4122	2131	0.0409995	hash1	T1_ctrl	CACAAACAGCGATGAC_T1_hash1	T	batch2	CD4_Treg
CACAAACCACTGCCAG_T1_hash2	-5.95388	-6.29373	T1_hash2	15849	3901	0.0157739	hash2	T1_ctrl	CACAAACCACTGCCAG_T1_hash2	T	batch2	CD8_proliferation
CACAAACCAGCCACCA_T1_hash2	8.55792	-2.25663	T1_hash2	2017	1135	0.0168567	hash2	T1_ctrl	CACAAACCAGCCACCA_T1_hash2	T	batch2	NK_Ccl5
CACAAACCAGGTGGAT_T1_hash5	4.69028	-1.9866	T1_hash5	17118	4344	0.0112747	hash5	T1_ctrl	CACAAACCAGGTGGAT_T1_hash5	T	batch2	NK_proliferation
CACAAACCATCGATTG_T1_hash5	4.34027	-2.17601	T1_hash5	11217	3527	0.0141749	hash5	T1_ctrl	CACAAACCATCGATTG_T1_hash5	T	batch2	NK_proliferation
CACAAACGTACGCACC_T1_hash4	2.59998	2.02691	T1_hash4	6210	2517	0.0130435	hash4	T1_ctrl	CACAAACGTACGCACC_T1_hash4	T	batch2	NK_Cd226
CACAAACGTAGAAAGG_T1_hash3	-4.97334	-7.40731	T1_hash3	7749	2696	0.0192283	hash3	T1_ctrl	CACAAACGTAGAAAGG_T1_hash3	T	batch2	CD8_proliferation
CACAAACGTCTCCCTA_T1_hash5	-7.28301	-4.43367	T1_hash5	6156	2273	0.0154321	hash5	T1_ctrl	CACAAACGTCTCCCTA_T1_hash5	T	batch2	CD8_Ccr7
CACAAACGTGATGCCC_T1_hash4	-7.68768	-7.42521	T1_hash4	2208	1343	0.035779	hash4	T1_ctrl	CACAAACGTGATGCCC_T1_hash4	T	batch2	CD8_Ccl5
CACAAACGTGCCTGCA_T1_hash2	-4.877	-7.27965	T1_hash2	8182	2636	0.0185774	hash2	T1_ctrl	CACAAACGTGCCTGCA_T1_hash2	T	batch2	CD8_proliferation
CACAAACGTTGTGGCC_T1_hash5	-7.27689	-7.72288	T1_hash5	4851	1960	0.0424655	hash5	T1_ctrl	CACAAACGTTGTGGCC_T1_hash5	T	batch2	CD8_Ccl5
CACAAACTCACATGCA_T1_hash1	2.30414	0.54413	T1_hash1	6519	2489	0.029299	hash1	T1_ctrl	CACAAACTCACATGCA_T1_hash1	T	batch2	NK_Isg15
CACAAACTCAGTGCAT_T1_hash1	3.71003	2.47731	T1_hash1	16307	4287	0.0156988	hash1	T1_ctrl	CACAAACTCAGTGCAT_T1_hash1	T	batch2	NK_Cd226
CACAAACTCCACGACG_T1_hash3	4.2931	0.0300748	T1_hash3	6339	2508	0.0118315	hash3	T1_ctrl	CACAAACTCCACGACG_T1_hash3	T	batch2	NK_Isg15
CACAAACTCCCAAGTA_T1_hash5	5.6761	0.198641	T1_hash5	5720	2446	0.00891608	hash5	T1_ctrl	CACAAACTCCCAAGTA_T1_hash5	T	batch2	NK_Spp1
CACAAACTCTGTCAAG_T1_hash2	-7.1269	-5.90568	T1_hash2	11229	3399	0.0135364	hash2	T1_ctrl	CACAAACTCTGTCAAG_T1_hash2	T	batch2	CD8_Ccl5
CACACAAAGATATGGT_T1_hash1	5.1749	-1.55264	T1_hash1	11617	3550	0.0203151	hash1	T1_ctrl	CACACAAAGATATGGT_T1_hash1	T	batch2	NK_proliferation
CACACAAAGGGTCGAT_T1_hash5	7.31745	-3.01589	T1_hash5	3800	1794	0.00657895	hash5	T1_ctrl	CACACAAAGGGTCGAT_T1_hash5	T	batch2	NK_Ccl5
CACACAAAGTACTTGC_T1_hash5	-8.02064	-6.04264	T1_hash5	7787	2690	0.0118146	hash5	T1_ctrl	CACACAAAGTACTTGC_T1_hash5	T	batch2	CD8_Ccl5
CACACAAAGTGGGATC_T1_hash5	4.51593	1.37868	T1_hash5	7468	2778	0.0132566	hash5	T1_ctrl	CACACAAAGTGGGATC_T1_hash5	T	batch2	NK_Cd226
CACACAACACATTCGA_T1_hash5	6.4626	2.36654	T1_hash5	14628	3808	0.0102543	hash5	T1_ctrl	CACACAACACATTCGA_T1_hash5	T	batch2	NK_Spp1
CACACAACACTGTGTA_T1_hash4	0.541204	-2.01358	T1_hash4	16218	4284	0.0126403	hash4	T1_ctrl	CACACAACACTGTGTA_T1_hash4	T	batch2	NK_proliferation
CACACAAGTACCGGCT_T1_hash5	3.74523	-1.70464	T1_hash5	20089	4614	0.0103539	hash5	T1_ctrl	CACACAAGTACCGGCT_T1_hash5	T	batch2	NK_proliferation
CACACAAGTCACCCAG_T1_hash5	6.80543	-0.67635	T1_hash5	6890	2646	0.0152395	hash5	T1_ctrl	CACACAAGTCACCCAG_T1_hash5	T	batch2	NK_Ccl5
CACACAAGTCCTCCAT_T1_hash5	4.05836	1.69154	T1_hash5	6861	2568	0.0132634	hash5	T1_ctrl	CACACAAGTCCTCCAT_T1_hash5	T	batch2	NK_Cd226
CACACAATCATCTGCC_T1_hash3	-2.3415	3.07274	T1_hash3	9278	3228	0.00926924	hash3	T1_ctrl	CACACAATCATCTGCC_T1_hash3	T	batch2	CD3_DN
CACACAATCCCGACTT_T1_hash3	-8.62544	0.351551	T1_hash3	4305	2100	0.013705	hash3	T1_ctrl	CACACAATCCCGACTT_T1_hash3	T	batch2	CD4_Treg
CACACCTAGCGTTGCC_T1_hash2	8.90025	-0.543677	T1_hash2	1893	1293	0.0132066	hash2	T1_ctrl	CACACCTAGCGTTGCC_T1_hash2	T	batch2	NK_others
CACACCTAGGAATTAC_T1_hash3	4.15783	-2.42141	T1_hash3	13605	3911	0.0134509	hash3	T1_ctrl	CACACCTAGGAATTAC_T1_hash3	T	batch2	NK_proliferation
CACACCTAGTGAAGAG_T1_hash1	6.5689	0.121237	T1_hash1	7612	2596	0.00827641	hash1	T1_ctrl	CACACCTAGTGAAGAG_T1_hash1	T	batch2	NK_Spp1
CACACCTCAATAAGCA_T1_hash5	0.657596	-4.58552	T1_hash5	10845	3412	0.0315353	hash5	T1_ctrl	CACACCTCAATAAGCA_T1_hash5	T	batch2	NK_proliferation
CACACCTCAATGTTGC_T1_hash1	4.0645	-0.436327	T1_hash1	16507	4615	0.0121161	hash1	T1_ctrl	CACACCTCAATGTTGC_T1_hash1	T	batch2	NK_Isg15
CACACCTCACAGAGGT_T1_hash1	8.34708	-0.183678	T1_hash1	5489	2485	0.0105666	hash1	T1_ctrl	CACACCTCACAGAGGT_T1_hash1	T	batch2	NK_Ccl5
CACACCTCAGACGCAA_T1_hash2	-6.75682	-7.05997	T1_hash2	11545	3414	0.0154179	hash2	T1_ctrl	CACACCTCAGACGCAA_T1_hash2	T	batch2	CD8_Ccl5
CACACCTCATTAGGCT_T1_hash2	-4.87719	2.9137	T1_hash2	6289	2380	0.0233741	hash2	T1_ctrl	CACACCTCATTAGGCT_T1_hash2	T	batch2	CD4_memory
CACACCTGTAGAAGGA_T1_hash2	-9.1166	3.94811	T1_hash2	6945	2656	0.00662347	hash2	T1_ctrl	CACACCTGTAGAAGGA_T1_hash2	T	batch2	gd_T
CACACCTGTCGCGGTT_T1_hash4	-7.15026	-7.30736	T1_hash4	7422	2540	0.0171113	hash4	T1_ctrl	CACACCTGTCGCGGTT_T1_hash4	T	batch2	CD8_Ccl5
CACACCTTCCCGACTT_T1_hash3	4.39501	-0.137698	T1_hash3	18991	4274	0.00900427	hash3	T1_ctrl	CACACCTTCCCGACTT_T1_hash3	T	batch2	NK_proliferation
CACACTCAGCCACCTG_T1_Negative	0.560973	-4.98517	T1_Negative	1224	850	0.00326797	Negative	T1_ctrl	CACACTCAGCCACCTG_T1_Negative	T	batch2	NK_Ccl5
CACACTCCACTAAGTC_T1_hash1	5.47457	-2.5902	T1_hash1	8097	3016	0.0118562	hash1	T1_ctrl	CACACTCCACTAAGTC_T1_hash1	T	batch2	NK_Ccl5
CACACTCCATATGGTC_T1_hash5	-1.22004	2.45955	T1_hash5	9880	3180	0.0309717	hash5	T1_ctrl	CACACTCCATATGGTC_T1_hash5	T	batch2	CD3_DN
CACACTCCATGCGCAC_T1_hash1	-4.23168	2.09475	T1_hash1	4810	2044	0.00644491	hash1	T1_ctrl	CACACTCCATGCGCAC_T1_hash1	T	batch2	CD8_Gzmk
CACACTCGTACAGACG_T1_hash1	5.96168	2.31137	T1_hash1	10556	2915	0.0135468	hash1	T1_ctrl	CACACTCGTACAGACG_T1_hash1	T	batch2	NK_Spp1
CACACTCGTCGCATAT_T1_hash4	7.33785	-3.04517	T1_hash4	4885	2276	0.0165814	hash4	T1_ctrl	CACACTCGTCGCATAT_T1_hash4	T	batch2	NK_Ccl5
CACACTCGTGCAGACA_T1_hash2	-4.96953	-3.51859	T1_hash2	3409	1929	0.026694	hash2	T1_ctrl	CACACTCGTGCAGACA_T1_hash2	T	batch2	CD8_Itgav
CACACTCTCCGAACGC_T1_hash5	7.36883	1.4106	T1_hash5	9820	2936	0.0202648	hash5	T1_ctrl	CACACTCTCCGAACGC_T1_hash5	T	batch2	NK_Spp1
CACACTCTCGTCGTTC_T1_hash3	6.67153	3.68705	T1_hash3	15431	3751	0.010628	hash3	T1_ctrl	CACACTCTCGTCGTTC_T1_hash3	T	batch2	NK_Spp1
CACAGGCAGTCGCCGT_T1_hash5	-6.28221	-3.33618	T1_hash5	5419	2815	0.0236206	hash5	T1_ctrl	CACAGGCAGTCGCCGT_T1_hash5	T	batch2	CD8_Ccr7
CACAGGCCATACGCCG_T1_hash3	5.3833	2.62749	T1_hash3	15271	3880	0.0140135	hash3	T1_ctrl	CACAGGCCATACGCCG_T1_hash3	T	batch2	NK_Spp1
CACAGGCCATCGATTG_T1_hash2	-5.76856	2.75644	T1_hash2	1678	981	0.0399285	hash2	T1_ctrl	CACAGGCCATCGATTG_T1_hash2	T	batch2	CD4_memory
CACAGGCGTCAAAGAT_T1_hash4	-5.14042	-5.92263	T1_hash4	10550	3147	0.0133649	hash4	T1_ctrl	CACAGGCGTCAAAGAT_T1_hash4	T	batch2	CD8_proliferation
CACAGGCGTGTGACCC_T1_hash1	5.93622	-0.59265	T1_hash1	3314	1592	0.013277	hash1	T1_ctrl	CACAGGCGTGTGACCC_T1_hash1	T	batch2	NK_Ccl5
CACAGGCTCATCTGTT_T1_hash1	2.25191	0.515662	T1_hash1	6649	2666	0.0123327	hash1	T1_ctrl	CACAGGCTCATCTGTT_T1_hash1	T	batch2	NK_Isg15
CACAGGCTCATGGTCA_T1_hash3	7.26506	-0.975754	T1_hash3	7182	2594	0.0090504	hash3	T1_ctrl	CACAGGCTCATGGTCA_T1_hash3	T	batch2	NK_Ccl5
CACAGGCTCCTGCAGG_T1_hash5	0.684558	-2.04192	T1_hash5	11773	3457	0.0129958	hash5	T1_ctrl	CACAGGCTCCTGCAGG_T1_hash5	T	batch2	NK_proliferation
CACAGGCTCGATGAGG_T1_hash1	5.85751	3.27618	T1_hash1	15929	4024	0.0123046	hash1	T1_ctrl	CACAGGCTCGATGAGG_T1_hash1	T	batch2	NK_proliferation
CACAGGCTCGCATGAT_T1_hash2	-8.06704	-0.388229	T1_hash2	3742	1956	0.0264564	hash2	T1_ctrl	CACAGGCTCGCATGAT_T1_hash2	T	batch2	CD4_Treg
CACAGGCTCGCGGATC_T1_hash2	3.1248	-0.598461	T1_hash2	9683	3025	0.0102241	hash2	T1_ctrl	CACAGGCTCGCGGATC_T1_hash2	T	batch2	NK_Isg15
CACAGGCTCTCCGGTT_T1_hash3	8.84355	-2.35089	T1_hash3	2593	1402	0.0107983	hash3	T1_ctrl	CACAGGCTCTCCGGTT_T1_hash3	T	batch2	NK_Ccl5
CACAGTAAGGACAGCT_T1_hash4	7.01188	-1.25304	T1_hash4	5302	2231	0.0149	hash4	T1_ctrl	CACAGTAAGGACAGCT_T1_hash4	T	batch2	NK_Ccl5
CACAGTAAGGGATACC_T1_hash5	-7.354	-6.66707	T1_hash5	10175	3476	0.0117936	hash5	T1_ctrl	CACAGTAAGGGATACC_T1_hash5	T	batch2	CD8_Ccl5
CACAGTAAGTTCCACA_T1_hash3	8.62853	-0.674392	T1_hash3	1867	1283	0.011248	hash3	T1_ctrl	CACAGTAAGTTCCACA_T1_hash3	T	batch2	NK_others
CACAGTACACGGTAGA_T1_hash2	-7.45107	-5.49974	T1_hash2	6520	2493	0.017638	hash2	T1_ctrl	CACAGTACACGGTAGA_T1_hash2	T	batch2	CD8_Ccl5
CACAGTACATACTACG_T1_hash5	-6.90031	-6.85788	T1_hash5	12327	3484	0.0213353	hash5	T1_ctrl	CACAGTACATACTACG_T1_hash5	T	batch2	CD8_Ccl5
CACAGTAGTACCAGTT_T1_hash5	-6.34472	-5.70356	T1_hash5	6208	2292	0.015625	hash5	T1_ctrl	CACAGTAGTACCAGTT_T1_hash5	T	batch2	CD8_Ccl5
CACAGTAGTCCCTTGT_T1_hash4	-8.02597	-7.30854	T1_hash4	3305	1781	0.0384266	hash4	T1_ctrl	CACAGTAGTCCCTTGT_T1_hash4	T	batch2	CD8_Ccl5
CACAGTAGTCGAGATG_T1_hash5	4.74208	-2.16133	T1_hash5	12374	3541	0.0128495	hash5	T1_ctrl	CACAGTAGTCGAGATG_T1_hash5	T	batch2	NK_proliferation
CACAGTAGTCGCGGTT_T1_hash1	-2.7129	4.80385	T1_hash1	7028	2204	0.0194935	hash1	T1_ctrl	CACAGTAGTCGCGGTT_T1_hash1	T	batch2	CD8_Il7r
CACAGTAGTTTAAGCC_T1_hash3	-3.55689	1.72768	T1_hash3	4226	1897	0.00922858	hash3	T1_ctrl	CACAGTAGTTTAAGCC_T1_hash3	T	batch2	CD8_Gzmk
CACAGTATCACTTCAT_T1_hash2	2.79832	-1.90447	T1_hash2	15919	4321	0.0182172	hash2	T1_ctrl	CACAGTATCACTTCAT_T1_hash2	T	batch2	NK_proliferation
CACAGTATCTTTACAC_T1_hash5	2.97657	0.626089	T1_hash5	8014	2949	0.0172199	hash5	T1_ctrl	CACAGTATCTTTACAC_T1_hash5	T	batch2	NK_Isg15
CACATAGAGCCTTGAT_T1_hash5	-8.69553	-5.38091	T1_hash5	7055	2386	0.0474841	hash5	T1_ctrl	CACATAGAGCCTTGAT_T1_hash5	T	batch2	CD8_Ccl5
CACATAGAGCGCCTCA_T1_hash1	5.73456	2.87223	T1_hash1	16646	3770	0.0128559	hash1	T1_ctrl	CACATAGAGCGCCTCA_T1_hash1	T	batch2	NK_Spp1
CACATAGAGCGTAGTG_T1_hash5	0.331982	-1.97179	T1_hash5	8194	2816	0.0123261	hash5	T1_ctrl	CACATAGAGCGTAGTG_T1_hash5	T	batch2	NK_proliferation
CACATAGCAATCTGCA_T1_hash4	-8.77878	-5.01135	T1_hash4	8804	2712	0.0112449	hash4	T1_ctrl	CACATAGCAATCTGCA_T1_hash4	T	batch2	CD8_Ccl5
CACATAGCAGCTGGCT_T1_hash3	-7.25614	0.861673	T1_hash3	4124	1925	0.0164888	hash3	T1_ctrl	CACATAGCAGCTGGCT_T1_hash3	T	batch2	CD4_Treg
CACATAGGTCTCTCGT_T1_hash5	8.36709	-3.37985	T1_hash5	3156	1709	0.00760456	hash5	T1_ctrl	CACATAGGTCTCTCGT_T1_hash5	T	batch2	NK_Ccl5
CACATAGTCAGAGGTG_T1_hash1	-4.99042	-7.07098	T1_hash1	7504	2587	0.0107942	hash1	T1_ctrl	CACATAGTCAGAGGTG_T1_hash1	T	batch2	CD8_proliferation
CACATAGTCCAGTATG_T1_hash3	-5.40827	3.20531	T1_hash3	4788	2064	0.0181704	hash3	T1_ctrl	CACATAGTCCAGTATG_T1_hash3	T	batch2	CD4_memory
CACATAGTCGAATGCT_T1_hash3	6.9328	1.08236	T1_hash3	6956	2770	0.0191202	hash3	T1_ctrl	CACATAGTCGAATGCT_T1_hash3	T	batch2	NK_Spp1
CACATAGTCGACAGCC_T1_hash2	-6.90777	-4.76103	T1_hash2	3335	1331	0.014093	hash2	T1_ctrl	CACATAGTCGACAGCC_T1_hash2	T	batch2	CD8_Ccr7
CACATTTAGCGATTCT_T1_hash2	-5.08287	-3.34851	T1_hash2	4534	2390	0.029775	hash2	T1_ctrl	CACATTTAGCGATTCT_T1_hash2	T	batch2	CD8_Itgav
CACATTTAGGCTATCT_T1_hash5	6.11211	-1.50714	T1_hash5	7857	3019	0.0076365	hash5	T1_ctrl	CACATTTAGGCTATCT_T1_hash5	T	batch2	NK_Ccl5
CACATTTCACCAACCG_T1_hash3	6.158	-3.18494	T1_hash3	4601	2010	0.00434688	hash3	T1_ctrl	CACATTTCACCAACCG_T1_hash3	T	batch2	NK_Ccl5
CACATTTCAGACGTAG_T1_hash1	5.22829	-1.46009	T1_hash1	8339	2990	0.0152296	hash1	T1_ctrl	CACATTTCAGACGTAG_T1_hash1	T	batch2	NK_Isg15
CACATTTCAGTTAACC_T1_hash1	-6.85284	-3.95925	T1_hash1	9726	2955	0.024162	hash1	T1_ctrl	CACATTTCAGTTAACC_T1_hash1	T	batch2	CD8_Ccr7
CACATTTGTCAGAGGT_T1_hash3	-7.34107	1.4512	T1_hash3	5874	2057	0.0177051	hash3	T1_ctrl	CACATTTGTCAGAGGT_T1_hash3	T	batch2	CD4_Treg
CACATTTGTCTAAAGA_T1_hash1	-1.28476	2.94995	T1_hash1	7492	2884	0.0100107	hash1	T1_ctrl	CACATTTGTCTAAAGA_T1_hash1	T	batch2	CD3_DN
CACATTTGTGTTTGGT_T1_hash3	0.543371	-4.87777	T1_hash3	19777	4848	0.00738231	hash3	T1_ctrl	CACATTTGTGTTTGGT_T1_hash3	T	batch2	NK_proliferation
CACATTTTCAAACCAC_T1_hash5	-8.23436	3.68693	T1_hash5	9468	3500	0.0194339	hash5	T1_ctrl	CACATTTTCAAACCAC_T1_hash5	T	batch2	gd_T
CACATTTTCAGGCGAA_T1_hash2	-5.60528	-6.40315	T1_hash2	17514	4374	0.0128469	hash2	T1_ctrl	CACATTTTCAGGCGAA_T1_hash2	T	batch2	CD8_proliferation
CACATTTTCATAACCG_T1_hash1	0.696567	-1.77639	T1_hash1	16665	3892	0.0108611	hash1	T1_ctrl	CACATTTTCATAACCG_T1_hash1	T	batch2	NK_proliferation
CACATTTTCCGCGGTA_T1_hash1	1.29554	-1.16998	T1_hash1	22303	4707	0.0177106	hash1	T1_ctrl	CACATTTTCCGCGGTA_T1_hash1	T	batch2	NK_proliferation
CACATTTTCGCCCTTA_T1_hash3	-4.75507	2.58244	T1_hash3	5348	2143	0.013276	hash3	T1_ctrl	CACATTTTCGCCCTTA_T1_hash3	T	batch2	CD4_memory
CACATTTTCGCCTGTT_T1_hash1	4.14406	-2.10177	T1_hash1	11281	3713	0.0099282	hash1	T1_ctrl	CACATTTTCGCCTGTT_T1_hash1	T	batch2	NK_proliferation
CACATTTTCGTCTGCT_T1_hash1	-8.35274	0.338623	T1_hash1	9325	3234	0.0113673	hash1	T1_ctrl	CACATTTTCGTCTGCT_T1_hash1	T	batch2	CD4_Treg
CACATTTTCGTTACAG_T1_hash3	5.76456	0.940505	T1_hash3	11443	3668	0.0124093	hash3	T1_ctrl	CACATTTTCGTTACAG_T1_hash3	T	batch2	NK_Spp1
CACATTTTCTTAACCT_T1_hash3	4.53179	-2.83073	T1_hash3	13397	3614	0.0114205	hash3	T1_ctrl	CACATTTTCTTAACCT_T1_hash3	T	batch2	NK_proliferation
CACCACTAGAATCTCC_T1_hash3	3.52573	-3.1913	T1_hash3	7988	2754	0.0214071	hash3	T1_ctrl	CACCACTAGAATCTCC_T1_hash3	T	batch2	NK_proliferation
CACCACTAGGAGTACC_T1_hash1	-5.71567	2.09963	T1_hash1	4130	1840	0.0142857	hash1	T1_ctrl	CACCACTAGGAGTACC_T1_hash1	T	batch2	CD4_memory
CACCACTAGTTGTCGT_T1_hash3	-1.2372	2.89904	T1_hash3	6972	2787	0.00860585	hash3	T1_ctrl	CACCACTAGTTGTCGT_T1_hash3	T	batch2	CD3_DN
CACCACTCAAACTGTC_T1_hash3	2.60878	0.192025	T1_hash3	6001	2505	0.0426596	hash3	T1_ctrl	CACCACTCAAACTGTC_T1_hash3	T	batch2	NK_Isg15
CACCACTCACCCATTC_T1_hash1	-1.90353	-6.46354	T1_hash1	13492	3972	0.0103765	hash1	T1_ctrl	CACCACTCACCCATTC_T1_hash1	T	batch2	CD8_proliferation
CACCACTCATGAACCT_T1_hash2	-4.01946	2.70817	T1_hash2	1882	1202	0.0063762	hash2	T1_ctrl	CACCACTCATGAACCT_T1_hash2	T	batch2	CD8_Gzmk
CACCACTCATTCTTAC_T1_hash5	3.05875	0.150183	T1_hash5	11515	3560	0.017716	hash5	T1_ctrl	CACCACTCATTCTTAC_T1_hash5	T	batch2	NK_Isg15
CACCACTGTAGGGTAC_T1_hash1	-8.32679	0.931338	T1_hash1	8373	3181	0.0136152	hash1	T1_ctrl	CACCACTGTAGGGTAC_T1_hash1	T	batch2	CD4_Treg
CACCACTGTATATGAG_T1_hash1	1.17584	-5.21861	T1_hash1	24502	5359	0.0199984	hash1	T1_ctrl	CACCACTGTATATGAG_T1_hash1	T	batch2	NK_proliferation
CACCACTGTGCGGTAA_T1_hash2	-7.87296	-6.08447	T1_hash2	12231	3481	0.0139809	hash2	T1_ctrl	CACCACTGTGCGGTAA_T1_hash2	T	batch2	CD8_Ccl5
CACCACTGTTTAAGCC_T1_hash2	-7.07869	-7.66763	T1_hash2	4279	1816	0.0306146	hash2	T1_ctrl	CACCACTGTTTAAGCC_T1_hash2	T	batch2	CD8_Ccl5
CACCACTTCAGGCGAA_T1_hash4	7.15869	0.616151	T1_hash4	6520	2346	0.0150307	hash4	T1_ctrl	CACCACTTCAGGCGAA_T1_hash4	T	batch2	NK_Spp1
CACCACTTCGTTGCCT_T1_hash2	4.06094	1.74238	T1_hash2	6644	2436	0.00722456	hash2	T1_ctrl	CACCACTTCGTTGCCT_T1_hash2	T	batch2	NK_Cd226
CACCAGGAGTAGCCGA_T1_hash2	3.48643	-1.03482	T1_hash2	6076	2239	0.0197498	hash2	T1_ctrl	CACCAGGAGTAGCCGA_T1_hash2	T	batch2	NK_Isg15
CACCAGGCACATGTGT_T1_hash1	6.10192	2.54948	T1_hash1	14490	3918	0.0109041	hash1	T1_ctrl	CACCAGGCACATGTGT_T1_hash1	T	batch2	NK_Spp1
CACCAGGCACCATCCT_T1_hash3	-1.61744	-5.46323	T1_hash3	14928	3965	0.0158762	hash3	T1_ctrl	CACCAGGCACCATCCT_T1_hash3	T	batch2	CD8_proliferation
CACCAGGCATCTATGG_T1_hash3	-3.50098	3.23515	T1_hash3	13340	3682	0.0153673	hash3	T1_ctrl	CACCAGGCATCTATGG_T1_hash3	T	batch2	CD8_Gzmk
CACCAGGCATGCAACT_T1_hash2	6.34054	2.93885	T1_hash2	16267	4024	0.0244667	hash2	T1_ctrl	CACCAGGCATGCAACT_T1_hash2	T	batch2	NK_Spp1
CACCAGGGTACATCCA_T1_hash5	-3.9691	6.93405	T1_hash5	2201	1181	0.0236256	hash5	T1_ctrl	CACCAGGGTACATCCA_T1_hash5	T	batch2	CD4_Il7r
CACCAGGGTCCTGCTT_T1_hash3	-7.66774	3.33109	T1_hash3	5249	2087	0.0076205	hash3	T1_ctrl	CACCAGGGTCCTGCTT_T1_hash3	T	batch2	CD4_memory
CACCAGGGTTGGGACA_T1_hash2	-1.89915	3.24276	T1_hash2	4881	2128	0.016595	hash2	T1_ctrl	CACCAGGGTTGGGACA_T1_hash2	T	batch2	CD3_DN
CACCAGGTCCTAAGTG_T1_hash3	-5.1014	-6.94917	T1_hash3	19239	4763	0.0157493	hash3	T1_ctrl	CACCAGGTCCTAAGTG_T1_hash3	T	batch2	CD8_proliferation
CACCAGGTCTTTACAC_T1_hash1	5.37381	2.6922	T1_hash1	16670	4149	0.014937	hash1	T1_ctrl	CACCAGGTCTTTACAC_T1_hash1	T	batch2	NK_proliferation
CACCTTGAGACTCGGA_T1_hash1	-7.43507	-6.81891	T1_hash1	9342	3087	0.0155213	hash1	T1_ctrl	CACCTTGAGACTCGGA_T1_hash1	T	batch2	CD8_Ccl5
CACCTTGAGATATGGT_T1_hash4	-8.24492	0.407562	T1_hash4	4873	2318	0.00554073	hash4	T1_ctrl	CACCTTGAGATATGGT_T1_hash4	T	batch2	CD4_Treg
CACCTTGAGATGTAAC_T1_hash2	3.76875	-0.969807	T1_hash2	22559	4996	0.0142737	hash2	T1_ctrl	CACCTTGAGATGTAAC_T1_hash2	T	batch2	NK_Isg15
CACCTTGAGCGTAGTG_T1_hash3	6.67096	1.33635	T1_hash3	6178	2312	0.0134348	hash3	T1_ctrl	CACCTTGAGCGTAGTG_T1_hash3	T	batch2	NK_Spp1
CACCTTGAGGCAAAGA_T1_hash1	2.98367	-1.48929	T1_hash1	12255	3631	0.0170543	hash1	T1_ctrl	CACCTTGAGGCAAAGA_T1_hash1	T	batch2	NK_proliferation
CACCTTGCAGGATTGG_T1_hash5	2.70247	2.42366	T1_hash5	5888	2465	0.0105299	hash5	T1_ctrl	CACCTTGCAGGATTGG_T1_hash5	T	batch2	NK_Cd226
CACCTTGCATGGTAGG_T1_hash1	-2.42936	2.34122	T1_hash1	9248	2935	0.013949	hash1	T1_ctrl	CACCTTGCATGGTAGG_T1_hash1	T	batch2	CD3_DN
CACCTTGCATTAGCCA_T1_hash1	5.68431	1.46467	T1_hash1	13902	3752	0.0124443	hash1	T1_ctrl	CACCTTGCATTAGCCA_T1_hash1	T	batch2	NK_Spp1
CACCTTGGTAGGGTAC_T1_hash5	-8.38108	3.79765	T1_hash5	14052	4046	0.019072	hash5	T1_ctrl	CACCTTGGTAGGGTAC_T1_hash5	T	batch2	gd_T
CACCTTGTCACCCGAG_T1_hash3	6.6552	0.0681066	T1_hash3	6800	2626	0.00941176	hash3	T1_ctrl	CACCTTGTCACCCGAG_T1_hash3	T	batch2	NK_Spp1
CACCTTGTCAGTCCCT_T1_hash1	-5.19882	-6.94506	T1_hash1	11884	3440	0.00934029	hash1	T1_ctrl	CACCTTGTCAGTCCCT_T1_hash1	T	batch2	CD8_proliferation
CACCTTGTCGCAGGCT_T1_hash3	3.31381	-2.2335	T1_hash3	20577	4644	0.00899062	hash3	T1_ctrl	CACCTTGTCGCAGGCT_T1_hash3	T	batch2	NK_proliferation
CACCTTGTCTTGTACT_T1_hash3	-4.84552	-5.8879	T1_hash3	15728	4046	0.0166582	hash3	T1_ctrl	CACCTTGTCTTGTACT_T1_hash3	T	batch2	CD8_proliferation
CACTCCAAGACCACGA_T1_hash1	-7.33439	-0.303119	T1_hash1	1860	1163	0.0123656	hash1	T1_ctrl	CACTCCAAGACCACGA_T1_hash1	T	batch2	CD4_Treg
CACTCCAAGAGTCTGG_T1_hash1	3.3786	2.25557	T1_hash1	9279	3103	0.0123936	hash1	T1_ctrl	CACTCCAAGAGTCTGG_T1_hash1	T	batch2	NK_Cd226
CACTCCAAGCGGCTTC_T1_hash1	-7.19412	1.64096	T1_hash1	1115	750	0.0403587	hash1	T1_ctrl	CACTCCAAGCGGCTTC_T1_hash1	T	batch2	CD4_Treg
CACTCCAAGGATTCGG_T1_hash2	7.73373	-3.25465	T1_hash2	4912	2291	0.00732899	hash2	T1_ctrl	CACTCCAAGGATTCGG_T1_hash2	T	batch2	NK_Ccl5
CACTCCAAGTTAGCGG_T1_hash3	8.97043	1.13988	T1_hash3	8023	2809	0.00735386	hash3	T1_ctrl	CACTCCAAGTTAGCGG_T1_hash3	T	batch2	NK_Hspa1a
CACTCCACAATAGCAA_T1_hash1	6.14423	-1.50484	T1_hash1	9437	3071	0.012504	hash1	T1_ctrl	CACTCCACAATAGCAA_T1_hash1	T	batch2	NK_Ccl5
CACTCCACACATCCAA_T1_hash4	-4.06867	2.40135	T1_hash4	6063	2358	0.0108857	hash4	T1_ctrl	CACTCCACACATCCAA_T1_hash4	T	batch2	CD8_Gzmk
CACTCCACACGAGGTA_T1_hash4	-7.32308	-7.17663	T1_hash4	8123	2896	0.0155115	hash4	T1_ctrl	CACTCCACACGAGGTA_T1_hash4	T	batch2	CD8_Ccl5
CACTCCACAGGAACGT_T1_hash3	6.06157	2.57726	T1_hash3	16995	4317	0.0121801	hash3	T1_ctrl	CACTCCACAGGAACGT_T1_hash3	T	batch2	NK_Spp1
CACTCCACAGGTCGTC_T1_hash5	3.96901	-3.22626	T1_hash5	6662	2394	0.0339237	hash5	T1_ctrl	CACTCCACAGGTCGTC_T1_hash5	T	batch2	NK_proliferation
CACTCCACATGTAGTC_T1_hash2	-4.89708	-3.2224	T1_hash2	3231	1937	0.00866605	hash2	T1_ctrl	CACTCCACATGTAGTC_T1_hash2	T	batch2	CD8_Itgav
CACTCCAGTCTAGCGC_T1_hash4	4.48419	0.197343	T1_hash4	15850	4069	0.0148896	hash4	T1_ctrl	CACTCCAGTCTAGCGC_T1_hash4	T	batch2	NK_proliferation
CACTCCAGTTGTTTGG_T1_hash2	-8.0782	0.221276	T1_hash2	4770	2262	0.00398323	hash2	T1_ctrl	CACTCCAGTTGTTTGG_T1_hash2	T	batch2	CD4_Treg
CACTCCAGTTTGGGCC_T1_hash4	-5.31904	1.25071	T1_hash4	1753	1170	0.0313748	hash4	T1_ctrl	CACTCCAGTTTGGGCC_T1_hash4	T	batch2	CD4_memory
CACTCCATCTCGTTTA_T1_hash2	7.2121	1.30658	T1_hash2	5235	2230	0.0414518	hash2	T1_ctrl	CACTCCATCTCGTTTA_T1_hash2	T	batch2	NK_Spp1
CACTCCATCTTTCCTC_T1_hash5	-7.66267	-7.33409	T1_hash5	6361	2607	0.0141487	hash5	T1_ctrl	CACTCCATCTTTCCTC_T1_hash5	T	batch2	CD8_Ccl5
CAGAATCAGCACCGCT_T1_hash4	-7.67218	-7.13213	T1_hash4	5895	2411	0.0139101	hash4	T1_ctrl	CAGAATCAGCACCGCT_T1_hash4	T	batch2	CD8_Ccl5
CAGAATCCAAGAGTCG_T1_hash5	5.75638	0.935439	T1_hash5	11666	3270	0.0257158	hash5	T1_ctrl	CAGAATCCAAGAGTCG_T1_hash5	T	batch2	NK_Spp1
CAGAATCCAGTGGAGT_T1_hash5	-7.83043	-4.79539	T1_hash5	5683	2238	0.0316734	hash5	T1_ctrl	CAGAATCCAGTGGAGT_T1_hash5	T	batch2	CD8_Ccl5
CAGAATCCATAAGACA_T1_hash3	-7.59336	-5.94326	T1_hash3	8466	2979	0.0100402	hash3	T1_ctrl	CAGAATCCATAAGACA_T1_hash3	T	batch2	CD8_Ccl5
CAGAATCGTAATCACC_T1_hash1	-7.67837	-7.67129	T1_hash1	5129	2246	0.0124781	hash1	T1_ctrl	CAGAATCGTAATCACC_T1_hash1	T	batch2	CD8_Ccl5
CAGAATCGTATCTGCA_T1_hash5	-7.27255	-7.16168	T1_hash5	9557	2978	0.0245893	hash5	T1_ctrl	CAGAATCGTATCTGCA_T1_hash5	T	batch2	CD8_Ccl5
CAGAATCGTCCGAATT_T1_hash3	7.14081	1.08226	T1_hash3	7658	2593	0.00874902	hash3	T1_ctrl	CAGAATCGTCCGAATT_T1_hash3	T	batch2	NK_Spp1
CAGAATCGTCCGTCAG_T1_hash3	5.63373	-1.42736	T1_hash3	9814	2882	0.016507	hash3	T1_ctrl	CAGAATCGTCCGTCAG_T1_hash3	T	batch2	NK_Ccl5
CAGAATCGTGGCGAAT_T1_hash5	3.36603	-2.78049	T1_hash5	13809	3744	0.00325874	hash5	T1_ctrl	CAGAATCGTGGCGAAT_T1_hash5	T	batch2	NK_proliferation
CAGAATCGTTATTCTC_T1_hash2	-7.9529	-0.322045	T1_hash2	2392	1581	0.0196488	hash2	T1_ctrl	CAGAATCGTTATTCTC_T1_hash2	T	batch2	CD4_Treg
CAGAATCTCAATAAGG_T1_hash5	-7.38582	-0.208554	T1_hash5	5206	2524	0.0291971	hash5	T1_ctrl	CAGAATCTCAATAAGG_T1_hash5	T	batch2	CD4_Treg
CAGAATCTCAGTGTTG_T1_hash4	-6.20042	-5.6578	T1_hash4	5141	2210	0.0110873	hash4	T1_ctrl	CAGAATCTCAGTGTTG_T1_hash4	T	batch2	CD8_Ccl5
CAGAATCTCCTCATTA_T1_hash2	8.75664	-2.77746	T1_hash2	3924	1850	0.0135066	hash2	T1_ctrl	CAGAATCTCCTCATTA_T1_hash2	T	batch2	NK_Ccl5
CAGAATCTCGAATCCA_T1_hash4	3.18367	0.0469147	T1_hash4	9986	3113	0.0125175	hash4	T1_ctrl	CAGAATCTCGAATCCA_T1_hash4	T	batch2	NK_Isg15
CAGAATCTCGTAGGAG_T1_hash5	7.98564	-1.80707	T1_hash5	5022	2021	0.016129	hash5	T1_ctrl	CAGAATCTCGTAGGAG_T1_hash5	T	batch2	NK_Ccl5
CAGAGAGAGGCTATCT_T1_hash3	-5.52742	-6.8442	T1_hash3	13894	3599	0.0151144	hash3	T1_ctrl	CAGAGAGAGGCTATCT_T1_hash3	T	batch2	CD8_proliferation
CAGAGAGGTCAATACC_T1_hash5	5.93703	0.903336	T1_hash5	8776	3071	0.0141294	hash5	T1_ctrl	CAGAGAGGTCAATACC_T1_hash5	T	batch2	NK_Spp1
CAGAGAGGTCACAAGG_T1_hash2	6.48876	-1.24817	T1_hash2	10065	3109	0.0102335	hash2	T1_ctrl	CAGAGAGGTCACAAGG_T1_hash2	T	batch2	NK_Ccl5
CAGAGAGGTCCTCCAT_T1_hash3	2.47032	-0.0668895	T1_hash3	5347	2002	0.0164578	hash3	T1_ctrl	CAGAGAGGTCCTCCAT_T1_hash3	T	batch2	NK_Isg15
CAGAGAGTCCCACTTG_T1_hash3	-2.88455	5.04965	T1_hash3	5846	2156	0.0220664	hash3	T1_ctrl	CAGAGAGTCCCACTTG_T1_hash3	T	batch2	CD8_Il7r
CAGAGAGTCCGTTGCT_T1_hash1	-4.12652	-7.00521	T1_hash1	12944	3689	0.0122064	hash1	T1_ctrl	CAGAGAGTCCGTTGCT_T1_hash1	T	batch2	CD8_proliferation
CAGAGAGTCTTACCTA_T1_hash5	8.6716	-3.2077	T1_hash5	3465	1867	0.00692641	hash5	T1_ctrl	CAGAGAGTCTTACCTA_T1_hash5	T	batch2	NK_Ccl5
CAGAGAGTCTTCATGT_T1_hash5	3.70761	-2.17987	T1_hash5	18753	4632	0.0111982	hash5	T1_ctrl	CAGAGAGTCTTCATGT_T1_hash5	T	batch2	NK_proliferation
CAGATCAAGGTCGGAT_T1_hash5	-8.64157	-4.93142	T1_hash5	4368	1845	0.0206044	hash5	T1_ctrl	CAGATCAAGGTCGGAT_T1_hash5	T	batch2	CD8_Ccl5
CAGATCAAGTTCGATC_T1_hash4	-6.09777	-5.70234	T1_hash4	15471	3783	0.00898455	hash4	T1_ctrl	CAGATCAAGTTCGATC_T1_hash4	T	batch2	CD8_Ccl5
CAGATCACAAATACAG_T1_hash5	6.34608	2.74122	T1_hash5	14486	3756	0.0205026	hash5	T1_ctrl	CAGATCACAAATACAG_T1_hash5	T	batch2	NK_Spp1
CAGATCACAATAGAGT_T1_hash1	6.13481	-1.47949	T1_hash1	7647	2681	0.0102001	hash1	T1_ctrl	CAGATCACAATAGAGT_T1_hash1	T	batch2	NK_Ccl5
CAGATCACACCGAAAG_T1_hash1	2.70669	-3.12679	T1_hash1	20136	4737	0.00854191	hash1	T1_ctrl	CAGATCACACCGAAAG_T1_hash1	T	batch2	NK_proliferation
CAGATCAGTAGGCATG_T1_hash2	-6.09572	-6.85193	T1_hash2	4087	1800	0.0156594	hash2	T1_ctrl	CAGATCAGTAGGCATG_T1_hash2	T	batch2	CD8_proliferation
CAGATCAGTCGCTTCT_T1_hash2	-6.07618	-6.13577	T1_hash2	10307	2932	0.0117396	hash2	T1_ctrl	CAGATCAGTCGCTTCT_T1_hash2	T	batch2	CD8_Ccl5
CAGATCATCAATCACG_T1_hash1	-8.09232	-4.75932	T1_hash1	2194	1162	0.0250684	hash1	T1_ctrl	CAGATCATCAATCACG_T1_hash1	T	batch2	CD8_Ccl5
CAGATCATCAGCTGGC_T1_hash3	5.20645	2.57466	T1_hash3	18831	4454	0.0196485	hash3	T1_ctrl	CAGATCATCAGCTGGC_T1_hash3	T	batch2	NK_Spp1
CAGATCATCATCGCTC_T1_hash4	3.82003	2.41534	T1_hash4	8771	2958	0.0218903	hash4	T1_ctrl	CAGATCATCATCGCTC_T1_hash4	T	batch2	NK_Cd226
CAGCAGCAGGAGCGTT_T1_hash5	-7.15203	-7.01102	T1_hash5	11441	3149	0.0169566	hash5	T1_ctrl	CAGCAGCAGGAGCGTT_T1_hash5	T	batch2	CD8_Ccl5
CAGCAGCGTAATTGGA_T1_hash1	-6.92546	-4.52669	T1_hash1	11819	3796	0.0135375	hash1	T1_ctrl	CAGCAGCGTAATTGGA_T1_hash1	T	batch2	CD8_Ccr7
CAGCAGCGTCTGATTG_T1_hash2	6.33041	3.44231	T1_hash2	15629	3997	0.0159959	hash2	T1_ctrl	CAGCAGCGTCTGATTG_T1_hash2	T	batch2	NK_Spp1
CAGCAGCGTGTTGGGA_T1_hash1	-6.61048	-2.43761	T1_hash1	9169	2696	0.00479878	hash1	T1_ctrl	CAGCAGCGTGTTGGGA_T1_hash1	T	batch2	CD4_Treg
CAGCAGCTCAGCGATT_T1_hash4	7.67582	-3.37045	T1_hash4	4121	1899	0.0104344	hash4	T1_ctrl	CAGCAGCTCAGCGATT_T1_hash4	T	batch2	NK_Ccl5
CAGCATAAGGCGTACA_T1_hash5	6.36176	-2.39288	T1_hash5	6200	2356	0.0066129	hash5	T1_ctrl	CAGCATAAGGCGTACA_T1_hash5	T	batch2	NK_Ccl5
CAGCATACAGATCCAT_T1_hash5	1.07893	-3.62674	T1_hash5	8770	3605	0.0344356	hash5	T1_ctrl	CAGCATACAGATCCAT_T1_hash5	T	batch2	NK_proliferation
CAGCATACAGGGTTAG_T1_hash2	4.88191	-2.74922	T1_hash2	6786	2543	0.0193045	hash2	T1_ctrl	CAGCATACAGGGTTAG_T1_hash2	T	batch2	NK_proliferation
CAGCATAGTCGCATCG_T1_hash1	4.64059	1.40982	T1_hash1	8307	2760	0.00938967	hash1	T1_ctrl	CAGCATAGTCGCATCG_T1_hash1	T	batch2	NK_Cd226
CAGCATATCTATCCCG_T1_hash3	-5.72537	1.86647	T1_hash3	3598	1786	0.0264036	hash3	T1_ctrl	CAGCATATCTATCCCG_T1_hash3	T	batch2	CD4_memory
CAGCCGAAGCAATCTC_T1_hash3	-8.40175	3.73797	T1_hash3	9826	3315	0.0113983	hash3	T1_ctrl	CAGCCGAAGCAATCTC_T1_hash3	T	batch2	gd_T
CAGCCGAAGGAATGGA_T1_hash1	4.48545	-1.60616	T1_hash1	19428	4454	0.0179123	hash1	T1_ctrl	CAGCCGAAGGAATGGA_T1_hash1	T	batch2	NK_proliferation
CAGCCGAAGTTATCGC_T1_hash5	-8.52867	-6.04685	T1_hash5	6414	2641	0.0143436	hash5	T1_ctrl	CAGCCGAAGTTATCGC_T1_hash5	T	batch2	CD8_Ccl5
CAGCCGAGTAGCGCTC_T1_hash4	4.16931	-2.58012	T1_hash4	13561	3588	0.00899639	hash4	T1_ctrl	CAGCCGAGTAGCGCTC_T1_hash4	T	batch2	NK_proliferation
CAGCCGAGTCCCTACT_T1_hash1	-8.31862	-6.36238	T1_hash1	2791	1388	0.0419205	hash1	T1_ctrl	CAGCCGAGTCCCTACT_T1_hash1	T	batch2	CD8_Ccl5
CAGCCGAGTCGCATCG_T1_hash5	-7.81156	-7.14052	T1_hash5	5522	2083	0.01159	hash5	T1_ctrl	CAGCCGAGTCGCATCG_T1_hash5	T	batch2	CD8_Ccl5
CAGCCGAGTGTAATGA_T1_hash3	-5.49406	1.85161	T1_hash3	3672	1431	0.0209695	hash3	T1_ctrl	CAGCCGAGTGTAATGA_T1_hash3	T	batch2	CD3_DN
CAGCCGAGTTGGACCC_T1_hash2	3.12578	1.47862	T1_hash2	4242	1947	0.0136728	hash2	T1_ctrl	CAGCCGAGTTGGACCC_T1_hash2	T	batch2	NK_Cd226
CAGCCGAGTTTGTTGG_T1_hash2	-2.47658	-4.82295	T1_hash2	19731	4416	0.0121129	hash2	T1_ctrl	CAGCCGAGTTTGTTGG_T1_hash2	T	batch2	CD8_proliferation
CAGCGACAGGCTCAGA_T1_hash1	7.39258	3.99922	T1_hash1	23174	4259	0.0152757	hash1	T1_ctrl	CAGCGACAGGCTCAGA_T1_hash1	T	batch2	NK_Spp1
CAGCGACCACATAACC_T1_hash2	7.04361	-3.04209	T1_hash2	3276	1682	0.01221	hash2	T1_ctrl	CAGCGACCACATAACC_T1_hash2	T	batch2	NK_Ccl5
CAGCGACCAGTCAGCC_T1_hash1	3.40946	-1.73844	T1_hash1	14033	3606	0.00548707	hash1	T1_ctrl	CAGCGACCAGTCAGCC_T1_hash1	T	batch2	NK_proliferation
CAGCGACCATCGATTG_T1_hash4	-4.74963	-3.42955	T1_hash4	3041	1814	0.0417626	hash4	T1_ctrl	CAGCGACCATCGATTG_T1_hash4	T	batch2	CD8_Itgav
CAGCGACCATGGTAGG_T1_hash3	-7.29242	1.4318	T1_hash3	2925	1538	0.0181197	hash3	T1_ctrl	CAGCGACCATGGTAGG_T1_hash3	T	batch2	CD4_Treg
CAGCGACGTACTCTCC_T1_hash2	-6.67235	-3.60785	T1_hash2	10900	3119	0.0121101	hash2	T1_ctrl	CAGCGACGTACTCTCC_T1_hash2	T	batch2	CD8_Ccr7
CAGCGACGTAGCTGCC_T1_hash4	-7.39258	-4.09229	T1_hash4	6578	2289	0.013682	hash4	T1_ctrl	CAGCGACGTAGCTGCC_T1_hash4	T	batch2	CD8_Ccr7
CAGCGACGTCGGCACT_T1_hash5	-1.74782	2.05935	T1_hash5	7549	2514	0.0139091	hash5	T1_ctrl	CAGCGACGTCGGCACT_T1_hash5	T	batch2	CD3_DN
CAGCGACGTGCAGTAG_T1_hash4	5.40748	-2.36705	T1_hash4	5995	2301	0.00800667	hash4	T1_ctrl	CAGCGACGTGCAGTAG_T1_hash4	T	batch2	NK_Ccl5
CAGCGACGTGTGTGCC_T1_hash2	-5.81529	3.05197	T1_hash2	1340	805	0.0373134	hash2	T1_ctrl	CAGCGACGTGTGTGCC_T1_hash2	T	batch2	CD4_memory
CAGCGACTCATTGCCC_T1_hash3	-2.73858	-6.61982	T1_hash3	17451	4012	0.0153	hash3	T1_ctrl	CAGCGACTCATTGCCC_T1_hash3	T	batch2	CD8_proliferation
CAGCTAAAGGATGTAT_T1_hash5	4.28165	-0.449765	T1_hash5	22336	4793	0.0147744	hash5	T1_ctrl	CAGCTAAAGGATGTAT_T1_hash5	T	batch2	NK_proliferation
CAGCTAAAGTCCATAC_T1_hash2	7.57078	0.713041	T1_hash2	3416	1863	0.0348361	hash2	T1_ctrl	CAGCTAAAGTCCATAC_T1_hash2	T	batch2	NK_others
CAGCTAAAGTCCGGTC_T1_Negative	-8.53588	0.594405	T1_Negative	3227	1701	0.010846	Negative	T1_ctrl	CAGCTAAAGTCCGGTC_T1_Negative	T	batch2	CD4_Treg
CAGCTAAAGTTAGCGG_T1_hash5	5.57151	-2.91846	T1_hash5	4646	2102	0.00538097	hash5	T1_ctrl	CAGCTAAAGTTAGCGG_T1_hash5	T	batch2	NK_Ccl5
CAGCTAACAAGACACG_T1_hash2	-7.87746	-6.90277	T1_hash2	10059	3291	0.0113331	hash2	T1_ctrl	CAGCTAACAAGACACG_T1_hash2	T	batch2	CD8_Ccl5
CAGCTAACAAGCGCTC_T1_hash5	-0.264525	-3.94968	T1_hash5	20611	5073	0.00819951	hash5	T1_ctrl	CAGCTAACAAGCGCTC_T1_hash5	T	batch2	NK_proliferation
CAGCTAACAAGGACTG_T1_hash3	-7.34682	-7.6834	T1_hash3	6132	2369	0.0194064	hash3	T1_ctrl	CAGCTAACAAGGACTG_T1_hash3	T	batch2	CD8_Ccl5
CAGCTAACACAAGACG_T1_hash1	2.7859	-0.0726735	T1_hash1	16332	4107	0.0129194	hash1	T1_ctrl	CAGCTAACACAAGACG_T1_hash1	T	batch2	NK_Cd226
CAGCTAACATACGCCG_T1_hash1	4.0102	-1.50477	T1_hash1	17544	4040	0.0143069	hash1	T1_ctrl	CAGCTAACATACGCCG_T1_hash1	T	batch2	NK_proliferation
CAGCTAAGTGGCTCCA_T1_hash5	-2.45206	4.72056	T1_hash5	4364	1826	0.0281852	hash5	T1_ctrl	CAGCTAAGTGGCTCCA_T1_hash5	T	batch2	CD8_Il7r
CAGCTAAGTTCAGCGC_T1_hash3	-4.76763	-5.82536	T1_hash3	24651	5114	0.0108718	hash3	T1_ctrl	CAGCTAAGTTCAGCGC_T1_hash3	T	batch2	CD8_proliferation
CAGCTAATCAGCTGGC_T1_hash2	8.21473	-3.26865	T1_hash2	2300	1353	0.0134783	hash2	T1_ctrl	CAGCTAATCAGCTGGC_T1_hash2	T	batch2	NK_Ccl5
CAGCTAATCCAATGGT_T1_hash4	3.18459	1.6956	T1_hash4	3412	1692	0.0243259	hash4	T1_ctrl	CAGCTAATCCAATGGT_T1_hash4	T	batch2	NK_Cd226
CAGCTAATCCTTCAAT_T1_hash2	-7.34751	-6.20304	T1_hash2	10487	3479	0.0194527	hash2	T1_ctrl	CAGCTAATCCTTCAAT_T1_hash2	T	batch2	CD8_Ccl5
CAGCTAATCGGCCGAT_T1_hash5	-8.13818	-5.5379	T1_hash5	5913	2430	0.0160663	hash5	T1_ctrl	CAGCTAATCGGCCGAT_T1_hash5	T	batch2	CD8_Ccl5
CAGCTAATCTTCGGTC_T1_hash2	-3.40326	4.57818	T1_hash2	5307	2049	0.0179009	hash2	T1_ctrl	CAGCTAATCTTCGGTC_T1_hash2	T	batch2	CD8_Il7r
CAGCTGGAGACATAAC_T1_hash4	-6.51029	0.65301	T1_hash4	2894	1497	0.00898411	hash4	T1_ctrl	CAGCTGGAGACATAAC_T1_hash4	T	batch2	CD4_Treg
CAGCTGGCACCGCTAG_T1_hash5	-5.92071	0.325065	T1_hash5	2527	1232	0.00197863	hash5	T1_ctrl	CAGCTGGCACCGCTAG_T1_hash5	T	batch2	CD4_Treg
CAGCTGGCACTTCGAA_T1_hash5	-3.90232	2.95338	T1_hash5	8146	2508	0.0192733	hash5	T1_ctrl	CAGCTGGCACTTCGAA_T1_hash5	T	batch2	CD8_Gzmk
CAGCTGGCAGAGTGTG_T1_hash3	-0.00770952	-2.54527	T1_hash3	11459	3594	0.0361288	hash3	T1_ctrl	CAGCTGGCAGAGTGTG_T1_hash3	T	batch2	NK_proliferation
CAGCTGGCATAAAGGT_T1_hash1	1.39456	-0.980993	T1_hash1	20907	4469	0.00956617	hash1	T1_ctrl	CAGCTGGCATAAAGGT_T1_hash1	T	batch2	NK_proliferation
CAGCTGGCATGCAACT_T1_hash5	-7.66776	-6.22839	T1_hash5	11710	3204	0.0188728	hash5	T1_ctrl	CAGCTGGCATGCAACT_T1_hash5	T	batch2	CD8_Ccl5
CAGCTGGGTCTCTTTA_T1_hash2	-5.7555	2.00747	T1_hash2	5164	1905	0.0120062	hash2	T1_ctrl	CAGCTGGGTCTCTTTA_T1_hash2	T	batch2	CD4_memory
CAGCTGGTCCGCGGTA_T1_hash2	-6.38048	-3.80461	T1_hash2	12571	3863	0.0149551	hash2	T1_ctrl	CAGCTGGTCCGCGGTA_T1_hash2	T	batch2	CD8_Ccr7
CAGCTGGTCTCTGCTG_T1_hash1	-3.3687	2.83875	T1_hash1	6819	2516	0.014225	hash1	T1_ctrl	CAGCTGGTCTCTGCTG_T1_hash1	T	batch2	CD8_Gzmk
CAGGTGCAGAAGGTTT_T1_hash2	8.79691	1.05802	T1_hash2	9639	2765	0.00477228	hash2	T1_ctrl	CAGGTGCAGAAGGTTT_T1_hash2	T	batch2	NK_Hspa1a
CAGGTGCAGTGGGATC_T1_hash3	8.5826	1.40046	T1_hash3	6771	2406	0.0152119	hash3	T1_ctrl	CAGGTGCAGTGGGATC_T1_hash3	T	batch2	NK_Hspa1a
CAGGTGCAGTTGTAGA_T1_hash1	-1.65635	2.90644	T1_hash1	7366	2702	0.0175129	hash1	T1_ctrl	CAGGTGCAGTTGTAGA_T1_hash1	T	batch2	CD3_DN
CAGGTGCCAACTGCGC_T1_hash1	-3.52651	2.63509	T1_hash1	11669	3306	0.0164539	hash1	T1_ctrl	CAGGTGCCAACTGCGC_T1_hash1	T	batch2	CD8_Gzmk
CAGGTGCCAGGCGATA_T1_hash4	2.85167	2.5937	T1_hash4	8812	2921	0.0119156	hash4	T1_ctrl	CAGGTGCCAGGCGATA_T1_hash4	T	batch2	NK_Cd226
CAGGTGCCAGGGATTG_T1_hash2	8.46577	1.40188	T1_hash2	11588	3341	0.00819814	hash2	T1_ctrl	CAGGTGCCAGGGATTG_T1_hash2	T	batch2	NK_Hspa1a
CAGGTGCCATCCGCGA_T1_hash1	4.98574	-2.43637	T1_hash1	8224	2915	0.0156858	hash1	T1_ctrl	CAGGTGCCATCCGCGA_T1_hash1	T	batch2	NK_proliferation
CAGGTGCGTCCCGACA_T1_hash3	-0.862181	-4.48058	T1_hash3	15257	4154	0.00970047	hash3	T1_ctrl	CAGGTGCGTCCCGACA_T1_hash3	T	batch2	NK_proliferation
CAGTAACAGGCGACAT_T1_hash1	5.24203	3.63747	T1_hash1	21677	4521	0.0109332	hash1	T1_ctrl	CAGTAACAGGCGACAT_T1_hash1	T	batch2	NK_Spp1
CAGTAACAGGGCACTA_T1_hash1	3.29863	-3.16119	T1_hash1	11097	3425	0.00765973	hash1	T1_ctrl	CAGTAACAGGGCACTA_T1_hash1	T	batch2	NK_proliferation
CAGTAACAGTAGCCGA_T1_hash3	0.0822135	-5.40282	T1_hash3	14652	3992	0.018291	hash3	T1_ctrl	CAGTAACAGTAGCCGA_T1_hash3	T	batch2	NK_proliferation
CAGTAACCAACTGGCC_T1_hash3	-5.30771	2.47001	T1_hash3	5645	2201	0.0210806	hash3	T1_ctrl	CAGTAACCAACTGGCC_T1_hash3	T	batch2	CD4_memory
CAGTAACCATTAGCCA_T1_hash4	-4.46954	0.996588	T1_hash4	2447	1576	0.0469963	hash4	T1_ctrl	CAGTAACCATTAGCCA_T1_hash4	T	batch2	CD4_memory
CAGTAACCATTTGCCC_T1_hash1	7.02208	-2.7216	T1_hash1	4209	2116	0.0106914	hash1	T1_ctrl	CAGTAACCATTTGCCC_T1_hash1	T	batch2	NK_Ccl5
CAGTAACGTGAGGGAG_T1_hash5	5.12027	-1.08411	T1_hash5	14266	3811	0.00693958	hash5	T1_ctrl	CAGTAACGTGAGGGAG_T1_hash5	T	batch2	NK_Ccl5
CAGTAACGTGGCGAAT_T1_hash5	-1.69129	-6.45569	T1_hash5	16831	3942	0.0169925	hash5	T1_ctrl	CAGTAACGTGGCGAAT_T1_hash5	T	batch2	CD8_proliferation
CAGTAACGTTAAGGGC_T1_hash2	3.20678	-0.470186	T1_hash2	1788	1058	0.0134228	hash2	T1_ctrl	CAGTAACGTTAAGGGC_T1_hash2	T	batch2	NK_Isg15
CAGTAACTCATTTGGG_T1_hash5	0.706456	-5.41392	T1_hash5	15379	4547	0.0317966	hash5	T1_ctrl	CAGTAACTCATTTGGG_T1_hash5	T	batch2	NK_proliferation
CAGTAACTCGTACCGG_T1_hash3	-6.63473	0.410054	T1_hash3	6276	2360	0.0113129	hash3	T1_ctrl	CAGTAACTCGTACCGG_T1_hash3	T	batch2	CD4_Treg
CAGTAACTCTAGCACA_T1_hash5	-7.55844	0.83731	T1_hash5	5550	2574	0.0216216	hash5	T1_ctrl	CAGTAACTCTAGCACA_T1_hash5	T	batch2	CD4_Treg
CAGTCCTAGCTGCCCA_T1_hash1	5.54634	-0.64595	T1_hash1	13405	3458	0.016188	hash1	T1_ctrl	CAGTCCTAGCTGCCCA_T1_hash1	T	batch2	NK_proliferation
CAGTCCTAGGCTATCT_T1_hash5	-8.05092	3.10568	T1_hash5	4108	2172	0.0399221	hash5	T1_ctrl	CAGTCCTAGGCTATCT_T1_hash5	T	batch2	gd_T
CAGTCCTAGTTAGGTA_T1_hash2	-3.81944	2.14072	T1_hash2	9576	3083	0.0243317	hash2	T1_ctrl	CAGTCCTAGTTAGGTA_T1_hash2	T	batch2	CD8_Gzmk
CAGTCCTCATGGGAAC_T1_hash3	6.55188	-1.06526	T1_hash3	4714	2248	0.00827323	hash3	T1_ctrl	CAGTCCTCATGGGAAC_T1_hash3	T	batch2	NK_Ccl5
CAGTCCTTCTGGTTCC_T1_hash2	7.08757	1.31083	T1_hash2	8846	2860	0.0114176	hash2	T1_ctrl	CAGTCCTTCTGGTTCC_T1_hash2	T	batch2	NK_Spp1
CATATGGAGATCCGAG_T1_hash5	-7.67385	-7.26597	T1_hash5	6433	2561	0.0136795	hash5	T1_ctrl	CATATGGAGATCCGAG_T1_hash5	T	batch2	CD8_Ccl5
CATATGGAGGAATTAC_T1_hash1	8.057	-3.18047	T1_hash1	1953	1114	0.0133129	hash1	T1_ctrl	CATATGGAGGAATTAC_T1_hash1	T	batch2	NK_Ccl5
CATATGGCAACTTGAC_T1_hash1	-8.46611	1.21028	T1_hash1	9897	3444	0.00707285	hash1	T1_ctrl	CATATGGCAACTTGAC_T1_hash1	T	batch2	CD4_Treg
CATATGGCAAGAGGCT_T1_hash1	7.55715	-0.983384	T1_hash1	5291	2242	0.010962	hash1	T1_ctrl	CATATGGCAAGAGGCT_T1_hash1	T	batch2	NK_Ccl5
CATATGGTCAGGATCT_T1_hash3	5.63993	0.199218	T1_hash3	5016	2151	0.00677831	hash3	T1_ctrl	CATATGGTCAGGATCT_T1_hash3	T	batch2	NK_Cd226
CATATGGTCGGTGTCG_T1_hash2	-8.34604	0.529268	T1_hash2	3118	1673	0.0118666	hash2	T1_ctrl	CATATGGTCGGTGTCG_T1_hash2	T	batch2	CD4_Treg
CATATTCAGAGTAAGG_T1_hash5	8.32749	-2.04248	T1_hash5	3180	1637	0.0150943	hash5	T1_ctrl	CATATTCAGAGTAAGG_T1_hash5	T	batch2	NK_Ccl5
CATATTCAGATACACA_T1_hash5	-2.37553	-6.92956	T1_hash5	5152	2221	0.0240683	hash5	T1_ctrl	CATATTCAGATACACA_T1_hash5	T	batch2	CD8_proliferation
CATATTCAGATCCGAG_T1_hash5	4.49842	-2.89125	T1_hash5	7234	2802	0.0121648	hash5	T1_ctrl	CATATTCAGATCCGAG_T1_hash5	T	batch2	NK_proliferation
CATATTCAGTAAGTAC_T1_hash2	-3.11454	-5.13472	T1_hash2	4646	1964	0.0180801	hash2	T1_ctrl	CATATTCAGTAAGTAC_T1_hash2	T	batch2	CD8_proliferation
CATATTCCAAATACAG_T1_hash4	7.83636	-2.91542	T1_hash4	3154	1638	0.0082435	hash4	T1_ctrl	CATATTCCAAATACAG_T1_hash4	T	batch2	NK_Ccl5
CATATTCCAAGCCTAT_T1_hash3	-7.04056	-6.15604	T1_hash3	7238	2632	0.0150594	hash3	T1_ctrl	CATATTCCAAGCCTAT_T1_hash3	T	batch2	CD8_Ccl5
CATATTCCACTAGTAC_T1_hash2	-3.71504	3.54551	T1_hash2	4347	2050	0.0149528	hash2	T1_ctrl	CATATTCCACTAGTAC_T1_hash2	T	batch2	CD8_Gzmk
CATATTCGTAAACGCG_T1_hash3	-8.05831	0.746576	T1_hash3	1893	1006	0.0163761	hash3	T1_ctrl	CATATTCGTAAACGCG_T1_hash3	T	batch2	CD4_Treg
CATATTCGTAGCCTAT_T1_hash3	3.31651	2.18372	T1_hash3	3762	1852	0.0114301	hash3	T1_ctrl	CATATTCGTAGCCTAT_T1_hash3	T	batch2	NK_Cd226
CATATTCGTCCGTGAC_T1_hash5	4.53263	0.753093	T1_hash5	8669	2987	0.0224939	hash5	T1_ctrl	CATATTCGTCCGTGAC_T1_hash5	T	batch2	NK_Cd226
CATATTCGTCGAACAG_T1_hash4	-4.51304	-6.91368	T1_hash4	16148	4178	0.0214887	hash4	T1_ctrl	CATATTCGTCGAACAG_T1_hash4	T	batch2	CD8_proliferation
CATATTCGTTACGTCA_T1_hash2	3.44283	2.20949	T1_hash2	7881	2988	0.00977033	hash2	T1_ctrl	CATATTCGTTACGTCA_T1_hash2	T	batch2	NK_Cd226
CATATTCGTTAGATGA_T1_hash5	5.16385	-1.5818	T1_hash5	8713	3067	0.0148055	hash5	T1_ctrl	CATATTCGTTAGATGA_T1_hash5	T	batch2	NK_Ccl5
CATATTCTCAAACCGT_T1_hash2	3.28733	1.41919	T1_hash2	4119	1905	0.015295	hash2	T1_ctrl	CATATTCTCAAACCGT_T1_hash2	T	batch2	NK_Cd226
CATATTCTCTCGTATT_T1_hash3	6.50563	-1.2977	T1_hash3	9518	3222	0.0129229	hash3	T1_ctrl	CATATTCTCTCGTATT_T1_hash3	T	batch2	NK_Ccl5
CATCAAGAGAGGGATA_T1_hash3	-7.69338	-7.27307	T1_hash3	3711	1569	0.0070062	hash3	T1_ctrl	CATCAAGAGAGGGATA_T1_hash3	T	batch2	CD8_Ccl5
CATCAAGAGGCGACAT_T1_hash1	5.85087	-0.639269	T1_hash1	8102	2475	0.0476426	hash1	T1_ctrl	CATCAAGAGGCGACAT_T1_hash1	T	batch2	NK_Spp1
CATCAAGAGTGGTAAT_T1_hash3	-0.383928	-4.24428	T1_hash3	19643	4837	0.018429	hash3	T1_ctrl	CATCAAGAGTGGTAAT_T1_hash3	T	batch2	NK_proliferation
CATCAAGCAACGATCT_T1_hash1	5.57651	0.455861	T1_hash1	8662	2840	0.0132764	hash1	T1_ctrl	CATCAAGCAACGATCT_T1_hash1	T	batch2	NK_Isg15
CATCAAGCAGACGCTC_T1_hash4	-6.53464	-7.34745	T1_hash4	9843	2862	0.0144265	hash4	T1_ctrl	CATCAAGCAGACGCTC_T1_hash4	T	batch2	CD8_Ccl5
CATCAAGCAGGGTTAG_T1_hash1	7.87185	1.37439	T1_hash1	7940	2534	0.00755668	hash1	T1_ctrl	CATCAAGCAGGGTTAG_T1_hash1	T	batch2	NK_Spp1
CATCAAGCAGTCGTGC_T1_hash1	8.87751	-1.84999	T1_hash1	3323	1676	0.00601866	hash1	T1_ctrl	CATCAAGCAGTCGTGC_T1_hash1	T	batch2	NK_Ccl5
CATCAAGTCCTCCTAG_T1_hash5	-7.48824	-7.1047	T1_hash5	6336	2530	0.0216225	hash5	T1_ctrl	CATCAAGTCCTCCTAG_T1_hash5	T	batch2	CD8_Ccl5
CATCAAGTCTGCTGTC_T1_hash2	-5.29844	-5.36638	T1_hash2	16242	4065	0.0174855	hash2	T1_ctrl	CATCAAGTCTGCTGTC_T1_hash2	T	batch2	CD8_proliferation
CATCAAGTCTGGAGCC_T1_hash3	-6.40766	-7.06012	T1_hash3	13309	3726	0.0151777	hash3	T1_ctrl	CATCAAGTCTGGAGCC_T1_hash3	T	batch2	CD8_Ccl5
CATCAAGTCTGGTTCC_T1_hash4	2.7222	1.22018	T1_hash4	7670	2632	0.0109518	hash4	T1_ctrl	CATCAAGTCTGGTTCC_T1_hash4	T	batch2	NK_Cd226
CATCAGAAGCAGCCTC_T1_hash5	-7.26101	-7.05217	T1_hash5	8000	2693	0.01675	hash5	T1_ctrl	CATCAGAAGCAGCCTC_T1_hash5	T	batch2	CD8_Ccl5
CATCAGAAGTGAACGC_T1_hash1	-8.02653	-7.02636	T1_hash1	3858	1971	0.00959046	hash1	T1_ctrl	CATCAGAAGTGAACGC_T1_hash1	T	batch2	CD8_Ccl5
CATCAGAAGTGTACGG_T1_hash3	7.92507	-3.49893	T1_hash3	3741	1907	0.0064154	hash3	T1_ctrl	CATCAGAAGTGTACGG_T1_hash3	T	batch2	NK_Ccl5
CATCAGAGTGGACGAT_T1_hash4	2.71753	2.03662	T1_hash4	3971	1963	0.015865	hash4	T1_ctrl	CATCAGAGTGGACGAT_T1_hash4	T	batch2	NK_Cd226
CATCAGAGTGTTTGTG_T1_hash2	7.2253	2.51833	T1_hash2	11150	2898	0.0165919	hash2	T1_ctrl	CATCAGAGTGTTTGTG_T1_hash2	T	batch2	NK_Spp1
CATCAGAGTTCGAATC_T1_hash3	5.01882	-1.51008	T1_hash3	8412	2940	0.0197337	hash3	T1_ctrl	CATCAGAGTTCGAATC_T1_hash3	T	batch2	NK_proliferation
CATCAGAGTTGCGCAC_T1_hash3	3.74808	-2.30679	T1_hash3	16692	3994	0.0116822	hash3	T1_ctrl	CATCAGAGTTGCGCAC_T1_hash3	T	batch2	NK_proliferation
CATCCACAGAGAGCTC_T1_hash2	-6.30197	-7.37936	T1_hash2	10678	3123	0.00899045	hash2	T1_ctrl	CATCCACAGAGAGCTC_T1_hash2	T	batch2	CD8_Ccl5
CATCCACAGCTGAACG_T1_hash5	-1.26669	2.67078	T1_hash5	4257	1911	0.0366455	hash5	T1_ctrl	CATCCACAGCTGAACG_T1_hash5	T	batch2	CD3_DN
CATCCACAGTTCGATC_T1_hash1	2.69295	-1.06799	T1_hash1	20408	4591	0.0104861	hash1	T1_ctrl	CATCCACAGTTCGATC_T1_hash1	T	batch2	NK_Isg15
CATCCACCATAAGACA_T1_hash1	3.18287	-0.545211	T1_hash1	7874	2740	0.00812802	hash1	T1_ctrl	CATCCACCATAAGACA_T1_hash1	T	batch2	NK_Isg15
CATCCACGTAGGCATG_T1_hash3	-2.11935	-6.93804	T1_hash3	17221	4214	0.0164915	hash3	T1_ctrl	CATCCACGTAGGCATG_T1_hash3	T	batch2	CD8_proliferation
CATCCACGTGCACTTA_T1_hash4	5.98348	-3.23039	T1_hash4	4914	2194	0.010175	hash4	T1_ctrl	CATCCACGTGCACTTA_T1_hash4	T	batch2	NK_Ccl5
CATCCACGTGTGACCC_T1_hash3	2.16099	0.286793	T1_hash3	3795	1711	0.0121212	hash3	T1_ctrl	CATCCACGTGTGACCC_T1_hash3	T	batch2	NK_Isg15
CATCCACGTGTTCGAT_T1_hash2	3.08046	-0.488721	T1_hash2	3878	1801	0.0167612	hash2	T1_ctrl	CATCCACGTGTTCGAT_T1_hash2	T	batch2	NK_Isg15
CATCCACGTTCCTCCA_T1_hash5	1.43066	-1.25095	T1_hash5	9496	3140	0.0160067	hash5	T1_ctrl	CATCCACGTTCCTCCA_T1_hash5	T	batch2	NK_proliferation
CATCCACTCAATCACG_T1_hash1	7.4928	-2.4779	T1_hash1	3589	1885	0.0066871	hash1	T1_ctrl	CATCCACTCAATCACG_T1_hash1	T	batch2	NK_Ccl5
CATCCACTCGGGAGTA_T1_hash5	-0.858239	2.6293	T1_hash5	5900	2464	0.0215254	hash5	T1_ctrl	CATCCACTCGGGAGTA_T1_hash5	T	batch2	CD3_DN
CATCCACTCGTTGACA_T1_hash2	9.14731	-2.30873	T1_hash2	5417	2393	0.0171682	hash2	T1_ctrl	CATCCACTCGTTGACA_T1_hash2	T	batch2	NK_Ccl5
CATCCACTCTACTTAC_T1_hash2	-5.04217	2.72309	T1_hash2	6547	2553	0.0091645	hash2	T1_ctrl	CATCCACTCTACTTAC_T1_hash2	T	batch2	CD3_DN
CATCGAAAGAAGGCCT_T1_hash3	-6.4502	0.227838	T1_hash3	4754	2241	0.00567943	hash3	T1_ctrl	CATCGAAAGAAGGCCT_T1_hash3	T	batch2	CD4_Treg
CATCGAAAGACGCTTT_T1_hash3	5.02471	-1.66953	T1_hash3	5973	2319	0.0075339	hash3	T1_ctrl	CATCGAAAGACGCTTT_T1_hash3	T	batch2	NK_Isg15
CATCGAAAGCTGCGAA_T1_hash3	-7.50676	-6.60036	T1_hash3	5820	2154	0.0130584	hash3	T1_ctrl	CATCGAAAGCTGCGAA_T1_hash3	T	batch2	CD8_Ccl5
CATCGAAAGTGGGATC_T1_hash1	3.91546	-1.32404	T1_hash1	18746	4406	0.0150432	hash1	T1_ctrl	CATCGAAAGTGGGATC_T1_hash1	T	batch2	NK_proliferation
CATCGAACACGTTGGC_T1_hash2	5.4524	2.5242	T1_hash2	14387	3649	0.0147355	hash2	T1_ctrl	CATCGAACACGTTGGC_T1_hash2	T	batch2	NK_Spp1
CATCGAACAGCATGAG_T1_hash2	-7.17926	-6.66025	T1_hash2	11005	3524	0.0152658	hash2	T1_ctrl	CATCGAACAGCATGAG_T1_hash2	T	batch2	CD8_Ccl5
CATCGAACATGCCACG_T1_hash1	8.72651	-3.10863	T1_hash1	2388	1387	0.0100503	hash1	T1_ctrl	CATCGAACATGCCACG_T1_hash1	T	batch2	NK_Ccl5
CATCGAAGTAACGCGA_T1_hash4	-7.70924	0.226723	T1_hash4	2366	1323	0.0156382	hash4	T1_ctrl	CATCGAAGTAACGCGA_T1_hash4	T	batch2	CD4_Treg
CATCGAAGTACAAGTA_T1_hash3	-8.1786	0.495921	T1_hash3	4704	2316	0.0155187	hash3	T1_ctrl	CATCGAAGTACAAGTA_T1_hash3	T	batch2	CD4_Treg
CATCGAATCACCTTAT_T1_hash2	-0.187321	-4.76723	T1_hash2	24112	5143	0.0121516	hash2	T1_ctrl	CATCGAATCACCTTAT_T1_hash2	T	batch2	NK_proliferation
CATCGAATCCGGGTGT_T1_hash1	-7.88835	-5.61472	T1_hash1	6942	2569	0.019879	hash1	T1_ctrl	CATCGAATCCGGGTGT_T1_hash1	T	batch2	CD8_Ccl5
CATCGGGAGCAAATCA_T1_hash2	-7.46209	-4.8756	T1_hash2	7268	2770	0.01541	hash2	T1_ctrl	CATCGGGAGCAAATCA_T1_hash2	T	batch2	CD8_Ccl5
CATCGGGCAAGAGTCG_T1_hash4	-6.73261	-3.50725	T1_hash4	4959	2213	0.0219802	hash4	T1_ctrl	CATCGGGCAAGAGTCG_T1_hash4	T	batch2	CD8_Ccr7
CATCGGGCAGATCCAT_T1_hash5	8.82403	-2.80662	T1_hash5	2398	1431	0.0195997	hash5	T1_ctrl	CATCGGGCAGATCCAT_T1_hash5	T	batch2	NK_Ccl5
CATCGGGGTCCATGAT_T1_hash1	4.50538	-1.53262	T1_hash1	13642	3550	0.0136344	hash1	T1_ctrl	CATCGGGGTCCATGAT_T1_hash1	T	batch2	NK_proliferation
CATCGGGGTCGACTAT_T1_hash5	8.51725	0.710922	T1_hash5	7680	2271	0.00898437	hash5	T1_ctrl	CATCGGGGTCGACTAT_T1_hash5	T	batch2	NK_Hspa1a
CATCGGGTCCGAACGC_T1_hash3	-6.67783	-3.23541	T1_hash3	12929	3479	0.0274577	hash3	T1_ctrl	CATCGGGTCCGAACGC_T1_hash3	T	batch2	CD8_Ccr7
CATCGGGTCTCTGCTG_T1_hash2	4.3856	0.0921516	T1_hash2	1766	1093	0.0379388	hash2	T1_ctrl	CATCGGGTCTCTGCTG_T1_hash2	T	batch2	NK_Isg15
CATGACAAGCGAGAAA_T1_hash2	2.85549	-3.08041	T1_hash2	14640	4248	0.0102459	hash2	T1_ctrl	CATGACAAGCGAGAAA_T1_hash2	T	batch2	NK_proliferation
CATGACACAAACCTAC_T1_hash2	-5.91732	2.38174	T1_hash2	2800	1418	0.0242857	hash2	T1_ctrl	CATGACACAAACCTAC_T1_hash2	T	batch2	CD4_memory
CATGACACAAGCCATT_T1_hash1	-7.21688	0.733865	T1_hash1	5313	2236	0.00884623	hash1	T1_ctrl	CATGACACAAGCCATT_T1_hash1	T	batch2	CD4_Treg
CATGACACACGACTCG_T1_hash5	-4.88615	-6.83352	T1_hash5	14820	3653	0.0283401	hash5	T1_ctrl	CATGACACACGACTCG_T1_hash5	T	batch2	CD8_proliferation
CATGACACATGGTCAT_T1_hash5	-6.96051	-4.42326	T1_hash5	8504	2940	0.0164628	hash5	T1_ctrl	CATGACACATGGTCAT_T1_hash5	T	batch2	CD8_Ccr7
CATGACAGTAAGTTCC_T1_hash2	6.72304	2.80107	T1_hash2	13752	3811	0.0208697	hash2	T1_ctrl	CATGACAGTAAGTTCC_T1_hash2	T	batch2	NK_Spp1
CATGACATCACAGGCC_T1_hash5	7.15953	0.454835	T1_hash5	5541	2207	0.0373579	hash5	T1_ctrl	CATGACATCACAGGCC_T1_hash5	T	batch2	NK_Spp1
CATGACATCTGCGGCA_T1_hash1	-8.1044	0.589277	T1_hash1	6294	2421	0.00699078	hash1	T1_ctrl	CATGACATCTGCGGCA_T1_hash1	T	batch2	CD4_Treg
CATGCCTAGGCAGTCA_T1_hash3	4.83812	-1.33984	T1_hash3	13411	3778	0.0099918	hash3	T1_ctrl	CATGCCTAGGCAGTCA_T1_hash3	T	batch2	NK_proliferation
CATGCCTCAAGGTTTC_T1_hash5	0.462295	-4.40493	T1_hash5	10640	3879	0.0113722	hash5	T1_ctrl	CATGCCTCAAGGTTTC_T1_hash5	T	batch2	NK_proliferation
CATGCCTCAATGGATA_T1_hash3	3.85768	1.52661	T1_hash3	3917	1944	0.00842481	hash3	T1_ctrl	CATGCCTCAATGGATA_T1_hash3	T	batch2	NK_Cd226
CATGCCTCACGCATCG_T1_hash5	-5.98804	-3.076	T1_hash5	3040	1836	0.0490132	hash5	T1_ctrl	CATGCCTCACGCATCG_T1_hash5	T	batch2	CD8_Itgav
CATGCCTCATTAACCG_T1_hash3	-1.1573	-5.55452	T1_hash3	19807	4714	0.0146918	hash3	T1_ctrl	CATGCCTCATTAACCG_T1_hash3	T	batch2	CD8_proliferation
CATGCCTGTGACAAAT_T1_hash2	5.72105	-0.229943	T1_hash2	7612	2453	0.0101156	hash2	T1_ctrl	CATGCCTGTGACAAAT_T1_hash2	T	batch2	NK_Spp1
CATGCCTGTGCCTGCA_T1_hash4	8.60588	-1.73446	T1_hash4	4160	1687	0.0132212	hash4	T1_ctrl	CATGCCTGTGCCTGCA_T1_hash4	T	batch2	NK_Ccl5
CATGCCTGTGTGTGCC_T1_hash3	3.30124	-2.26944	T1_hash3	7986	2884	0.0152767	hash3	T1_ctrl	CATGCCTGTGTGTGCC_T1_hash3	T	batch2	NK_proliferation
CATGCCTTCCTTGGTC_T1_hash3	7.03751	-1.63402	T1_hash3	5726	2539	0.0106532	hash3	T1_ctrl	CATGCCTTCCTTGGTC_T1_hash3	T	batch2	NK_Ccl5
CATGCCTTCTAACCGA_T1_hash2	5.32918	-1.42229	T1_hash2	10249	3517	0.0110255	hash2	T1_ctrl	CATGCCTTCTAACCGA_T1_hash2	T	batch2	NK_Ccl5
CATGGCGAGCTCAACT_T1_hash3	-7.31239	0.599042	T1_hash3	5391	2277	0.00370989	hash3	T1_ctrl	CATGGCGAGCTCAACT_T1_hash3	T	batch2	CD4_Treg
CATGGCGAGGGTCTCC_T1_hash1	3.84225	-2.87538	T1_hash1	9132	2940	0.0150022	hash1	T1_ctrl	CATGGCGAGGGTCTCC_T1_hash1	T	batch2	NK_proliferation
CATGGCGAGGTACTCT_T1_hash4	-5.69461	-6.0283	T1_hash4	22654	4876	0.0173921	hash4	T1_ctrl	CATGGCGAGGTACTCT_T1_hash4	T	batch2	CD8_proliferation
CATGGCGAGTAGTGCG_T1_hash5	6.38375	2.4702	T1_hash5	13644	3673	0.0148783	hash5	T1_ctrl	CATGGCGAGTAGTGCG_T1_hash5	T	batch2	NK_Spp1
CATGGCGAGTCCGGTC_T1_hash5	5.4023	-2.54468	T1_hash5	5649	2214	0.0122146	hash5	T1_ctrl	CATGGCGAGTCCGGTC_T1_hash5	T	batch2	NK_Ccl5
CATGGCGCACTCAGGC_T1_hash5	6.84436	-0.591892	T1_hash5	7004	2567	0.0167047	hash5	T1_ctrl	CATGGCGCACTCAGGC_T1_hash5	T	batch2	NK_Ccl5
CATGGCGGTAGAAGGA_T1_hash1	2.33237	0.0767413	T1_hash1	14738	3798	0.0124169	hash1	T1_ctrl	CATGGCGGTAGAAGGA_T1_hash1	T	batch2	NK_Isg15
CATGGCGGTCCTAGCG_T1_hash1	1.75077	-4.68215	T1_hash1	21729	4753	0.00740945	hash1	T1_ctrl	CATGGCGGTCCTAGCG_T1_hash1	T	batch2	NK_proliferation
CATGGCGGTCCTGCTT_T1_hash5	-8.11383	3.60119	T1_hash5	8636	2728	0.0171376	hash5	T1_ctrl	CATGGCGGTCCTGCTT_T1_hash5	T	batch2	gd_T
CATGGCGGTTGGAGGT_T1_hash3	-1.16874	-6.38755	T1_hash3	18455	4277	0.00818206	hash3	T1_ctrl	CATGGCGGTTGGAGGT_T1_hash3	T	batch2	CD8_proliferation
CATGGCGTCCTGCCAT_T1_hash4	-5.05687	-7.49185	T1_hash4	11133	3206	0.033504	hash4	T1_ctrl	CATGGCGTCCTGCCAT_T1_hash4	T	batch2	CD8_proliferation
CATGGCGTCTTATCTG_T1_hash3	5.2508	0.988842	T1_hash3	6833	2753	0.00921996	hash3	T1_ctrl	CATGGCGTCTTATCTG_T1_hash3	T	batch2	NK_Spp1
CATTATCAGAGTACCG_T1_hash4	-7.15956	-6.09139	T1_hash4	14552	3850	0.0101017	hash4	T1_ctrl	CATTATCAGAGTACCG_T1_hash4	T	batch2	CD8_Ccl5
CATTATCAGCCTCGTG_T1_hash5	6.80189	-2.95429	T1_hash5	2502	1249	0.0107914	hash5	T1_ctrl	CATTATCAGCCTCGTG_T1_hash5	T	batch2	NK_Ccl5
CATTATCAGCGATAGC_T1_hash2	-6.37553	1.81708	T1_hash2	3751	1739	0.0114636	hash2	T1_ctrl	CATTATCAGCGATAGC_T1_hash2	T	batch2	CD4_memory
CATTATCAGCTTATCG_T1_hash2	3.51949	-2.72382	T1_hash2	12113	3405	0.0157682	hash2	T1_ctrl	CATTATCAGCTTATCG_T1_hash2	T	batch2	NK_proliferation
CATTATCAGGCTCATT_T1_hash2	8.05422	-0.119334	T1_hash2	6018	2538	0.0116318	hash2	T1_ctrl	CATTATCAGGCTCATT_T1_hash2	T	batch2	NK_Ccl5
CATTATCAGGTGTGGT_T1_hash5	5.51845	-2.97073	T1_hash5	4891	2052	0.00695154	hash5	T1_ctrl	CATTATCAGGTGTGGT_T1_hash5	T	batch2	NK_Ccl5
CATTATCAGTACGTAA_T1_hash1	-5.23048	-5.13011	T1_hash1	16352	3971	0.0169398	hash1	T1_ctrl	CATTATCAGTACGTAA_T1_hash1	T	batch2	CD8_proliferation
CATTATCAGTGATCGG_T1_hash3	-8.13732	-5.93034	T1_hash3	7182	2424	0.0142022	hash3	T1_ctrl	CATTATCAGTGATCGG_T1_hash3	T	batch2	CD8_Ccl5
CATTATCCACCTTGTC_T1_hash1	-5.41464	-5.93543	T1_hash1	9423	2947	0.0169797	hash1	T1_ctrl	CATTATCCACCTTGTC_T1_hash1	T	batch2	CD8_proliferation
CATTATCCATGCGCAC_T1_hash5	-7.89996	-6.32832	T1_hash5	6871	2522	0.0197933	hash5	T1_ctrl	CATTATCCATGCGCAC_T1_hash5	T	batch2	CD8_Ccl5
CATTATCCATTTGCCC_T1_hash1	2.98701	2.22313	T1_hash1	12588	3663	0.0177947	hash1	T1_ctrl	CATTATCCATTTGCCC_T1_hash1	T	batch2	NK_Cd226
CATTATCGTCCTAGCG_T1_hash3	-6.71248	-6.7587	T1_hash3	12094	3442	0.018935	hash3	T1_ctrl	CATTATCGTCCTAGCG_T1_hash3	T	batch2	CD8_Ccl5
CATTATCGTCTCACCT_T1_hash2	3.6758	-1.72303	T1_hash2	8612	3052	0.0125406	hash2	T1_ctrl	CATTATCGTCTCACCT_T1_hash2	T	batch2	NK_proliferation
CATTATCGTGAGCGAT_T1_hash3	-7.70204	-7.54118	T1_hash3	7801	2539	0.0262787	hash3	T1_ctrl	CATTATCGTGAGCGAT_T1_hash3	T	batch2	CD8_Ccl5
CATTATCGTGGTCCGT_T1_hash2	-7.74215	0.374021	T1_hash2	7129	2891	0.0171132	hash2	T1_ctrl	CATTATCGTGGTCCGT_T1_hash2	T	batch2	CD4_Treg
CATTATCTCTAACCGA_T1_hash2	7.28111	0.486173	T1_hash2	4660	1875	0.0195279	hash2	T1_ctrl	CATTATCTCTAACCGA_T1_hash2	T	batch2	NK_Ccl5
CATTATCTCTTCATGT_T1_hash2	-3.89133	-6.97678	T1_hash2	14202	4097	0.00999859	hash2	T1_ctrl	CATTATCTCTTCATGT_T1_hash2	T	batch2	CD8_proliferation
CATTCGCAGGACGAAA_T1_hash2	6.46612	4.06401	T1_hash2	21813	4523	0.0186128	hash2	T1_ctrl	CATTCGCAGGACGAAA_T1_hash2	T	batch2	NK_Spp1
CATTCGCAGGCCCTCA_T1_hash2	-6.85774	-3.02263	T1_hash2	3597	1645	0.0183486	hash2	T1_ctrl	CATTCGCAGGCCCTCA_T1_hash2	T	batch2	CD4_Ccr7
CATTCGCAGTTCGCAT_T1_hash1	6.40902	2.24177	T1_hash1	11671	3114	0.0263045	hash1	T1_ctrl	CATTCGCAGTTCGCAT_T1_hash1	T	batch2	NK_Spp1
CATTCGCCATGAGCGA_T1_hash5	0.425715	-3.77091	T1_hash5	5943	2850	0.0403836	hash5	T1_ctrl	CATTCGCCATGAGCGA_T1_hash5	T	batch2	NK_proliferation
CATTCGCGTAAGAGAG_T1_hash5	-3.31273	5.31851	T1_hash5	4447	1750	0.0170902	hash5	T1_ctrl	CATTCGCGTAAGAGAG_T1_hash5	T	batch2	CD8_Il7r
CATTCGCGTAAGGGAA_T1_hash4	-4.2568	-6.60604	T1_hash4	19510	4536	0.0249103	hash4	T1_ctrl	CATTCGCGTAAGGGAA_T1_hash4	T	batch2	CD8_proliferation
CATTCGCGTAATAGCA_T1_hash1	0.827031	-5.12494	T1_hash1	24010	5037	0.0114952	hash1	T1_ctrl	CATTCGCGTAATAGCA_T1_hash1	T	batch2	NK_proliferation
CATTCGCGTCCGCTGA_T1_hash1	1.53494	-4.66438	T1_hash1	13598	3677	0.0259597	hash1	T1_ctrl	CATTCGCGTCCGCTGA_T1_hash1	T	batch2	NK_proliferation
CATTCGCGTTTAGGAA_T1_hash2	0.831116	-4.98094	T1_hash2	21852	4676	0.00915248	hash2	T1_ctrl	CATTCGCGTTTAGGAA_T1_hash2	T	batch2	NK_proliferation
CATTCGCTCGGTTAAC_T1_hash2	6.69095	4.02457	T1_hash2	21336	4412	0.0149044	hash2	T1_ctrl	CATTCGCTCGGTTAAC_T1_hash2	T	batch2	NK_Spp1
CATTCGCTCGTTGACA_T1_hash3	-5.28372	2.2411	T1_hash3	4969	2190	0.0183135	hash3	T1_ctrl	CATTCGCTCGTTGACA_T1_hash3	T	batch2	CD4_memory
CCAATCCAGACAGAGA_T1_hash2	4.78107	1.84037	T1_hash2	12572	3514	0.00898823	hash2	T1_ctrl	CCAATCCAGACAGAGA_T1_hash2	T	batch2	NK_Spp1
CCAATCCAGATGTGGC_T1_hash2	-6.23976	-4.39068	T1_hash2	19026	4419	0.0226007	hash2	T1_ctrl	CCAATCCAGATGTGGC_T1_hash2	T	batch2	CD8_Ccr7
CCAATCCAGCCTTGAT_T1_hash2	0.719278	-1.8501	T1_hash2	23249	4765	0.0132909	hash2	T1_ctrl	CCAATCCAGCCTTGAT_T1_hash2	T	batch2	NK_proliferation
CCAATCCAGGGATACC_T1_hash5	-5.24776	-5.19472	T1_hash5	15122	4100	0.0209628	hash5	T1_ctrl	CCAATCCAGGGATACC_T1_hash5	T	batch2	CD8_proliferation
CCAATCCAGTCAATAG_T1_hash5	7.56619	1.81189	T1_hash5	8703	2562	0.0267724	hash5	T1_ctrl	CCAATCCAGTCAATAG_T1_hash5	T	batch2	NK_Spp1
CCAATCCCAATGTTGC_T1_hash3	5.3254	1.03861	T1_hash3	13323	3821	0.0124597	hash3	T1_ctrl	CCAATCCCAATGTTGC_T1_hash3	T	batch2	NK_Spp1
CCAATCCCAGATCGGA_T1_hash2	3.78401	0.749713	T1_hash2	12660	3268	0.0125592	hash2	T1_ctrl	CCAATCCCAGATCGGA_T1_hash2	T	batch2	NK_Isg15
CCAATCCCATCACGTA_T1_hash3	-8.53357	3.90956	T1_hash3	9642	3117	0.0163866	hash3	T1_ctrl	CCAATCCCATCACGTA_T1_hash3	T	batch2	gd_T
CCAATCCGTTTAAGCC_T1_hash3	-2.83477	2.5904	T1_hash3	9494	2845	0.0125342	hash3	T1_ctrl	CCAATCCGTTTAAGCC_T1_hash3	T	batch2	CD8_Gzmk
CCAATCCTCAAGATCC_T1_hash2	-7.31288	-7.24366	T1_hash2	9188	3260	0.0131694	hash2	T1_ctrl	CCAATCCTCAAGATCC_T1_hash2	T	batch2	CD8_Ccl5
CCACCTAAGCGCCTCA_T1_hash5	5.70868	0.23331	T1_hash5	3671	2080	0.0335059	hash5	T1_ctrl	CCACCTAAGCGCCTCA_T1_hash5	T	batch2	NK_others
CCACCTAAGTCGTTTG_T1_hash1	8.34216	0.677819	T1_hash1	1335	556	0.0411985	hash1	T1_ctrl	CCACCTAAGTCGTTTG_T1_hash1	T	batch2	NK_Ccl5
CCACCTACAAATTGCC_T1_hash1	1.2089	-1.28907	T1_hash1	13601	3542	0.00955812	hash1	T1_ctrl	CCACCTACAAATTGCC_T1_hash1	T	batch2	NK_proliferation
CCACCTACAGGCTGAA_T1_hash1	7.63366	-1.09376	T1_hash1	5961	2319	0.00872337	hash1	T1_ctrl	CCACCTACAGGCTGAA_T1_hash1	T	batch2	NK_Ccl5
CCACCTAGTAATAGCA_T1_hash3	-6.51078	-7.41517	T1_hash3	9981	2881	0.0174331	hash3	T1_ctrl	CCACCTAGTAATAGCA_T1_hash3	T	batch2	CD8_Ccl5
CCACCTAGTAGCGTGA_T1_hash1	-6.75705	-4.92412	T1_hash1	11695	3402	0.019581	hash1	T1_ctrl	CCACCTAGTAGCGTGA_T1_hash1	T	batch2	CD8_Ccl5
CCACCTAGTTAAAGTG_T1_hash3	3.60188	2.57057	T1_hash3	11364	3474	0.0171595	hash3	T1_ctrl	CCACCTAGTTAAAGTG_T1_hash3	T	batch2	NK_Cd226
CCACCTAGTTCAGTAC_T1_hash5	6.94029	-2.68603	T1_hash5	4197	2010	0.00857756	hash5	T1_ctrl	CCACCTAGTTCAGTAC_T1_hash5	T	batch2	NK_Ccl5
CCACCTATCATCGGAT_T1_hash2	-7.35778	1.44564	T1_hash2	3221	1474	0.0074511	hash2	T1_ctrl	CCACCTATCATCGGAT_T1_hash2	T	batch2	CD4_Treg
CCACGGAAGACACGAC_T1_hash5	-5.55826	1.61959	T1_hash5	5687	2390	0.00738526	hash5	T1_ctrl	CCACGGAAGACACGAC_T1_hash5	T	batch2	CD4_memory
CCACGGAAGGCGTACA_T1_hash1	7.55886	3.32833	T1_hash1	14207	3342	0.0104174	hash1	T1_ctrl	CCACGGAAGGCGTACA_T1_hash1	T	batch2	NK_Spp1
CCACGGACAAACTGCT_T1_hash4	4.97976	-0.050974	T1_hash4	12408	3581	0.0140232	hash4	T1_ctrl	CCACGGACAAACTGCT_T1_hash4	T	batch2	NK_Ccl5
CCACGGACAGGGTACA_T1_hash1	-3.83491	-6.79613	T1_hash1	11630	3410	0.0142734	hash1	T1_ctrl	CCACGGACAGGGTACA_T1_hash1	T	batch2	CD8_proliferation
CCACGGACAGTAAGCG_T1_hash3	-4.79615	1.95096	T1_hash3	3854	1776	0.00467047	hash3	T1_ctrl	CCACGGACAGTAAGCG_T1_hash3	T	batch2	CD4_memory
CCACGGACATTGCGGC_T1_hash1	7.28757	0.701093	T1_hash1	5773	2413	0.0493677	hash1	T1_ctrl	CCACGGACATTGCGGC_T1_hash1	T	batch2	NK_others
CCACGGAGTCGGCATC_T1_hash5	5.70894	-2.97588	T1_hash5	5548	2101	0.0126172	hash5	T1_ctrl	CCACGGAGTCGGCATC_T1_hash5	T	batch2	NK_Ccl5
CCACGGAGTGCGCTTG_T1_hash3	-8.43174	3.42095	T1_hash3	3712	1557	0.0161638	hash3	T1_ctrl	CCACGGAGTGCGCTTG_T1_hash3	T	batch2	gd_T
CCACGGAGTTATGCGT_T1_hash5	8.10668	0.526664	T1_hash5	5378	2226	0.00855337	hash5	T1_ctrl	CCACGGAGTTATGCGT_T1_hash5	T	batch2	NK_Ccl5
CCACGGAGTTGTTTGG_T1_hash2	8.33382	1.45037	T1_hash2	4153	1761	0.00674211	hash2	T1_ctrl	CCACGGAGTTGTTTGG_T1_hash2	T	batch2	NK_Cd226
CCACGGATCCCTCTTT_T1_hash5	0.225146	-4.70577	T1_hash5	11223	3611	0.0209391	hash5	T1_ctrl	CCACGGATCCCTCTTT_T1_hash5	T	batch2	NK_proliferation
CCACGGATCTGACCTC_T1_hash5	4.11764	-1.85601	T1_hash5	15400	3914	0.0135065	hash5	T1_ctrl	CCACGGATCTGACCTC_T1_hash5	T	batch2	NK_proliferation
CCACTACAGCTAGTGG_T1_hash3	9.04261	1.19515	T1_hash3	5629	2090	0.0179428	hash3	T1_ctrl	CCACTACAGCTAGTGG_T1_hash3	T	batch2	NK_Hspa1a
CCACTACAGGGATCTG_T1_hash2	4.8178	1.90451	T1_hash2	11890	3528	0.0131203	hash2	T1_ctrl	CCACTACAGGGATCTG_T1_hash2	T	batch2	NK_Spp1
CCACTACAGTCATGCT_T1_hash5	8.8782	-2.53433	T1_hash5	2955	1678	0.00439932	hash5	T1_ctrl	CCACTACAGTCATGCT_T1_hash5	T	batch2	NK_Ccl5
CCACTACAGTGTACCT_T1_hash4	-4.94487	7.58422	T1_hash4	6223	2273	0.0196047	hash4	T1_ctrl	CCACTACAGTGTACCT_T1_hash4	T	batch2	CD4_Il7r
CCACTACAGTTATCGC_T1_hash5	7.79016	-0.564343	T1_hash5	4805	2328	0.0172737	hash5	T1_ctrl	CCACTACAGTTATCGC_T1_hash5	T	batch2	NK_Ccl5
CCACTACCAAAGTGCG_T1_hash5	1.38033	-1.02453	T1_hash5	23584	4633	0.0103884	hash5	T1_ctrl	CCACTACCAAAGTGCG_T1_hash5	T	batch2	NK_proliferation
CCACTACCACGAGAGT_T1_hash2	7.67648	-0.941604	T1_hash2	6710	2546	0.0119225	hash2	T1_ctrl	CCACTACCACGAGAGT_T1_hash2	T	batch2	NK_Ccl5
CCACTACCAGGGATTG_T1_hash2	-5.24939	2.41002	T1_hash2	6067	2305	0.00923026	hash2	T1_ctrl	CCACTACCAGGGATTG_T1_hash2	T	batch2	CD4_memory
CCACTACTCAACACAC_T1_hash1	8.37924	-1.09817	T1_hash1	5139	2183	0.0184861	hash1	T1_ctrl	CCACTACTCAACACAC_T1_hash1	T	batch2	NK_Ccl5
CCAGCGAAGGAATTAC_T1_hash3	5.21186	-0.12408	T1_hash3	12100	3353	0.0208264	hash3	T1_ctrl	CCAGCGAAGGAATTAC_T1_hash3	T	batch2	NK_proliferation
CCAGCGACAAAGGCGT_T1_hash1	7.42425	3.16887	T1_hash1	12669	3459	0.0119978	hash1	T1_ctrl	CCAGCGACAAAGGCGT_T1_hash1	T	batch2	NK_Spp1
CCAGCGACAATGAAAC_T1_hash1	-8.17986	0.912143	T1_hash1	7365	2612	0.00991174	hash1	T1_ctrl	CCAGCGACAATGAAAC_T1_hash1	T	batch2	CD4_Treg
CCAGCGACATCGGGTC_T1_hash5	5.40516	1.28377	T1_hash5	9023	3011	0.0156267	hash5	T1_ctrl	CCAGCGACATCGGGTC_T1_hash5	T	batch2	NK_Spp1
CCAGCGACATGAGCGA_T1_hash1	-7.64921	-7.38847	T1_hash1	8972	2997	0.0129291	hash1	T1_ctrl	CCAGCGACATGAGCGA_T1_hash1	T	batch2	CD8_Ccl5
CCAGCGAGTCGACTAT_T1_hash1	4.88308	-0.485339	T1_hash1	6732	2237	0.00816993	hash1	T1_ctrl	CCAGCGAGTCGACTAT_T1_hash1	T	batch2	NK_Isg15
CCAGCGATCAAGATCC_T1_hash1	-7.46905	-6.75868	T1_hash1	7835	2908	0.00727505	hash1	T1_ctrl	CCAGCGATCAAGATCC_T1_hash1	T	batch2	CD8_Ccl5
CCAGCGATCATCGCTC_T1_hash1	8.16554	-3.34536	T1_hash1	2776	1482	0.00936599	hash1	T1_ctrl	CCAGCGATCATCGCTC_T1_hash1	T	batch2	NK_Ccl5
CCAGCGATCCGTTGCT_T1_hash3	8.90544	1.05412	T1_hash3	7992	2712	0.00650651	hash3	T1_ctrl	CCAGCGATCCGTTGCT_T1_hash3	T	batch2	NK_Hspa1a
CCAGCGATCTGCAAGT_T1_hash3	3.8466	-2.32994	T1_hash3	15534	3958	0.00894811	hash3	T1_ctrl	CCAGCGATCTGCAAGT_T1_hash3	T	batch2	NK_proliferation
CCATGTCCACCTATCC_T1_hash3	6.81135	2.89505	T1_hash3	13776	3709	0.010453	hash3	T1_ctrl	CCATGTCCACCTATCC_T1_hash3	T	batch2	NK_Spp1
CCATGTCCAGTATAAG_T1_hash1	-7.88121	-6.83884	T1_hash1	6706	2721	0.0174471	hash1	T1_ctrl	CCATGTCCAGTATAAG_T1_hash1	T	batch2	CD8_Ccl5
CCATGTCTCCACGTTC_T1_hash5	7.44444	-1.92466	T1_hash5	5505	2289	0.0110808	hash5	T1_ctrl	CCATGTCTCCACGTTC_T1_hash5	T	batch2	NK_Ccl5
CCATGTCTCTCCTATA_T1_hash5	3.71333	1.88838	T1_hash5	7309	2829	0.011219	hash5	T1_ctrl	CCATGTCTCTCCTATA_T1_hash5	T	batch2	NK_Cd226
CCATGTCTCTTGGGTA_T1_hash3	5.58002	1.23476	T1_hash3	9878	3325	0.011642	hash3	T1_ctrl	CCATGTCTCTTGGGTA_T1_hash3	T	batch2	NK_Spp1
CCATTCGAGAAACCTA_T1_hash1	-8.10131	-5.6105	T1_hash1	2819	1448	0.0177368	hash1	T1_ctrl	CCATTCGAGAAACCTA_T1_hash1	T	batch2	CD8_Ccl5
CCATTCGAGACTAGAT_T1_hash3	-1.40156	2.7137	T1_hash3	4064	1896	0.0159941	hash3	T1_ctrl	CCATTCGAGACTAGAT_T1_hash3	T	batch2	CD3_DN
CCATTCGAGAGACGAA_T1_hash5	1.9756	-4.14374	T1_hash5	9119	3132	0.0205066	hash5	T1_ctrl	CCATTCGAGAGACGAA_T1_hash5	T	batch2	NK_proliferation
CCATTCGAGGCTAGGT_T1_hash4	8.0341	0.469122	T1_hash4	5310	2294	0.00753296	hash4	T1_ctrl	CCATTCGAGGCTAGGT_T1_hash4	T	batch2	NK_Ccl5
CCATTCGCAAATTGCC_T1_hash3	-2.46541	2.44574	T1_hash3	5878	2354	0.0382783	hash3	T1_ctrl	CCATTCGCAAATTGCC_T1_hash3	T	batch2	CD3_DN
CCATTCGCACCAGTTA_T1_hash5	-4.71938	-7.50614	T1_hash5	8647	3047	0.0183879	hash5	T1_ctrl	CCATTCGCACCAGTTA_T1_hash5	T	batch2	CD8_proliferation
CCATTCGCACTGCCAG_T1_hash2	-5.67456	1.16728	T1_hash2	7617	2990	0.0135224	hash2	T1_ctrl	CCATTCGCACTGCCAG_T1_hash2	T	batch2	CD4_memory
CCATTCGCAGAAGCAC_T1_hash2	7.48189	2.63196	T1_hash2	10634	2832	0.0186195	hash2	T1_ctrl	CCATTCGCAGAAGCAC_T1_hash2	T	batch2	NK_Spp1
CCATTCGCAGCCAATT_T1_hash5	-2.10162	2.7314	T1_hash5	5034	1933	0.0389352	hash5	T1_ctrl	CCATTCGCAGCCAATT_T1_hash5	T	batch2	CD3_DN
CCATTCGCAGGAACGT_T1_hash2	-5.17683	-6.30325	T1_hash2	11603	3413	0.0168922	hash2	T1_ctrl	CCATTCGCAGGAACGT_T1_hash2	T	batch2	CD8_proliferation
CCATTCGCATACCATG_T1_Negative	8.48352	-3.50155	T1_Negative	2172	1272	0.00782689	Negative	T1_ctrl	CCATTCGCATACCATG_T1_Negative	T	batch2	NK_Ccl5
CCATTCGGTAATCACC_T1_hash3	-8.18093	3.81235	T1_hash3	9981	3222	0.0174331	hash3	T1_ctrl	CCATTCGGTAATCACC_T1_hash3	T	batch2	gd_T
CCATTCGGTCGTTGTA_T1_hash5	-4.7229	-6.67114	T1_hash5	19559	4613	0.0235697	hash5	T1_ctrl	CCATTCGGTCGTTGTA_T1_hash5	T	batch2	CD8_proliferation
CCATTCGGTTAAAGTG_T1_hash5	-0.338591	-3.99887	T1_hash5	24918	5099	0.0114776	hash5	T1_ctrl	CCATTCGGTTAAAGTG_T1_hash5	T	batch2	NK_proliferation
CCATTCGTCATTGCGA_T1_hash1	4.11515	-1.01473	T1_hash1	8915	2840	0.0107684	hash1	T1_ctrl	CCATTCGTCATTGCGA_T1_hash1	T	batch2	NK_Isg15
CCATTCGTCCAGTATG_T1_hash3	8.99375	-3.01481	T1_hash3	3504	1760	0.0125571	hash3	T1_ctrl	CCATTCGTCCAGTATG_T1_hash3	T	batch2	NK_Ccl5
CCATTCGTCTCGTATT_T1_hash3	-5.04915	-6.62533	T1_hash3	16318	4074	0.0155656	hash3	T1_ctrl	CCATTCGTCTCGTATT_T1_hash3	T	batch2	CD8_proliferation
CCCAATCCACACCGAC_T1_hash3	-5.78793	-3.4943	T1_hash3	5228	2767	0.0355777	hash3	T1_ctrl	CCCAATCCACACCGAC_T1_hash3	T	batch2	CD8_Itgav
CCCAATCGTACCGAGA_T1_hash2	-7.96888	-6.44688	T1_hash2	7784	2813	0.0113052	hash2	T1_ctrl	CCCAATCGTACCGAGA_T1_hash2	T	batch2	CD8_Ccl5
CCCAATCTCCGCGTTT_T1_hash5	3.21683	-2.8917	T1_hash5	15155	4035	0.0246783	hash5	T1_ctrl	CCCAATCTCCGCGTTT_T1_hash5	T	batch2	NK_proliferation
CCCAATCTCTTGCAAG_T1_hash4	8.46814	0.711861	T1_hash4	8630	2713	0.010197	hash4	T1_ctrl	CCCAATCTCTTGCAAG_T1_hash4	T	batch2	NK_Hspa1a
CCCAGTTAGAAGCCCA_T1_hash1	3.45648	-3.12552	T1_hash1	9780	3041	0.0110429	hash1	T1_ctrl	CCCAGTTAGAAGCCCA_T1_hash1	T	batch2	NK_proliferation
CCCAGTTAGGCAAAGA_T1_hash2	-7.26992	-7.6393	T1_hash2	5553	2203	0.0115253	hash2	T1_ctrl	CCCAGTTAGGCAAAGA_T1_hash2	T	batch2	CD8_Ccl5
CCCAGTTAGTTCGCAT_T1_hash2	4.99273	-1.44864	T1_hash2	11148	3377	0.0146215	hash2	T1_ctrl	CCCAGTTAGTTCGCAT_T1_hash2	T	batch2	NK_proliferation
CCCAGTTCACATTTCT_T1_hash5	-7.57269	-4.58906	T1_hash5	6572	2567	0.0162812	hash5	T1_ctrl	CCCAGTTCACATTTCT_T1_hash5	T	batch2	CD8_Ccr7
CCCAGTTCATGTCCTC_T1_hash5	-8.7242	-5.75233	T1_hash5	6395	2356	0.00828772	hash5	T1_ctrl	CCCAGTTCATGTCCTC_T1_hash5	T	batch2	CD8_Ccl5
CCCAGTTCATTCCTGC_T1_hash1	-3.2366	-7.05844	T1_hash1	12690	3644	0.0145784	hash1	T1_ctrl	CCCAGTTCATTCCTGC_T1_hash1	T	batch2	CD8_proliferation
CCCAGTTGTTATCACG_T1_hash1	5.42255	-2.64407	T1_hash1	4763	2066	0.00545874	hash1	T1_ctrl	CCCAGTTGTTATCACG_T1_hash1	T	batch2	NK_Ccl5
CCCAGTTGTTCCCGAG_T1_hash1	-4.82569	-7.02535	T1_hash1	7710	2711	0.0108949	hash1	T1_ctrl	CCCAGTTGTTCCCGAG_T1_hash1	T	batch2	CD8_proliferation
CCCAGTTTCACAGGCC_T1_hash1	-6.73035	-2.83369	T1_hash1	8808	2984	0.0161217	hash1	T1_ctrl	CCCAGTTTCACAGGCC_T1_hash1	T	batch2	CD4_Ccr7
CCCAGTTTCACATGCA_T1_hash5	-3.5579	2.82815	T1_hash5	7314	2656	0.011895	hash5	T1_ctrl	CCCAGTTTCACATGCA_T1_hash5	T	batch2	CD8_Gzmk
CCCAGTTTCCTCAATT_T1_hash1	-8.0371	0.947619	T1_hash1	5040	2302	0.00873016	hash1	T1_ctrl	CCCAGTTTCCTCAATT_T1_hash1	T	batch2	CD4_Treg
CCCAGTTTCTAACGGT_T1_hash1	-6.82368	-7.01565	T1_hash1	6496	2504	0.0266318	hash1	T1_ctrl	CCCAGTTTCTAACGGT_T1_hash1	T	batch2	CD8_Ccl5
CCCATACAGCGTGTCC_T1_hash3	3.58591	1.48604	T1_hash3	6364	2207	0.0142992	hash3	T1_ctrl	CCCATACAGCGTGTCC_T1_hash3	T	batch2	NK_Cd226
CCCATACAGCTAGTCT_T1_hash2	4.72042	0.544307	T1_hash2	3689	1479	0.010572	hash2	T1_ctrl	CCCATACAGCTAGTCT_T1_hash2	T	batch2	NK_Isg15
CCCATACAGGGCTCTC_T1_Negative	-1.35121	1.7426	T1_Negative	1385	824	0.0180505	Negative	T1_ctrl	CCCATACAGGGCTCTC_T1_Negative	T	batch2	CD3_DN
CCCATACAGTGATCGG_T1_hash2	7.22069	1.24235	T1_hash2	5926	2387	0.0138373	hash2	T1_ctrl	CCCATACAGTGATCGG_T1_hash2	T	batch2	NK_Spp1
CCCATACAGTTGCAGG_T1_hash2	6.72089	-3.04903	T1_hash2	1303	821	0.00613968	hash2	T1_ctrl	CCCATACAGTTGCAGG_T1_hash2	T	batch2	NK_Ccl5
CCCATACCAGCCACCA_T1_hash4	-7.40545	-6.65296	T1_hash4	1161	736	0.0206718	hash4	T1_ctrl	CCCATACCAGCCACCA_T1_hash4	T	batch2	CD8_Ccl5
CCCATACCAGCGTAAG_T1_hash1	-5.00512	-3.4936	T1_hash1	1300	950	0.0246154	hash1	T1_ctrl	CCCATACCAGCGTAAG_T1_hash1	T	batch2	CD8_Itgav
CCCATACCATACGCCG_T1_hash2	-4.67124	-7.47065	T1_hash2	4967	2006	0.0148983	hash2	T1_ctrl	CCCATACCATACGCCG_T1_hash2	T	batch2	CD8_proliferation
CCCATACCATCTGGTA_T1_hash1	3.62533	-2.85175	T1_hash1	17519	4225	0.0152977	hash1	T1_ctrl	CCCATACCATCTGGTA_T1_hash1	T	batch2	NK_proliferation
CCCATACGTCTAGCCG_T1_hash1	4.93631	-2.12121	T1_hash1	3827	1766	0.0169846	hash1	T1_ctrl	CCCATACGTCTAGCCG_T1_hash1	T	batch2	NK_proliferation
CCCATACGTTGAACTC_T1_hash3	2.93502	-3.53046	T1_hash3	1716	974	0.0425408	hash3	T1_ctrl	CCCATACGTTGAACTC_T1_hash3	T	batch2	NK_proliferation
CCCATACTCACAGGCC_T1_hash4	-1.97509	-4.83215	T1_hash4	4272	2145	0.0470506	hash4	T1_ctrl	CCCATACTCACAGGCC_T1_hash4	T	batch2	CD8_proliferation
CCCATACTCTACGAGT_T1_hash4	-7.89797	-5.77736	T1_hash4	4027	1805	0.0198659	hash4	T1_ctrl	CCCATACTCTACGAGT_T1_hash4	T	batch2	CD8_Ccl5
CCCATACTCTTGAGGT_T1_hash2	-2.79931	1.25706	T1_hash2	11298	3131	0.00778899	hash2	T1_ctrl	CCCATACTCTTGAGGT_T1_hash2	T	batch2	CD3_DN
CCCTCCTAGAAGGTTT_T1_hash3	-6.4669	-7.28417	T1_hash3	12528	3693	0.0126117	hash3	T1_ctrl	CCCTCCTAGAAGGTTT_T1_hash3	T	batch2	CD8_Ccl5
CCCTCCTAGCTAGGCA_T1_hash3	5.51786	1.51053	T1_hash3	8944	3020	0.0111807	hash3	T1_ctrl	CCCTCCTAGCTAGGCA_T1_hash3	T	batch2	NK_Spp1
CCCTCCTAGGGTGTGT_T1_hash1	-4.98016	-3.55783	T1_hash1	2283	1353	0.0477442	hash1	T1_ctrl	CCCTCCTAGGGTGTGT_T1_hash1	T	batch2	CD8_Itgav
CCCTCCTCAAAGTGCG_T1_hash5	-4.8982	-6.8156	T1_hash5	9170	2320	0.0242094	hash5	T1_ctrl	CCCTCCTCAAAGTGCG_T1_hash5	T	batch2	CD8_proliferation
CCCTCCTCATGATCCA_T1_hash4	7.93446	-2.38581	T1_hash4	2404	1387	0.0257903	hash4	T1_ctrl	CCCTCCTCATGATCCA_T1_hash4	T	batch2	NK_Ccl5
CCCTCCTGTGCGATAG_T1_hash3	-4.51019	-7.42282	T1_hash3	5370	2622	0.0428305	hash3	T1_ctrl	CCCTCCTGTGCGATAG_T1_hash3	T	batch2	CD8_proliferation
CCCTCCTTCATATCGG_T1_hash4	8.65006	-3.16953	T1_hash4	4619	2220	0.00562892	hash4	T1_ctrl	CCCTCCTTCATATCGG_T1_hash4	T	batch2	NK_Ccl5
CCCTCCTTCCTAGTGA_T1_hash4	5.80822	2.53369	T1_hash4	13045	3798	0.0118819	hash4	T1_ctrl	CCCTCCTTCCTAGTGA_T1_hash4	T	batch2	NK_Spp1
CCGGGATAGAAAGTGG_T1_hash4	-5.56183	-6.23644	T1_hash4	11922	3626	0.0157692	hash4	T1_ctrl	CCGGGATAGAAAGTGG_T1_hash4	T	batch2	CD8_proliferation
CCGGGATAGACAATAC_T1_hash5	6.45569	-3.21444	T1_hash5	3466	1854	0.00836699	hash5	T1_ctrl	CCGGGATAGACAATAC_T1_hash5	T	batch2	NK_Ccl5
CCGGGATAGCCAGTAG_T1_hash5	-5.7467	-5.05813	T1_hash5	4572	2021	0.00874891	hash5	T1_ctrl	CCGGGATAGCCAGTAG_T1_hash5	T	batch2	CD8_Ccl5
CCGGGATAGCTGGAAC_T1_hash1	5.19152	-0.0964302	T1_hash1	3258	1524	0.0181093	hash1	T1_ctrl	CCGGGATAGCTGGAAC_T1_hash1	T	batch2	NK_Isg15
CCGGGATAGGTGCTTT_T1_hash1	7.60658	-1.30394	T1_hash1	3515	1517	0.0176387	hash1	T1_ctrl	CCGGGATAGGTGCTTT_T1_hash1	T	batch2	NK_Ccl5
CCGGGATAGTCCCACG_T1_hash4	-4.58739	1.56394	T1_hash4	4756	1952	0.0103028	hash4	T1_ctrl	CCGGGATAGTCCCACG_T1_hash4	T	batch2	CD4_memory
CCGGGATCAAACTGTC_T1_hash3	2.58089	2.14804	T1_hash3	8167	2881	0.0124893	hash3	T1_ctrl	CCGGGATCAAACTGTC_T1_hash3	T	batch2	NK_Cd226
CCGGGATCAAGTCTGT_T1_hash1	5.81086	-3.22774	T1_hash1	3180	1638	0.00786164	hash1	T1_ctrl	CCGGGATCAAGTCTGT_T1_hash1	T	batch2	NK_Ccl5
CCGGGATCAATGGAAT_T1_hash1	7.05644	-1.81162	T1_hash1	8392	3023	0.00893708	hash1	T1_ctrl	CCGGGATCAATGGAAT_T1_hash1	T	batch2	NK_Ccl5
CCGGGATGTCCGACGT_T1_hash3	-4.62863	-6.63138	T1_hash3	22381	4631	0.0102319	hash3	T1_ctrl	CCGGGATGTCCGACGT_T1_hash3	T	batch2	CD8_proliferation
CCGGGATGTTACTGAC_T1_hash1	6.14547	4.0399	T1_hash1	24701	4951	0.0134408	hash1	T1_ctrl	CCGGGATGTTACTGAC_T1_hash1	T	batch2	NK_Spp1
CCGGGATTCTGCTTGC_T1_hash2	0.879011	1.46144	T1_hash2	2590	1585	0.0389961	hash2	T1_ctrl	CCGGGATTCTGCTTGC_T1_hash2	T	batch2	CD4_memory
CCGGTAGAGATGTAAC_T1_hash1	6.88048	-2.04256	T1_hash1	4867	1956	0.0219848	hash1	T1_ctrl	CCGGTAGAGATGTAAC_T1_hash1	T	batch2	NK_Ccl5
CCGGTAGAGCATGGCA_T1_hash1	7.35701	-1.07023	T1_hash1	7125	2688	0.0130526	hash1	T1_ctrl	CCGGTAGAGCATGGCA_T1_hash1	T	batch2	NK_Ccl5
CCGGTAGAGCCAGTAG_T1_hash3	-3.73602	2.69297	T1_hash3	5717	2273	0.0108448	hash3	T1_ctrl	CCGGTAGAGCCAGTAG_T1_hash3	T	batch2	CD8_Gzmk
CCGGTAGAGGGTGTGT_T1_hash1	8.36622	-0.861977	T1_hash1	3518	1632	0.0241615	hash1	T1_ctrl	CCGGTAGAGGGTGTGT_T1_hash1	T	batch2	NK_Ccl5
CCGGTAGAGTCACGCC_T1_hash4	-5.83468	2.91557	T1_hash4	3379	1577	0.0230838	hash4	T1_ctrl	CCGGTAGAGTCACGCC_T1_hash4	T	batch2	CD4_memory
CCGGTAGAGTCCAGGA_T1_hash3	-6.04586	1.37805	T1_hash3	1870	1027	0.00909091	hash3	T1_ctrl	CCGGTAGAGTCCAGGA_T1_hash3	T	batch2	CD3_DN
CCGGTAGAGTTGCAGG_T1_hash3	4.62586	0.572134	T1_hash3	3880	1736	0.0244845	hash3	T1_ctrl	CCGGTAGAGTTGCAGG_T1_hash3	T	batch2	NK_Isg15
CCGGTAGCACCTCGTT_T1_hash5	-2.81069	1.75347	T1_hash5	14291	3457	0.0200826	hash5	T1_ctrl	CCGGTAGCACCTCGTT_T1_hash5	T	batch2	CD3_DN
CCGGTAGCATCCAACA_T1_hash4	-4.89089	1.79083	T1_hash4	5763	2177	0.0130141	hash4	T1_ctrl	CCGGTAGCATCCAACA_T1_hash4	T	batch2	CD4_memory
CCGGTAGGTAGCCTCG_T1_hash2	-7.09666	1.60099	T1_hash2	4205	1840	0.0102259	hash2	T1_ctrl	CCGGTAGGTAGCCTCG_T1_hash2	T	batch2	CD4_Treg
CCGGTAGGTCGAAAGC_T1_hash3	-4.64776	-5.74704	T1_hash3	13118	3620	0.0144839	hash3	T1_ctrl	CCGGTAGGTCGAAAGC_T1_hash3	T	batch2	CD8_proliferation
CCGGTAGTCTTGTACT_T1_hash3	-1.49023	1.60373	T1_hash3	3076	1508	0.013329	hash3	T1_ctrl	CCGGTAGTCTTGTACT_T1_hash3	T	batch2	CD3_DN
CCGTACTAGTTAGCGG_T1_hash5	-6.09283	-6.5178	T1_hash5	6740	2554	0.0222552	hash5	T1_ctrl	CCGTACTAGTTAGCGG_T1_hash5	T	batch2	CD8_Ccl5
CCGTACTAGTTCGCAT_T1_hash5	-7.35632	-3.59525	T1_hash5	6161	2566	0.0259698	hash5	T1_ctrl	CCGTACTAGTTCGCAT_T1_hash5	T	batch2	CD8_Ccr7
CCGTACTCAACTGCTA_T1_hash3	-4.72187	-5.58784	T1_hash3	15344	4041	0.0128389	hash3	T1_ctrl	CCGTACTCAACTGCTA_T1_hash3	T	batch2	CD8_proliferation
CCGTACTCAATCGGTT_T1_hash3	-4.68477	2.72937	T1_hash3	3359	1632	0.0116106	hash3	T1_ctrl	CCGTACTCAATCGGTT_T1_hash3	T	batch2	CD3_DN
CCGTACTCAGCTGTAT_T1_hash5	6.14091	0.943833	T1_hash5	8365	3109	0.0129109	hash5	T1_ctrl	CCGTACTCAGCTGTAT_T1_hash5	T	batch2	NK_Spp1
CCGTACTCAGTGAGTG_T1_hash2	7.7944	-0.691498	T1_hash2	5572	2362	0.0118449	hash2	T1_ctrl	CCGTACTCAGTGAGTG_T1_hash2	T	batch2	NK_Ccl5
CCGTACTCATCGATTG_T1_hash4	2.81609	-0.0352827	T1_hash4	5630	2220	0.0245115	hash4	T1_ctrl	CCGTACTCATCGATTG_T1_hash4	T	batch2	NK_Isg15
CCGTACTCATGCCCGA_T1_hash1	-8.13041	0.411163	T1_hash1	4822	2147	0.0116134	hash1	T1_ctrl	CCGTACTCATGCCCGA_T1_hash1	T	batch2	CD4_Treg
CCGTACTGTCATACTG_T1_hash1	2.75882	2.53558	T1_hash1	6870	2870	0.00829694	hash1	T1_ctrl	CCGTACTGTCATACTG_T1_hash1	T	batch2	NK_Cd226
CCGTACTGTTCCATGA_T1_hash5	-6.95377	-4.32163	T1_hash5	12244	3558	0.0168246	hash5	T1_ctrl	CCGTACTGTTCCATGA_T1_hash5	T	batch2	CD8_Ccr7
CCGTACTTCAACACAC_T1_hash5	5.82515	1.60686	T1_hash5	7023	2437	0.0215008	hash5	T1_ctrl	CCGTACTTCAACACAC_T1_hash5	T	batch2	NK_Spp1
CCGTACTTCCGAGCCA_T1_hash4	-5.77405	5.45842	T1_hash4	3720	1661	0.013172	hash4	T1_ctrl	CCGTACTTCCGAGCCA_T1_hash4	T	batch2	CD4_memory
CCGTACTTCCTGCTTG_T1_hash1	-6.23134	-7.0053	T1_hash1	12345	3395	0.0150668	hash1	T1_ctrl	CCGTACTTCCTGCTTG_T1_hash1	T	batch2	CD8_Ccl5
CCGTGGAAGAGTACCG_T1_hash3	-4.37921	-7.13131	T1_hash3	14664	3907	0.0180715	hash3	T1_ctrl	CCGTGGAAGAGTACCG_T1_hash3	T	batch2	CD8_proliferation
CCGTGGAAGATTACCC_T1_hash1	-8.09724	-6.56848	T1_hash1	7259	2331	0.0223171	hash1	T1_ctrl	CCGTGGAAGATTACCC_T1_hash1	T	batch2	CD8_Ccl5
CCGTGGAAGCCAGAAC_T1_hash2	5.40151	0.439446	T1_hash2	12724	3801	0.0144609	hash2	T1_ctrl	CCGTGGAAGCCAGAAC_T1_hash2	T	batch2	NK_Spp1
CCGTGGAAGGATGGAA_T1_hash1	6.03855	-3.11929	T1_hash1	4490	1800	0.00445434	hash1	T1_ctrl	CCGTGGAAGGATGGAA_T1_hash1	T	batch2	NK_Ccl5
CCGTGGAAGTATGACA_T1_hash1	2.81951	-1.68747	T1_hash1	15309	4151	0.00979816	hash1	T1_ctrl	CCGTGGAAGTATGACA_T1_hash1	T	batch2	NK_Isg15
CCGTGGACAAGGGTCA_T1_hash1	6.41699	4.08643	T1_hash1	21920	4389	0.0125456	hash1	T1_ctrl	CCGTGGACAAGGGTCA_T1_hash1	T	batch2	NK_Spp1
CCGTGGACAGCCTGTG_T1_hash5	-4.08592	-5.47114	T1_hash5	11745	3394	0.0191571	hash5	T1_ctrl	CCGTGGACAGCCTGTG_T1_hash5	T	batch2	CD8_proliferation
CCGTGGACATTAGGCT_T1_hash5	6.03084	2.94978	T1_hash5	16408	3917	0.0109703	hash5	T1_ctrl	CCGTGGACATTAGGCT_T1_hash5	T	batch2	NK_Spp1
CCGTGGAGTACCCAAT_T1_hash2	0.325878	-4.81412	T1_hash2	17238	4399	0.0110802	hash2	T1_ctrl	CCGTGGAGTACCCAAT_T1_hash2	T	batch2	NK_proliferation
CCGTGGAGTCCAGTTA_T1_hash1	-7.35805	0.886505	T1_hash1	4031	1804	0.0136443	hash1	T1_ctrl	CCGTGGAGTCCAGTTA_T1_hash1	T	batch2	CD4_Treg
CCGTGGAGTGTGAATA_T1_hash1	-5.01602	-3.48631	T1_hash1	2551	1519	0.0442964	hash1	T1_ctrl	CCGTGGAGTGTGAATA_T1_hash1	T	batch2	CD8_Itgav
CCGTGGAGTTCGAATC_T1_hash1	-7.48272	1.33423	T1_hash1	2371	1402	0.0257275	hash1	T1_ctrl	CCGTGGAGTTCGAATC_T1_hash1	T	batch2	CD4_Treg
CCGTGGAGTTTGGCGC_T1_hash5	-3.4771	4.22931	T1_hash5	4592	1768	0.0259146	hash5	T1_ctrl	CCGTGGAGTTTGGCGC_T1_hash5	T	batch2	CD8_Il7r
CCGTGGATCTGGGCCA_T1_hash2	-1.86865	-5.18325	T1_hash2	17420	4447	0.0117681	hash2	T1_ctrl	CCGTGGATCTGGGCCA_T1_hash2	T	batch2	CD8_proliferation
CCGTGGATCTTCGGTC_T1_hash2	1.46309	-1.69835	T1_hash2	10217	3111	0.022903	hash2	T1_ctrl	CCGTGGATCTTCGGTC_T1_hash2	T	batch2	NK_proliferation
CCGTTCAAGGCCCGTT_T1_hash3	7.73976	-1.21113	T1_hash3	3768	1695	0.00504246	hash3	T1_ctrl	CCGTTCAAGGCCCGTT_T1_hash3	T	batch2	NK_Ccl5
CCGTTCAAGTGAATTG_T1_hash1	4.89121	-2.85569	T1_hash1	10041	3308	0.00975998	hash1	T1_ctrl	CCGTTCAAGTGAATTG_T1_hash1	T	batch2	NK_proliferation
CCGTTCACAAGCTGGA_T1_hash1	3.18558	-2.50343	T1_hash1	21488	4951	0.0126117	hash1	T1_ctrl	CCGTTCACAAGCTGGA_T1_hash1	T	batch2	NK_proliferation
CCGTTCACACTTACGA_T1_hash2	2.57923	-1.45571	T1_hash2	18819	4726	0.0150911	hash2	T1_ctrl	CCGTTCACACTTACGA_T1_hash2	T	batch2	NK_proliferation
CCGTTCAGTCTCTTTA_T1_hash1	-5.41451	-7.36697	T1_hash1	7040	2579	0.0109375	hash1	T1_ctrl	CCGTTCAGTCTCTTTA_T1_hash1	T	batch2	CD8_Ccl5
CCGTTCAGTGGGTATG_T1_Negative	8.12984	-3.48187	T1_Negative	2264	1250	0.00530035	Negative	T1_ctrl	CCGTTCAGTGGGTATG_T1_Negative	T	batch2	NK_Ccl5
CCGTTCAGTTGAACTC_T1_hash2	7.55234	2.84947	T1_hash2	11657	3178	0.0172429	hash2	T1_ctrl	CCGTTCAGTTGAACTC_T1_hash2	T	batch2	NK_Spp1
CCGTTCATCACATAGC_T1_hash4	-7.12107	0.747722	T1_hash4	4018	1830	0.0134395	hash4	T1_ctrl	CCGTTCATCACATAGC_T1_hash4	T	batch2	CD4_Treg
CCGTTCATCATTTGGG_T1_hash1	9.12989	0.225402	T1_hash1	2998	1452	0.00633756	hash1	T1_ctrl	CCGTTCATCATTTGGG_T1_hash1	T	batch2	NK_Hspa1a
CCTAAAGAGATACACA_T1_hash4	7.8544	-3.2302	T1_hash4	3885	1906	0.0043758	hash4	T1_ctrl	CCTAAAGAGATACACA_T1_hash4	T	batch2	NK_Ccl5
CCTAAAGAGGCTAGGT_T1_hash3	-7.52917	-5.32186	T1_hash3	11536	3176	0.0137829	hash3	T1_ctrl	CCTAAAGAGGCTAGGT_T1_hash3	T	batch2	CD8_Ccl5
CCTAAAGAGGGCTCTC_T1_hash1	4.04128	-2.9867	T1_hash1	7419	2489	0.021701	hash1	T1_ctrl	CCTAAAGAGGGCTCTC_T1_hash1	T	batch2	NK_proliferation
CCTAAAGAGTGGAGAA_T1_hash1	2.66479	-0.232592	T1_hash1	6353	2550	0.0136943	hash1	T1_ctrl	CCTAAAGAGTGGAGAA_T1_hash1	T	batch2	NK_Isg15
CCTAAAGAGTGTCTCA_T1_hash1	8.84172	1.60417	T1_hash1	8000	2470	0.006375	hash1	T1_ctrl	CCTAAAGAGTGTCTCA_T1_hash1	T	batch2	NK_Hspa1a
CCTAAAGCACACCGAC_T1_hash3	-2.54937	-4.86151	T1_hash3	17045	4063	0.0108536	hash3	T1_ctrl	CCTAAAGCACACCGAC_T1_hash3	T	batch2	CD8_proliferation
CCTAAAGCAGAGCCAA_T1_hash4	6.66988	0.174742	T1_hash4	4360	2023	0.0135321	hash4	T1_ctrl	CCTAAAGCAGAGCCAA_T1_hash4	T	batch2	NK_Spp1
CCTAAAGCATGGGAAC_T1_hash2	-2.44224	3.37566	T1_hash2	11529	3439	0.0163934	hash2	T1_ctrl	CCTAAAGCATGGGAAC_T1_hash2	T	batch2	CD3_DN
CCTAAAGGTCCTCTTG_T1_hash3	-6.73175	-3.02331	T1_hash3	13562	3957	0.0179914	hash3	T1_ctrl	CCTAAAGGTCCTCTTG_T1_hash3	T	batch2	CD4_Ccr7
CCTAAAGGTGACTACT_T1_hash1	-6.24576	-6.24776	T1_hash1	9486	3205	0.0191862	hash1	T1_ctrl	CCTAAAGGTGACTACT_T1_hash1	T	batch2	CD8_Ccl5
CCTAAAGGTTCTGTTT_T1_hash1	1.35474	-5.20741	T1_hash1	18189	4854	0.0147342	hash1	T1_ctrl	CCTAAAGGTTCTGTTT_T1_hash1	T	batch2	NK_proliferation
CCTAAAGTCAGCTGGC_T1_hash2	2.96365	1.52754	T1_hash2	6783	2440	0.0134159	hash2	T1_ctrl	CCTAAAGTCAGCTGGC_T1_hash2	T	batch2	NK_Cd226
CCTACACAGACTGTAA_T1_hash3	-8.49808	3.83373	T1_hash3	10772	3476	0.0265503	hash3	T1_ctrl	CCTACACAGACTGTAA_T1_hash3	T	batch2	gd_T
CCTACACAGAGACTAT_T1_hash4	-7.2176	-7.24413	T1_hash4	10995	3493	0.0150978	hash4	T1_ctrl	CCTACACAGAGACTAT_T1_hash4	T	batch2	CD8_Ccl5
CCTACACAGCACAGGT_T1_hash3	-2.45599	4.64504	T1_hash3	3945	1609	0.0296578	hash3	T1_ctrl	CCTACACAGCACAGGT_T1_hash3	T	batch2	CD8_Il7r
CCTACACAGCCCAACC_T1_hash4	5.94596	0.791732	T1_hash4	7357	2751	0.0122332	hash4	T1_ctrl	CCTACACAGCCCAACC_T1_hash4	T	batch2	NK_Spp1
CCTACACAGCTAGTCT_T1_hash5	5.77588	-3.13364	T1_hash5	6741	2720	0.00979083	hash5	T1_ctrl	CCTACACAGCTAGTCT_T1_hash5	T	batch2	NK_Ccl5
CCTACACAGTACGACG_T1_hash5	4.29055	-0.19342	T1_hash5	3335	1872	0.0368816	hash5	T1_ctrl	CCTACACAGTACGACG_T1_hash5	T	batch2	NK_Isg15
CCTACACCACCTATCC_T1_hash1	-0.728183	-5.75439	T1_hash1	8204	2806	0.0230375	hash1	T1_ctrl	CCTACACCACCTATCC_T1_hash1	T	batch2	CD8_proliferation
CCTACACGTCAGGACA_T1_hash5	-5.31671	-6.73577	T1_hash5	15097	3883	0.0162284	hash5	T1_ctrl	CCTACACGTCAGGACA_T1_hash5	T	batch2	CD8_proliferation
CCTACACGTTTGACAC_T1_hash3	-5.1643	-6.75491	T1_hash3	13509	3701	0.0196906	hash3	T1_ctrl	CCTACACGTTTGACAC_T1_hash3	T	batch2	CD8_proliferation
CCTACACTCACTATTC_T1_hash1	5.72475	-1.89349	T1_hash1	6263	2397	0.0119751	hash1	T1_ctrl	CCTACACTCACTATTC_T1_hash1	T	batch2	NK_Ccl5
CCTACACTCCGCTGTT_T1_hash3	-4.25393	6.81207	T1_hash3	2748	1274	0.0189229	hash3	T1_ctrl	CCTACACTCCGCTGTT_T1_hash3	T	batch2	CD4_Il7r
CCTACCAAGGCATGTG_T1_hash4	-5.48035	-7.09706	T1_hash4	16261	3726	0.0153742	hash4	T1_ctrl	CCTACCAAGGCATGTG_T1_hash4	T	batch2	CD8_proliferation
CCTACCAAGTAGTGCG_T1_hash3	5.01565	-2.07343	T1_hash3	8795	3021	0.00613985	hash3	T1_ctrl	CCTACCAAGTAGTGCG_T1_hash3	T	batch2	NK_Ccl5
CCTACCACAAGGGTCA_T1_hash3	-8.24782	1.33423	T1_hash3	7972	2936	0.00978424	hash3	T1_ctrl	CCTACCACAAGGGTCA_T1_hash3	T	batch2	CD4_Treg
CCTACCACACGAGGTA_T1_hash1	9.06129	-1.90376	T1_hash1	4807	2190	0.013938	hash1	T1_ctrl	CCTACCACACGAGGTA_T1_hash1	T	batch2	NK_Ccl5
CCTACCACACGCTTTC_T1_hash3	3.29237	1.67742	T1_hash3	8016	3048	0.0113523	hash3	T1_ctrl	CCTACCACACGCTTTC_T1_hash3	T	batch2	NK_Cd226
CCTACCACACTAAGTC_T1_hash2	-2.77763	1.52836	T1_hash2	10027	3450	0.0124663	hash2	T1_ctrl	CCTACCACACTAAGTC_T1_hash2	T	batch2	CD3_DN
CCTACCACAGAGCCAA_T1_hash2	4.21292	1.97783	T1_hash2	6211	2399	0.0180325	hash2	T1_ctrl	CCTACCACAGAGCCAA_T1_hash2	T	batch2	NK_Cd226
CCTACCACAGCTGCAC_T1_hash2	-5.66154	2.98729	T1_hash2	2740	1221	0.0189781	hash2	T1_ctrl	CCTACCACAGCTGCAC_T1_hash2	T	batch2	CD4_memory
CCTACCACATATGAGA_T1_hash2	2.7971	-3.29094	T1_hash2	14439	3990	0.0154443	hash2	T1_ctrl	CCTACCACATATGAGA_T1_hash2	T	batch2	NK_proliferation
CCTACCAGTACAGTTC_T1_hash3	-1.00687	-4.42362	T1_hash3	16576	4478	0.0109797	hash3	T1_ctrl	CCTACCAGTACAGTTC_T1_hash3	T	batch2	NK_proliferation
CCTACCAGTAGAGGAA_T1_hash2	-7.52253	-5.43516	T1_hash2	11734	3506	0.0144878	hash2	T1_ctrl	CCTACCAGTAGAGGAA_T1_hash2	T	batch2	CD8_Ccl5
CCTACCAGTGATGTGG_T1_hash1	4.80686	-0.403793	T1_hash1	8159	2774	0.00808923	hash1	T1_ctrl	CCTACCAGTGATGTGG_T1_hash1	T	batch2	NK_Isg15
CCTACCAGTTAAGGGC_T1_Negative	9.11844	-2.40202	T1_Negative	4016	1943	0.0184263	Negative	T1_ctrl	CCTACCAGTTAAGGGC_T1_Negative	T	batch2	NK_Ccl5
CCTACCAGTTCACGGC_T1_hash5	-3.29578	2.4414	T1_hash5	8646	2626	0.0220911	hash5	T1_ctrl	CCTACCAGTTCACGGC_T1_hash5	T	batch2	CD8_Gzmk
CCTACCATCCGCAGTG_T1_hash2	6.78455	2.8744	T1_hash2	13625	3480	0.0133578	hash2	T1_ctrl	CCTACCATCCGCAGTG_T1_hash2	T	batch2	NK_Spp1
CCTACCATCGAGAACG_T1_hash5	-8.37028	1.29531	T1_hash5	6938	2604	0.020467	hash5	T1_ctrl	CCTACCATCGAGAACG_T1_hash5	T	batch2	CD4_Treg
CCTACCATCGGCGCTA_T1_hash4	-8.58427	-5.12161	T1_hash4	6555	2597	0.0122044	hash4	T1_ctrl	CCTACCATCGGCGCTA_T1_hash4	T	batch2	CD8_Ccl5
CCTAGCTAGAACAACT_T1_hash4	5.0576	0.871289	T1_hash4	11586	3280	0.0106163	hash4	T1_ctrl	CCTAGCTAGAACAACT_T1_hash4	T	batch2	NK_Spp1
CCTAGCTAGTGTACTC_T1_hash5	8.04661	2.10142	T1_hash5	13983	3133	0.0118716	hash5	T1_ctrl	CCTAGCTAGTGTACTC_T1_hash5	T	batch2	NK_Hspa1a
CCTAGCTCAAGGACTG_T1_hash5	-6.53463	-6.72793	T1_hash5	11406	3538	0.0193758	hash5	T1_ctrl	CCTAGCTCAAGGACTG_T1_hash5	T	batch2	CD8_Ccl5
CCTAGCTCAGCTCGAC_T1_hash1	3.20823	-2.66892	T1_hash1	15002	3930	0.00973204	hash1	T1_ctrl	CCTAGCTCAGCTCGAC_T1_hash1	T	batch2	NK_proliferation
CCTAGCTGTACTCGCG_T1_hash5	-5.25974	1.15284	T1_hash5	2125	1467	0.0136471	hash5	T1_ctrl	CCTAGCTGTACTCGCG_T1_hash5	T	batch2	CD4_memory
CCTAGCTGTAGAAAGG_T1_hash5	-8.10646	-6.43187	T1_hash5	6027	2433	0.0189149	hash5	T1_ctrl	CCTAGCTGTAGAAAGG_T1_hash5	T	batch2	CD8_Ccl5
CCTAGCTGTCATATGC_T1_hash5	3.65234	2.22937	T1_hash5	7332	2814	0.0160938	hash5	T1_ctrl	CCTAGCTGTCATATGC_T1_hash5	T	batch2	NK_Cd226
CCTAGCTGTGTCTGAT_T1_hash3	-7.22026	1.46821	T1_hash3	2926	1480	0.01162	hash3	T1_ctrl	CCTAGCTGTGTCTGAT_T1_hash3	T	batch2	CD4_Treg
CCTAGCTTCAGCAACT_T1_hash1	-7.05394	-4.58024	T1_hash1	9255	3068	0.0189087	hash1	T1_ctrl	CCTAGCTTCAGCAACT_T1_hash1	T	batch2	CD8_Ccr7
CCTAGCTTCGGAATCT_T1_hash3	5.03658	-1.41025	T1_hash3	6578	2670	0.0153542	hash3	T1_ctrl	CCTAGCTTCGGAATCT_T1_hash3	T	batch2	NK_Isg15
CCTAGCTTCGGTCTAA_T1_hash3	-5.99834	-6.49615	T1_hash3	19988	4728	0.0152091	hash3	T1_ctrl	CCTAGCTTCGGTCTAA_T1_hash3	T	batch2	CD8_Ccl5
CCTATTAAGATGGGTC_T1_hash5	2.96756	-2.13868	T1_hash5	4925	2004	0.0101523	hash5	T1_ctrl	CCTATTAAGATGGGTC_T1_hash5	T	batch2	NK_proliferation
CCTATTAAGCAGCCTC_T1_hash4	8.76772	-2.6703	T1_hash4	1290	888	0.0100775	hash4	T1_ctrl	CCTATTAAGCAGCCTC_T1_hash4	T	batch2	NK_Ccl5
CCTATTAAGCTACCTA_T1_hash1	9.00781	-1.96013	T1_hash1	2101	1181	0.0142789	hash1	T1_ctrl	CCTATTAAGCTACCTA_T1_hash1	T	batch2	NK_Ccl5
CCTATTACAACAACCT_T1_hash3	-1.28635	-5.59835	T1_hash3	23976	4939	0.0279446	hash3	T1_ctrl	CCTATTACAACAACCT_T1_hash3	T	batch2	CD8_proliferation
CCTATTACAAGCGCTC_T1_hash1	1.16954	-1.28395	T1_hash1	22573	4721	0.0107208	hash1	T1_ctrl	CCTATTACAAGCGCTC_T1_hash1	T	batch2	NK_proliferation
CCTATTACAATAAGCA_T1_hash3	8.54504	-3.02612	T1_hash3	3576	1704	0.0176174	hash3	T1_ctrl	CCTATTACAATAAGCA_T1_hash3	T	batch2	NK_Ccl5
CCTATTACACTCTGTC_T1_hash2	5.62239	1.27623	T1_hash2	12494	3860	0.0153674	hash2	T1_ctrl	CCTATTACACTCTGTC_T1_hash2	T	batch2	NK_Spp1
CCTATTACAGGGTATG_T1_hash1	6.78233	-0.373499	T1_hash1	4660	1929	0.0109442	hash1	T1_ctrl	CCTATTACAGGGTATG_T1_hash1	T	batch2	NK_Ccl5
CCTATTAGTCACTGGC_T1_hash5	5.76204	1.8165	T1_hash5	9566	2988	0.0118127	hash5	T1_ctrl	CCTATTAGTCACTGGC_T1_hash5	T	batch2	NK_Spp1
CCTATTAGTTTGGCGC_T1_hash5	-8.45919	0.873522	T1_hash5	9508	3275	0.012621	hash5	T1_ctrl	CCTATTAGTTTGGCGC_T1_hash5	T	batch2	CD4_Treg
CCTATTATCGAACGGA_T1_hash5	-7.04559	-6.9496	T1_hash5	6512	2566	0.0179668	hash5	T1_ctrl	CCTATTATCGAACGGA_T1_hash5	T	batch2	CD8_Ccl5
CCTATTATCGTATCAG_T1_hash1	-2.71879	-4.95552	T1_hash1	11452	3588	0.0139714	hash1	T1_ctrl	CCTATTATCGTATCAG_T1_hash1	T	batch2	CD8_proliferation
CCTCAGTAGAACTGTA_T1_hash3	-2.94919	-7.01054	T1_hash3	22438	4921	0.0134147	hash3	T1_ctrl	CCTCAGTAGAACTGTA_T1_hash3	T	batch2	CD8_proliferation
CCTCAGTAGACTCGGA_T1_hash5	-7.73335	-6.06395	T1_hash5	12386	3611	0.00976909	hash5	T1_ctrl	CCTCAGTAGACTCGGA_T1_hash5	T	batch2	CD8_Ccl5
CCTCAGTAGACTTGAA_T1_hash3	-7.76619	0.603878	T1_hash3	4178	2039	0.00813787	hash3	T1_ctrl	CCTCAGTAGACTTGAA_T1_hash3	T	batch2	CD4_Treg
CCTCAGTAGAGGTACC_T1_hash3	-5.8893	-7.45046	T1_hash3	11022	3485	0.0138813	hash3	T1_ctrl	CCTCAGTAGAGGTACC_T1_hash3	T	batch2	CD8_proliferation
CCTCAGTCAAACCTAC_T1_hash2	7.83853	-0.993329	T1_hash2	6104	2334	0.0116317	hash2	T1_ctrl	CCTCAGTCAAACCTAC_T1_hash2	T	batch2	NK_Ccl5
CCTCAGTGTAAGTGTA_T1_hash2	5.20373	-2.14694	T1_hash2	5858	2131	0.0179242	hash2	T1_ctrl	CCTCAGTGTAAGTGTA_T1_hash2	T	batch2	NK_proliferation
CCTCAGTGTATTAGCC_T1_hash4	7.67037	-1.68857	T1_hash4	3511	1775	0.00882939	hash4	T1_ctrl	CCTCAGTGTATTAGCC_T1_hash4	T	batch2	NK_Ccl5
CCTCAGTGTATTCTCT_T1_hash5	-4.88243	-3.34913	T1_hash5	4589	2415	0.0309436	hash5	T1_ctrl	CCTCAGTGTATTCTCT_T1_hash5	T	batch2	CD8_Itgav
CCTCAGTGTCAAAGAT_T1_hash1	3.64941	-1.31084	T1_hash1	18844	4786	0.0122055	hash1	T1_ctrl	CCTCAGTGTCAAAGAT_T1_hash1	T	batch2	NK_Isg15
CCTCAGTGTCGATTGT_T1_hash2	-5.87508	2.32244	T1_hash2	5392	2191	0.00593472	hash2	T1_ctrl	CCTCAGTGTCGATTGT_T1_hash2	T	batch2	CD4_memory
CCTCAGTGTCTCATCC_T1_hash1	0.289993	-1.92187	T1_hash1	17771	4176	0.0105228	hash1	T1_ctrl	CCTCAGTGTCTCATCC_T1_hash1	T	batch2	NK_proliferation
CCTCAGTGTCTCTCGT_T1_hash3	9.10014	0.883536	T1_hash3	5440	2008	0.00625	hash3	T1_ctrl	CCTCAGTGTCTCTCGT_T1_hash3	T	batch2	NK_Hspa1a
CCTCTGAAGCTTATCG_T1_hash5	-1.52647	-6.71655	T1_hash5	18569	4530	0.0147019	hash5	T1_ctrl	CCTCTGAAGCTTATCG_T1_hash5	T	batch2	CD8_proliferation
CCTCTGAAGGGTGTGT_T1_hash3	3.7539	0.916134	T1_hash3	14102	4101	0.0089349	hash3	T1_ctrl	CCTCTGAAGGGTGTGT_T1_hash3	T	batch2	NK_proliferation
CCTCTGAAGTACGATA_T1_hash1	2.75924	-0.125978	T1_hash1	8341	3037	0.0170243	hash1	T1_ctrl	CCTCTGAAGTACGATA_T1_hash1	T	batch2	NK_Isg15
CCTCTGACAAATCCGT_T1_hash1	-8.00912	-6.30168	T1_hash1	6473	2276	0.0120501	hash1	T1_ctrl	CCTCTGACAAATCCGT_T1_hash1	T	batch2	CD8_Ccl5
CCTCTGACACTATCTT_T1_hash1	3.57133	0.493126	T1_hash1	15985	3695	0.0111354	hash1	T1_ctrl	CCTCTGACACTATCTT_T1_hash1	T	batch2	NK_Isg15
CCTCTGACAGTGACAG_T1_hash2	-6.27155	-7.46765	T1_hash2	11113	3388	0.0242059	hash2	T1_ctrl	CCTCTGACAGTGACAG_T1_hash2	T	batch2	CD8_proliferation
CCTCTGACATCCGTGG_T1_hash1	8.88033	0.295409	T1_hash1	4926	2068	0.0101502	hash1	T1_ctrl	CCTCTGACATCCGTGG_T1_hash1	T	batch2	NK_Hspa1a
CCTCTGAGTATGAAAC_T1_hash2	5.95169	0.164485	T1_hash2	7506	2867	0.0177192	hash2	T1_ctrl	CCTCTGAGTATGAAAC_T1_hash2	T	batch2	NK_Spp1
CCTCTGAGTCATATGC_T1_hash2	6.91198	3.95112	T1_hash2	16867	3838	0.0118575	hash2	T1_ctrl	CCTCTGAGTCATATGC_T1_hash2	T	batch2	NK_Spp1
CCTCTGAGTCCGTCAG_T1_hash3	5.12739	-1.12835	T1_hash3	12149	3590	0.00765495	hash3	T1_ctrl	CCTCTGAGTCCGTCAG_T1_hash3	T	batch2	NK_Ccl5
CCTCTGAGTGGCTCCA_T1_hash5	7.26727	2.73307	T1_hash5	12311	3360	0.00982861	hash5	T1_ctrl	CCTCTGAGTGGCTCCA_T1_hash5	T	batch2	NK_Spp1
CCTCTGAGTTAGATGA_T1_hash2	-4.39562	2.9873	T1_hash2	3866	1810	0.00982928	hash2	T1_ctrl	CCTCTGAGTTAGATGA_T1_hash2	T	batch2	CD8_Gzmk
CCTCTGATCATAGCAC_T1_hash3	8.33754	1.26354	T1_hash3	8064	2987	0.0105407	hash3	T1_ctrl	CCTCTGATCATAGCAC_T1_hash3	T	batch2	NK_Hspa1a
CCTCTGATCGACAGCC_T1_hash1	8.94538	-2.71264	T1_hash1	3494	1897	0.00915856	hash1	T1_ctrl	CCTCTGATCGACAGCC_T1_hash1	T	batch2	NK_Ccl5
CCTCTGATCGGAAATA_T1_hash3	5.04615	2.25977	T1_hash3	17375	4196	0.00788489	hash3	T1_ctrl	CCTCTGATCGGAAATA_T1_hash3	T	batch2	NK_Spp1
CCTCTGATCGTCACGG_T1_hash3	-8.57972	0.908081	T1_hash3	3720	1904	0.00430108	hash3	T1_ctrl	CCTCTGATCGTCACGG_T1_hash3	T	batch2	CD4_Treg
CCTTACGAGGCAATTA_T1_hash5	-7.47864	3.39376	T1_hash5	9691	3004	0.0153751	hash5	T1_ctrl	CCTTACGAGGCAATTA_T1_hash5	T	batch2	gd_T
CCTTACGAGTGTGGCA_T1_hash4	7.40854	0.396293	T1_hash4	3818	2068	0.0440021	hash4	T1_ctrl	CCTTACGAGTGTGGCA_T1_hash4	T	batch2	NK_others
CCTTACGCAAACCTAC_T1_hash5	6.62256	-2.4955	T1_hash5	4039	1907	0.00643724	hash5	T1_ctrl	CCTTACGCAAACCTAC_T1_hash5	T	batch2	NK_Ccl5
CCTTACGCACATGTGT_T1_hash1	2.43138	-2.82841	T1_hash1	19354	4558	0.00981709	hash1	T1_ctrl	CCTTACGCACATGTGT_T1_hash1	T	batch2	NK_proliferation
CCTTACGCAGTCAGCC_T1_hash2	4.00743	-2.8263	T1_hash2	9237	3095	0.0142904	hash2	T1_ctrl	CCTTACGCAGTCAGCC_T1_hash2	T	batch2	NK_proliferation
CCTTACGGTAGGGTAC_T1_hash2	-8.39101	0.73386	T1_hash2	4418	2117	0.00837483	hash2	T1_ctrl	CCTTACGGTAGGGTAC_T1_hash2	T	batch2	CD4_Treg
CCTTACGGTTCGTGAT_T1_hash5	-5.41784	2.60669	T1_hash5	5876	2184	0.0110619	hash5	T1_ctrl	CCTTACGGTTCGTGAT_T1_hash5	T	batch2	CD4_memory
CCTTACGTCCGTTGTC_T1_hash4	-7.23646	1.33922	T1_hash4	3655	1779	0.00875513	hash4	T1_ctrl	CCTTACGTCCGTTGTC_T1_hash4	T	batch2	CD4_Treg
CCTTACGTCTAACTCT_T1_hash1	-3.79444	-6.88212	T1_hash1	20256	4803	0.0121939	hash1	T1_ctrl	CCTTACGTCTAACTCT_T1_hash1	T	batch2	CD8_proliferation
CCTTCCCAGAAACGCC_T1_hash3	4.50378	-0.392266	T1_hash3	3268	1633	0.0165239	hash3	T1_ctrl	CCTTCCCAGAAACGCC_T1_hash3	T	batch2	NK_Isg15
CCTTCCCCAAATTGCC_T1_hash5	-7.36984	-7.22332	T1_hash5	5624	2416	0.0142248	hash5	T1_ctrl	CCTTCCCCAAATTGCC_T1_hash5	T	batch2	CD8_Ccl5
CCTTCCCCAGTCAGCC_T1_hash3	-5.10689	-7.18074	T1_hash3	10274	3127	0.0176173	hash3	T1_ctrl	CCTTCCCCAGTCAGCC_T1_hash3	T	batch2	CD8_proliferation
CCTTCCCCATGTCTCC_T1_hash2	-7.48575	0.225161	T1_hash2	2556	1537	0.0492958	hash2	T1_ctrl	CCTTCCCCATGTCTCC_T1_hash2	T	batch2	CD4_Treg
CCTTCCCCATGTTGAC_T1_hash1	-7.55299	-6.29736	T1_hash1	6638	2290	0.0141609	hash1	T1_ctrl	CCTTCCCCATGTTGAC_T1_hash1	T	batch2	CD8_Ccl5
CCTTCCCCATTTCAGG_T1_hash2	-7.00729	-6.40253	T1_hash2	10594	2863	0.016802	hash2	T1_ctrl	CCTTCCCCATTTCAGG_T1_hash2	T	batch2	CD8_Ccl5
CCTTCCCGTAGGAGTC_T1_hash2	4.6802	-2.50658	T1_hash2	7132	2559	0.0186483	hash2	T1_ctrl	CCTTCCCGTAGGAGTC_T1_hash2	T	batch2	NK_proliferation
CCTTCCCGTCACACGC_T1_hash5	7.46641	0.765032	T1_hash5	11316	3156	0.0116649	hash5	T1_ctrl	CCTTCCCGTCACACGC_T1_hash5	T	batch2	NK_Spp1
CCTTCCCGTCCATGAT_T1_hash1	8.63656	-0.223784	T1_hash1	3005	1828	0.00998336	hash1	T1_ctrl	CCTTCCCGTCCATGAT_T1_hash1	T	batch2	NK_others
CCTTCCCTCAAGATCC_T1_hash2	-5.8816	-5.2696	T1_hash2	7739	2828	0.0120171	hash2	T1_ctrl	CCTTCCCTCAAGATCC_T1_hash2	T	batch2	CD8_Ccl5
CCTTCCCTCCCTAATT_T1_hash1	0.595628	-4.64607	T1_hash1	12849	3784	0.0289517	hash1	T1_ctrl	CCTTCCCTCCCTAATT_T1_hash1	T	batch2	NK_proliferation
CCTTCCCTCCGTCAAA_T1_hash1	7.07499	-0.228684	T1_hash1	4632	2225	0.00626079	hash1	T1_ctrl	CCTTCCCTCCGTCAAA_T1_hash1	T	batch2	NK_Spp1
CCTTCCCTCTGGAGCC_T1_hash1	4.55171	-2.17849	T1_hash1	14477	3598	0.011052	hash1	T1_ctrl	CCTTCCCTCTGGAGCC_T1_hash1	T	batch2	NK_proliferation
CCTTCGAAGAAACCTA_T1_hash5	5.33536	-2.8078	T1_hash5	7681	2766	0.00429632	hash5	T1_ctrl	CCTTCGAAGAAACCTA_T1_hash5	T	batch2	NK_Ccl5
CCTTCGAAGACAAGCC_T1_hash5	-8.45242	3.63509	T1_hash5	6035	1723	0.0334714	hash5	T1_ctrl	CCTTCGAAGACAAGCC_T1_hash5	T	batch2	gd_T
CCTTCGAAGACCTAGG_T1_hash1	7.68629	3.75671	T1_hash1	23217	4525	0.0183917	hash1	T1_ctrl	CCTTCGAAGACCTAGG_T1_hash1	T	batch2	NK_Spp1
CCTTCGAAGAGACTAT_T1_hash4	-7.22694	0.359558	T1_hash4	3368	1751	0.0106888	hash4	T1_ctrl	CCTTCGAAGAGACTAT_T1_hash4	T	batch2	CD4_Treg
CCTTCGAAGTGGACGT_T1_hash1	5.88344	-3.17787	T1_hash1	4616	1930	0.00671577	hash1	T1_ctrl	CCTTCGAAGTGGACGT_T1_hash1	T	batch2	NK_Ccl5
CCTTCGACAAATACAG_T1_hash2	4.15399	1.3943	T1_hash2	7963	2956	0.00904182	hash2	T1_ctrl	CCTTCGACAAATACAG_T1_hash2	T	batch2	NK_Cd226
CCTTCGACAAGGACAC_T1_hash5	-4.75799	3.15539	T1_hash5	5278	2184	0.0151573	hash5	T1_ctrl	CCTTCGACAAGGACAC_T1_hash5	T	batch2	CD4_memory
CCTTCGACAGGAATGC_T1_hash2	-8.37922	0.659482	T1_hash2	4684	2190	0.00469684	hash2	T1_ctrl	CCTTCGACAGGAATGC_T1_hash2	T	batch2	CD4_Treg
CCTTCGAGTACTTAGC_T1_hash3	-3.17634	2.86082	T1_hash3	6701	2388	0.0137293	hash3	T1_ctrl	CCTTCGAGTACTTAGC_T1_hash3	T	batch2	CD8_Gzmk
CCTTCGAGTCTGCCAG_T1_hash3	7.68763	-3.16459	T1_hash3	3415	1657	0.00995608	hash3	T1_ctrl	CCTTCGAGTCTGCCAG_T1_hash3	T	batch2	NK_Ccl5
CCTTCGATCATAGCAC_T1_hash1	-7.05624	-4.78932	T1_hash1	7146	2651	0.0106353	hash1	T1_ctrl	CCTTCGATCATAGCAC_T1_hash1	T	batch2	CD8_Ccr7
CCTTTCTAGAAAGTGG_T1_hash3	-5.16876	-7.14894	T1_hash3	14028	4092	0.0173938	hash3	T1_ctrl	CCTTTCTAGAAAGTGG_T1_hash3	T	batch2	CD8_proliferation
CCTTTCTAGAGCTGCA_T1_hash4	5.52098	3.40578	T1_hash4	17396	4193	0.0112095	hash4	T1_ctrl	CCTTTCTAGAGCTGCA_T1_hash4	T	batch2	NK_proliferation
CCTTTCTAGGACAGCT_T1_hash2	6.26762	2.86312	T1_hash2	13445	3637	0.0150985	hash2	T1_ctrl	CCTTTCTAGGACAGCT_T1_hash2	T	batch2	NK_Spp1
CCTTTCTAGTTCGATC_T1_hash1	7.93907	-1.60637	T1_hash1	9190	2984	0.0164309	hash1	T1_ctrl	CCTTTCTAGTTCGATC_T1_hash1	T	batch2	NK_Ccl5
CCTTTCTCAGACAAGC_T1_hash1	5.55072	-2.7176	T1_hash1	9024	3048	0.00953014	hash1	T1_ctrl	CCTTTCTCAGACAAGC_T1_hash1	T	batch2	NK_Ccl5
CCTTTCTGTGCGCTTG_T1_hash5	7.02724	-2.21072	T1_hash5	6288	2552	0.0154262	hash5	T1_ctrl	CCTTTCTGTGCGCTTG_T1_hash5	T	batch2	NK_Ccl5
CCTTTCTGTGGCAAAC_T1_hash4	2.58395	-0.252611	T1_hash4	8957	2996	0.00904321	hash4	T1_ctrl	CCTTTCTGTGGCAAAC_T1_hash4	T	batch2	NK_Isg15
CCTTTCTGTTACGCGC_T1_hash1	-7.39783	-7.60826	T1_hash1	8766	2895	0.00969655	hash1	T1_ctrl	CCTTTCTGTTACGCGC_T1_hash1	T	batch2	CD8_Ccl5
CCTTTCTTCCTCAATT_T1_hash4	8.3777	-1.98334	T1_hash4	5341	2416	0.00617862	hash4	T1_ctrl	CCTTTCTTCCTCAATT_T1_hash4	T	batch2	NK_Ccl5
CCTTTCTTCTACTATC_T1_hash1	-1.39692	-6.59585	T1_hash1	12028	3782	0.00922847	hash1	T1_ctrl	CCTTTCTTCTACTATC_T1_hash1	T	batch2	CD8_proliferation
CGAACATAGCGCTTAT_T1_hash1	9.12829	0.876971	T1_hash1	4970	1916	0.00905433	hash1	T1_ctrl	CGAACATAGCGCTTAT_T1_hash1	T	batch2	NK_Hspa1a
CGAACATAGGCGATAC_T1_hash2	6.46688	1.58621	T1_hash2	9155	2702	0.0132168	hash2	T1_ctrl	CGAACATAGGCGATAC_T1_hash2	T	batch2	NK_Spp1
CGAACATAGGGATACC_T1_hash2	0.761807	-4.59843	T1_hash2	5502	2246	0.0412577	hash2	T1_ctrl	CGAACATAGGGATACC_T1_hash2	T	batch2	NK_proliferation
CGAACATCACCGAATT_T1_hash2	-6.87973	-4.77324	T1_hash2	4939	1868	0.0145778	hash2	T1_ctrl	CGAACATCACCGAATT_T1_hash2	T	batch2	CD8_Ccr7
CGAACATCATACAGCT_T1_hash5	3.58096	-1.72658	T1_hash5	18064	4474	0.0135629	hash5	T1_ctrl	CGAACATCATACAGCT_T1_hash5	T	batch2	NK_proliferation
CGAACATCATCAGTAC_T1_hash1	2.92438	-2.99759	T1_hash1	20710	4720	0.0142443	hash1	T1_ctrl	CGAACATCATCAGTAC_T1_hash1	T	batch2	NK_proliferation
CGAACATCATCTCCCA_T1_hash1	-8.51867	-6.37576	T1_hash1	7709	2646	0.0198469	hash1	T1_ctrl	CGAACATCATCTCCCA_T1_hash1	T	batch2	CD8_Ccl5
CGAACATCATGTCTCC_T1_hash4	6.76915	-0.726612	T1_hash4	8381	2791	0.0163465	hash4	T1_ctrl	CGAACATCATGTCTCC_T1_hash4	T	batch2	NK_Ccl5
CGAACATTCACCTTAT_T1_hash3	-7.05483	-6.89981	T1_hash3	8930	2901	0.0173572	hash3	T1_ctrl	CGAACATTCACCTTAT_T1_hash3	T	batch2	CD8_Ccl5
CGAATGTAGTAGCCGA_T1_hash1	8.42055	-2.44907	T1_hash1	7698	2773	0.0146791	hash1	T1_ctrl	CGAATGTAGTAGCCGA_T1_hash1	T	batch2	NK_Ccl5
CGAATGTAGTCAAGCG_T1_hash2	-2.9167	3.41855	T1_hash2	11619	3119	0.0148894	hash2	T1_ctrl	CGAATGTAGTCAAGCG_T1_hash2	T	batch2	CD8_Gzmk
CGAATGTCAAGACGTG_T1_hash4	7.58325	0.467387	T1_hash4	3223	1826	0.031027	hash4	T1_ctrl	CGAATGTCAAGACGTG_T1_hash4	T	batch2	NK_others
CGAATGTCAATAACGA_T1_hash1	7.58771	-3.00704	T1_hash1	5391	2344	0.00853274	hash1	T1_ctrl	CGAATGTCAATAACGA_T1_hash1	T	batch2	NK_Ccl5
CGAATGTCACGTCAGC_T1_hash1	-6.688	-5.52885	T1_hash1	10531	3330	0.0357041	hash1	T1_ctrl	CGAATGTCACGTCAGC_T1_hash1	T	batch2	CD8_Ccl5
CGAATGTTCACAGTAC_T1_hash5	8.01974	-1.24392	T1_hash5	6212	2579	0.0133612	hash5	T1_ctrl	CGAATGTTCACAGTAC_T1_hash5	T	batch2	NK_Ccl5
CGAATGTTCACGAAGG_T1_hash2	-6.95031	-6.51818	T1_hash2	12020	3426	0.0134775	hash2	T1_ctrl	CGAATGTTCACGAAGG_T1_hash2	T	batch2	CD8_Ccl5
CGAATGTTCATGTCCC_T1_hash1	-8.3148	-6.16161	T1_hash1	6726	2370	0.0185846	hash1	T1_ctrl	CGAATGTTCATGTCCC_T1_hash1	T	batch2	CD8_Ccl5
CGAATGTTCGTACGGC_T1_hash2	8.17405	-1.09557	T1_hash2	5205	2365	0.0138329	hash2	T1_ctrl	CGAATGTTCGTACGGC_T1_hash2	T	batch2	NK_Ccl5
CGACCTTAGAATGTGT_T1_hash3	-7.78218	1.02469	T1_hash3	3499	1647	0.00828808	hash3	T1_ctrl	CGACCTTAGAATGTGT_T1_hash3	T	batch2	CD4_Treg
CGACCTTAGTAGATGT_T1_hash3	4.95636	3.07255	T1_hash3	19103	4334	0.0139769	hash3	T1_ctrl	CGACCTTAGTAGATGT_T1_hash3	T	batch2	NK_Spp1
CGACCTTCACCCATGG_T1_hash1	-3.86571	1.63396	T1_hash1	2952	1375	0.0135501	hash1	T1_ctrl	CGACCTTCACCCATGG_T1_hash1	T	batch2	CD8_Gzmk
CGACCTTCACTCGACG_T1_hash1	7.30721	-0.895381	T1_hash1	5202	2292	0.00941945	hash1	T1_ctrl	CGACCTTCACTCGACG_T1_hash1	T	batch2	NK_Ccl5
CGACCTTCACTGAAGG_T1_hash1	7.7417	0.550755	T1_hash1	7800	2652	0.0160256	hash1	T1_ctrl	CGACCTTCACTGAAGG_T1_hash1	T	batch2	NK_Ccl5
CGACCTTCAGATCTGT_T1_hash1	3.30146	-1.91137	T1_hash1	10594	3173	0.00566358	hash1	T1_ctrl	CGACCTTCAGATCTGT_T1_hash1	T	batch2	NK_proliferation
CGACCTTCATGGTCAT_T1_hash1	8.79884	0.310588	T1_hash1	3712	1759	0.0080819	hash1	T1_ctrl	CGACCTTCATGGTCAT_T1_hash1	T	batch2	NK_Hspa1a
CGACCTTGTAGTAGTA_T1_hash1	-5.47576	2.11031	T1_hash1	2459	1377	0.0093534	hash1	T1_ctrl	CGACCTTGTAGTAGTA_T1_hash1	T	batch2	CD4_memory
CGACCTTGTATATGAG_T1_hash5	-5.70264	-6.2624	T1_hash5	12406	3687	0.0157988	hash5	T1_ctrl	CGACCTTGTATATGAG_T1_hash5	T	batch2	CD8_proliferation
CGACCTTGTATCGCAT_T1_hash3	5.59438	-2.19165	T1_hash3	10631	3319	0.00903019	hash3	T1_ctrl	CGACCTTGTATCGCAT_T1_hash3	T	batch2	NK_Ccl5
CGACCTTGTCAGAAGC_T1_hash5	-7.5621	-5.56043	T1_hash5	4931	2213	0.0184547	hash5	T1_ctrl	CGACCTTGTCAGAAGC_T1_hash5	T	batch2	CD8_Ccl5
CGACCTTGTGTTGAGG_T1_hash5	-7.73499	-7.14441	T1_hash5	10244	3193	0.0136665	hash5	T1_ctrl	CGACCTTGTGTTGAGG_T1_hash5	T	batch2	CD8_Ccl5
CGACCTTGTTGACGTT_T1_hash3	-5.28359	-3.25804	T1_hash3	3374	1944	0.0340842	hash3	T1_ctrl	CGACCTTGTTGACGTT_T1_hash3	T	batch2	CD8_Itgav
CGACTTCAGCGGCTTC_T1_hash3	-7.33945	1.02829	T1_hash3	16480	3972	0.0112257	hash3	T1_ctrl	CGACTTCAGCGGCTTC_T1_hash3	T	batch2	CD4_Treg
CGACTTCAGGGTGTGT_T1_hash1	-7.15218	1.59982	T1_hash1	1527	901	0.0189915	hash1	T1_ctrl	CGACTTCAGGGTGTGT_T1_hash1	T	batch2	CD4_Treg
CGACTTCCACAGAGGT_T1_hash5	7.48787	-3.31485	T1_hash5	4115	1791	0.00656136	hash5	T1_ctrl	CGACTTCCACAGAGGT_T1_hash5	T	batch2	NK_Ccl5
CGACTTCCAGGGAGAG_T1_hash2	-5.90438	-3.25779	T1_hash2	2404	1479	0.030782	hash2	T1_ctrl	CGACTTCCAGGGAGAG_T1_hash2	T	batch2	CD8_Itgav
CGACTTCGTCTTCGTC_T1_hash5	-7.26018	-4.91284	T1_hash5	11828	3256	0.0202063	hash5	T1_ctrl	CGACTTCGTCTTCGTC_T1_hash5	T	batch2	CD8_Ccl5
CGACTTCTCATAGCAC_T1_hash5	-7.25685	-7.46138	T1_hash5	8322	2826	0.0177842	hash5	T1_ctrl	CGACTTCTCATAGCAC_T1_hash5	T	batch2	CD8_Ccl5
CGACTTCTCGTTACAG_T1_hash4	-7.24246	-5.9149	T1_hash4	8265	2804	0.015487	hash4	T1_ctrl	CGACTTCTCGTTACAG_T1_hash4	T	batch2	CD8_Ccl5
CGAGAAGAGCGTAATA_T1_hash3	-2.96736	2.60246	T1_hash3	3201	1498	0.0137457	hash3	T1_ctrl	CGAGAAGAGCGTAATA_T1_hash3	T	batch2	CD8_Gzmk
CGAGAAGCAACACGCC_T1_hash2	8.68611	-3.16115	T1_hash2	2140	1234	0.0163551	hash2	T1_ctrl	CGAGAAGCAACACGCC_T1_hash2	T	batch2	NK_Ccl5
CGAGAAGCAGGAATCG_T1_hash2	-1.4311	-6.78459	T1_hash2	23210	4877	0.0182249	hash2	T1_ctrl	CGAGAAGCAGGAATCG_T1_hash2	T	batch2	CD8_proliferation
CGAGAAGCATAGAAAC_T1_hash2	-1.80588	2.31088	T1_hash2	7858	2839	0.0189616	hash2	T1_ctrl	CGAGAAGCATAGAAAC_T1_hash2	T	batch2	CD3_DN
CGAGAAGCATCGGACC_T1_hash5	-7.61746	-7.78122	T1_hash5	6112	2257	0.0186518	hash5	T1_ctrl	CGAGAAGCATCGGACC_T1_hash5	T	batch2	CD8_Ccl5
CGAGAAGGTACAAGTA_T1_hash5	-1.67368	-4.67894	T1_hash5	5813	2792	0.0356098	hash5	T1_ctrl	CGAGAAGGTACAAGTA_T1_hash5	T	batch2	CD8_proliferation
CGAGAAGGTCCAACTA_T1_hash2	-4.88715	-3.35316	T1_hash2	2691	1655	0.0159792	hash2	T1_ctrl	CGAGAAGGTCCAACTA_T1_hash2	T	batch2	CD8_Itgav
CGAGAAGGTGTGAATA_T1_hash3	0.923783	1.01512	T1_hash3	3542	1955	0.041502	hash3	T1_ctrl	CGAGAAGGTGTGAATA_T1_hash3	T	batch2	CD4_memory
CGAGAAGTCAACGCTA_T1_hash1	-7.25655	-6.87418	T1_hash1	8328	2512	0.0157301	hash1	T1_ctrl	CGAGAAGTCAACGCTA_T1_hash1	T	batch2	CD8_Ccl5
CGAGAAGTCATTTGGG_T1_hash3	-7.1526	-6.1253	T1_hash3	8239	2905	0.0150504	hash3	T1_ctrl	CGAGAAGTCATTTGGG_T1_hash3	T	batch2	CD8_Ccl5
CGAGAAGTCGCGTAGC_T1_hash2	5.10698	-2.43521	T1_hash2	3537	1666	0.00735086	hash2	T1_ctrl	CGAGAAGTCGCGTAGC_T1_hash2	T	batch2	NK_Ccl5
CGAGCACAGACTGTAA_T1_hash3	-7.10269	-7.38648	T1_hash3	8334	2741	0.0164387	hash3	T1_ctrl	CGAGCACAGACTGTAA_T1_hash3	T	batch2	CD8_Ccl5
CGAGCACAGCCCGAAA_T1_hash4	3.85633	2.05444	T1_hash4	10512	3207	0.0155061	hash4	T1_ctrl	CGAGCACAGCCCGAAA_T1_hash4	T	batch2	NK_Cd226
CGAGCACCAAGCCTAT_T1_hash2	6.25687	-1.43004	T1_hash2	6495	2545	0.0103156	hash2	T1_ctrl	CGAGCACCAAGCCTAT_T1_hash2	T	batch2	NK_Ccl5
CGAGCACCACCGCTAG_T1_hash4	-8.03546	-7.29956	T1_hash4	5683	2338	0.00985395	hash4	T1_ctrl	CGAGCACCACCGCTAG_T1_hash4	T	batch2	CD8_Ccl5
CGAGCACCAGCTGCAC_T1_hash1	8.19798	-0.563271	T1_hash1	8528	2934	0.0127814	hash1	T1_ctrl	CGAGCACCAGCTGCAC_T1_hash1	T	batch2	NK_Ccl5
CGAGCACCATACAGCT_T1_hash3	1.16096	-1.48638	T1_hash3	8924	2822	0.00896459	hash3	T1_ctrl	CGAGCACCATACAGCT_T1_hash3	T	batch2	NK_proliferation
CGAGCACCATACGCCG_T1_hash2	-7.4509	-4.24777	T1_hash2	8457	2739	0.0160814	hash2	T1_ctrl	CGAGCACCATACGCCG_T1_hash2	T	batch2	CD8_Ccr7
CGAGCACCATGTTGAC_T1_hash2	-2.41813	-6.80691	T1_hash2	23543	5192	0.00989678	hash2	T1_ctrl	CGAGCACCATGTTGAC_T1_hash2	T	batch2	CD8_proliferation
CGAGCACGTACCTACA_T1_hash5	-7.44734	-4.36866	T1_hash5	9532	2772	0.0165757	hash5	T1_ctrl	CGAGCACGTACCTACA_T1_hash5	T	batch2	CD8_Ccr7
CGAGCACTCAGGCAAG_T1_hash4	-8.20997	-5.20673	T1_hash4	6933	2392	0.0137026	hash4	T1_ctrl	CGAGCACTCAGGCAAG_T1_hash4	T	batch2	CD8_Ccl5
CGAGCACTCCTCAACC_T1_hash2	8.82707	-1.73929	T1_hash2	5166	2211	0.017228	hash2	T1_ctrl	CGAGCACTCCTCAACC_T1_hash2	T	batch2	NK_Ccl5
CGAGCACTCGTGGGAA_T1_hash4	-5.79448	2.06782	T1_hash4	4482	2025	0.0140562	hash4	T1_ctrl	CGAGCACTCGTGGGAA_T1_hash4	T	batch2	CD4_memory
CGAGCACTCTAACTTC_T1_hash5	5.22967	2.70816	T1_hash5	14661	3831	0.0235318	hash5	T1_ctrl	CGAGCACTCTAACTTC_T1_hash5	T	batch2	NK_Spp1
CGAGCACTCTGCCCTA_T1_hash5	-2.63439	1.78755	T1_hash5	5660	2100	0.0167845	hash5	T1_ctrl	CGAGCACTCTGCCCTA_T1_hash5	T	batch2	CD3_DN
CGAGCCAAGAGCTGGT_T1_hash3	-1.28528	2.84761	T1_hash3	6972	2736	0.0159208	hash3	T1_ctrl	CGAGCCAAGAGCTGGT_T1_hash3	T	batch2	CD3_DN
CGAGCCAAGTGTGGCA_T1_hash2	8.67885	-1.815	T1_hash2	2614	1429	0.006886	hash2	T1_ctrl	CGAGCCAAGTGTGGCA_T1_hash2	T	batch2	NK_Ccl5
CGAGCCACACAGGCCT_T1_hash1	3.51934	-2.38679	T1_hash1	14373	3752	0.0151673	hash1	T1_ctrl	CGAGCCACACAGGCCT_T1_hash1	T	batch2	NK_proliferation
CGAGCCACAGTCCTTC_T1_hash3	0.288424	-2.04533	T1_hash3	10743	3540	0.0183375	hash3	T1_ctrl	CGAGCCACAGTCCTTC_T1_hash3	T	batch2	NK_proliferation
CGAGCCAGTAAACCTC_T1_hash5	0.523336	-2.35442	T1_hash5	10415	3095	0.0277484	hash5	T1_ctrl	CGAGCCAGTAAACCTC_T1_hash5	T	batch2	NK_proliferation
CGAGCCAGTCTGCGGT_T1_hash5	7.57381	-3.07076	T1_hash5	4907	2055	0.00672509	hash5	T1_ctrl	CGAGCCAGTCTGCGGT_T1_hash5	T	batch2	NK_Ccl5
CGAGCCATCATTCACT_T1_hash3	6.5536	0.00965743	T1_hash3	6697	2601	0.0215022	hash3	T1_ctrl	CGAGCCATCATTCACT_T1_hash3	T	batch2	NK_Ccl5
CGAGCCATCCAAACTG_T1_hash1	6.41411	-0.404267	T1_hash1	2177	1195	0.0229674	hash1	T1_ctrl	CGAGCCATCCAAACTG_T1_hash1	T	batch2	NK_Spp1
CGAGCCATCTTAGCCC_T1_hash5	-0.662075	-5.58329	T1_hash5	12587	4128	0.0210535	hash5	T1_ctrl	CGAGCCATCTTAGCCC_T1_hash5	T	batch2	CD8_proliferation
CGATCGGCACCCATGG_T1_hash1	0.675259	-4.74147	T1_hash1	9031	2968	0.0214816	hash1	T1_ctrl	CGATCGGCACCCATGG_T1_hash1	T	batch2	NK_proliferation
CGATCGGGTACGCTGC_T1_hash2	6.23883	-2.45561	T1_hash2	5362	2060	0.00895188	hash2	T1_ctrl	CGATCGGGTACGCTGC_T1_hash2	T	batch2	NK_Ccl5
CGATCGGGTATGCTTG_T1_hash2	-7.10205	-5.61266	T1_hash2	5528	2251	0.015919	hash2	T1_ctrl	CGATCGGGTATGCTTG_T1_hash2	T	batch2	CD8_Ccl5
CGATCGGGTCAGCTAT_T1_hash5	7.67422	-3.43876	T1_hash5	2854	1416	0.0150666	hash5	T1_ctrl	CGATCGGGTCAGCTAT_T1_hash5	T	batch2	NK_Ccl5
CGATCGGGTGTGGCTC_T1_hash5	-8.12798	-6.01302	T1_hash5	6969	2582	0.0167886	hash5	T1_ctrl	CGATCGGGTGTGGCTC_T1_hash5	T	batch2	CD8_Ccl5
CGATCGGGTTCACCTC_T1_hash3	2.91943	-2.4206	T1_hash3	12851	3696	0.00754805	hash3	T1_ctrl	CGATCGGGTTCACCTC_T1_hash3	T	batch2	NK_proliferation
CGATCGGTCCTAGGGC_T1_hash3	9.20669	0.886591	T1_hash3	1934	1088	0.00723888	hash3	T1_ctrl	CGATCGGTCCTAGGGC_T1_hash3	T	batch2	NK_Hspa1a
CGATCGGTCCTCATTA_T1_hash2	-4.99751	2.07014	T1_hash2	3376	1565	0.0159953	hash2	T1_ctrl	CGATCGGTCCTCATTA_T1_hash2	T	batch2	CD4_memory
CGATCGGTCGAACGGA_T1_hash2	1.06193	1.33049	T1_hash2	2686	1661	0.0327625	hash2	T1_ctrl	CGATCGGTCGAACGGA_T1_hash2	T	batch2	CD4_memory
CGATCGGTCTGCGTAA_T1_hash1	2.79696	1.83006	T1_hash1	7958	2853	0.0163358	hash1	T1_ctrl	CGATCGGTCTGCGTAA_T1_hash1	T	batch2	NK_Cd226
CGATGGCAGCCGATTT_T1_hash1	5.70743	3.16441	T1_hash1	17770	4068	0.0125492	hash1	T1_ctrl	CGATGGCAGCCGATTT_T1_hash1	T	batch2	NK_Spp1
CGATGGCAGGGTTCCC_T1_hash5	7.73819	-0.148732	T1_hash5	4283	2216	0.0282512	hash5	T1_ctrl	CGATGGCAGGGTTCCC_T1_hash5	T	batch2	NK_others
CGATGGCAGTGCGATG_T1_hash5	-6.52014	0.915006	T1_hash5	4723	1934	0.0107982	hash5	T1_ctrl	CGATGGCAGTGCGATG_T1_hash5	T	batch2	CD4_Treg
CGATGGCCAATAACGA_T1_hash3	7.68031	3.61392	T1_hash3	17782	4178	0.0179395	hash3	T1_ctrl	CGATGGCCAATAACGA_T1_hash3	T	batch2	NK_Spp1
CGATGGCCACAGCCCA_T1_hash1	-5.23004	-7.12908	T1_hash1	16869	3963	0.013753	hash1	T1_ctrl	CGATGGCCACAGCCCA_T1_hash1	T	batch2	CD8_proliferation
CGATGGCCAGACTCGC_T1_hash3	-6.41516	0.202631	T1_hash3	3224	1590	0.0102357	hash3	T1_ctrl	CGATGGCCAGACTCGC_T1_hash3	T	batch2	CD4_Treg
CGATGGCGTATCGCAT_T1_hash1	-8.1911	-5.70443	T1_hash1	6358	2448	0.0157282	hash1	T1_ctrl	CGATGGCGTATCGCAT_T1_hash1	T	batch2	CD8_Ccl5
CGATGGCGTTACGACT_T1_hash5	7.49304	2.2815	T1_hash5	8121	2342	0.00997414	hash5	T1_ctrl	CGATGGCGTTACGACT_T1_hash5	T	batch2	NK_Spp1
CGATGGCGTTATCACG_T1_hash3	-8.45525	1.35971	T1_hash3	14914	3964	0.0150194	hash3	T1_ctrl	CGATGGCGTTATCACG_T1_hash3	T	batch2	CD4_Treg
CGATGGCGTTGATTCG_T1_hash1	-7.53701	3.39377	T1_hash1	2262	1303	0.0375774	hash1	T1_ctrl	CGATGGCGTTGATTCG_T1_hash1	T	batch2	CD4_memory
CGATGGCTCGCTAGCG_T1_hash5	-6.74649	-3.42794	T1_hash5	7968	2755	0.0262299	hash5	T1_ctrl	CGATGGCTCGCTAGCG_T1_hash5	T	batch2	CD8_Ccr7
CGATGGCTCGTTGACA_T1_hash2	-3.84434	2.19405	T1_hash2	4563	1805	0.0267368	hash2	T1_ctrl	CGATGGCTCGTTGACA_T1_hash2	T	batch2	CD8_Gzmk
CGATGGCTCTACTCAT_T1_hash5	1.27353	-5.27203	T1_hash5	20992	4519	0.0165301	hash5	T1_ctrl	CGATGGCTCTACTCAT_T1_hash5	T	batch2	NK_proliferation
CGATGTACAAACAACA_T1_hash4	-8.38309	-6.20724	T1_hash4	8464	2724	0.0151229	hash4	T1_ctrl	CGATGTACAAACAACA_T1_hash4	T	batch2	CD8_Ccl5
CGATGTACAAATACAG_T1_hash2	7.4229	2.19626	T1_hash2	6711	2009	0.0186261	hash2	T1_ctrl	CGATGTACAAATACAG_T1_hash2	T	batch2	NK_Spp1
CGATGTACAAGCGTAG_T1_hash3	-7.4145	1.67319	T1_hash3	4959	2057	0.00685622	hash3	T1_ctrl	CGATGTACAAGCGTAG_T1_hash3	T	batch2	CD4_Treg
CGATGTACACACCGCA_T1_hash3	2.70773	-1.64788	T1_hash3	11982	3495	0.0112669	hash3	T1_ctrl	CGATGTACACACCGCA_T1_hash3	T	batch2	NK_proliferation
CGATGTACACCTTGTC_T1_hash5	-6.82724	-3.43442	T1_hash5	9068	3405	0.026577	hash5	T1_ctrl	CGATGTACACCTTGTC_T1_hash5	T	batch2	CD8_Ccr7
CGATGTACACGAAAGC_T1_hash1	5.67916	3.08103	T1_hash1	14310	3644	0.0146052	hash1	T1_ctrl	CGATGTACACGAAAGC_T1_hash1	T	batch2	NK_Spp1
CGATGTACACTATCTT_T1_hash3	3.94518	-3.01038	T1_hash3	12079	3709	0.0206143	hash3	T1_ctrl	CGATGTACACTATCTT_T1_hash3	T	batch2	NK_proliferation
CGATGTACAGCTGCAC_T1_hash2	-7.39931	-5.30981	T1_hash2	9036	2903	0.0133909	hash2	T1_ctrl	CGATGTACAGCTGCAC_T1_hash2	T	batch2	CD8_Ccl5
CGATGTAGTCAAAGCG_T1_hash4	0.677876	-5.24626	T1_hash4	14147	4314	0.0110978	hash4	T1_ctrl	CGATGTAGTCAAAGCG_T1_hash4	T	batch2	NK_proliferation
CGATGTATCAACGCTA_T1_hash4	-3.09897	3.58985	T1_hash4	7739	2528	0.01977	hash4	T1_ctrl	CGATGTATCAACGCTA_T1_hash4	T	batch2	CD8_Il7r
CGATGTATCATAACCG_T1_hash2	-7.67726	-6.17398	T1_hash2	11834	3636	0.0167315	hash2	T1_ctrl	CGATGTATCATAACCG_T1_hash2	T	batch2	CD8_Ccl5
CGATGTATCCCTTGTG_T1_Negative	3.98021	1.68352	T1_Negative	4188	1942	0.0174308	Negative	T1_ctrl	CGATGTATCCCTTGTG_T1_Negative	T	batch2	NK_Cd226
CGATGTATCCGTAGGC_T1_hash3	-5.35902	-5.21071	T1_hash3	20092	4370	0.0231933	hash3	T1_ctrl	CGATGTATCCGTAGGC_T1_hash3	T	batch2	CD8_proliferation
CGATGTATCGGTTAAC_T1_hash1	-5.09527	-3.78847	T1_hash1	1800	1108	0.0477778	hash1	T1_ctrl	CGATGTATCGGTTAAC_T1_hash1	T	batch2	CD8_Itgav
CGATTGAAGAAGCCCA_T1_hash5	3.33705	0.569735	T1_hash5	10953	3062	0.0157035	hash5	T1_ctrl	CGATTGAAGAAGCCCA_T1_hash5	T	batch2	NK_Isg15
CGATTGAAGGGTATCG_T1_hash5	5.32958	0.334905	T1_hash5	9046	2933	0.00961751	hash5	T1_ctrl	CGATTGAAGGGTATCG_T1_hash5	T	batch2	NK_Spp1
CGATTGACAAGCGAGT_T1_hash2	-4.97977	-3.38561	T1_hash2	2596	1613	0.0416025	hash2	T1_ctrl	CGATTGACAAGCGAGT_T1_hash2	T	batch2	CD8_Itgav
CGATTGACAAGTCTGT_T1_hash3	8.38311	-3.43526	T1_hash3	2233	1322	0.00268697	hash3	T1_ctrl	CGATTGACAAGTCTGT_T1_hash3	T	batch2	NK_Ccl5
CGATTGACAGTAGAGC_T1_hash5	-2.13488	2.90228	T1_hash5	15161	3811	0.0344304	hash5	T1_ctrl	CGATTGACAGTAGAGC_T1_hash5	T	batch2	CD3_DN
CGATTGACATGTTCCC_T1_hash1	5.28586	2.54565	T1_hash1	12888	3831	0.00682806	hash1	T1_ctrl	CGATTGACATGTTCCC_T1_hash1	T	batch2	NK_Spp1
CGATTGACATTGGTAC_T1_hash1	-5.81984	-7.36555	T1_hash1	9022	3029	0.0151851	hash1	T1_ctrl	CGATTGACATTGGTAC_T1_hash1	T	batch2	CD8_proliferation
CGATTGAGTGTTGAGG_T1_hash5	-7.8769	0.762654	T1_hash5	11903	3879	0.0101655	hash5	T1_ctrl	CGATTGAGTGTTGAGG_T1_hash5	T	batch2	CD4_Treg
CGATTGAGTTCAGACT_T1_hash4	-6.95134	0.219653	T1_hash4	2506	1571	0.0319234	hash4	T1_ctrl	CGATTGAGTTCAGACT_T1_hash4	T	batch2	CD4_Treg
CGATTGATCAGGCCCA_T1_hash3	6.40222	-0.0371592	T1_hash3	6294	2558	0.0128694	hash3	T1_ctrl	CGATTGATCAGGCCCA_T1_hash3	T	batch2	NK_Spp1
CGATTGATCATAACCG_T1_hash1	6.24352	1.41939	T1_hash1	13021	3571	0.0191998	hash1	T1_ctrl	CGATTGATCATAACCG_T1_hash1	T	batch2	NK_Spp1
CGCCAAGAGAGTGACC_T1_hash3	3.54274	2.07033	T1_hash3	8717	2848	0.0102099	hash3	T1_ctrl	CGCCAAGAGAGTGACC_T1_hash3	T	batch2	NK_Cd226
CGCCAAGAGCAGCCTC_T1_hash2	3.16343	1.80037	T1_hash2	7579	2716	0.0172846	hash2	T1_ctrl	CGCCAAGAGCAGCCTC_T1_hash2	T	batch2	NK_Cd226
CGCCAAGCAAAGGAAG_T1_hash2	-0.132703	-4.37006	T1_hash2	23740	4855	0.0195451	hash2	T1_ctrl	CGCCAAGCAAAGGAAG_T1_hash2	T	batch2	NK_proliferation
CGCCAAGCACCTTGTC_T1_hash4	-6.50339	-6.62754	T1_hash4	14929	3545	0.0111863	hash4	T1_ctrl	CGCCAAGCACCTTGTC_T1_hash4	T	batch2	CD8_Ccl5
CGCCAAGCAGATGGGT_T1_hash1	-6.40701	-7.28947	T1_hash1	10056	2933	0.0144193	hash1	T1_ctrl	CGCCAAGCAGATGGGT_T1_hash1	T	batch2	CD8_Ccl5
CGCCAAGCAGCCTATA_T1_hash5	-8.15435	3.74094	T1_hash5	11039	3488	0.019567	hash5	T1_ctrl	CGCCAAGCAGCCTATA_T1_hash5	T	batch2	gd_T
CGCCAAGCAGGCGATA_T1_hash2	8.81957	-0.761769	T1_hash2	6760	2434	0.0119822	hash2	T1_ctrl	CGCCAAGCAGGCGATA_T1_hash2	T	batch2	NK_Ccl5
CGCCAAGCAGTGGGAT_T1_hash5	-3.70535	-5.37713	T1_hash5	7676	2457	0.0134184	hash5	T1_ctrl	CGCCAAGCAGTGGGAT_T1_hash5	T	batch2	CD8_proliferation
CGCCAAGCATTGTGCA_T1_hash3	7.08225	-0.879565	T1_hash3	8099	2625	0.00851957	hash3	T1_ctrl	CGCCAAGCATTGTGCA_T1_hash3	T	batch2	NK_Ccl5
CGCCAAGGTCGCATCG_T1_hash1	-0.129587	-4.38311	T1_hash1	14624	3942	0.0171636	hash1	T1_ctrl	CGCCAAGGTCGCATCG_T1_hash1	T	batch2	NK_proliferation
CGCCAAGGTGTGAAAT_T1_hash1	7.80314	-3.16827	T1_hash1	4152	1676	0.00794798	hash1	T1_ctrl	CGCCAAGGTGTGAAAT_T1_hash1	T	batch2	NK_Ccl5
CGCCAAGTCACCAGGC_T1_hash1	8.10588	-3.1754	T1_hash1	3344	1702	0.00867225	hash1	T1_ctrl	CGCCAAGTCACCAGGC_T1_hash1	T	batch2	NK_Ccl5
CGCCAAGTCAGTTGAC_T1_hash1	9.14864	0.0756899	T1_hash1	3513	1661	0.00540848	hash1	T1_ctrl	CGCCAAGTCAGTTGAC_T1_hash1	T	batch2	NK_Hspa1a
CGCCAAGTCCTATGTT_T1_hash1	2.81731	1.16729	T1_hash1	7268	2689	0.0111447	hash1	T1_ctrl	CGCCAAGTCCTATGTT_T1_hash1	T	batch2	NK_Cd226
CGCCAAGTCCTTTCGG_T1_hash2	-3.71014	1.82088	T1_hash2	5248	2119	0.0085747	hash2	T1_ctrl	CGCCAAGTCCTTTCGG_T1_hash2	T	batch2	CD8_Gzmk
CGCGGTAAGATCCGAG_T1_hash2	-1.68558	3.25848	T1_hash2	5225	2227	0.0189474	hash2	T1_ctrl	CGCGGTAAGATCCGAG_T1_hash2	T	batch2	CD3_DN
CGCGGTACAAAGAATC_T1_hash2	-3.25642	1.99194	T1_hash2	6153	2241	0.0203153	hash2	T1_ctrl	CGCGGTACAAAGAATC_T1_hash2	T	batch2	CD8_Gzmk
CGCGGTACACGCATCG_T1_hash5	0.873798	-4.72366	T1_hash5	9824	2610	0	hash5	T1_ctrl	CGCGGTACACGCATCG_T1_hash5	T	batch2	NK_proliferation
CGCGGTACATCAGTCA_T1_hash3	-6.86305	-5.95376	T1_hash3	11440	3273	0.0189685	hash3	T1_ctrl	CGCGGTACATCAGTCA_T1_hash3	T	batch2	CD8_Ccl5
CGCGGTACATGCCTTC_T1_hash2	3.10223	2.55861	T1_hash2	10613	3189	0.0192217	hash2	T1_ctrl	CGCGGTACATGCCTTC_T1_hash2	T	batch2	NK_Cd226
CGCGGTACATTTGCCC_T1_hash1	6.09532	-2.0923	T1_hash1	2318	1281	0.0220017	hash1	T1_ctrl	CGCGGTACATTTGCCC_T1_hash1	T	batch2	NK_Ccl5
CGCGGTAGTCATGCCG_T1_hash2	5.66772	1.41339	T1_hash2	10479	3250	0.0196584	hash2	T1_ctrl	CGCGGTAGTCATGCCG_T1_hash2	T	batch2	NK_Spp1
CGCGGTAGTCGAACAG_T1_hash3	-4.35438	1.57535	T1_hash3	5079	2025	0.0135854	hash3	T1_ctrl	CGCGGTAGTCGAACAG_T1_hash3	T	batch2	CD8_Gzmk
CGCGGTATCGACGGAA_T1_hash3	3.11089	-0.268178	T1_hash3	8151	2917	0.0150902	hash3	T1_ctrl	CGCGGTATCGACGGAA_T1_hash3	T	batch2	NK_Isg15
CGCGGTATCGGTTCGG_T1_hash1	-8.04235	1.79893	T1_hash1	9728	3014	0.0199424	hash1	T1_ctrl	CGCGGTATCGGTTCGG_T1_hash1	T	batch2	CD4_Treg
CGCGGTATCTACCTGC_T1_hash1	-6.21384	-5.42651	T1_hash1	6863	2515	0.010491	hash1	T1_ctrl	CGCGGTATCTACCTGC_T1_hash1	T	batch2	CD8_Ccl5
CGCGGTATCTTATCTG_T1_hash1	-2.46646	-6.93502	T1_hash1	21709	5149	0.0170436	hash1	T1_ctrl	CGCGGTATCTTATCTG_T1_hash1	T	batch2	CD8_proliferation
CGCGTTTAGGGTGTGT_T1_hash3	-8.63649	0.394878	T1_hash3	7430	2776	0.00726783	hash3	T1_ctrl	CGCGTTTAGGGTGTGT_T1_hash3	T	batch2	CD4_Treg
CGCGTTTAGTGCCAGA_T1_hash4	-6.94662	1.1496	T1_hash4	4065	1817	0.0174662	hash4	T1_ctrl	CGCGTTTAGTGCCAGA_T1_hash4	T	batch2	CD4_Treg
CGCGTTTCAAGCGATG_T1_hash2	-8.24966	0.602171	T1_hash2	3632	1908	0.00495595	hash2	T1_ctrl	CGCGTTTCAAGCGATG_T1_hash2	T	batch2	CD4_Treg
CGCGTTTCATAAAGGT_T1_hash3	-0.821867	-5.83958	T1_hash3	6107	2694	0.00540364	hash3	T1_ctrl	CGCGTTTCATAAAGGT_T1_hash3	T	batch2	CD8_proliferation
[truncated: 33,359 more rows]

## Sheet: Fig.s6a_Myeloid
	UMAP_1	UMAP_2	orig.ident	nCount_RNA	nFeature_RNA	percent.mito	hash.ID	tx_group	cell_name	tissue	batch	ctype
AAACCTGCAAACGTGG_T1_hash5	-3.76375	7.79166	T1_hash5	2624	850	0.000381098	hash5	T1_ctrl	AAACCTGCAAACGTGG_T1_hash5	T	batch2	Neutrophil
AAACCTGGTCTGGTCG_T1_hash3	1.09924	-11.8643	T1_hash3	8761	2770	0.00639196	hash3	T1_ctrl	AAACCTGGTCTGGTCG_T1_hash3	T	batch2	Mono_Ly6c_high
AAACGGGAGGGCATGT_T1_hash3	-12.1647	4.063	T1_hash3	4073	1799	0.0186595	hash3	T1_ctrl	AAACGGGAGGGCATGT_T1_hash3	T	batch2	Mast
AAACGGGCACGAAAGC_T1_hash1	-0.294111	-10.0646	T1_hash1	8232	2623	0.0215015	hash1	T1_ctrl	AAACGGGCACGAAAGC_T1_hash1	T	batch2	Mono_Ly6c_low
AAACGGGGTGGAAAGA_T1_hash2	-7.83513	-2.95794	T1_hash2	10113	3233	0.0176011	hash2	T1_ctrl	AAACGGGGTGGAAAGA_T1_hash2	T	batch2	pDC
AAACGGGTCCACGTGG_T1_hash1	0.408439	-8.76513	T1_hash1	2043	1059	0.0117474	hash1	T1_ctrl	AAACGGGTCCACGTGG_T1_hash1	T	batch2	Mono_Ly6c_high
AAACGGGTCCGTACAA_T1_hash3	8.49095	0.917326	T1_hash3	15248	3809	0.020265	hash3	T1_ctrl	AAACGGGTCCGTACAA_T1_hash3	T	batch2	cDC1
AAAGATGTCCAAGCCG_T1_hash2	-11.3925	4.55894	T1_hash2	1577	655	0.0183893	hash2	T1_ctrl	AAAGATGTCCAAGCCG_T1_hash2	T	batch2	Mast
AAAGATGTCGCGGATC_T1_hash3	-1.87916	9.10155	T1_hash3	2731	728	0.0010985	hash3	T1_ctrl	AAAGATGTCGCGGATC_T1_hash3	T	batch2	Neutrophil
AAAGATGTCGCTAGCG_T1_hash4	-11.7905	3.88532	T1_hash4	4726	1786	0.0146001	hash4	T1_ctrl	AAAGATGTCGCTAGCG_T1_hash4	T	batch2	Mast
AAAGCAAGTTAAGAAC_T1_hash1	3.90145	-6.08475	T1_hash1	15114	3482	0.0154823	hash1	T1_ctrl	AAAGCAAGTTAAGAAC_T1_hash1	T	batch2	cDC2
AAAGTAGAGTGGCACA_T1_hash3	8.16414	0.833461	T1_hash3	18479	4240	0.0147735	hash3	T1_ctrl	AAAGTAGAGTGGCACA_T1_hash3	T	batch2	cDC1
AAAGTAGGTATGGTTC_T1_hash5	-1.83137	9.49498	T1_hash5	1418	617	0	hash5	T1_ctrl	AAAGTAGGTATGGTTC_T1_hash5	T	batch2	Neutrophil
AAAGTAGTCTGAGGGA_T1_hash5	3.08382	-10.4096	T1_hash5	12086	3497	0.0208506	hash5	T1_ctrl	AAAGTAGTCTGAGGGA_T1_hash5	T	batch2	Mono_Ly6c_high
AAATGCCAGTAGCGGT_T1_hash2	-11.7863	3.81214	T1_hash2	7212	2413	0.0178869	hash2	T1_ctrl	AAATGCCAGTAGCGGT_T1_hash2	T	batch2	Mast
AAATGCCTCCGCGGTA_T1_hash2	0.290622	10.845	T1_hash2	2519	654	0.000396983	hash2	T1_ctrl	AAATGCCTCCGCGGTA_T1_hash2	T	batch2	Neutrophil
AACACGTAGCCGTCGT_T1_hash2	-2.94911	8.39626	T1_hash2	1664	673	0	hash2	T1_ctrl	AACACGTAGCCGTCGT_T1_hash2	T	batch2	Neutrophil
AACACGTAGGATGGAA_T1_hash3	-1.42996	7.52945	T1_hash3	1938	786	0.00309598	hash3	T1_ctrl	AACACGTAGGATGGAA_T1_hash3	T	batch2	Neutrophil
AACACGTTCCCGGATG_T1_hash2	-4.16144	7.65474	T1_hash2	1244	584	0.00401929	hash2	T1_ctrl	AACACGTTCCCGGATG_T1_hash2	T	batch2	Neutrophil
AACCATGGTAACGACG_T1_hash1	-1.53081	10.3671	T1_hash1	1444	535	0.000692521	hash1	T1_ctrl	AACCATGGTAACGACG_T1_hash1	T	batch2	Neutrophil
AACCGCGTCAACGGGA_T1_hash2	0.430847	-11.461	T1_hash2	9557	3054	0.0172648	hash2	T1_ctrl	AACCGCGTCAACGGGA_T1_hash2	T	batch2	Mono_Ly6c_high
AACCGCGTCCCATTAT_T1_hash1	8.34453	1.13159	T1_hash1	17679	3800	0.0162339	hash1	T1_ctrl	AACCGCGTCCCATTAT_T1_hash1	T	batch2	cDC1
AACCGCGTCGTCACGG_T1_hash2	1.26919	-11.6266	T1_hash2	2625	1278	0.0167619	hash2	T1_ctrl	AACCGCGTCGTCACGG_T1_hash2	T	batch2	Mono_Ly6c_high
AACGTTGTCTGAAAGA_T1_hash5	-7.22906	-2.04525	T1_hash5	14641	4311	0.0180316	hash5	T1_ctrl	AACGTTGTCTGAAAGA_T1_hash5	T	batch2	pDC
AACTCAGAGTACGACG_T1_hash2	-1.84181	9.34496	T1_hash2	2123	664	0	hash2	T1_ctrl	AACTCAGAGTACGACG_T1_hash2	T	batch2	Neutrophil
AACTCAGGTGCGATAG_T1_hash2	3.06446	-7.68027	T1_hash2	14133	3326	0.00537749	hash2	T1_ctrl	AACTCAGGTGCGATAG_T1_hash2	T	batch2	Mono_Ly6c_high
AACTCCCCAAATTGCC_T1_hash3	0.379367	10.9034	T1_hash3	1260	548	0	hash3	T1_ctrl	AACTCCCCAAATTGCC_T1_hash3	T	batch2	Neutrophil
AACTCCCCAACACCTA_T1_hash2	-1.91874	9.12291	T1_hash2	1858	619	0.00161464	hash2	T1_ctrl	AACTCCCCAACACCTA_T1_hash2	T	batch2	Neutrophil
AACTCCCCACCGAATT_T1_hash1	5.34994	-8.49191	T1_hash1	7832	2578	0.00970378	hash1	T1_ctrl	AACTCCCCACCGAATT_T1_hash1	T	batch2	Mono_Ly6c_high
AACTCCCCACGTCTCT_T1_hash3	5.01523	-8.57465	T1_hash3	6718	2398	0.00357249	hash3	T1_ctrl	AACTCCCCACGTCTCT_T1_hash3	T	batch2	Mono_Ly6c_high
AACTCCCCAGTTCCCT_T1_hash3	-2.29682	8.78275	T1_hash3	2460	777	0.00162602	hash3	T1_ctrl	AACTCCCCAGTTCCCT_T1_hash3	T	batch2	Neutrophil
AACTCCCTCGAGAACG_T1_hash1	-7.75005	-2.16881	T1_hash1	7611	2830	0.0166864	hash1	T1_ctrl	AACTCCCTCGAGAACG_T1_hash1	T	batch2	pDC
AACTCCCTCGCATGGC_T1_hash3	2.47842	-9.59413	T1_hash3	14006	3118	0.00906754	hash3	T1_ctrl	AACTCCCTCGCATGGC_T1_hash3	T	batch2	Mono_Ly6c_high
AACTCCCTCTGGAGCC_T1_hash5	5.30636	-1.69781	T1_hash5	4571	1344	0.00218771	hash5	T1_ctrl	AACTCCCTCTGGAGCC_T1_hash5	T	batch2	tDC
AACTCTTGTCAAGCGA_T1_hash5	-12.897	4.00729	T1_hash5	14484	3901	0.018158	hash5	T1_ctrl	AACTCTTGTCAAGCGA_T1_hash5	T	batch2	Mast
AACTGGTAGTCCGGTC_T1_hash1	1.84384	-9.54409	T1_hash1	5011	2211	0.0494911	hash1	T1_ctrl	AACTGGTAGTCCGGTC_T1_hash1	T	batch2	Mono_Ly6c_high
AACTTTCAGGTAGCTG_T1_hash1	4.97474	-8.65959	T1_hash1	5171	2022	0.013537	hash1	T1_ctrl	AACTTTCAGGTAGCTG_T1_hash1	T	batch2	Mono_Ly6c_high
AACTTTCCACAGACTT_T1_hash5	-0.766543	8.01011	T1_hash5	2233	814	0	hash5	T1_ctrl	AACTTTCCACAGACTT_T1_hash5	T	batch2	Neutrophil
AACTTTCTCATGGTCA_T1_hash1	4.38193	-4.86701	T1_hash1	11419	3157	0.0138366	hash1	T1_ctrl	AACTTTCTCATGGTCA_T1_hash1	T	batch2	cDC2
AAGACCTGTTTAGGAA_T1_hash1	2.54179	-9.77277	T1_hash1	10314	2774	0.0124103	hash1	T1_ctrl	AAGACCTGTTTAGGAA_T1_hash1	T	batch2	Mono_Ly6c_high
AAGCCGCCATCACAAC_T1_hash2	-0.281432	-10.5531	T1_hash2	7360	2121	0.0107337	hash2	T1_ctrl	AAGCCGCCATCACAAC_T1_hash2	T	batch2	Neutrophil
AAGCCGCTCCTTTCTC_T1_hash2	3.47241	-11.4512	T1_hash2	8434	2650	0.0241878	hash2	T1_ctrl	AAGCCGCTCCTTTCTC_T1_hash2	T	batch2	Mono_Ly6c_high
AAGCCGCTCGGCGGTT_T1_hash2	1.36818	-9.41445	T1_hash2	3241	1520	0.0308547	hash2	T1_ctrl	AAGCCGCTCGGCGGTT_T1_hash2	T	batch2	Mono_Ly6c_high
AAGGAGCCAGGAATCG_T1_hash1	1.60786	11.2614	T1_hash1	1439	665	0.00208478	hash1	T1_ctrl	AAGGAGCCAGGAATCG_T1_hash1	T	batch2	Neutrophil
AAGGAGCCATATGCTG_T1_hash5	-1.66852	6.25221	T1_hash5	1624	786	0.00307882	hash5	T1_ctrl	AAGGAGCCATATGCTG_T1_hash5	T	batch2	Neutrophil
AAGGCAGAGGCTAGCA_T1_hash5	3.32043	-6.14164	T1_hash5	4114	1612	0.00899368	hash5	T1_ctrl	AAGGCAGAGGCTAGCA_T1_hash5	T	batch2	cDC2
AAGGCAGCACATTTCT_T1_hash1	1.27878	10.9557	T1_hash1	1787	689	0.0100727	hash1	T1_ctrl	AAGGCAGCACATTTCT_T1_hash1	T	batch2	Neutrophil
AAGGCAGCACGCATCG_T1_hash1	4.15169	-6.65594	T1_hash1	11861	3156	0.0118877	hash1	T1_ctrl	AAGGCAGCACGCATCG_T1_hash1	T	batch2	cDC2
AAGGTTCCAGAGCCAA_T1_hash1	0.208451	-10.7748	T1_hash1	8766	2817	0.00855578	hash1	T1_ctrl	AAGGTTCCAGAGCCAA_T1_hash1	T	batch2	Mono_Ly6c_high
AAGGTTCCATGGTAGG_T1_hash1	-0.0134501	5.7615	T1_hash1	1786	743	0.00111982	hash1	T1_ctrl	AAGGTTCCATGGTAGG_T1_hash1	T	batch2	Neutrophil
AAGGTTCTCATTGCCC_T1_hash5	1.58703	-12.9372	T1_hash5	12955	3542	0.0185257	hash5	T1_ctrl	AAGGTTCTCATTGCCC_T1_hash5	T	batch2	Mono_Ly6c_high
AAGTCTGAGGAGTAGA_T1_hash5	-0.422031	9.0792	T1_hash5	2769	893	0.00216685	hash5	T1_ctrl	AAGTCTGAGGAGTAGA_T1_hash5	T	batch2	Neutrophil
AAGTCTGGTCTCTTTA_T1_hash3	-0.401844	10.6918	T1_hash3	2503	680	0.000399521	hash3	T1_ctrl	AAGTCTGGTCTCTTTA_T1_hash3	T	batch2	Neutrophil
AAGTCTGTCAAAGACA_T1_hash3	0.344553	10.9384	T1_hash3	2698	847	0	hash3	T1_ctrl	AAGTCTGTCAAAGACA_T1_hash3	T	batch2	Neutrophil
AAGTCTGTCGTCGTTC_T1_hash5	4.06741	-5.25858	T1_hash5	15447	3857	0.0164433	hash5	T1_ctrl	AAGTCTGTCGTCGTTC_T1_hash5	T	batch2	cDC2
AATCCAGGTGATAAGT_T1_hash2	-1.80939	8.17256	T1_hash2	2559	839	0.000781555	hash2	T1_ctrl	AATCCAGGTGATAAGT_T1_hash2	T	batch2	Neutrophil
AATCGGTTCCGCGGTA_T1_hash2	2.62107	-11.3291	T1_hash2	10325	3213	0.0155932	hash2	T1_ctrl	AATCGGTTCCGCGGTA_T1_hash2	T	batch2	Mono_Ly6c_high
AATCGGTTCTGTACGA_T1_hash2	0.272703	-10.196	T1_hash2	5487	2061	0.0142154	hash2	T1_ctrl	AATCGGTTCTGTACGA_T1_hash2	T	batch2	Mono_Ly6c_high
ACACCAAAGATCCCGC_T1_hash5	-4.22394	5.5156	T1_hash5	2061	947	0	hash5	T1_ctrl	ACACCAAAGATCCCGC_T1_hash5	T	batch2	Neutrophil
ACACCAAGTCGGCATC_T1_hash3	-0.800503	-9.17789	T1_hash3	5578	2016	0.0125493	hash3	T1_ctrl	ACACCAAGTCGGCATC_T1_hash3	T	batch2	Mono_Ly6c_low
ACACCAATCTACTTAC_T1_hash5	0.315847	7.68408	T1_hash5	4965	1061	0	hash5	T1_ctrl	ACACCAATCTACTTAC_T1_hash5	T	batch2	Neutrophil
ACACCCTAGTACGATA_T1_hash1	-7.61073	-1.87765	T1_hash1	7492	2922	0.0192205	hash1	T1_ctrl	ACACCCTAGTACGATA_T1_hash1	T	batch2	pDC
ACACCGGCAGCTTCGG_T1_hash1	1.14086	-11.887	T1_hash1	9222	2776	0.0140967	hash1	T1_ctrl	ACACCGGCAGCTTCGG_T1_hash1	T	batch2	Mono_Ly6c_high
ACACCGGGTACGCTGC_T1_hash5	-7.02918	-3.62322	T1_hash5	7434	2793	0.0450632	hash5	T1_ctrl	ACACCGGGTACGCTGC_T1_hash5	T	batch2	pDC
ACACCGGGTTAAGAAC_T1_hash3	-2.45229	7.0315	T1_hash3	2639	1011	0.00227359	hash3	T1_ctrl	ACACCGGGTTAAGAAC_T1_hash3	T	batch2	Neutrophil
ACACCGGTCATCGGAT_T1_hash1	-7.4971	-1.7235	T1_hash1	6519	2513	0.0248504	hash1	T1_ctrl	ACACCGGTCATCGGAT_T1_hash1	T	batch2	pDC
ACACCGGTCATGGTCA_T1_hash1	0.739935	6.11825	T1_hash1	2146	779	0.00139795	hash1	T1_ctrl	ACACCGGTCATGGTCA_T1_hash1	T	batch2	Neutrophil
ACACCGGTCGCAAGCC_T1_hash2	-0.0227737	8.478	T1_hash2	3041	925	0	hash2	T1_ctrl	ACACCGGTCGCAAGCC_T1_hash2	T	batch2	Neutrophil
ACACTGACAATGTAAG_T1_hash1	5.31605	-8.42259	T1_hash1	4338	1779	0.00599355	hash1	T1_ctrl	ACACTGACAATGTAAG_T1_hash1	T	batch2	Mono_Ly6c_high
ACACTGAGTAGCGTCC_T1_hash1	2.46103	-10.2636	T1_hash1	11471	3209	0.0107227	hash1	T1_ctrl	ACACTGAGTAGCGTCC_T1_hash1	T	batch2	Mono_Ly6c_high
ACACTGATCCGCAAGC_T1_hash5	0.14878	7.8343	T1_hash5	2583	895	0.00116144	hash5	T1_ctrl	ACACTGATCCGCAAGC_T1_hash5	T	batch2	Neutrophil
ACAGCCGAGCGCCTCA_T1_hash1	8.90208	1.31439	T1_hash1	20059	4203	0.0218356	hash1	T1_ctrl	ACAGCCGAGCGCCTCA_T1_hash1	T	batch2	cDC1
ACAGCCGGTTCGCGAC_T1_hash4	-1.03169	-9.49777	T1_hash4	4551	2013	0.0153812	hash4	T1_ctrl	ACAGCCGGTTCGCGAC_T1_hash4	T	batch2	Mono_Ly6c_low
ACATGGTAGCAAATCA_T1_hash1	-1.00935	-9.12015	T1_hash1	4933	2256	0.0111494	hash1	T1_ctrl	ACATGGTAGCAAATCA_T1_hash1	T	batch2	Mono_Ly6c_low
ACATGGTCAATACGCT_T1_hash3	-1.28925	6.26876	T1_hash3	3343	1116	0.000897398	hash3	T1_ctrl	ACATGGTCAATACGCT_T1_hash3	T	batch2	Neutrophil
ACATGGTCAGCTGCAC_T1_hash2	-7.69456	-3.33428	T1_hash2	10070	3335	0.0285998	hash2	T1_ctrl	ACATGGTCAGCTGCAC_T1_hash2	T	batch2	pDC
ACCAGTAGTCTCTTTA_T1_hash1	-0.51904	7.34711	T1_hash1	1314	567	0.00761035	hash1	T1_ctrl	ACCAGTAGTCTCTTTA_T1_hash1	T	batch2	Neutrophil
ACCCACTGTATTAGCC_T1_hash1	2.81208	-8.67392	T1_hash1	11096	3044	0.0120764	hash1	T1_ctrl	ACCCACTGTATTAGCC_T1_hash1	T	batch2	Mono_Ly6c_high
ACCCACTGTCTTCAAG_T1_hash1	4.44289	-9.19561	T1_hash1	9305	2709	0.00365395	hash1	T1_ctrl	ACCCACTGTCTTCAAG_T1_hash1	T	batch2	Mono_Ly6c_high
ACCGTAACACGGCCAT_T1_hash2	-7.93097	-1.80139	T1_hash2	8018	3079	0.0198304	hash2	T1_ctrl	ACCGTAACACGGCCAT_T1_hash2	T	batch2	pDC
ACCTTTAAGAGTCTGG_T1_hash3	0.0663178	10.7371	T1_hash3	2899	797	0.00310452	hash3	T1_ctrl	ACCTTTAAGAGTCTGG_T1_hash3	T	batch2	Neutrophil
ACCTTTAAGGTCATCT_T1_hash2	3.33116	-10.6889	T1_hash2	14617	3334	0.0203872	hash2	T1_ctrl	ACCTTTAAGGTCATCT_T1_hash2	T	batch2	Mono_Ly6c_high
ACCTTTAGTTCGTCTC_T1_hash3	-2.20471	8.52421	T1_hash3	2897	963	0	hash3	T1_ctrl	ACCTTTAGTTCGTCTC_T1_hash3	T	batch2	Neutrophil
ACCTTTATCAGGCCCA_T1_hash1	-3.6642	5.50572	T1_hash1	1700	814	0.00352941	hash1	T1_ctrl	ACCTTTATCAGGCCCA_T1_hash1	T	batch2	Neutrophil
ACGAGCCAGCGTCTAT_T1_hash5	5.45687	-8.97206	T1_hash5	8024	2277	0.00934696	hash5	T1_ctrl	ACGAGCCAGCGTCTAT_T1_hash5	T	batch2	Mono_Ly6c_high
ACGAGCCAGTTGCAGG_T1_hash3	5.406	-9.10257	T1_hash3	4480	1694	0.00758929	hash3	T1_ctrl	ACGAGCCAGTTGCAGG_T1_hash3	T	batch2	Mono_Ly6c_high
ACGAGCCGTGCAGACA_T1_hash1	2.27676	-11.5851	T1_hash1	7331	2482	0.0114582	hash1	T1_ctrl	ACGAGCCGTGCAGACA_T1_hash1	T	batch2	Mono_Ly6c_high
ACGAGCCGTTGTGGCC_T1_hash2	-1.55179	9.42078	T1_hash2	1798	594	0.000556174	hash2	T1_ctrl	ACGAGCCGTTGTGGCC_T1_hash2	T	batch2	Neutrophil
ACGAGGAGTGCGGTAA_T1_hash3	-2.48142	5.63353	T1_hash3	1046	549	0.000956023	hash3	T1_ctrl	ACGAGGAGTGCGGTAA_T1_hash3	T	batch2	Neutrophil
ACGAGGAGTTCCTCCA_T1_hash2	3.49441	-8.65205	T1_hash2	4399	2205	0.0202319	hash2	T1_ctrl	ACGAGGAGTTCCTCCA_T1_hash2	T	batch2	Mono_Ly6c_high
ACGATACAGTCATCCA_T1_hash2	-3.71433	7.45108	T1_hash2	1266	562	0	hash2	T1_ctrl	ACGATACAGTCATCCA_T1_hash2	T	batch2	Neutrophil
ACGATACCACTTAACG_T1_hash5	-3.83521	7.24876	T1_hash5	3799	1267	0.000526454	hash5	T1_ctrl	ACGATACCACTTAACG_T1_hash5	T	batch2	Neutrophil
ACGATACGTCCCGACA_T1_hash1	-0.807998	9.44373	T1_hash1	1907	593	0	hash1	T1_ctrl	ACGATACGTCCCGACA_T1_hash1	T	batch2	Neutrophil
ACGATACGTCTCCACT_T1_hash5	5.03018	-9.456	T1_hash5	7507	2193	0.0106567	hash5	T1_ctrl	ACGATACGTCTCCACT_T1_hash5	T	batch2	Mono_Ly6c_high
ACGATACGTCTCTCTG_T1_hash2	-3.37892	9.22496	T1_hash2	4054	1180	0.00172669	hash2	T1_ctrl	ACGATACGTCTCTCTG_T1_hash2	T	batch2	Neutrophil
ACGATGTAGTAGCCGA_T1_hash1	0.323034	10.7266	T1_hash1	2129	710	0.000469704	hash1	T1_ctrl	ACGATGTAGTAGCCGA_T1_hash1	T	batch2	Neutrophil
ACGCAGCCAGCTGTAT_T1_hash3	-11.6008	4.55417	T1_hash3	2236	988	0.0268336	hash3	T1_ctrl	ACGCAGCCAGCTGTAT_T1_hash3	T	batch2	Mast
ACGCAGCCAGCTGTGC_T1_hash2	-1.15622	8.69689	T1_hash2	2035	662	0.000982801	hash2	T1_ctrl	ACGCAGCCAGCTGTGC_T1_hash2	T	batch2	Neutrophil
ACGCAGCTCGGGAGTA_T1_hash5	0.283801	10.4058	T1_hash5	4471	1176	0.00178931	hash5	T1_ctrl	ACGCAGCTCGGGAGTA_T1_hash5	T	batch2	Neutrophil
ACGCAGCTCTTCATGT_T1_hash3	1.87777	8.55324	T1_hash3	2200	772	0.00181818	hash3	T1_ctrl	ACGCAGCTCTTCATGT_T1_hash3	T	batch2	Neutrophil
ACGCCAGCAGATCCAT_T1_hash2	-3.05339	7.09054	T1_hash2	2341	801	0.000427168	hash2	T1_ctrl	ACGCCAGCAGATCCAT_T1_hash2	T	batch2	Neutrophil
ACGCCGAGTGACCAAG_T1_hash5	0.49089	-11.0696	T1_hash5	6712	2349	0.0107271	hash5	T1_ctrl	ACGCCGAGTGACCAAG_T1_hash5	T	batch2	Mono_Ly6c_high
ACGGAGACAGTGACAG_T1_hash2	0.675758	-11.373	T1_hash2	11148	3379	0.0141729	hash2	T1_ctrl	ACGGAGACAGTGACAG_T1_hash2	T	batch2	Mono_Ly6c_high
ACGGAGATCTTGCATT_T1_hash1	-2.64422	7.05315	T1_hash1	3141	1060	0.00063674	hash1	T1_ctrl	ACGGAGATCTTGCATT_T1_hash1	T	batch2	Neutrophil
ACGGCCAGTTGCGTTA_T1_hash2	4.80895	-10.1461	T1_hash2	9670	2582	0.0161324	hash2	T1_ctrl	ACGGCCAGTTGCGTTA_T1_hash2	T	batch2	Mono_Ly6c_high
ACGGGTCCACAGGTTT_T1_hash5	0.33112	10.3495	T1_hash5	3333	879	0.00150015	hash5	T1_ctrl	ACGGGTCCACAGGTTT_T1_hash5	T	batch2	Neutrophil
ACGTCAAAGAATGTTG_T1_hash5	-3.75257	9.05386	T1_hash5	1837	726	0	hash5	T1_ctrl	ACGTCAAAGAATGTTG_T1_hash5	T	batch2	Neutrophil
ACTATCTGTGCTGTAT_T1_hash5	-3.44532	6.68731	T1_hash5	3167	1150	0.00189454	hash5	T1_ctrl	ACTATCTGTGCTGTAT_T1_hash5	T	batch2	Neutrophil
ACTGAGTCACATCTTT_T1_hash4	2.94239	-10.2044	T1_hash4	8640	2768	0.0186343	hash4	T1_ctrl	ACTGAGTCACATCTTT_T1_hash4	T	batch2	Mono_Ly6c_high
ACTGAGTCATGCTGGC_T1_hash5	5.0281	-9.57339	T1_hash5	3080	1340	0.0146104	hash5	T1_ctrl	ACTGAGTCATGCTGGC_T1_hash5	T	batch2	Mono_Ly6c_high
ACTGAGTTCCGCATCT_T1_hash1	5.26281	-8.34694	T1_hash1	6511	2490	0.00399324	hash1	T1_ctrl	ACTGAGTTCCGCATCT_T1_hash1	T	batch2	Mono_Ly6c_high
ACTGATGAGTCGAGTG_T1_hash3	4.54313	-8.43746	T1_hash3	9070	3142	0.00540243	hash3	T1_ctrl	ACTGATGAGTCGAGTG_T1_hash3	T	batch2	Mono_Ly6c_high
ACTGATGGTACACCGC_T1_hash1	3.70763	-4.59541	T1_hash1	15314	4038	0.0205041	hash1	T1_ctrl	ACTGATGGTACACCGC_T1_hash1	T	batch2	cDC2
ACTGCTCCAGTAAGAT_T1_hash2	2.80633	-10.4464	T1_hash2	9899	2585	0.0102031	hash2	T1_ctrl	ACTGCTCCAGTAAGAT_T1_hash2	T	batch2	Mono_Ly6c_high
ACTGCTCGTCTGATTG_T1_hash2	-4.24388	6.03089	T1_hash2	2330	920	0.00214592	hash2	T1_ctrl	ACTGCTCGTCTGATTG_T1_hash2	T	batch2	Neutrophil
ACTGTCCAGAGACTTA_T1_hash2	3.5005	-11.3673	T1_hash2	14201	3385	0.0148581	hash2	T1_ctrl	ACTGTCCAGAGACTTA_T1_hash2	T	batch2	Mono_Ly6c_high
ACTGTCCCAGCTTAAC_T1_hash5	-2.03694	9.72553	T1_hash5	1919	698	0.000521105	hash5	T1_ctrl	ACTGTCCCAGCTTAAC_T1_hash5	T	batch2	Neutrophil
ACTGTCCTCATACGGT_T1_hash5	-11.9109	4.2898	T1_hash5	2917	1368	0.0311964	hash5	T1_ctrl	ACTGTCCTCATACGGT_T1_hash5	T	batch2	Mast
ACTTACTAGATCGATA_T1_hash1	1.07932	-11.3204	T1_hash1	9580	3075	0.0105428	hash1	T1_ctrl	ACTTACTAGATCGATA_T1_hash1	T	batch2	Mono_Ly6c_high
ACTTGTTAGAGGGATA_T1_hash2	0.753012	9.12517	T1_hash2	2299	716	0.00130492	hash2	T1_ctrl	ACTTGTTAGAGGGATA_T1_hash2	T	batch2	Neutrophil
ACTTGTTCATGTAAGA_T1_hash3	-0.554588	5.65358	T1_hash3	2340	870	0.00042735	hash3	T1_ctrl	ACTTGTTCATGTAAGA_T1_hash3	T	batch2	Neutrophil
ACTTGTTTCGAATGCT_T1_hash3	-3.89463	8.82524	T1_hash3	1779	759	0	hash3	T1_ctrl	ACTTGTTTCGAATGCT_T1_hash3	T	batch2	Neutrophil
ACTTTCAAGATATGCA_T1_hash2	-7.51432	-2.88796	T1_hash2	9826	3281	0.0199471	hash2	T1_ctrl	ACTTTCAAGATATGCA_T1_hash2	T	batch2	pDC
ACTTTCAGTAGATTAG_T1_hash2	4.42433	-8.66858	T1_hash2	7174	2346	0.00571508	hash2	T1_ctrl	ACTTTCAGTAGATTAG_T1_hash2	T	batch2	Mono_Ly6c_high
AGAATAGCAGGTTTCA_T1_hash3	0.114477	10.51	T1_hash3	2724	938	0.00146843	hash3	T1_ctrl	AGAATAGCAGGTTTCA_T1_hash3	T	batch2	Neutrophil
AGAATAGTCCTACAGA_T1_hash1	3.41279	-9.06223	T1_hash1	7247	2170	0.00510556	hash1	T1_ctrl	AGAATAGTCCTACAGA_T1_hash1	T	batch2	Mono_Ly6c_high
AGAATAGTCTGCCCTA_T1_hash5	7.41704	-0.217769	T1_hash5	6276	1759	0.00940089	hash5	T1_ctrl	AGAATAGTCTGCCCTA_T1_hash5	T	batch2	cDC1
AGACGTTCAAGTAATG_T1_hash1	2.37007	-8.68953	T1_hash1	12559	3325	0.0102715	hash1	T1_ctrl	AGACGTTCAAGTAATG_T1_hash1	T	batch2	Mono_Ly6c_high
AGACGTTCAGATAATG_T1_hash3	2.29057	-11.4509	T1_hash3	8450	2741	0.0110059	hash3	T1_ctrl	AGACGTTCAGATAATG_T1_hash3	T	batch2	Mono_Ly6c_high
AGACGTTGTACAGTTC_T1_hash5	-2.40374	8.01863	T1_hash5	1672	658	0.00119617	hash5	T1_ctrl	AGACGTTGTACAGTTC_T1_hash5	T	batch2	Neutrophil
AGACGTTTCGCGATCG_T1_hash1	3.88816	-7.05349	T1_hash1	7936	2535	0.0144909	hash1	T1_ctrl	AGACGTTTCGCGATCG_T1_hash1	T	batch2	cDC2
AGAGCGAGTTATGCGT_T1_hash4	-4.054	6.03429	T1_hash4	1390	619	0	hash4	T1_ctrl	AGAGCGAGTTATGCGT_T1_hash4	T	batch2	Neutrophil
AGAGCGATCCTTGGTC_T1_hash2	3.57303	-9.70687	T1_hash2	2692	1340	0.0293462	hash2	T1_ctrl	AGAGCGATCCTTGGTC_T1_hash2	T	batch2	Mono_Ly6c_high
AGAGCGATCGAATCCA_T1_hash4	-4.57406	6.70384	T1_hash4	2270	895	0.000440529	hash4	T1_ctrl	AGAGCGATCGAATCCA_T1_hash4	T	batch2	Neutrophil
AGAGCTTGTAGCCTCG_T1_hash2	4.85048	-9.07876	T1_hash2	8553	2289	0.0112241	hash2	T1_ctrl	AGAGCTTGTAGCCTCG_T1_hash2	T	batch2	Mono_Ly6c_high
AGAGTGGAGATGTGTA_T1_hash2	3.24293	-10.69	T1_hash2	9680	2697	0.0123967	hash2	T1_ctrl	AGAGTGGAGATGTGTA_T1_hash2	T	batch2	Mono_Ly6c_high
AGAGTGGAGGCAATTA_T1_hash3	1.51889	-9.35018	T1_hash3	3534	1771	0.0299943	hash3	T1_ctrl	AGAGTGGAGGCAATTA_T1_hash3	T	batch2	Mono_Ly6c_high
AGAGTGGGTGGGTCAA_T1_hash1	4.791	-10.1365	T1_hash1	9724	2519	0.0136775	hash1	T1_ctrl	AGAGTGGGTGGGTCAA_T1_hash1	T	batch2	Mono_Ly6c_high
AGAGTGGGTTGAACTC_T1_hash2	-11.5703	3.98999	T1_hash2	2377	1100	0.01809	hash2	T1_ctrl	AGAGTGGGTTGAACTC_T1_hash2	T	batch2	Mast
AGATCTGAGCTAACAA_T1_hash3	-2.57012	8.80571	T1_hash3	2980	988	0.00167785	hash3	T1_ctrl	AGATCTGAGCTAACAA_T1_hash3	T	batch2	Neutrophil
AGATCTGCACCATGTA_T1_hash1	1.57754	-6.91488	T1_hash1	9937	3120	0.00744692	hash1	T1_ctrl	AGATCTGCACCATGTA_T1_hash1	T	batch2	Macrophage
AGATTGCCATTCCTCG_T1_hash5	-0.882488	10.2837	T1_hash5	1424	611	0	hash5	T1_ctrl	AGATTGCCATTCCTCG_T1_hash5	T	batch2	Neutrophil
AGATTGCGTAGCAAAT_T1_hash3	-3.29676	7.0387	T1_hash3	2241	1009	0.00580098	hash3	T1_ctrl	AGATTGCGTAGCAAAT_T1_hash3	T	batch2	Neutrophil
AGCAGCCGTTGGTTTG_T1_hash1	4.14504	-5.95553	T1_hash1	13157	3482	0.0155051	hash1	T1_ctrl	AGCAGCCGTTGGTTTG_T1_hash1	T	batch2	cDC2
AGCATACCAAGCGAGT_T1_hash2	-4.5333	7.14054	T1_hash2	2342	876	0.000853971	hash2	T1_ctrl	AGCATACCAAGCGAGT_T1_hash2	T	batch2	Neutrophil
AGCATACCACACAGAG_T1_hash2	1.77331	-12.4346	T1_hash2	10774	3022	0.0149434	hash2	T1_ctrl	AGCATACCACACAGAG_T1_hash2	T	batch2	Mono_Ly6c_high
AGCATACGTAAACGCG_T1_hash2	-8.02444	-3.47073	T1_hash2	5478	2180	0.0372399	hash2	T1_ctrl	AGCATACGTAAACGCG_T1_hash2	T	batch2	pDC
AGCATACGTCTGATTG_T1_hash3	1.08968	-12.2217	T1_hash3	8667	2901	0.0140764	hash3	T1_ctrl	AGCATACGTCTGATTG_T1_hash3	T	batch2	Mono_Ly6c_high
AGCATACGTTATGCGT_T1_hash2	-0.605736	9.8923	T1_hash2	2345	890	0.000426439	hash2	T1_ctrl	AGCATACGTTATGCGT_T1_hash2	T	batch2	Neutrophil
AGCCTAAGTCTCCCTA_T1_hash5	2.99119	-11.5208	T1_hash5	14547	3613	0.0143672	hash5	T1_ctrl	AGCCTAAGTCTCCCTA_T1_hash5	T	batch2	Mono_Ly6c_high
AGCCTAAGTGCTGTAT_T1_hash3	-4.39704	7.50352	T1_hash3	2468	1021	0	hash3	T1_ctrl	AGCCTAAGTGCTGTAT_T1_hash3	T	batch2	Neutrophil
AGCCTAATCTTGCCGT_T1_hash3	-7.89547	-2.57245	T1_hash3	11200	3781	0.0194643	hash3	T1_ctrl	AGCCTAATCTTGCCGT_T1_hash3	T	batch2	pDC
AGCGTCGTCATTGCCC_T1_hash1	0.283866	-8.32522	T1_hash1	2772	1438	0.0104618	hash1	T1_ctrl	AGCGTCGTCATTGCCC_T1_hash1	T	batch2	Neutrophil
AGCTCTCAGAACTGTA_T1_hash1	-0.542603	-9.25439	T1_hash1	9640	3226	0.0121369	hash1	T1_ctrl	AGCTCTCAGAACTGTA_T1_hash1	T	batch2	Mono_Ly6c_high
AGCTCTCCACCTCGTT_T1_hash1	5.43	-8.37119	T1_hash1	6668	1391	0.00059988	hash1	T1_ctrl	AGCTCTCCACCTCGTT_T1_hash1	T	batch2	Mono_Ly6c_high
AGCTTGACAGTAACGG_T1_hash1	-7.29641	-2.23525	T1_hash1	9750	3478	0.0247179	hash1	T1_ctrl	AGCTTGACAGTAACGG_T1_hash1	T	batch2	pDC
AGCTTGATCTCTTATG_T1_hash5	2.71709	-10.1033	T1_hash5	14882	3467	0.0118264	hash5	T1_ctrl	AGCTTGATCTCTTATG_T1_hash5	T	batch2	Mono_Ly6c_high
AGGCCACAGACAAAGG_T1_hash3	0.74232	-12.2489	T1_hash3	11955	3183	0.0139691	hash3	T1_ctrl	AGGCCACAGACAAAGG_T1_hash3	T	batch2	Mono_Ly6c_high
AGGCCACGTGGCAAAC_T1_hash1	4.32244	-6.00383	T1_hash1	24783	4555	0.0107735	hash1	T1_ctrl	AGGCCACGTGGCAAAC_T1_hash1	T	batch2	cDC2
AGGGAGTCACTGTCGG_T1_hash5	0.122763	9.96798	T1_hash5	2872	740	0.00104457	hash5	T1_ctrl	AGGGAGTCACTGTCGG_T1_hash5	T	batch2	Neutrophil
AGGGAGTTCATGCATG_T1_hash1	3.75064	-9.04569	T1_hash1	13640	3676	0.01239	hash1	T1_ctrl	AGGGAGTTCATGCATG_T1_hash1	T	batch2	Mono_Ly6c_high
AGGGAGTTCGTGGGAA_T1_hash2	-0.759848	9.49279	T1_hash2	2194	701	0.00136737	hash2	T1_ctrl	AGGGAGTTCGTGGGAA_T1_hash2	T	batch2	Neutrophil
AGGGATGAGAGTCTGG_T1_hash2	-7.82111	-3.61039	T1_hash2	10600	3146	0.0259434	hash2	T1_ctrl	AGGGATGAGAGTCTGG_T1_hash2	T	batch2	pDC
AGGGATGGTATAGTAG_T1_hash2	0.914525	9.66205	T1_hash2	3046	899	0.000656599	hash2	T1_ctrl	AGGGATGGTATAGTAG_T1_hash2	T	batch2	Neutrophil
AGGGATGGTCCATCCT_T1_hash1	-0.0128295	10.3845	T1_hash1	2344	718	0	hash1	T1_ctrl	AGGGATGGTCCATCCT_T1_hash1	T	batch2	Neutrophil
AGGGATGTCCTTTCTC_T1_hash4	8.84919	1.65279	T1_hash4	23573	4896	0.0182412	hash4	T1_ctrl	AGGGATGTCCTTTCTC_T1_hash4	T	batch2	cDC1
AGGGTGAAGCGATGAC_T1_hash4	-3.99024	5.70432	T1_hash4	2270	940	0	hash4	T1_ctrl	AGGGTGAAGCGATGAC_T1_hash4	T	batch2	Neutrophil
AGGTCATAGCGTGAGT_T1_hash3	-0.833126	9.68483	T1_hash3	2345	765	0.000426439	hash3	T1_ctrl	AGGTCATAGCGTGAGT_T1_hash3	T	batch2	Neutrophil
AGGTCATCACGAAAGC_T1_hash3	4.25757	-8.53384	T1_hash3	8148	2799	0.00662739	hash3	T1_ctrl	AGGTCATCACGAAAGC_T1_hash3	T	batch2	Mono_Ly6c_high
AGGTCATCATTTGCCC_T1_hash2	-7.25498	-1.6003	T1_hash2	6389	2510	0.0292691	hash2	T1_ctrl	AGGTCATCATTTGCCC_T1_hash2	T	batch2	pDC
AGGTCATGTAAGAGGA_T1_hash5	0.45738	11.0872	T1_hash5	1961	648	0	hash5	T1_ctrl	AGGTCATGTAAGAGGA_T1_hash5	T	batch2	Neutrophil
AGGTCATGTCCGTTAA_T1_hash1	-0.676593	-9.03186	T1_hash1	4400	1842	0.0109091	hash1	T1_ctrl	AGGTCATGTCCGTTAA_T1_hash1	T	batch2	Mono_Ly6c_low
AGGTCCGAGATCCCGC_T1_hash1	2.90022	-8.78797	T1_hash1	6832	2453	0.00980679	hash1	T1_ctrl	AGGTCCGAGATCCCGC_T1_hash1	T	batch2	Mono_Ly6c_high
AGGTCCGCACCCATTC_T1_hash5	4.27811	-5.89869	T1_hash5	24248	4392	0.0107225	hash5	T1_ctrl	AGGTCCGCACCCATTC_T1_hash5	T	batch2	cDC2
AGTAGTCCATGACGGA_T1_hash1	4.72514	-9.84893	T1_hash1	6449	2160	0.0167468	hash1	T1_ctrl	AGTAGTCCATGACGGA_T1_hash1	T	batch2	Mono_Ly6c_high
AGTAGTCTCTTGTACT_T1_hash2	4.195	-6.44048	T1_hash2	18540	4036	0.0121359	hash2	T1_ctrl	AGTAGTCTCTTGTACT_T1_hash2	T	batch2	cDC2
AGTCTTTAGAAGATTC_T1_hash5	-3.5671	4.61002	T1_hash5	1420	714	0.00140845	hash5	T1_ctrl	AGTCTTTAGAAGATTC_T1_hash5	T	batch2	Neutrophil
AGTCTTTCAGTTAACC_T1_hash3	-0.889777	6.81784	T1_hash3	2172	836	0.0446593	hash3	T1_ctrl	AGTCTTTCAGTTAACC_T1_hash3	T	batch2	Neutrophil
AGTCTTTCATATACGC_T1_hash1	1.97655	-13.0289	T1_hash1	15766	4010	0.0117975	hash1	T1_ctrl	AGTCTTTCATATACGC_T1_hash1	T	batch2	Mono_Ly6c_high
AGTCTTTGTTGTTTGG_T1_hash2	-2.04505	6.02066	T1_hash2	3336	1282	0.00059952	hash2	T1_ctrl	AGTCTTTGTTGTTTGG_T1_hash2	T	batch2	Neutrophil
AGTGAGGTCACTTATC_T1_hash5	-0.363531	9.84685	T1_hash5	1851	736	0	hash5	T1_ctrl	AGTGAGGTCACTTATC_T1_hash5	T	batch2	Neutrophil
AGTGAGGTCCACGACG_T1_hash5	-1.50092	8.6922	T1_hash5	5739	1248	0.000696986	hash5	T1_ctrl	AGTGAGGTCCACGACG_T1_hash5	T	batch2	Neutrophil
AGTGAGGTCGCACTCT_T1_hash5	2.5322	-10.2864	T1_hash5	8107	2250	0.0109782	hash5	T1_ctrl	AGTGAGGTCGCACTCT_T1_hash5	T	batch2	Mono_Ly6c_high
AGTGGGAGTACCATCA_T1_hash5	-6.77046	-2.32887	T1_hash5	3250	1839	0.0452308	hash5	T1_ctrl	AGTGGGAGTACCATCA_T1_hash5	T	batch2	pDC
AGTGGGAGTCTCCATC_T1_hash2	3.03553	-9.88857	T1_hash2	11694	3157	0.0128271	hash2	T1_ctrl	AGTGGGAGTCTCCATC_T1_hash2	T	batch2	Mono_Ly6c_high
AGTGGGATCGTAGGTT_T1_hash3	-0.521726	10.6875	T1_hash3	2114	839	0.000473037	hash3	T1_ctrl	AGTGGGATCGTAGGTT_T1_hash3	T	batch2	Neutrophil
AGTGTCACAGCTCCGA_T1_hash5	-11.7294	4.58525	T1_hash5	2257	1089	0.0363314	hash5	T1_ctrl	AGTGTCACAGCTCCGA_T1_hash5	T	batch2	Mast
AGTGTCAGTGTAACGG_T1_hash1	0.880066	7.95142	T1_hash1	1977	731	0.00101163	hash1	T1_ctrl	AGTGTCAGTGTAACGG_T1_hash1	T	batch2	Neutrophil
AGTGTCAGTTCAGTAC_T1_hash2	9.44569	0.349058	T1_hash2	14280	3078	0.0122549	hash2	T1_ctrl	AGTGTCAGTTCAGTAC_T1_hash2	T	batch2	cDC1
AGTTGGTGTAGCGATG_T1_hash1	1.48575	9.38509	T1_hash1	2395	725	0.00125261	hash1	T1_ctrl	AGTTGGTGTAGCGATG_T1_hash1	T	batch2	Neutrophil
AGTTGGTGTGTAATGA_T1_hash1	5.21512	-9.12291	T1_hash1	11935	3238	0.00787599	hash1	T1_ctrl	AGTTGGTGTGTAATGA_T1_hash1	T	batch2	Mono_Ly6c_high
ATAACGCAGCGCCTCA_T1_hash1	5.17316	-9.39516	T1_hash1	1266	835	0.0157978	hash1	T1_ctrl	ATAACGCAGCGCCTCA_T1_hash1	T	batch2	Mono_Ly6c_high
ATAACGCTCATAGCAC_T1_hash4	-1.02695	9.84882	T1_hash4	2772	902	0.000721501	hash4	T1_ctrl	ATAACGCTCATAGCAC_T1_hash4	T	batch2	Neutrophil
ATAACGCTCTGCCCTA_T1_hash2	-3.86791	5.50022	T1_hash2	1193	581	0	hash2	T1_ctrl	ATAACGCTCTGCCCTA_T1_hash2	T	batch2	Neutrophil
ATAAGAGAGCCCAATT_T1_hash4	2.19532	-9.78446	T1_hash4	10950	3069	0.0138813	hash4	T1_ctrl	ATAAGAGAGCCCAATT_T1_hash4	T	batch2	Mono_Ly6c_high
ATAAGAGCAAGGACTG_T1_hash3	-2.03481	8.65889	T1_hash3	1821	611	0.000549149	hash3	T1_ctrl	ATAAGAGCAAGGACTG_T1_hash3	T	batch2	Neutrophil
ATAAGAGCATTGGGCC_T1_hash2	0.935672	-12.1494	T1_hash2	7998	2755	0.0188797	hash2	T1_ctrl	ATAAGAGCATTGGGCC_T1_hash2	T	batch2	Mono_Ly6c_high
ATAAGAGTCACCACCT_T1_hash1	-1.93824	6.77557	T1_hash1	2595	978	0	hash1	T1_ctrl	ATAAGAGTCACCACCT_T1_hash1	T	batch2	Neutrophil
ATAGACCCACGGCTAC_T1_hash5	1.57272	7.43655	T1_hash5	3086	855	0.00162022	hash5	T1_ctrl	ATAGACCCACGGCTAC_T1_hash5	T	batch2	Neutrophil
ATAGACCCAGACGTAG_T1_hash2	-1.01362	-9.03327	T1_hash2	5771	2284	0.00814417	hash2	T1_ctrl	ATAGACCCAGACGTAG_T1_hash2	T	batch2	Mono_Ly6c_low
ATCATCTCACACCGAC_T1_hash4	3.28391	-9.34403	T1_hash4	5657	2058	0.0205056	hash4	T1_ctrl	ATCATCTCACACCGAC_T1_hash4	T	batch2	Mono_Ly6c_high
ATCATCTGTACCGTTA_T1_hash2	0.266318	9.45921	T1_hash2	2729	923	0	hash2	T1_ctrl	ATCATCTGTACCGTTA_T1_hash2	T	batch2	Neutrophil
ATCATCTGTCAGATAA_T1_hash2	-3.62592	5.93771	T1_hash2	2497	1077	0.00120144	hash2	T1_ctrl	ATCATCTGTCAGATAA_T1_hash2	T	batch2	Neutrophil
ATCATGGAGAGCTGGT_T1_hash5	-2.38547	5.61967	T1_hash5	2322	933	0	hash5	T1_ctrl	ATCATGGAGAGCTGGT_T1_hash5	T	batch2	Neutrophil
ATCATGGGTGATAAAC_T1_hash1	3.13066	-11.3676	T1_hash1	18120	4034	0.0171082	hash1	T1_ctrl	ATCATGGGTGATAAAC_T1_hash1	T	batch2	Mono_Ly6c_high
ATCCACCCAGTCTTCC_T1_hash2	-1.62513	8.20601	T1_hash2	2375	789	0.00547368	hash2	T1_ctrl	ATCCACCCAGTCTTCC_T1_hash2	T	batch2	Neutrophil
ATCCACCGTAGTACCT_T1_hash1	4.23916	-10.6793	T1_hash1	10521	2697	0.0170136	hash1	T1_ctrl	ATCCACCGTAGTACCT_T1_hash1	T	batch2	Mono_Ly6c_high
ATCCACCTCACGCGGT_T1_hash5	-1.06255	9.61752	T1_hash5	3104	880	0.00322165	hash5	T1_ctrl	ATCCACCTCACGCGGT_T1_hash5	T	batch2	Neutrophil
ATCCACCTCTTTACGT_T1_hash2	0.0626717	9.87203	T1_hash2	1957	674	0	hash2	T1_ctrl	ATCCACCTCTTTACGT_T1_hash2	T	batch2	Neutrophil
ATCCGAAGTCCCTTGT_T1_hash1	-0.669642	-9.701	T1_hash1	6714	2192	0.0150432	hash1	T1_ctrl	ATCCGAAGTCCCTTGT_T1_hash1	T	batch2	Mono_Ly6c_low
ATCCGAATCTTCTGGC_T1_hash5	1.05091	-12.2245	T1_hash5	12446	3798	0.0281215	hash5	T1_ctrl	ATCCGAATCTTCTGGC_T1_hash5	T	batch2	Mono_Ly6c_high
ATCTACTCATCACAAC_T1_hash3	3.91853	-6.13697	T1_hash3	18341	4199	0.0197372	hash3	T1_ctrl	ATCTACTCATCACAAC_T1_hash3	T	batch2	cDC2
ATCTGCCCATTTGCCC_T1_hash1	-4.57207	7.16334	T1_hash1	2159	827	0.000463177	hash1	T1_ctrl	ATCTGCCCATTTGCCC_T1_hash1	T	batch2	Neutrophil
ATCTGCCGTCCAGTTA_T1_hash2	2.52371	-8.69578	T1_hash2	11511	2983	0.00920858	hash2	T1_ctrl	ATCTGCCGTCCAGTTA_T1_hash2	T	batch2	Mono_Ly6c_high
ATGAGGGGTCTAACGT_T1_hash5	-1.05454	9.74506	T1_hash5	1885	600	0.00212202	hash5	T1_ctrl	ATGAGGGGTCTAACGT_T1_hash5	T	batch2	Neutrophil
ATGAGGGTCCCATTAT_T1_hash2	4.22229	-5.21684	T1_hash2	11587	3087	0.0104427	hash2	T1_ctrl	ATGAGGGTCCCATTAT_T1_hash2	T	batch2	cDC2
ATGCGATGTCGAAAGC_T1_hash2	3.27198	-6.68326	T1_hash2	7756	2497	0.0180505	hash2	T1_ctrl	ATGCGATGTCGAAAGC_T1_hash2	T	batch2	cDC2
ATGCGATGTCTGGTCG_T1_hash1	3.3604	-5.83078	T1_hash1	22810	4744	0.00938185	hash1	T1_ctrl	ATGCGATGTCTGGTCG_T1_hash1	T	batch2	cDC2
ATGCGATTCAGGCAAG_T1_hash2	0.351232	-11.3983	T1_hash2	11369	3409	0.0138974	hash2	T1_ctrl	ATGCGATTCAGGCAAG_T1_hash2	T	batch2	Mono_Ly6c_high
ATGGGAGAGTCATGCT_T1_hash4	-3.22948	7.73987	T1_hash4	1076	528	0	hash4	T1_ctrl	ATGGGAGAGTCATGCT_T1_hash4	T	batch2	Neutrophil
ATGGGAGTCATAACCG_T1_hash2	0.479801	-10.5394	T1_hash2	3622	1634	0.0104914	hash2	T1_ctrl	ATGGGAGTCATAACCG_T1_hash2	T	batch2	Mono_Ly6c_high
ATGGGAGTCGGAGCAA_T1_hash1	4.12499	-5.6757	T1_hash1	16713	3939	0.0169928	hash1	T1_ctrl	ATGGGAGTCGGAGCAA_T1_hash1	T	batch2	cDC2
ATGGGAGTCTTGACGA_T1_hash5	2.02795	-12.7451	T1_hash5	12619	3401	0.0129963	hash5	T1_ctrl	ATGGGAGTCTTGACGA_T1_hash5	T	batch2	Mono_Ly6c_high
ATGTGTGAGGGATACC_T1_hash5	-1.99885	5.70218	T1_hash5	2369	1102	0.00126636	hash5	T1_ctrl	ATGTGTGAGGGATACC_T1_hash5	T	batch2	Neutrophil
ATGTGTGCATGCCTAA_T1_hash1	0.260761	10.4437	T1_hash1	3576	1025	0.000279642	hash1	T1_ctrl	ATGTGTGCATGCCTAA_T1_hash1	T	batch2	Neutrophil
ATGTGTGGTCGCATAT_T1_hash5	2.59751	-11.8694	T1_hash5	10681	3110	0.0127329	hash5	T1_ctrl	ATGTGTGGTCGCATAT_T1_hash5	T	batch2	Mono_Ly6c_high
ATGTGTGGTCTCCACT_T1_hash4	-7.3501	-3.61097	T1_hash4	10630	3282	0.0258702	hash4	T1_ctrl	ATGTGTGGTCTCCACT_T1_hash4	T	batch2	pDC
ATGTGTGTCACTATTC_T1_hash2	3.67574	-8.62883	T1_hash2	7855	2542	0.0129854	hash2	T1_ctrl	ATGTGTGTCACTATTC_T1_hash2	T	batch2	Mono_Ly6c_high
ATTACTCAGCTTATCG_T1_hash2	3.39634	-4.65348	T1_hash2	6351	2474	0.0218863	hash2	T1_ctrl	ATTACTCAGCTTATCG_T1_hash2	T	batch2	cDC2
ATTACTCAGTGGGATC_T1_hash2	4.91841	-10.0902	T1_hash2	7325	1991	0.00982935	hash2	T1_ctrl	ATTACTCAGTGGGATC_T1_hash2	T	batch2	Mono_Ly6c_high
ATTACTCGTCCCTTGT_T1_hash1	0.874476	9.62595	T1_hash1	2445	802	0.00408998	hash1	T1_ctrl	ATTACTCGTCCCTTGT_T1_hash1	T	batch2	Neutrophil
ATTACTCTCGTTACGA_T1_hash3	0.28606	10.8303	T1_hash3	2506	715	0.000399042	hash3	T1_ctrl	ATTACTCTCGTTACGA_T1_hash3	T	batch2	Neutrophil
ATTATCCAGTACACCT_T1_hash2	4.8075	-10.2644	T1_hash2	10912	2651	0.013838	hash2	T1_ctrl	ATTATCCAGTACACCT_T1_hash2	T	batch2	Mono_Ly6c_high
ATTATCCGTGGGTCAA_T1_hash2	-2.32905	9.35812	T1_hash2	2036	704	0	hash2	T1_ctrl	ATTATCCGTGGGTCAA_T1_hash2	T	batch2	Neutrophil
ATTCTACAGAGACGAA_T1_hash1	4.36017	-7.49604	T1_hash1	6689	1964	0.0170429	hash1	T1_ctrl	ATTCTACAGAGACGAA_T1_hash1	T	batch2	Mono_Ly6c_high
ATTCTACCACACAGAG_T1_hash5	-1.75753	8.33921	T1_hash5	1331	541	0.000751315	hash5	T1_ctrl	ATTCTACCACACAGAG_T1_hash5	T	batch2	Neutrophil
ATTCTACGTCTCATCC_T1_hash1	-2.85131	8.70412	T1_hash1	2677	829	0.000373552	hash1	T1_ctrl	ATTCTACGTCTCATCC_T1_hash1	T	batch2	Neutrophil
ATTCTACTCAGCGATT_T1_hash3	-0.157453	-10.4003	T1_hash3	9978	2990	0.0175386	hash3	T1_ctrl	ATTCTACTCAGCGATT_T1_hash3	T	batch2	Mono_Ly6c_high
ATTCTACTCTTAGAGC_T1_hash1	-0.759759	9.20879	T1_hash1	2651	920	0	hash1	T1_ctrl	ATTCTACTCTTAGAGC_T1_hash1	T	batch2	Neutrophil
ATTGGACAGTCGTTTG_T1_hash1	3.33443	-6.39666	T1_hash1	9227	2867	0.0124634	hash1	T1_ctrl	ATTGGACAGTCGTTTG_T1_hash1	T	batch2	cDC2
ATTGGACCACCCATTC_T1_hash1	3.79739	-5.40583	T1_hash1	12582	3493	0.0185185	hash1	T1_ctrl	ATTGGACCACCCATTC_T1_hash1	T	batch2	cDC2
ATTGGACCACGGCCAT_T1_hash2	2.13034	-12.6736	T1_hash2	17242	4052	0.0130495	hash2	T1_ctrl	ATTGGACCACGGCCAT_T1_hash2	T	batch2	Mono_Ly6c_high
ATTGGACGTCCAAGTT_T1_hash1	-6.95207	-3.62857	T1_hash1	12511	3736	0.0270962	hash1	T1_ctrl	ATTGGACGTCCAAGTT_T1_hash1	T	batch2	pDC
ATTGGACTCCTTTCTC_T1_hash5	-2.94689	7.65879	T1_hash5	1335	568	0	hash5	T1_ctrl	ATTGGACTCCTTTCTC_T1_hash5	T	batch2	Neutrophil
ATTGGTGCAGCTTAAC_T1_hash2	2.60033	-10.0577	T1_hash2	8501	2522	0.0142336	hash2	T1_ctrl	ATTGGTGCAGCTTAAC_T1_hash2	T	batch2	Mono_Ly6c_high
ATTGGTGGTACAGTTC_T1_hash1	-1.76725	7.91718	T1_hash1	5845	1486	0.000342173	hash1	T1_ctrl	ATTGGTGGTACAGTTC_T1_hash1	T	batch2	Neutrophil
ATTGGTGTCAACCAAC_T1_hash5	0.33385	10.0656	T1_hash5	2679	696	0.00783875	hash5	T1_ctrl	ATTGGTGTCAACCAAC_T1_hash5	T	batch2	Neutrophil
ATTGGTGTCGCAGGCT_T1_hash5	1.14079	11.5251	T1_hash5	1838	847	0.00217628	hash5	T1_ctrl	ATTGGTGTCGCAGGCT_T1_hash5	T	batch2	Neutrophil
CAACCAACATCTGGTA_T1_hash3	-2.07931	9.75526	T1_hash3	2698	924	0.000370645	hash3	T1_ctrl	CAACCAACATCTGGTA_T1_hash3	T	batch2	Neutrophil
CAACCTCAGGCAGTCA_T1_hash1	5.52598	-8.35986	T1_hash1	4601	1759	0.0034775	hash1	T1_ctrl	CAACCTCAGGCAGTCA_T1_hash1	T	batch2	Mono_Ly6c_high
CAACCTCTCAAGAAGT_T1_hash1	-1.97634	8.09208	T1_hash1	3841	1055	0.000260349	hash1	T1_ctrl	CAACCTCTCAAGAAGT_T1_hash1	T	batch2	Neutrophil
CAACCTCTCATTGCCC_T1_hash2	-7.72271	-3.6007	T1_hash2	12122	3786	0.0207062	hash2	T1_ctrl	CAACCTCTCATTGCCC_T1_hash2	T	batch2	pDC
CAACCTCTCTGTTTGT_T1_hash2	-3.45319	5.99372	T1_hash2	1556	788	0.000642674	hash2	T1_ctrl	CAACCTCTCTGTTTGT_T1_hash2	T	batch2	Neutrophil
CAACTAGCAGTATGCT_T1_hash1	8.78154	1.20831	T1_hash1	20176	4382	0.012044	hash1	T1_ctrl	CAACTAGCAGTATGCT_T1_hash1	T	batch2	cDC1
CAACTAGTCACGACTA_T1_hash1	-2.4138	6.69182	T1_hash1	2617	1040	0.000382117	hash1	T1_ctrl	CAACTAGTCACGACTA_T1_hash1	T	batch2	Neutrophil
CAAGATCAGAGCAATT_T1_hash1	-0.0285902	10.1899	T1_hash1	3315	976	0.000603318	hash1	T1_ctrl	CAAGATCAGAGCAATT_T1_hash1	T	batch2	Neutrophil
CAAGATCGTTCCACAA_T1_hash2	1.87688	8.71543	T1_hash2	1521	638	0.00131492	hash2	T1_ctrl	CAAGATCGTTCCACAA_T1_hash2	T	batch2	Neutrophil
CAAGGCCCATGGGAAC_T1_hash2	-1.95432	9.37603	T1_hash2	1119	545	0	hash2	T1_ctrl	CAAGGCCCATGGGAAC_T1_hash2	T	batch2	Neutrophil
CAAGGCCCATTCACTT_T1_hash5	-3.42988	7.88205	T1_hash5	2332	734	0.0025729	hash5	T1_ctrl	CAAGGCCCATTCACTT_T1_hash5	T	batch2	Neutrophil
CAAGGCCTCGTGGACC_T1_hash5	0.0574434	7.71403	T1_hash5	2770	991	0.000722022	hash5	T1_ctrl	CAAGGCCTCGTGGACC_T1_hash5	T	batch2	Neutrophil
CAAGTTGCAGGTTTCA_T1_hash5	-0.888167	6.83658	T1_hash5	2876	1107	0.0278164	hash5	T1_ctrl	CAAGTTGCAGGTTTCA_T1_hash5	T	batch2	Neutrophil
CAAGTTGGTCTCTTTA_T1_hash2	-4.29179	6.76001	T1_hash2	1932	820	0.0010352	hash2	T1_ctrl	CAAGTTGGTCTCTTTA_T1_hash2	T	batch2	Neutrophil
CACAAACGTCTGCGGT_T1_hash1	1.41206	-12.4361	T1_hash1	12892	3528	0.0144276	hash1	T1_ctrl	CACAAACGTCTGCGGT_T1_hash1	T	batch2	Mono_Ly6c_high
CACACAAAGGGATCTG_T1_hash5	3.29283	-11.2016	T1_hash5	14306	3772	0.0153083	hash5	T1_ctrl	CACACAAAGGGATCTG_T1_hash5	T	batch2	Mono_Ly6c_high
CACACAACACCAGATT_T1_hash5	-0.169908	-9.68282	T1_hash5	3781	1841	0.0214229	hash5	T1_ctrl	CACACAACACCAGATT_T1_hash5	T	batch2	Mono_Ly6c_high
CACACAACATCGGGTC_T1_hash1	2.95173	-10.9065	T1_hash1	10959	3230	0.0130486	hash1	T1_ctrl	CACACAACATCGGGTC_T1_hash1	T	batch2	Mono_Ly6c_high
CACACCTTCAGTTCGA_T1_hash1	-3.40484	5.52521	T1_hash1	1491	771	0.00469484	hash1	T1_ctrl	CACACCTTCAGTTCGA_T1_hash1	T	batch2	Neutrophil
CACACTCAGGCCCTCA_T1_hash1	3.11078	-7.25729	T1_hash1	10508	2980	0.0144652	hash1	T1_ctrl	CACACTCAGGCCCTCA_T1_hash1	T	batch2	cDC2
CACAGGCCACAGGCCT_T1_hash1	-3.59289	8.23146	T1_hash1	1142	596	0	hash1	T1_ctrl	CACAGGCCACAGGCCT_T1_hash1	T	batch2	Neutrophil
CACAGGCGTCACACGC_T1_hash3	1.69806	9.608	T1_hash3	2742	781	0.00218818	hash3	T1_ctrl	CACAGGCGTCACACGC_T1_hash3	T	batch2	Neutrophil
CACAGGCTCTTTACGT_T1_hash3	4.67264	-10.2782	T1_hash3	15227	3394	0.0147764	hash3	T1_ctrl	CACAGGCTCTTTACGT_T1_hash3	T	batch2	Mono_Ly6c_high
CACAGTACAGGTTTCA_T1_hash2	-1.14689	-9.18734	T1_hash2	6641	2711	0.00948652	hash2	T1_ctrl	CACAGTACAGGTTTCA_T1_hash2	T	batch2	Mono_Ly6c_low
CACATAGGTTGGAGGT_T1_hash5	-0.738511	-8.98818	T1_hash5	3341	1681	0.00987728	hash5	T1_ctrl	CACATAGGTTGGAGGT_T1_hash5	T	batch2	Mono_Ly6c_low
CACATTTCAATTGCTG_T1_hash2	1.10373	-9.37277	T1_hash2	5149	2089	0.0176733	hash2	T1_ctrl	CACATTTCAATTGCTG_T1_hash2	T	batch2	Mono_Ly6c_high
CACATTTTCTCGCTTG_T1_hash1	0.773312	5.87455	T1_hash1	2246	729	0.00222618	hash1	T1_ctrl	CACATTTTCTCGCTTG_T1_hash1	T	batch2	Neutrophil
CACCACTGTTGTGGAG_T1_hash3	5.07475	-9.2237	T1_hash3	7526	2557	0.00983258	hash3	T1_ctrl	CACCACTGTTGTGGAG_T1_hash3	T	batch2	Mono_Ly6c_high
CACCAGGCAATGCCAT_T1_hash3	1.36162	10.8813	T1_hash3	2356	876	0.000424448	hash3	T1_ctrl	CACCAGGCAATGCCAT_T1_hash3	T	batch2	Neutrophil
CACCAGGTCAGCTTAG_T1_hash2	-0.810206	-9.56051	T1_hash2	4302	1999	0.0172013	hash2	T1_ctrl	CACCAGGTCAGCTTAG_T1_hash2	T	batch2	Mono_Ly6c_low
CACCTTGCAGCTGCAC_T1_hash2	-3.30796	6.21382	T1_hash2	2792	1112	0.000716332	hash2	T1_ctrl	CACCTTGCAGCTGCAC_T1_hash2	T	batch2	Neutrophil
CACCTTGGTAGCGCAA_T1_hash1	0.435797	-11.139	T1_hash1	9023	3002	0.00997451	hash1	T1_ctrl	CACCTTGGTAGCGCAA_T1_hash1	T	batch2	Mono_Ly6c_high
CACCTTGGTCATTAGC_T1_hash1	4.11635	-8.54458	T1_hash1	5666	2465	0.00988352	hash1	T1_ctrl	CACCTTGGTCATTAGC_T1_hash1	T	batch2	Mono_Ly6c_high
CACCTTGTCGTGGACC_T1_hash3	-3.95687	5.13496	T1_hash3	2058	959	0	hash3	T1_ctrl	CACCTTGTCGTGGACC_T1_hash3	T	batch2	Neutrophil
CACCTTGTCTCATTCA_T1_hash2	2.86118	-8.12114	T1_hash2	10165	2935	0.00668962	hash2	T1_ctrl	CACCTTGTCTCATTCA_T1_hash2	T	batch2	Mono_Ly6c_high
CACTCCAAGACTAGAT_T1_hash2	-4.07194	5.96995	T1_hash2	2494	974	0	hash2	T1_ctrl	CACTCCAAGACTAGAT_T1_hash2	T	batch2	Neutrophil
CACTCCAAGGAGTAGA_T1_hash1	1.42791	-6.84556	T1_hash1	7224	2247	0.0113511	hash1	T1_ctrl	CACTCCAAGGAGTAGA_T1_hash1	T	batch2	Macrophage
CACTCCACACCTCGTT_T1_hash1	-0.14187	9.79095	T1_hash1	2718	954	0.00183959	hash1	T1_ctrl	CACTCCACACCTCGTT_T1_hash1	T	batch2	Neutrophil
CACTCCAGTGGAAAGA_T1_hash2	4.16943	-6.78096	T1_hash2	11889	3489	0.0074018	hash2	T1_ctrl	CACTCCAGTGGAAAGA_T1_hash2	T	batch2	cDC2
CAGAATCCATCTATGG_T1_hash1	5.09896	-8.27029	T1_hash1	7291	2810	0.00411466	hash1	T1_ctrl	CAGAATCCATCTATGG_T1_hash1	T	batch2	Mono_Ly6c_high
CAGAATCGTAGGGTAC_T1_hash2	-7.04614	-3.79864	T1_hash2	16019	4211	0.0174792	hash2	T1_ctrl	CAGAATCGTAGGGTAC_T1_hash2	T	batch2	pDC
CAGAATCGTGAAGGCT_T1_hash2	-3.50739	5.03725	T1_hash2	1411	745	0	hash2	T1_ctrl	CAGAATCGTGAAGGCT_T1_hash2	T	batch2	Neutrophil
CAGAATCGTTGTCTTT_T1_hash1	-3.40227	6.50049	T1_hash1	2792	1036	0	hash1	T1_ctrl	CAGAATCGTTGTCTTT_T1_hash1	T	batch2	Neutrophil
CAGAGAGAGCGTAGTG_T1_hash3	1.29435	9.86624	T1_hash3	1437	627	0.00417537	hash3	T1_ctrl	CAGAGAGAGCGTAGTG_T1_hash3	T	batch2	Neutrophil
CAGAGAGAGGATTCGG_T1_hash1	-4.28244	6.98404	T1_hash1	3492	1230	0.000572738	hash1	T1_ctrl	CAGAGAGAGGATTCGG_T1_hash1	T	batch2	Neutrophil
CAGAGAGCAGTGGGAT_T1_hash5	-1.45064	9.46064	T1_hash5	1847	669	0	hash5	T1_ctrl	CAGAGAGCAGTGGGAT_T1_hash5	T	batch2	Neutrophil
CAGAGAGGTGTAAGTA_T1_hash1	2.00694	-8.00368	T1_hash1	9209	2957	0.0106418	hash1	T1_ctrl	CAGAGAGGTGTAAGTA_T1_hash1	T	batch2	Mono_Ly6c_high
CAGATCAAGGACAGCT_T1_hash5	-1.53827	7.62562	T1_hash5	3726	995	0.00912507	hash5	T1_ctrl	CAGATCAAGGACAGCT_T1_hash5	T	batch2	Neutrophil
CAGATCATCCGTAGTA_T1_hash1	5.13357	-1.56374	T1_hash1	6241	1608	0.0240346	hash1	T1_ctrl	CAGATCATCCGTAGTA_T1_hash1	T	batch2	tDC
CAGATCATCCTATTCA_T1_hash1	0.61307	-9.13063	T1_hash1	8296	3097	0.0102459	hash1	T1_ctrl	CAGATCATCCTATTCA_T1_hash1	T	batch2	Mono_Ly6c_high
CAGCATACATCCTAGA_T1_hash5	4.20747	-5.96959	T1_hash5	23507	4850	0.0111456	hash5	T1_ctrl	CAGCATACATCCTAGA_T1_hash5	T	batch2	Neutrophil
CAGCATAGTCACCTAA_T1_hash1	8.20538	1.41083	T1_hash1	11946	1933	0.0215972	hash1	T1_ctrl	CAGCATAGTCACCTAA_T1_hash1	T	batch2	cDC1
CAGCCGAAGTGACATA_T1_hash3	3.89063	-6.17355	T1_hash3	18778	4026	0.0091064	hash3	T1_ctrl	CAGCCGAAGTGACATA_T1_hash3	T	batch2	cDC2
CAGCCGATCAGTCCCT_T1_hash4	1.49904	6.7809	T1_hash4	3206	855	0.00155958	hash4	T1_ctrl	CAGCCGATCAGTCCCT_T1_hash4	T	batch2	Neutrophil
CAGCCGATCCACGTTC_T1_hash5	-3.17477	8.42909	T1_hash5	3157	1043	0.00158378	hash5	T1_ctrl	CAGCCGATCCACGTTC_T1_hash5	T	batch2	Neutrophil
CAGCGACGTGCCTGGT_T1_hash3	5.25024	-8.9974	T1_hash3	4726	1611	0.0101566	hash3	T1_ctrl	CAGCGACGTGCCTGGT_T1_hash3	T	batch2	Mono_Ly6c_high
CAGCTGGAGTCTCGGC_T1_hash1	-0.588788	7.71394	T1_hash1	2356	807	0.00169779	hash1	T1_ctrl	CAGCTGGAGTCTCGGC_T1_hash1	T	batch2	Neutrophil
CAGCTGGGTATATGGA_T1_hash5	1.76137	-11.5252	T1_hash5	5247	2037	0.0154374	hash5	T1_ctrl	CAGCTGGGTATATGGA_T1_hash5	T	batch2	Mono_Ly6c_high
CAGCTGGTCACTTATC_T1_hash3	3.22121	-11.593	T1_hash3	11156	3111	0.0108462	hash3	T1_ctrl	CAGCTGGTCACTTATC_T1_hash3	T	batch2	Mono_Ly6c_high
CAGTAACCAATGGAGC_T1_hash2	2.45003	-9.80155	T1_hash2	13600	3254	0.0146324	hash2	T1_ctrl	CAGTAACCAATGGAGC_T1_hash2	T	batch2	Mono_Ly6c_high
CAGTAACCACGGCTAC_T1_hash3	-11.9376	3.78396	T1_hash3	7825	2466	0.0155911	hash3	T1_ctrl	CAGTAACCACGGCTAC_T1_hash3	T	batch2	Mast
CAGTAACGTGCAACTT_T1_hash2	-2.13579	5.95047	T1_hash2	1900	921	0.00578947	hash2	T1_ctrl	CAGTAACGTGCAACTT_T1_hash2	T	batch2	Neutrophil
CAGTAACTCAATACCG_T1_hash2	-7.58802	-1.60996	T1_hash2	7429	2775	0.0196527	hash2	T1_ctrl	CAGTAACTCAATACCG_T1_hash2	T	batch2	pDC
CAGTAACTCACCGGGT_T1_hash5	0.0115693	9.96816	T1_hash5	2064	646	0.000484496	hash5	T1_ctrl	CAGTAACTCACCGGGT_T1_hash5	T	batch2	Neutrophil
CAGTCCTAGATAGGAG_T1_hash3	-2.24561	5.46702	T1_hash3	2160	855	0.000462963	hash3	T1_ctrl	CAGTCCTAGATAGGAG_T1_hash3	T	batch2	Neutrophil
CAGTCCTAGGTGATAT_T1_hash1	1.02543	-11.811	T1_hash1	9373	3183	0.0060813	hash1	T1_ctrl	CAGTCCTAGGTGATAT_T1_hash1	T	batch2	Mono_Ly6c_high
CAGTCCTCAGTCCTTC_T1_hash2	0.846961	6.23078	T1_hash2	2361	882	0.000847099	hash2	T1_ctrl	CAGTCCTCAGTCCTTC_T1_hash2	T	batch2	Neutrophil
CAGTCCTCATCTATGG_T1_hash3	2.01721	-11.709	T1_hash3	9568	2831	0.00877926	hash3	T1_ctrl	CAGTCCTCATCTATGG_T1_hash3	T	batch2	Mono_Ly6c_high
CATATTCTCGTATCAG_T1_hash1	1.78065	-11.5053	T1_hash1	4686	1841	0.00448143	hash1	T1_ctrl	CATATTCTCGTATCAG_T1_hash1	T	batch2	Mono_Ly6c_high
CATCAAGCAGTCACTA_T1_hash1	7.4838	-0.28774	T1_hash1	10983	2411	0.010926	hash1	T1_ctrl	CATCAAGCAGTCACTA_T1_hash1	T	batch2	cDC1
CATCAAGGTCCGCTGA_T1_hash5	-1.76004	9.58149	T1_hash5	1120	545	0	hash5	T1_ctrl	CATCAAGGTCCGCTGA_T1_hash5	T	batch2	Neutrophil
CATCAAGTCAATCTCT_T1_hash1	3.68056	-6.03446	T1_hash1	10657	3281	0.0207375	hash1	T1_ctrl	CATCAAGTCAATCTCT_T1_hash1	T	batch2	cDC2
CATCAAGTCTGCAAGT_T1_hash1	-4.47998	6.17609	T1_hash1	2558	962	0.00117279	hash1	T1_ctrl	CATCAAGTCTGCAAGT_T1_hash1	T	batch2	Neutrophil
CATCAGAAGGATATAC_T1_hash2	3.26442	-4.93345	T1_hash2	16251	4135	0.0159375	hash2	T1_ctrl	CATCAGAAGGATATAC_T1_hash2	T	batch2	cDC2
CATCAGATCTAACTCT_T1_hash5	-3.94282	7.28349	T1_hash5	2747	898	0.00182017	hash5	T1_ctrl	CATCAGATCTAACTCT_T1_hash5	T	batch2	Neutrophil
CATCCACGTTTCGCTC_T1_hash1	-6.8197	-2.00298	T1_hash1	8172	2971	0.0277778	hash1	T1_ctrl	CATCCACGTTTCGCTC_T1_hash1	T	batch2	pDC
CATCGAACACGCGAAA_T1_hash2	1.4086	-12.7122	T1_hash2	9313	2814	0.0164286	hash2	T1_ctrl	CATCGAACACGCGAAA_T1_hash2	T	batch2	Mono_Ly6c_high
CATCGAATCATCACCC_T1_hash4	-7.46895	-2.29666	T1_hash4	8024	3011	0.0248006	hash4	T1_ctrl	CATCGAATCATCACCC_T1_hash4	T	batch2	pDC
CATCGAATCTAACTCT_T1_hash4	1.62673	-11.1631	T1_hash4	10449	3097	0.0142597	hash4	T1_ctrl	CATCGAATCTAACTCT_T1_hash4	T	batch2	Mono_Ly6c_high
CATCGGGAGAGGACGG_T1_hash5	-11.721	4.74815	T1_hash5	2705	1134	0.0414048	hash5	T1_ctrl	CATCGGGAGAGGACGG_T1_hash5	T	batch2	Mast
CATCGGGAGTACATGA_T1_hash1	2.66241	-10.4749	T1_hash1	15898	3699	0.0162914	hash1	T1_ctrl	CATCGGGAGTACATGA_T1_hash1	T	batch2	Mono_Ly6c_high
CATCGGGTCATCGCTC_T1_hash1	3.18245	-10.9262	T1_hash1	8630	2470	0.0143685	hash1	T1_ctrl	CATCGGGTCATCGCTC_T1_hash1	T	batch2	Mono_Ly6c_high
CATGCCTGTCTGGAGA_T1_hash5	0.605091	8.00301	T1_hash5	3101	774	0.00161238	hash5	T1_ctrl	CATGCCTGTCTGGAGA_T1_hash5	T	batch2	Neutrophil
CATGCCTGTTCTGAAC_T1_hash5	-7.94281	-1.94264	T1_hash5	6942	2670	0.0131086	hash5	T1_ctrl	CATGCCTGTTCTGAAC_T1_hash5	T	batch2	pDC
CATGCCTTCTTTAGGG_T1_hash1	0.123769	9.99162	T1_hash1	2045	543	0.000488998	hash1	T1_ctrl	CATGCCTTCTTTAGGG_T1_hash1	T	batch2	Neutrophil
CATTATCTCGGCCGAT_T1_hash1	4.07563	-6.83523	T1_hash1	11375	3065	0.00738462	hash1	T1_ctrl	CATTATCTCGGCCGAT_T1_hash1	T	batch2	cDC2
CCAATCCAGCATCATC_T1_hash2	-7.21914	-3.23967	T1_hash2	10664	3337	0.0244749	hash2	T1_ctrl	CCAATCCAGCATCATC_T1_hash2	T	batch2	pDC
CCACCTAAGCCTATGT_T1_hash1	1.80755	-11.9331	T1_hash1	9273	2743	0.0097056	hash1	T1_ctrl	CCACCTAAGCCTATGT_T1_hash1	T	batch2	Mono_Ly6c_high
CCACCTACAACACGCC_T1_hash1	5.17216	-9.79824	T1_hash1	10118	2275	0.00899387	hash1	T1_ctrl	CCACCTACAACACGCC_T1_hash1	T	batch2	Mono_Ly6c_high
CCACCTACAGTACACT_T1_hash4	3.71159	-9.98566	T1_hash4	5779	2349	0.0252639	hash4	T1_ctrl	CCACCTACAGTACACT_T1_hash4	T	batch2	Mono_Ly6c_high
CCACCTACATGCAACT_T1_hash2	-0.343175	8.99317	T1_hash2	2987	888	0.00133914	hash2	T1_ctrl	CCACCTACATGCAACT_T1_hash2	T	batch2	Neutrophil
CCACCTATCACATACG_T1_hash5	1.88122	-7.32973	T1_hash5	1319	758	0	hash5	T1_ctrl	CCACCTATCACATACG_T1_hash5	T	batch2	Macrophage
CCACGGACAATCCGAT_T1_hash3	3.55527	-4.63298	T1_hash3	13486	3500	0.0137179	hash3	T1_ctrl	CCACGGACAATCCGAT_T1_hash3	T	batch2	cDC2
CCACTACAGCTGCCCA_T1_hash2	-7.81978	-2.62404	T1_hash2	8289	2992	0.0218362	hash2	T1_ctrl	CCACTACAGCTGCCCA_T1_hash2	T	batch2	pDC
CCACTACCACGAAAGC_T1_hash5	0.47324	6.75021	T1_hash5	2072	836	0	hash5	T1_ctrl	CCACTACCACGAAAGC_T1_hash5	T	batch2	Neutrophil
CCACTACTCCTGTACC_T1_hash1	-12.8855	3.99703	T1_hash1	22221	5016	0.0125107	hash1	T1_ctrl	CCACTACTCCTGTACC_T1_hash1	T	batch2	Mast
CCAGCGACAGCCTATA_T1_hash5	-2.3767	9.68059	T1_hash5	1648	627	0.00242718	hash5	T1_ctrl	CCAGCGACAGCCTATA_T1_hash5	T	batch2	Neutrophil
CCATTCGAGTCAAGCG_T1_hash3	0.379993	10.9538	T1_hash3	1788	715	0.000559284	hash3	T1_ctrl	CCATTCGAGTCAAGCG_T1_hash3	T	batch2	Neutrophil
CCATTCGTCATGTGGT_T1_hash1	-7.68387	-2.34258	T1_hash1	10544	3455	0.0202959	hash1	T1_ctrl	CCATTCGTCATGTGGT_T1_hash1	T	batch2	pDC
CCATTCGTCCTACAGA_T1_hash3	4.02565	-6.89802	T1_hash3	14087	3520	0.00979627	hash3	T1_ctrl	CCATTCGTCCTACAGA_T1_hash3	T	batch2	cDC2
CCATTCGTCTCCAGGG_T1_hash1	-3.8067	5.73246	T1_hash1	1903	854	0.000525486	hash1	T1_ctrl	CCATTCGTCTCCAGGG_T1_hash1	T	batch2	Neutrophil
CCCAATCGTATAATGG_T1_hash4	-0.802744	-8.95697	T1_hash4	6963	2554	0.00574465	hash4	T1_ctrl	CCCAATCGTATAATGG_T1_hash4	T	batch2	Mono_Ly6c_low
CCCAGTTCACAACTGT_T1_hash2	4.16178	-6.60234	T1_hash2	15265	3312	0.0110056	hash2	T1_ctrl	CCCAGTTCACAACTGT_T1_hash2	T	batch2	cDC2
CCCAGTTGTTCTGGTA_T1_hash4	3.41598	-8.21014	T1_hash4	8139	3014	0.00589753	hash4	T1_ctrl	CCCAGTTGTTCTGGTA_T1_hash4	T	batch2	Mono_Ly6c_high
CCCATACGTCTTCGTC_T1_hash3	0.90924	11.0443	T1_hash3	1760	562	0	hash3	T1_ctrl	CCCATACGTCTTCGTC_T1_hash3	T	batch2	Neutrophil
CCCTCCTAGTTACGGG_T1_Negative	-3.7214	4.69617	T1_Negative	1008	596	0	Negative	T1_ctrl	CCCTCCTAGTTACGGG_T1_Negative	T	batch2	Neutrophil
CCCTCCTCACTCTGTC_T1_hash5	0.137597	-10.6869	T1_hash5	10259	3231	0.0171557	hash5	T1_ctrl	CCCTCCTCACTCTGTC_T1_hash5	T	batch2	Mono_Ly6c_high
CCCTCCTCATCTGGTA_T1_hash2	4.77545	-8.95339	T1_hash2	12360	3168	0.00671521	hash2	T1_ctrl	CCCTCCTCATCTGGTA_T1_hash2	T	batch2	Mono_Ly6c_high
CCGGTAGAGGCACATG_T1_hash1	-4.12522	4.86497	T1_hash1	1751	973	0.00228441	hash1	T1_ctrl	CCGGTAGAGGCACATG_T1_hash1	T	batch2	Neutrophil
CCGGTAGCAAGCCATT_T1_hash1	0.762825	10.5677	T1_hash1	2561	893	0.00195236	hash1	T1_ctrl	CCGGTAGCAAGCCATT_T1_hash1	T	batch2	Neutrophil
CCGGTAGGTACCGTTA_T1_hash1	3.35079	-10.6177	T1_hash1	12535	3360	0.0112485	hash1	T1_ctrl	CCGGTAGGTACCGTTA_T1_hash1	T	batch2	Mono_Ly6c_high
CCGGTAGTCCCTAATT_T1_hash5	-1.83324	6.82431	T1_hash5	2057	750	0.00777832	hash5	T1_ctrl	CCGGTAGTCCCTAATT_T1_hash5	T	batch2	Neutrophil
CCGTACTGTAGTGAAT_T1_hash2	0.516087	-11.8039	T1_hash2	13941	3958	0.0136289	hash2	T1_ctrl	CCGTACTGTAGTGAAT_T1_hash2	T	batch2	Mono_Ly6c_high
CCGTACTTCAAACAAG_T1_hash5	-7.40661	-3.41646	T1_hash5	12392	3822	0.0191252	hash5	T1_ctrl	CCGTACTTCAAACAAG_T1_hash5	T	batch2	pDC
CCGTTCAAGATCCGAG_T1_hash5	-3.1164	5.64601	T1_hash5	1968	803	0	hash5	T1_ctrl	CCGTTCAAGATCCGAG_T1_hash5	T	batch2	Neutrophil
CCGTTCACAGTATAAG_T1_hash1	-0.804356	-9.8606	T1_hash1	9494	3119	0.0172741	hash1	T1_ctrl	CCGTTCACAGTATAAG_T1_hash1	T	batch2	Mono_Ly6c_low
CCGTTCAGTCGAGTTT_T1_hash1	3.28183	-8.65888	T1_hash1	5003	2141	0.0103938	hash1	T1_ctrl	CCGTTCAGTCGAGTTT_T1_hash1	T	batch2	Mono_Ly6c_high
CCTAAAGGTCTCCCTA_T1_hash2	2.12767	-10.3668	T1_hash2	10108	3003	0.00702414	hash2	T1_ctrl	CCTAAAGGTCTCCCTA_T1_hash2	T	batch2	Mono_Ly6c_high
CCTACACCAGACGCAA_T1_hash5	8.57777	0.700525	T1_hash5	11138	3246	0.0237924	hash5	T1_ctrl	CCTACACCAGACGCAA_T1_hash5	T	batch2	cDC1
CCTACACTCCCACTTG_T1_hash2	2.79947	-10.5419	T1_hash2	10107	3031	0.0166221	hash2	T1_ctrl	CCTACACTCCCACTTG_T1_hash2	T	batch2	Mono_Ly6c_high
CCTACACTCGGTTAAC_T1_hash1	1.03112	-6.43266	T1_hash1	13860	2855	0	hash1	T1_ctrl	CCTACACTCGGTTAAC_T1_hash1	T	batch2	Macrophage
CCTACCAGTAAGTGTA_T1_hash2	1.78306	-8.91392	T1_hash2	6396	2229	0.00734834	hash2	T1_ctrl	CCTACCAGTAAGTGTA_T1_hash2	T	batch2	Mono_Ly6c_high
CCTACCAGTACGAAAT_T1_hash1	-7.74457	-1.99706	T1_hash1	5678	2405	0.029764	hash1	T1_ctrl	CCTACCAGTACGAAAT_T1_hash1	T	batch2	pDC
CCTAGCTAGTTCGCAT_T1_hash5	2.27343	-8.62147	T1_hash5	7653	2624	0.00966941	hash5	T1_ctrl	CCTAGCTAGTTCGCAT_T1_hash5	T	batch2	Mono_Ly6c_high
CCTAGCTTCCCTGACT_T1_hash1	3.05569	-8.49676	T1_hash1	11709	3205	0.0111026	hash1	T1_ctrl	CCTAGCTTCCCTGACT_T1_hash1	T	batch2	Mono_Ly6c_high
CCTAGCTTCTAACCGA_T1_hash5	-0.815582	10.1379	T1_hash5	4105	933	0.00121803	hash5	T1_ctrl	CCTAGCTTCTAACCGA_T1_hash5	T	batch2	Neutrophil
CCTCAGTGTAGCGCTC_T1_hash4	5.44449	-9.28449	T1_hash4	5960	1699	0.00889262	hash4	T1_ctrl	CCTCAGTGTAGCGCTC_T1_hash4	T	batch2	Mono_Ly6c_high
CCTCAGTGTCGAAAGC_T1_hash2	5.2799	-9.03167	T1_hash2	1829	919	0.0092947	hash2	T1_ctrl	CCTCAGTGTCGAAAGC_T1_hash2	T	batch2	Mono_Ly6c_high
CCTCTGACACGCCAGT_T1_hash1	2.87161	-10.9652	T1_hash1	8094	2503	0.0147022	hash1	T1_ctrl	CCTCTGACACGCCAGT_T1_hash1	T	batch2	Mono_Ly6c_high
CCTCTGATCGGAGGTA_T1_hash5	0.480536	-9.02249	T1_hash5	9761	3045	0.0119865	hash5	T1_ctrl	CCTCTGATCGGAGGTA_T1_hash5	T	batch2	Mono_Ly6c_high
CCTTACGCAGATGAGC_T1_hash5	2.59882	-11.3083	T1_hash5	18626	3736	0.0123483	hash5	T1_ctrl	CCTTACGCAGATGAGC_T1_hash5	T	batch2	Neutrophil
CCTTACGGTGCTGTAT_T1_hash1	-2.05912	9.18007	T1_hash1	1414	535	0.000707214	hash1	T1_ctrl	CCTTACGGTGCTGTAT_T1_hash1	T	batch2	Neutrophil
CCTTCCCCAGCCTATA_T1_hash4	3.37449	-11.2116	T1_hash4	9106	3038	0.025917	hash4	T1_ctrl	CCTTCCCCAGCCTATA_T1_hash4	T	batch2	Mono_Ly6c_high
CCTTCCCCATTCCTGC_T1_hash1	0.900407	5.94142	T1_hash1	1676	754	0.00298329	hash1	T1_ctrl	CCTTCCCCATTCCTGC_T1_hash1	T	batch2	Neutrophil
CCTTCGAAGATAGCAT_T1_hash2	4.13622	-6.12299	T1_hash2	23571	5128	0.0127699	hash2	T1_ctrl	CCTTCGAAGATAGCAT_T1_hash2	T	batch2	Neutrophil
CCTTCGATCCCAAGTA_T1_hash3	-8.19933	-3.65951	T1_hash3	9575	3157	0.0245431	hash3	T1_ctrl	CCTTCGATCCCAAGTA_T1_hash3	T	batch2	pDC
CCTTCGATCGTAGGAG_T1_hash5	-7.70902	-3.59642	T1_hash5	11498	3704	0.0227866	hash5	T1_ctrl	CCTTCGATCGTAGGAG_T1_hash5	T	batch2	pDC
CCTTTCTAGCACACAG_T1_hash1	-12.8309	4.05294	T1_hash1	12207	3609	0.0303105	hash1	T1_ctrl	CCTTTCTAGCACACAG_T1_hash1	T	batch2	Mast
CCTTTCTGTCGCGTGT_T1_hash1	5.06328	-8.7537	T1_hash1	10086	2574	0.00793179	hash1	T1_ctrl	CCTTTCTGTCGCGTGT_T1_hash1	T	batch2	Mono_Ly6c_high
CCTTTCTGTGGACGAT_T1_hash5	-2.09382	8.9882	T1_hash5	3040	889	0.000328947	hash5	T1_ctrl	CCTTTCTGTGGACGAT_T1_hash5	T	batch2	Neutrophil
CGAACATCACGACTCG_T1_hash2	-0.773519	10.2383	T1_hash2	2251	686	0	hash2	T1_ctrl	CGAACATCACGACTCG_T1_hash2	T	batch2	Neutrophil
CGAACATGTCCATCCT_T1_hash1	0.575288	-12.0397	T1_hash1	13331	4095	0.0179281	hash1	T1_ctrl	CGAACATGTCCATCCT_T1_hash1	T	batch2	Mono_Ly6c_high
CGACCTTAGGTACTCT_T1_hash4	-0.923743	-9.12014	T1_hash4	6563	2570	0.0100564	hash4	T1_ctrl	CGACCTTAGGTACTCT_T1_hash4	T	batch2	Mono_Ly6c_low
CGACCTTTCTATCCTA_T1_hash5	-4.07712	7.3808	T1_hash5	2435	803	0.000410678	hash5	T1_ctrl	CGACCTTTCTATCCTA_T1_hash5	T	batch2	Neutrophil
CGACCTTTCTCCGGTT_T1_hash2	1.74075	-10.8984	T1_hash2	11043	2901	0.0125872	hash2	T1_ctrl	CGACCTTTCTCCGGTT_T1_hash2	T	batch2	Mono_Ly6c_high
CGACTTCTCAGCTCTC_T1_hash1	2.60452	-11.4672	T1_hash1	20374	4431	0.0120742	hash1	T1_ctrl	CGACTTCTCAGCTCTC_T1_hash1	T	batch2	Mono_Ly6c_high
CGAGAAGAGCCCGAAA_T1_hash5	-4.06621	5.62044	T1_hash5	1062	609	0.00094162	hash5	T1_ctrl	CGAGAAGAGCCCGAAA_T1_hash5	T	batch2	Neutrophil
CGAGAAGCACTTACGA_T1_hash1	3.66032	-10.4604	T1_hash1	13872	3456	0.0150663	hash1	T1_ctrl	CGAGAAGCACTTACGA_T1_hash1	T	batch2	Mono_Ly6c_high
CGAGCACGTACTTGAC_T1_hash2	2.25923	-11.5487	T1_hash2	9569	2737	0.0110774	hash2	T1_ctrl	CGAGCACGTACTTGAC_T1_hash2	T	batch2	Mono_Ly6c_high
CGAGCCAAGCGTAATA_T1_hash2	0.252499	-10.9184	T1_hash2	9189	2889	0.0139297	hash2	T1_ctrl	CGAGCCAAGCGTAATA_T1_hash2	T	batch2	Mono_Ly6c_high
CGAGCCAGTACACCGC_T1_hash2	-1.99741	6.87761	T1_hash2	2747	919	0.000728067	hash2	T1_ctrl	CGAGCCAGTACACCGC_T1_hash2	T	batch2	Neutrophil
CGAGCCATCATGTAGC_T1_hash3	-12.2506	3.73217	T1_hash3	4245	1806	0.01649	hash3	T1_ctrl	CGAGCCATCATGTAGC_T1_hash3	T	batch2	Mast
CGATCGGAGCCCTAAT_T1_hash2	4.55788	-5.00811	T1_hash2	12655	3192	0.0182537	hash2	T1_ctrl	CGATCGGAGCCCTAAT_T1_hash2	T	batch2	cDC2
CGATGGCTCCATGAAC_T1_hash2	-3.65992	6.82797	T1_hash2	1998	735	0.000500501	hash2	T1_ctrl	CGATGGCTCCATGAAC_T1_hash2	T	batch2	Neutrophil
CGATGTACAGATGGGT_T1_hash3	1.59093	11.1009	T1_hash3	2590	1052	0.0011583	hash3	T1_ctrl	CGATGTACAGATGGGT_T1_hash3	T	batch2	Neutrophil
CGATGTAGTATTACCG_T1_hash1	0.548282	7.33524	T1_hash1	2236	839	0.00447227	hash1	T1_ctrl	CGATGTAGTATTACCG_T1_hash1	T	batch2	Neutrophil
CGATTGATCGCATGGC_T1_hash3	1.44029	10.9254	T1_hash3	2616	767	0.00114679	hash3	T1_ctrl	CGATTGATCGCATGGC_T1_hash3	T	batch2	Neutrophil
CGCCAAGAGGCGACAT_T1_hash3	-3.84432	6.77072	T1_hash3	2284	963	0.00437828	hash3	T1_ctrl	CGCCAAGAGGCGACAT_T1_hash3	T	batch2	Neutrophil
CGCCAAGTCGTGGACC_T1_hash1	-7.38356	-1.81054	T1_hash1	7651	2864	0.0167298	hash1	T1_ctrl	CGCCAAGTCGTGGACC_T1_hash1	T	batch2	pDC
CGCGGTAAGCCACGCT_T1_hash1	-0.526194	-9.47311	T1_hash1	3249	1438	0.0166205	hash1	T1_ctrl	CGCGGTAAGCCACGCT_T1_hash1	T	batch2	Mono_Ly6c_low
CGCGTTTCAAGTTAAG_T1_Negative	-7.78307	-1.99107	T1_Negative	1434	891	0.0083682	Negative	T1_ctrl	CGCGTTTCAAGTTAAG_T1_Negative	T	batch2	pDC
CGCGTTTCAGTAAGCG_T1_hash1	8.46081	0.941041	T1_hash1	17097	3587	0.0155583	hash1	T1_ctrl	CGCGTTTCAGTAAGCG_T1_hash1	T	batch2	cDC1
CGCGTTTTCGGTCCGA_T1_hash3	-1.80992	6.36929	T1_hash3	1462	555	0	hash3	T1_ctrl	CGCGTTTTCGGTCCGA_T1_hash3	T	batch2	Neutrophil
CGCTATCGTCGCGAAA_T1_hash1	2.60881	-8.22043	T1_hash1	10889	3254	0.00505097	hash1	T1_ctrl	CGCTATCGTCGCGAAA_T1_hash1	T	batch2	Mono_Ly6c_high
CGGACACCAACTGCTA_T1_hash1	-0.538946	8.02514	T1_hash1	2491	819	0.00160578	hash1	T1_ctrl	CGGACACCAACTGCTA_T1_hash1	T	batch2	Neutrophil
CGGACACCACAGATTC_T1_hash2	-12.8704	4.13353	T1_hash2	8306	2789	0.0310619	hash2	T1_ctrl	CGGACACCACAGATTC_T1_hash2	T	batch2	Mast
CGGACACCAGCGATCC_T1_hash1	-2.9582	7.54602	T1_hash1	1850	815	0.00216216	hash1	T1_ctrl	CGGACACCAGCGATCC_T1_hash1	T	batch2	Neutrophil
CGGACGTGTCTCTTAT_T1_hash2	3.74513	-10.9455	T1_hash2	10499	2814	0.0170492	hash2	T1_ctrl	CGGACGTGTCTCTTAT_T1_hash2	T	batch2	Mono_Ly6c_high
CGGACGTTCGCCATAA_T1_hash2	0.752211	7.56428	T1_hash2	2009	854	0.00298656	hash2	T1_ctrl	CGGACGTTCGCCATAA_T1_hash2	T	batch2	Neutrophil
CGGAGTCGTCGAATCT_T1_hash1	3.81928	-6.82252	T1_hash1	7394	2248	0.00811469	hash1	T1_ctrl	CGGAGTCGTCGAATCT_T1_hash1	T	batch2	cDC2
CGGCTAGAGGGATGGG_T1_hash3	0.303952	-5.15048	T1_hash3	1294	740	0	hash3	T1_ctrl	CGGCTAGAGGGATGGG_T1_hash3	T	batch2	Macrophage
CGGCTAGTCCCTCAGT_T1_hash1	0.0351551	-9.34297	T1_hash1	7507	2802	0.0135873	hash1	T1_ctrl	CGGCTAGTCCCTCAGT_T1_hash1	T	batch2	Mono_Ly6c_high
CGGTTAACATTCCTCG_T1_hash3	-0.481577	9.93306	T1_hash3	2721	832	0.00183756	hash3	T1_ctrl	CGGTTAACATTCCTCG_T1_hash3	T	batch2	Neutrophil
CGTAGCGAGTCATCCA_T1_hash2	1.17201	-12.7202	T1_hash2	12359	3381	0.0114896	hash2	T1_ctrl	CGTAGCGAGTCATCCA_T1_hash2	T	batch2	Mono_Ly6c_high
CGTAGCGAGTTACCCA_T1_hash2	4.90984	-8.33571	T1_hash2	10884	2800	0.0116685	hash2	T1_ctrl	CGTAGCGAGTTACCCA_T1_hash2	T	batch2	Mono_Ly6c_high
CGTAGGCAGTACTTGC_T1_hash3	-3.02236	6.46945	T1_hash3	2874	964	0.00139179	hash3	T1_ctrl	CGTAGGCAGTACTTGC_T1_hash3	T	batch2	Neutrophil
CGTAGGCCAAATTGCC_T1_hash1	2.74849	-9.43843	T1_hash1	2454	1417	0.0150774	hash1	T1_ctrl	CGTAGGCCAAATTGCC_T1_hash1	T	batch2	Mono_Ly6c_high
CGTAGGCCAGTCCTTC_T1_hash2	4.30174	-10.4687	T1_hash2	8793	2613	0.0116001	hash2	T1_ctrl	CGTAGGCCAGTCCTTC_T1_hash2	T	batch2	Mono_Ly6c_high
CGTAGGCGTTAGATGA_T1_hash5	9.46653	0.441678	T1_hash5	14084	2637	0.0129935	hash5	T1_ctrl	CGTAGGCGTTAGATGA_T1_hash5	T	batch2	cDC1
CGTAGGCTCAGCTTAG_T1_hash5	0.233711	-10.6913	T1_hash5	12603	3447	0.0194398	hash5	T1_ctrl	CGTAGGCTCAGCTTAG_T1_hash5	T	batch2	Mono_Ly6c_high
CGTAGGCTCTTCTGGC_T1_hash1	3.15331	-9.34682	T1_hash1	9489	2738	0.00990621	hash1	T1_ctrl	CGTAGGCTCTTCTGGC_T1_hash1	T	batch2	Mono_Ly6c_high
CGTCAGGCAGCTGTGC_T1_hash2	0.574947	-10.6496	T1_hash2	11415	3117	0.0164696	hash2	T1_ctrl	CGTCAGGCAGCTGTGC_T1_hash2	T	batch2	Mono_Ly6c_high
CGTCAGGGTCGAGATG_T1_hash1	0.539756	-11.097	T1_hash1	9498	3017	0.0150558	hash1	T1_ctrl	CGTCAGGGTCGAGATG_T1_hash1	T	batch2	Mono_Ly6c_high
CGTCTACAGAGAACAG_T1_hash3	-7.75012	-3.23559	T1_hash3	8110	2887	0.0254007	hash3	T1_ctrl	CGTCTACAGAGAACAG_T1_hash3	T	batch2	pDC
CGTGAGCCAGTTTACG_T1_hash5	0.962568	-8.50716	T1_hash5	6180	2343	0.00906149	hash5	T1_ctrl	CGTGAGCCAGTTTACG_T1_hash5	T	batch2	Mono_Ly6c_high
CGTGTAACACTAGTAC_T1_hash2	4.52037	-1.93832	T1_hash2	6488	1972	0.0152589	hash2	T1_ctrl	CGTGTAACACTAGTAC_T1_hash2	T	batch2	tDC
CGTGTCTAGTGCCATT_T1_hash3	8.58302	0.757421	T1_hash3	13917	3442	0.0186103	hash3	T1_ctrl	CGTGTCTAGTGCCATT_T1_hash3	T	batch2	cDC1
CGTTAGATCAATCACG_T1_hash5	-0.365743	10.1028	T1_hash5	2309	986	0.000866176	hash5	T1_ctrl	CGTTAGATCAATCACG_T1_hash5	T	batch2	Neutrophil
CGTTCTGAGTTAACGA_T1_hash4	-3.89453	6.30199	T1_hash4	3043	1306	0.00197174	hash4	T1_ctrl	CGTTCTGAGTTAACGA_T1_hash4	T	batch2	Neutrophil
CGTTCTGTCGCCCTTA_T1_hash4	-4.16425	6.99871	T1_hash4	3158	1083	0.00126662	hash4	T1_ctrl	CGTTCTGTCGCCCTTA_T1_hash4	T	batch2	Neutrophil
CGTTGGGAGCGCCTCA_T1_hash3	1.53308	11.015	T1_hash3	1747	605	0.00114482	hash3	T1_ctrl	CGTTGGGAGCGCCTCA_T1_hash3	T	batch2	Neutrophil
CGTTGGGAGGCTCATT_T1_hash2	5.11805	-8.60021	T1_hash2	7137	2081	0.00588483	hash2	T1_ctrl	CGTTGGGAGGCTCATT_T1_hash2	T	batch2	Mono_Ly6c_high
CGTTGGGAGGGAGTAA_T1_hash2	0.339878	-9.66199	T1_hash2	2019	1336	0.0371471	hash2	T1_ctrl	CGTTGGGAGGGAGTAA_T1_hash2	T	batch2	Mono_Ly6c_low
CGTTGGGTCCTGTAGA_T1_hash3	-7.09978	-3.5289	T1_hash3	8664	2896	0.0295476	hash3	T1_ctrl	CGTTGGGTCCTGTAGA_T1_hash3	T	batch2	pDC
CGTTGGGTCTGCAAGT_T1_hash2	0.927885	7.61951	T1_hash2	2164	683	0.00231054	hash2	T1_ctrl	CGTTGGGTCTGCAAGT_T1_hash2	T	batch2	Neutrophil
CTAACTTAGCGTAATA_T1_hash5	0.629512	-10.681	T1_hash5	11834	3419	0.0154639	hash5	T1_ctrl	CTAACTTAGCGTAATA_T1_hash5	T	batch2	Mono_Ly6c_high
CTAACTTCAAAGTCAA_T1_hash2	1.33041	6.81752	T1_hash2	1274	645	0.00313972	hash2	T1_ctrl	CTAACTTCAAAGTCAA_T1_hash2	T	batch2	Neutrophil
CTAACTTCACTAAGTC_T1_hash1	1.86714	7.79296	T1_hash1	2559	911	0.000390778	hash1	T1_ctrl	CTAACTTCACTAAGTC_T1_hash1	T	batch2	Neutrophil
CTAACTTGTGCACTTA_T1_hash4	-4.13723	7.38643	T1_hash4	1778	777	0.00281215	hash4	T1_ctrl	CTAACTTGTGCACTTA_T1_hash4	T	batch2	Neutrophil
CTAAGACAGTAGCGGT_T1_hash2	3.41151	-4.9576	T1_hash2	12358	3539	0.0202298	hash2	T1_ctrl	CTAAGACAGTAGCGGT_T1_hash2	T	batch2	cDC2
CTAAGACCAAGTTAAG_T1_hash5	-3.11089	7.61556	T1_hash5	3960	1127	0.000252525	hash5	T1_ctrl	CTAAGACCAAGTTAAG_T1_hash5	T	batch2	Neutrophil
CTAAGACCATGCCTTC_T1_hash1	0.861726	-11.5541	T1_hash1	8116	2876	0.0264909	hash1	T1_ctrl	CTAAGACCATGCCTTC_T1_hash1	T	batch2	Mono_Ly6c_high
CTAATGGCATTACGAC_T1_hash1	-3.64784	7.58184	T1_hash1	2732	943	0.000732064	hash1	T1_ctrl	CTAATGGCATTACGAC_T1_hash1	T	batch2	Neutrophil
CTAATGGGTTTGTTGG_T1_hash1	-4.25448	5.1647	T1_hash1	1031	532	0.000969932	hash1	T1_ctrl	CTAATGGGTTTGTTGG_T1_hash1	T	batch2	Neutrophil
CTACACCCAGTCCTTC_T1_hash2	-7.58947	-1.67545	T1_hash2	8720	3210	0.0183486	hash2	T1_ctrl	CTACACCCAGTCCTTC_T1_hash2	T	batch2	pDC
CTACACCGTAGCTGCC_T1_hash1	-8.10665	-3.49546	T1_hash1	10781	3283	0.0200352	hash1	T1_ctrl	CTACACCGTAGCTGCC_T1_hash1	T	batch2	pDC
CTACATTTCACTTCAT_T1_hash5	-6.85685	-3.42776	T1_hash5	12899	3978	0.0308551	hash5	T1_ctrl	CTACATTTCACTTCAT_T1_hash5	T	batch2	pDC
CTACATTTCTCGGACG_T1_hash1	3.61532	-7.01134	T1_hash1	1483	877	0.0404585	hash1	T1_ctrl	CTACATTTCTCGGACG_T1_hash1	T	batch2	cDC2
CTACCCAAGAGGACGG_T1_hash1	2.67058	-8.9089	T1_hash1	11444	3410	0.0119713	hash1	T1_ctrl	CTACCCAAGAGGACGG_T1_hash1	T	batch2	Mono_Ly6c_high
CTACCCATCAACACGT_T1_hash1	-2.51436	5.41354	T1_hash1	2733	1103	0.000365898	hash1	T1_ctrl	CTACCCATCAACACGT_T1_hash1	T	batch2	Neutrophil
CTACGTCAGTACGCGA_T1_hash5	-1.26379	10.3326	T1_hash5	1897	672	0.000527148	hash5	T1_ctrl	CTACGTCAGTACGCGA_T1_hash5	T	batch2	Neutrophil
CTACGTCGTAAACCTC_T1_hash1	-2.9767	7.58207	T1_hash1	1716	670	0	hash1	T1_ctrl	CTACGTCGTAAACCTC_T1_hash1	T	batch2	Neutrophil
CTACGTCGTGCCTGGT_T1_hash5	-1.23714	6.27861	T1_hash5	1429	596	0	hash5	T1_ctrl	CTACGTCGTGCCTGGT_T1_hash5	T	batch2	Neutrophil
CTACGTCGTTTAGGAA_T1_Negative	4.17294	-8.93975	T1_Negative	2553	1220	0.00705053	Negative	T1_ctrl	CTACGTCGTTTAGGAA_T1_Negative	T	batch2	Mono_Ly6c_high
CTAGCCTCAGATGGGT_T1_hash1	4.58484	-1.89112	T1_hash1	9488	2967	0.00168634	hash1	T1_ctrl	CTAGCCTCAGATGGGT_T1_hash1	T	batch2	tDC
CTAGCCTGTGTTGAGG_T1_hash2	-2.89209	7.6426	T1_hash2	3173	1142	0.00126064	hash2	T1_ctrl	CTAGCCTGTGTTGAGG_T1_hash2	T	batch2	Neutrophil
CTAGCCTTCTGATTCT_T1_hash5	0.848738	6.67666	T1_hash5	1780	736	0	hash5	T1_ctrl	CTAGCCTTCTGATTCT_T1_hash5	T	batch2	Neutrophil
CTAGTGAAGTTATCGC_T1_hash2	9.39506	0.286553	T1_hash2	14025	3355	0.0119786	hash2	T1_ctrl	CTAGTGAAGTTATCGC_T1_hash2	T	batch2	cDC1
CTCACACCAACACCCG_T1_Negative	-3.73096	5.08166	T1_Negative	1671	933	0.00119689	Negative	T1_ctrl	CTCACACCAACACCCG_T1_Negative	T	batch2	Neutrophil
CTCACACGTTAGATGA_T1_hash1	3.36704	-5.33482	T1_hash1	11749	3440	0.0139586	hash1	T1_ctrl	CTCACACGTTAGATGA_T1_hash1	T	batch2	cDC2
CTCACACTCCCTTGCA_T1_hash3	4.16863	-8.91088	T1_hash3	7778	2685	0.00578555	hash3	T1_ctrl	CTCACACTCCCTTGCA_T1_hash3	T	batch2	Mono_Ly6c_high
CTCAGAAAGCGATTCT_T1_hash5	-0.0452532	5.84587	T1_hash5	3016	881	0.000994695	hash5	T1_ctrl	CTCAGAAAGCGATTCT_T1_hash5	T	batch2	Neutrophil
CTCATTACAGGATTGG_T1_hash5	-2.25026	8.61187	T1_hash5	1909	750	0.0015715	hash5	T1_ctrl	CTCATTACAGGATTGG_T1_hash5	T	batch2	Neutrophil
CTCATTAGTTATGCGT_T1_hash4	-11.9175	4.76401	T1_hash4	2608	1297	0.0498466	hash4	T1_ctrl	CTCATTAGTTATGCGT_T1_hash4	T	batch2	Mast
CTCGAAACACCAGGCT_T1_hash5	-0.221545	9.8285	T1_hash5	3062	1124	0.000326584	hash5	T1_ctrl	CTCGAAACACCAGGCT_T1_hash5	T	batch2	Neutrophil
CTCGAAAGTGCATCTA_T1_hash2	3.7887	-6.17961	T1_hash2	8449	2647	0.03314	hash2	T1_ctrl	CTCGAAAGTGCATCTA_T1_hash2	T	batch2	cDC2
CTCGAGGGTTACGTCA_T1_hash1	1.50113	-12.8141	T1_hash1	13952	3885	0.0151233	hash1	T1_ctrl	CTCGAGGGTTACGTCA_T1_hash1	T	batch2	Mono_Ly6c_high
CTCGGAGGTCTAAACC_T1_hash1	1.13276	-8.78401	T1_hash1	7728	2680	0.0197981	hash1	T1_ctrl	CTCGGAGGTCTAAACC_T1_hash1	T	batch2	Mono_Ly6c_high
CTCGTACAGAGATGAG_T1_hash5	3.09338	-11.5502	T1_hash5	13266	3535	0.00919644	hash5	T1_ctrl	CTCGTACAGAGATGAG_T1_hash5	T	batch2	Mono_Ly6c_high
CTCGTACCATGCCTAA_T1_hash1	0.296961	8.69732	T1_hash1	3472	718	0.000576037	hash1	T1_ctrl	CTCGTACCATGCCTAA_T1_hash1	T	batch2	Neutrophil
CTCGTACGTGGTCTCG_T1_hash1	-7.59848	-3.56739	T1_hash1	10717	3374	0.0216478	hash1	T1_ctrl	CTCGTACGTGGTCTCG_T1_hash1	T	batch2	pDC
CTCGTCAAGAGCTGCA_T1_hash2	3.30364	-8.49088	T1_hash2	10420	2615	0.0115163	hash2	T1_ctrl	CTCGTCAAGAGCTGCA_T1_hash2	T	batch2	Mono_Ly6c_high
CTCGTCACATCTCCCA_T1_hash1	0.731069	-9.14842	T1_hash1	2861	1556	0.0206222	hash1	T1_ctrl	CTCGTCACATCTCCCA_T1_hash1	T	batch2	Mono_Ly6c_high
CTCGTCATCTTGTATC_T1_hash1	-3.37567	9.16509	T1_hash1	2325	868	0.00215054	hash1	T1_ctrl	CTCGTCATCTTGTATC_T1_hash1	T	batch2	Neutrophil
CTCTAATAGAGTAATC_T1_hash2	-0.211276	8.51399	T1_hash2	1274	532	0.000784929	hash2	T1_ctrl	CTCTAATAGAGTAATC_T1_hash2	T	batch2	Neutrophil
CTCTAATAGCACCGCT_T1_hash1	4.0698	-5.48006	T1_hash1	12257	3418	0.0278208	hash1	T1_ctrl	CTCTAATAGCACCGCT_T1_hash1	T	batch2	cDC2
CTCTACGCACGAAATA_T1_hash5	3.43692	-10.4373	T1_hash5	8568	2988	0.0127218	hash5	T1_ctrl	CTCTACGCACGAAATA_T1_hash5	T	batch2	Mono_Ly6c_high
CTCTACGGTCACAAGG_T1_hash1	9.04951	1.35533	T1_hash1	23881	4700	0.0188853	hash1	T1_ctrl	CTCTACGGTCACAAGG_T1_hash1	T	batch2	cDC1
CTGAAACGTACTTAGC_T1_hash2	-4.58427	6.02975	T1_hash2	1155	613	0.00606061	hash2	T1_ctrl	CTGAAACGTACTTAGC_T1_hash2	T	batch2	Neutrophil
CTGAAACGTTCCCTTG_T1_hash4	0.50408	-10.3261	T1_hash4	6821	2540	0.0153936	hash4	T1_ctrl	CTGAAACGTTCCCTTG_T1_hash4	T	batch2	Mono_Ly6c_high
CTGAAGTAGCCGATTT_T1_hash5	-1.18053	6.25487	T1_hash5	2607	1094	0.00306866	hash5	T1_ctrl	CTGAAGTAGCCGATTT_T1_hash5	T	batch2	Neutrophil
CTGATAGAGGCCATAG_T1_hash2	4.41634	-4.87392	T1_hash2	15172	3910	0.0129185	hash2	T1_ctrl	CTGATAGAGGCCATAG_T1_hash2	T	batch2	cDC2
CTGATAGAGGTTCCTA_T1_hash2	1.68026	-9.61495	T1_hash2	2577	1106	0.00620877	hash2	T1_ctrl	CTGATAGAGGTTCCTA_T1_hash2	T	batch2	Neutrophil
CTGATAGTCTCGTATT_T1_hash4	5.00864	-8.94122	T1_hash4	9684	2653	0.0127014	hash4	T1_ctrl	CTGATAGTCTCGTATT_T1_hash4	T	batch2	Mono_Ly6c_high
CTGATCCTCCTTAATC_T1_hash2	2.49688	-9.35934	T1_hash2	12778	3191	0.012678	hash2	T1_ctrl	CTGATCCTCCTTAATC_T1_hash2	T	batch2	Mono_Ly6c_high
CTGCGGAAGGTGACCA_T1_hash5	1.99942	-13.0542	T1_hash5	15071	3717	0.0195077	hash5	T1_ctrl	CTGCGGAAGGTGACCA_T1_hash5	T	batch2	Mono_Ly6c_high
CTGCGGAAGTACCGGA_T1_hash2	6.82869	-0.0442469	T1_hash2	2673	1049	0.000748223	hash2	T1_ctrl	CTGCGGAAGTACCGGA_T1_hash2	T	batch2	cDC1
CTGCGGACAAACTGTC_T1_hash4	5.25756	-8.76172	T1_hash4	9876	2522	0.013062	hash4	T1_ctrl	CTGCGGACAAACTGTC_T1_hash4	T	batch2	Mono_Ly6c_high
CTGCGGACACACAGAG_T1_hash5	-3.30891	6.93017	T1_hash5	1775	753	0.00112676	hash5	T1_ctrl	CTGCGGACACACAGAG_T1_hash5	T	batch2	Neutrophil
CTGCGGATCCGCAGTG_T1_hash5	2.26998	-9.69465	T1_hash5	6590	2200	0.0119879	hash5	T1_ctrl	CTGCGGATCCGCAGTG_T1_hash5	T	batch2	Mono_Ly6c_high
CTGCTGTCACCAGTTA_T1_hash1	3.60297	-6.3039	T1_hash1	17527	3851	0.00730302	hash1	T1_ctrl	CTGCTGTCACCAGTTA_T1_hash1	T	batch2	cDC2
CTGCTGTCATAGAAAC_T1_hash1	4.43086	-9.61428	T1_hash1	12947	3429	0.0108906	hash1	T1_ctrl	CTGCTGTCATAGAAAC_T1_hash1	T	batch2	Mono_Ly6c_high
CTGCTGTTCGCTTGTC_T1_hash2	3.4851	-7.22782	T1_hash2	4648	2089	0.0447504	hash2	T1_ctrl	CTGCTGTTCGCTTGTC_T1_hash2	T	batch2	Mono_Ly6c_high
CTGGTCTCAGCTTCGG_T1_hash2	4.67532	-10.3931	T1_hash2	10234	2385	0.0104553	hash2	T1_ctrl	CTGGTCTCAGCTTCGG_T1_hash2	T	batch2	Mono_Ly6c_high
CTGTGCTTCGACGGAA_T1_hash3	4.34202	-10.6235	T1_hash3	7471	2116	0.011645	hash3	T1_ctrl	CTGTGCTTCGACGGAA_T1_hash3	T	batch2	Mono_Ly6c_high
CTTACCGAGTCATCCA_T1_hash1	4.84681	-8.67639	T1_hash1	9824	2778	0.00753257	hash1	T1_ctrl	CTTACCGAGTCATCCA_T1_hash1	T	batch2	Mono_Ly6c_high
CTTACCGCACGGTAGA_T1_hash1	1.43382	-12.5257	T1_hash1	11249	3374	0.0181349	hash1	T1_ctrl	CTTACCGCACGGTAGA_T1_hash1	T	batch2	Mono_Ly6c_high
CTTAGGAAGTTTGCGT_T1_hash1	2.90498	-10.8578	T1_hash1	7870	2413	0.0120712	hash1	T1_ctrl	CTTAGGAAGTTTGCGT_T1_hash1	T	batch2	Mono_Ly6c_high
CTTAGGAGTGCACTTA_T1_hash3	-12.2184	3.83861	T1_hash3	6011	2058	0.0187989	hash3	T1_ctrl	CTTAGGAGTGCACTTA_T1_hash3	T	batch2	Mast
CTTAGGATCCAAGTAC_T1_hash5	-3.19351	8.57522	T1_hash5	2711	869	0.00295094	hash5	T1_ctrl	CTTAGGATCCAAGTAC_T1_hash5	T	batch2	Neutrophil
CTTCTCTAGGTAGCCA_T1_hash2	-0.809854	6.96132	T1_hash2	2880	806	0.0246528	hash2	T1_ctrl	CTTCTCTAGGTAGCCA_T1_hash2	T	batch2	Neutrophil
CTTCTCTGTGCCTGCA_T1_hash2	-0.526118	9.52997	T1_hash2	3302	1054	0.000605694	hash2	T1_ctrl	CTTCTCTGTGCCTGCA_T1_hash2	T	batch2	Neutrophil
CTTCTCTTCCGATATG_T1_hash1	2.04737	-11.8274	T1_hash1	9356	2949	0.011864	hash1	T1_ctrl	CTTCTCTTCCGATATG_T1_hash1	T	batch2	Mono_Ly6c_high
CTTCTCTTCGTTACGA_T1_hash2	-12.9963	4.05659	T1_hash2	13852	4097	0.0218019	hash2	T1_ctrl	CTTCTCTTCGTTACGA_T1_hash2	T	batch2	Mast
CTTCTCTTCTAACTGG_T1_hash5	8.94443	0.729277	T1_hash5	15360	3209	0.0173177	hash5	T1_ctrl	CTTCTCTTCTAACTGG_T1_hash5	T	batch2	cDC1
CTTGGCTAGCGCTCCA_T1_hash2	0.603805	-10.6247	T1_hash2	12744	3487	0.0118487	hash2	T1_ctrl	CTTGGCTAGCGCTCCA_T1_hash2	T	batch2	Mono_Ly6c_high
CTTGGCTCACTTAAGC_T1_hash5	-2.87091	5.98305	T1_hash5	2142	854	0.000933707	hash5	T1_ctrl	CTTGGCTCACTTAAGC_T1_hash5	T	batch2	Neutrophil
CTTTGCGAGCGAAGGG_T1_hash2	4.04608	-4.96749	T1_hash2	12382	3221	0.0148603	hash2	T1_ctrl	CTTTGCGAGCGAAGGG_T1_hash2	T	batch2	cDC2
CTTTGCGGTCTCCACT_T1_hash3	-3.74504	7.95494	T1_hash3	2012	759	0	hash3	T1_ctrl	CTTTGCGGTCTCCACT_T1_hash3	T	batch2	Neutrophil
GAAACTCAGCTCCTCT_T1_hash1	0.0211919	10.0866	T1_hash1	3119	925	0.000961847	hash1	T1_ctrl	GAAACTCAGCTCCTCT_T1_hash1	T	batch2	Neutrophil
GAAACTCCAAAGGCGT_T1_hash2	-0.412917	5.70756	T1_hash2	2295	879	0	hash2	T1_ctrl	GAAACTCCAAAGGCGT_T1_hash2	T	batch2	Neutrophil
GAAACTCCACCGAATT_T1_hash4	-11.7132	4.35201	T1_hash4	1999	1008	0.0235118	hash4	T1_ctrl	GAAACTCCACCGAATT_T1_hash4	T	batch2	Mast
GAAATGACAGCCTTTC_T1_hash1	-0.320737	-9.25973	T1_hash1	6869	2497	0.0101907	hash1	T1_ctrl	GAAATGACAGCCTTTC_T1_hash1	T	batch2	Mono_Ly6c_low
GAACATCCAAGAAAGG_T1_hash2	-0.0463276	9.19445	T1_hash2	1169	532	0.00342173	hash2	T1_ctrl	GAACATCCAAGAAAGG_T1_hash2	T	batch2	Neutrophil
GAACATCCATGATCCA_T1_hash1	3.02456	-10.8678	T1_hash1	7264	2373	0.00688326	hash1	T1_ctrl	GAACATCCATGATCCA_T1_hash1	T	batch2	Mono_Ly6c_high
GAACATCGTGAGGCTA_T1_hash5	1.28706	11.2668	T1_hash5	1451	789	0	hash5	T1_ctrl	GAACATCGTGAGGCTA_T1_hash5	T	batch2	Neutrophil
GAACATCTCGCTGATA_T1_hash1	-0.758406	9.83002	T1_hash1	2452	906	0.00367047	hash1	T1_ctrl	GAACATCTCGCTGATA_T1_hash1	T	batch2	Neutrophil
GAACATCTCTTGCATT_T1_hash4	0.772557	-8.90855	T1_hash4	5378	2482	0.0132019	hash4	T1_ctrl	GAACATCTCTTGCATT_T1_hash4	T	batch2	Mono_Ly6c_high
GAAGCAGTCCGGCACA_T1_hash1	-2.53854	6.73777	T1_hash1	2920	927	0.000342466	hash1	T1_ctrl	GAAGCAGTCCGGCACA_T1_hash1	T	batch2	Neutrophil
GAATAAGAGAATGTGT_T1_hash2	-0.223595	8.28686	T1_hash2	3525	1009	0.000283688	hash2	T1_ctrl	GAATAAGAGAATGTGT_T1_hash2	T	batch2	Neutrophil
GAATAAGCACCGAATT_T1_hash4	3.30985	-9.59119	T1_hash4	10916	3876	0.0110846	hash4	T1_ctrl	GAATAAGCACCGAATT_T1_hash4	T	batch2	Mono_Ly6c_high
GAATAAGTCCACGAAT_T1_hash5	4.1879	-4.78085	T1_hash5	13756	3999	0.0188281	hash5	T1_ctrl	GAATAAGTCCACGAAT_T1_hash5	T	batch2	cDC2
GAATGAACAGCGATCC_T1_hash4	2.70469	-8.90259	T1_hash4	10984	3002	0.01311	hash4	T1_ctrl	GAATGAACAGCGATCC_T1_hash4	T	batch2	Mono_Ly6c_high
GACACGCCAAAGCGGT_T1_hash2	2.06081	-11.5772	T1_hash2	8969	2803	0.0150518	hash2	T1_ctrl	GACACGCCAAAGCGGT_T1_hash2	T	batch2	Mono_Ly6c_high
GACACGCGTCGAAAGC_T1_hash1	-0.74067	6.9638	T1_hash1	3152	880	0.036802	hash1	T1_ctrl	GACACGCGTCGAAAGC_T1_hash1	T	batch2	Neutrophil
GACACGCGTGTGCCTG_T1_hash5	4.98818	-9.76188	T1_hash5	5998	1856	0.0226742	hash5	T1_ctrl	GACACGCGTGTGCCTG_T1_hash5	T	batch2	Mono_Ly6c_high
GACCAATCATAGGATA_T1_hash1	7.9257	0.326372	T1_hash1	13088	3430	0.0148991	hash1	T1_ctrl	GACCAATCATAGGATA_T1_hash1	T	batch2	cDC1
GACCAATGTGAGCGAT_T1_hash5	5.07602	-9.05825	T1_hash5	8476	2277	0.00778669	hash5	T1_ctrl	GACCAATGTGAGCGAT_T1_hash5	T	batch2	Mono_Ly6c_high
GACCAATTCGTCACGG_T1_hash1	2.5754	-9.76658	T1_hash1	9487	2741	0.00727311	hash1	T1_ctrl	GACCAATTCGTCACGG_T1_hash1	T	batch2	Mono_Ly6c_high
GACCTGGAGGTGACCA_T1_hash1	2.23596	-7.91563	T1_hash1	16552	3906	0.00326245	hash1	T1_ctrl	GACCTGGAGGTGACCA_T1_hash1	T	batch2	Mono_Ly6c_high
GACCTGGCACATGTGT_T1_hash2	-1.80884	9.11415	T1_hash2	1334	537	0	hash2	T1_ctrl	GACCTGGCACATGTGT_T1_hash2	T	batch2	Neutrophil
GACGCGTAGCTAGTTC_T1_hash1	-4.70257	6.78031	T1_hash1	1761	741	0	hash1	T1_ctrl	GACGCGTAGCTAGTTC_T1_hash1	T	batch2	Neutrophil
GACGCGTTCATATCGG_T1_hash3	0.921444	6.13034	T1_hash3	2362	852	0.00042337	hash3	T1_ctrl	GACGCGTTCATATCGG_T1_hash3	T	batch2	Neutrophil
GACGGCTAGACTGGGT_T1_hash5	1.8772	-10.51	T1_hash5	9542	2793	0.0163488	hash5	T1_ctrl	GACGGCTAGACTGGGT_T1_hash5	T	batch2	Mono_Ly6c_high
GACGGCTGTCAAGCGA_T1_hash3	9.54877	0.602884	T1_hash3	16719	3188	0.0243436	hash3	T1_ctrl	GACGGCTGTCAAGCGA_T1_hash3	T	batch2	cDC1
GACGGCTGTTCGCTAA_T1_hash1	1.43023	9.97477	T1_hash1	2561	745	0.000390472	hash1	T1_ctrl	GACGGCTGTTCGCTAA_T1_hash1	T	batch2	Neutrophil
GACGTGCCATTACGAC_T1_hash2	3.1457	-10.806	T1_hash2	13211	3261	0.0130951	hash2	T1_ctrl	GACGTGCCATTACGAC_T1_hash2	T	batch2	Mono_Ly6c_high
GACGTGCGTTACTGAC_T1_hash1	1.67503	-11.4823	T1_hash1	10396	3072	0.00798384	hash1	T1_ctrl	GACGTGCGTTACTGAC_T1_hash1	T	batch2	Mono_Ly6c_high
GACGTTAAGAAGAAGC_T1_hash5	4.94151	-8.47329	T1_hash5	9464	2745	0.00591716	hash5	T1_ctrl	GACGTTAAGAAGAAGC_T1_hash5	T	batch2	Mono_Ly6c_high
GACGTTAAGGAGTTGC_T1_hash2	0.277697	-10.8498	T1_hash2	8048	2737	0.0137922	hash2	T1_ctrl	GACGTTAAGGAGTTGC_T1_hash2	T	batch2	Mono_Ly6c_high
GACGTTAGTCCGAAGA_T1_hash1	0.897333	6.63141	T1_hash1	2048	820	0.00732422	hash1	T1_ctrl	GACGTTAGTCCGAAGA_T1_hash1	T	batch2	Neutrophil
GACGTTAGTCTAAAGA_T1_hash1	4.677	-8.43137	T1_hash1	12182	3473	0.00426859	hash1	T1_ctrl	GACGTTAGTCTAAAGA_T1_hash1	T	batch2	Mono_Ly6c_high
GACTAACGTAAGTGGC_T1_hash4	2.43629	-8.70408	T1_hash4	5932	2325	0.0158463	hash4	T1_ctrl	GACTAACGTAAGTGGC_T1_hash4	T	batch2	Mono_Ly6c_high
GACTAACTCAGCTTAG_T1_hash2	4.50506	-1.91688	T1_hash2	17367	4016	0.00921287	hash2	T1_ctrl	GACTAACTCAGCTTAG_T1_hash2	T	batch2	tDC
GACTAACTCCGTTGCT_T1_hash5	-0.823154	10.2966	T1_hash5	4963	1126	0.000604473	hash5	T1_ctrl	GACTAACTCCGTTGCT_T1_hash5	T	batch2	Neutrophil
GACTACACAAGTCTAC_T1_hash3	1.46102	11.1511	T1_hash3	1366	608	0.00439239	hash3	T1_ctrl	GACTACACAAGTCTAC_T1_hash3	T	batch2	Neutrophil
GACTACATCATCTGTT_T1_hash1	-1.51898	8.19194	T1_hash1	3945	1044	0.00101394	hash1	T1_ctrl	GACTACATCATCTGTT_T1_hash1	T	batch2	Neutrophil
GACTGCGGTGATAAAC_T1_hash3	4.57329	-10.3106	T1_hash3	11255	3047	0.014749	hash3	T1_ctrl	GACTGCGGTGATAAAC_T1_hash3	T	batch2	Mono_Ly6c_high
GAGCAGACACGTCTCT_T1_hash3	1.06757	11.0175	T1_hash3	2567	798	0.00038956	hash3	T1_ctrl	GAGCAGACACGTCTCT_T1_hash3	T	batch2	Neutrophil
GAGCAGAGTAATCACC_T1_hash3	-3.51829	5.44547	T1_hash3	1943	823	0.00102934	hash3	T1_ctrl	GAGCAGAGTAATCACC_T1_hash3	T	batch2	Neutrophil
GAGGTGATCGACAGCC_T1_hash2	0.937383	6.40204	T1_hash2	2303	967	0.00130265	hash2	T1_ctrl	GAGGTGATCGACAGCC_T1_hash2	T	batch2	Neutrophil
GAGTCCGGTATTCGTG_T1_hash3	-11.4758	4.64777	T1_hash3	2988	1350	0.0301205	hash3	T1_ctrl	GAGTCCGGTATTCGTG_T1_hash3	T	batch2	Mast
GAGTCCGGTGTGGCTC_T1_hash4	-11.6388	4.55374	T1_hash4	2336	1083	0.0329623	hash4	T1_ctrl	GAGTCCGGTGTGGCTC_T1_hash4	T	batch2	Mast
GATCAGTGTGGTTTCA_T1_hash3	-3.87252	6.87258	T1_hash3	2607	896	0.0023015	hash3	T1_ctrl	GATCAGTGTGGTTTCA_T1_hash3	T	batch2	Neutrophil
GATCAGTTCGCATGGC_T1_hash5	-3.98328	7.05549	T1_hash5	2065	813	0.00193705	hash5	T1_ctrl	GATCAGTTCGCATGGC_T1_hash5	T	batch2	Neutrophil
GATCAGTTCGCCTGTT_T1_hash2	0.363407	-9.61131	T1_hash2	13172	3293	0.0154115	hash2	T1_ctrl	GATCAGTTCGCCTGTT_T1_hash2	T	batch2	Neutrophil
GATCGATGTGTAATGA_T1_hash5	0.784688	-11.8489	T1_hash5	8366	2625	0.0133875	hash5	T1_ctrl	GATCGATGTGTAATGA_T1_hash5	T	batch2	Mono_Ly6c_high
GATCGCGGTAATAGCA_T1_hash1	4.7725	-8.98367	T1_hash1	3691	1814	0.0246546	hash1	T1_ctrl	GATCGCGGTAATAGCA_T1_hash1	T	batch2	Mono_Ly6c_high
GATCGCGTCGCCTGTT_T1_hash1	8.58618	0.596061	T1_hash1	11356	2806	0.0185805	hash1	T1_ctrl	GATCGCGTCGCCTGTT_T1_hash1	T	batch2	cDC1
GATCGTAAGAGACTTA_T1_hash4	3.23987	-8.02103	T1_hash4	15532	3713	0.0149369	hash4	T1_ctrl	GATCGTAAGAGACTTA_T1_hash4	T	batch2	Mono_Ly6c_high
GATCGTAGTATTACCG_T1_hash3	0.73872	-12.15	T1_hash3	10448	2928	0.0162711	hash3	T1_ctrl	GATCGTAGTATTACCG_T1_hash3	T	batch2	Mono_Ly6c_high
GATCGTAGTATTCTCT_T1_hash1	-0.405961	10.1985	T1_hash1	2190	865	0.000456621	hash1	T1_ctrl	GATCGTAGTATTCTCT_T1_hash1	T	batch2	Neutrophil
GATCGTAGTCTGATTG_T1_hash4	1.90328	-11.8532	T1_hash4	10497	3044	0.0157188	hash4	T1_ctrl	GATCGTAGTCTGATTG_T1_hash4	T	batch2	Mono_Ly6c_high
GATCTAGAGACCTAGG_T1_hash5	-2.80805	5.23328	T1_hash5	3044	1236	0.000328515	hash5	T1_ctrl	GATCTAGAGACCTAGG_T1_hash5	T	batch2	Neutrophil
GATCTAGAGGGCTCTC_T1_hash1	2.12978	-11.3525	T1_hash1	5917	1940	0.0123373	hash1	T1_ctrl	GATCTAGAGGGCTCTC_T1_hash1	T	batch2	Mono_Ly6c_high
GATCTAGTCCACGAAT_T1_hash3	-11.4981	4.86537	T1_hash3	2940	1276	0.0397959	hash3	T1_ctrl	GATCTAGTCCACGAAT_T1_hash3	T	batch2	Mast
GATGAAAAGATATACG_T1_hash2	3.21603	-6.73311	T1_hash2	13920	3571	0.0108477	hash2	T1_ctrl	GATGAAAAGATATACG_T1_hash2	T	batch2	cDC2
GATGAAATCGATCCCT_T1_hash5	1.47711	10.159	T1_hash5	2121	742	0.00424328	hash5	T1_ctrl	GATGAAATCGATCCCT_T1_hash5	T	batch2	Neutrophil
GATGAGGCACTCTGTC_T1_hash1	-0.667806	10.3445	T1_hash1	3047	883	0.000656383	hash1	T1_ctrl	GATGAGGCACTCTGTC_T1_hash1	T	batch2	Neutrophil
GATGAGGTCTAACTGG_T1_hash2	-7.63487	-2.65211	T1_hash2	9548	3328	0.0236699	hash2	T1_ctrl	GATGAGGTCTAACTGG_T1_hash2	T	batch2	pDC
GATGCTATCGCTGATA_T1_hash4	2.92455	-8.98921	T1_hash4	8898	2936	0.010227	hash4	T1_ctrl	GATGCTATCGCTGATA_T1_hash4	T	batch2	Mono_Ly6c_high
GCAATCAAGAATGTGT_T1_hash2	1.56738	-13.1841	T1_hash2	14796	3812	0.0179778	hash2	T1_ctrl	GCAATCAAGAATGTGT_T1_hash2	T	batch2	Mono_Ly6c_high
GCAATCACAACTTGAC_T1_hash4	0.923187	-9.34681	T1_hash4	9150	2777	0.0138798	hash4	T1_ctrl	GCAATCACAACTTGAC_T1_hash4	T	batch2	Mono_Ly6c_high
GCAATCACATCGATGT_T1_hash3	-2.8321	8.83309	T1_hash3	1392	654	0	hash3	T1_ctrl	GCAATCACATCGATGT_T1_hash3	T	batch2	Neutrophil
GCAATCATCTCAAACG_T1_hash4	4.53651	-9.79044	T1_hash4	4207	1783	0.0294747	hash4	T1_ctrl	GCAATCATCTCAAACG_T1_hash4	T	batch2	Mono_Ly6c_high
GCACATACAAGTAGTA_T1_hash5	-4.0502	4.92385	T1_hash5	1201	633	0.000832639	hash5	T1_ctrl	GCACATACAAGTAGTA_T1_hash5	T	batch2	Neutrophil
GCACATACAGGGTATG_T1_hash2	8.20676	0.192419	T1_hash2	11188	3363	0.0116196	hash2	T1_ctrl	GCACATACAGGGTATG_T1_hash2	T	batch2	cDC1
GCAGCCACAATAACGA_T1_hash2	-2.85326	9.04491	T1_hash2	2791	789	0	hash2	T1_ctrl	GCAGCCACAATAACGA_T1_hash2	T	batch2	Neutrophil
GCAGCCATCGGTCCGA_T1_hash2	3.73618	-6.18491	T1_hash2	16136	3543	0.00706495	hash2	T1_ctrl	GCAGCCATCGGTCCGA_T1_hash2	T	batch2	cDC2
GCAGTTACACATGTGT_T1_hash4	-7.87379	-1.82881	T1_hash4	6893	2604	0.0152328	hash4	T1_ctrl	GCAGTTACACATGTGT_T1_hash4	T	batch2	pDC
GCAGTTAGTCGTGGCT_T1_hash3	-11.7067	4.90213	T1_hash3	2826	1274	0.0350318	hash3	T1_ctrl	GCAGTTAGTCGTGGCT_T1_hash3	T	batch2	Mast
GCAGTTATCCCTTGTG_T1_hash2	1.83271	-13.2605	T1_hash2	18870	4102	0.0149974	hash2	T1_ctrl	GCAGTTATCCCTTGTG_T1_hash2	T	batch2	Mono_Ly6c_high
GCATACAGTACAGTGG_T1_hash5	-3.52216	5.13734	T1_hash5	1504	728	0.00199468	hash5	T1_ctrl	GCATACAGTACAGTGG_T1_hash5	T	batch2	Neutrophil
GCATACATCTAGAGTC_T1_hash5	1.52894	10.0048	T1_hash5	1523	651	0.00525279	hash5	T1_ctrl	GCATACATCTAGAGTC_T1_hash5	T	batch2	Neutrophil
GCATGCGAGGAGTTTA_T1_hash4	2.94177	-8.96993	T1_hash4	12481	3362	0.0137809	hash4	T1_ctrl	GCATGCGAGGAGTTTA_T1_hash4	T	batch2	Mono_Ly6c_high
GCATGTACATGCAATC_T1_hash1	-2.18749	8.93376	T1_hash1	3165	977	0.000631912	hash1	T1_ctrl	GCATGTACATGCAATC_T1_hash1	T	batch2	Neutrophil
GCATGTATCCTGTAGA_T1_hash2	4.05465	-5.26757	T1_hash2	13295	3662	0.0221888	hash2	T1_ctrl	GCATGTATCCTGTAGA_T1_hash2	T	batch2	cDC2
GCATGTATCTCTAAGG_T1_hash2	1.34802	-12.0934	T1_hash2	13437	3592	0.0157029	hash2	T1_ctrl	GCATGTATCTCTAAGG_T1_hash2	T	batch2	Mono_Ly6c_high
GCCTCTAAGTGCGTGA_T1_hash3	5.19206	-8.68512	T1_hash3	11905	3669	0.00739185	hash3	T1_ctrl	GCCTCTAAGTGCGTGA_T1_hash3	T	batch2	Mono_Ly6c_high
GCGACCACATACGCTA_T1_hash3	-7.48363	-3.59331	T1_hash3	10523	3203	0.0243277	hash3	T1_ctrl	GCGACCACATACGCTA_T1_hash3	T	batch2	pDC
GCGACCACATGCAATC_T1_hash4	-3.60195	5.74266	T1_hash4	2016	965	0.00347222	hash4	T1_ctrl	GCGACCACATGCAATC_T1_hash4	T	batch2	Neutrophil
GCGCAACAGGGTTCCC_T1_hash4	3.96626	-8.50267	T1_hash4	4587	1952	0.00675823	hash4	T1_ctrl	GCGCAACAGGGTTCCC_T1_hash4	T	batch2	Mono_Ly6c_high
GCGCAACGTCAAACTC_T1_hash2	-3.71676	7.37484	T1_hash2	2599	953	0.000384763	hash2	T1_ctrl	GCGCAACGTCAAACTC_T1_hash2	T	batch2	Neutrophil
GCGCAACGTCTAGGTT_T1_hash1	7.60849	-0.2233	T1_hash1	6300	1771	0.0131746	hash1	T1_ctrl	GCGCAACGTCTAGGTT_T1_hash1	T	batch2	cDC1
GCGCAACGTGCACCAC_T1_hash1	4.66463	-8.77153	T1_hash1	8727	2436	0.0186777	hash1	T1_ctrl	GCGCAACGTGCACCAC_T1_hash1	T	batch2	Mono_Ly6c_high
GCGCAACTCATGGTCA_T1_hash3	1.18454	11.4251	T1_hash3	1611	619	0.00124146	hash3	T1_ctrl	GCGCAACTCATGGTCA_T1_hash3	T	batch2	Neutrophil
GCGCAGTCACCATCCT_T1_hash5	-6.56965	-3.05245	T1_hash5	13484	4163	0.0266241	hash5	T1_ctrl	GCGCAGTCACCATCCT_T1_hash5	T	batch2	pDC
GCGCAGTCACTGTGTA_T1_hash2	8.64194	1.40161	T1_hash2	19831	4168	0.0149766	hash2	T1_ctrl	GCGCAGTCACTGTGTA_T1_hash2	T	batch2	cDC1
GCGCAGTTCACGATGT_T1_hash4	-0.201703	8.81822	T1_hash4	1903	719	0.000525486	hash4	T1_ctrl	GCGCAGTTCACGATGT_T1_hash4	T	batch2	Neutrophil
GCGCCAACACACCGAC_T1_hash3	8.83541	0.713285	T1_hash3	15563	3700	0.0190837	hash3	T1_ctrl	GCGCCAACACACCGAC_T1_hash3	T	batch2	cDC1
GCGCCAAGTCAGAGGT_T1_hash3	3.80402	-4.79404	T1_hash3	9954	3202	0.0160739	hash3	T1_ctrl	GCGCCAAGTCAGAGGT_T1_hash3	T	batch2	Neutrophil
GCGCGATCATCGGAAG_T1_hash5	5.14531	-8.77801	T1_hash5	8778	2439	0.0148098	hash5	T1_ctrl	GCGCGATCATCGGAAG_T1_hash5	T	batch2	Mono_Ly6c_high
GCGCGATGTTCAGTAC_T1_hash1	0.141952	8.4715	T1_hash1	1954	711	0.00255885	hash1	T1_ctrl	GCGCGATGTTCAGTAC_T1_hash1	T	batch2	Neutrophil
GCGCGATTCGCATGGC_T1_hash4	4.12988	-10.3266	T1_hash4	12803	3042	0.0165586	hash4	T1_ctrl	GCGCGATTCGCATGGC_T1_hash4	T	batch2	Mono_Ly6c_high
GCGGGTTAGACTGTAA_T1_hash5	-3.87116	6.06893	T1_hash5	1768	807	0	hash5	T1_ctrl	GCGGGTTAGACTGTAA_T1_hash5	T	batch2	Neutrophil
GCGGGTTCATCGTCGG_T1_hash4	0.980183	-10.946	T1_hash4	8795	2960	0.0140989	hash4	T1_ctrl	GCGGGTTCATCGTCGG_T1_hash4	T	batch2	Mono_Ly6c_high
GCGGGTTTCAAGGTAA_T1_hash3	-7.48707	-2.28727	T1_hash3	8101	3082	0.0260462	hash3	T1_ctrl	GCGGGTTTCAAGGTAA_T1_hash3	T	batch2	pDC
GCTCCTACACGGTAGA_T1_hash5	0.0905485	10.9626	T1_hash5	2771	692	0.000360881	hash5	T1_ctrl	GCTCCTACACGGTAGA_T1_hash5	T	batch2	Neutrophil
GCTCCTAGTTGGTGGA_T1_hash5	-2.57065	7.56453	T1_hash5	3006	949	0	hash5	T1_ctrl	GCTCCTAGTTGGTGGA_T1_hash5	T	batch2	Neutrophil
GCTCTGTAGCGTTTAC_T1_hash3	3.94934	-5.50097	T1_hash3	19665	4671	0.0126112	hash3	T1_ctrl	GCTCTGTAGCGTTTAC_T1_hash3	T	batch2	cDC2
GCTCTGTCACGGTAAG_T1_hash1	-0.0217514	6.73001	T1_hash1	1893	818	0.00158479	hash1	T1_ctrl	GCTCTGTCACGGTAAG_T1_hash1	T	batch2	Neutrophil
GCTCTGTCATCCGGGT_T1_hash2	-0.975941	9.63825	T1_hash2	3482	944	0.000574383	hash2	T1_ctrl	GCTCTGTCATCCGGGT_T1_hash2	T	batch2	Neutrophil
GCTCTGTGTAAATGTG_T1_hash1	-7.8106	-3.65113	T1_hash1	10584	3227	0.0221088	hash1	T1_ctrl	GCTCTGTGTAAATGTG_T1_hash1	T	batch2	pDC
GCTCTGTGTGGAAAGA_T1_hash2	1.82348	-9.56881	T1_hash2	2956	1544	0.0311231	hash2	T1_ctrl	GCTCTGTGTGGAAAGA_T1_hash2	T	batch2	Mono_Ly6c_high
GCTGCAGCACTTACGA_T1_hash3	3.9006	-8.3282	T1_hash3	4705	1985	0.00340064	hash3	T1_ctrl	GCTGCAGCACTTACGA_T1_hash3	T	batch2	Mono_Ly6c_high
GCTGCAGCAGGTCGTC_T1_hash2	-1.35445	10.1053	T1_hash2	1560	571	0	hash2	T1_ctrl	GCTGCAGCAGGTCGTC_T1_hash2	T	batch2	Neutrophil
GCTGCAGTCCTCGCAT_T1_hash1	3.53597	-5.73681	T1_hash1	11711	3057	0.0125523	hash1	T1_ctrl	GCTGCAGTCCTCGCAT_T1_hash1	T	batch2	cDC2
GCTGCGAAGGTGCAAC_T1_hash1	-7.48237	-3.29384	T1_hash1	12331	3758	0.0237613	hash1	T1_ctrl	GCTGCGAAGGTGCAAC_T1_hash1	T	batch2	pDC
GCTGCGAGTTACTGAC_T1_hash5	5.13187	-8.56331	T1_hash5	10262	2635	0.00925745	hash5	T1_ctrl	GCTGCGAGTTACTGAC_T1_hash5	T	batch2	Mono_Ly6c_high
GCTGCGATCTGCAGTA_T1_hash2	-3.6793	6.30964	T1_hash2	2243	991	0.00312082	hash2	T1_ctrl	GCTGCGATCTGCAGTA_T1_hash2	T	batch2	Neutrophil
GCTGCTTCACTCAGGC_T1_hash2	-0.0476088	-9.00629	T1_hash2	5188	1981	0.0131072	hash2	T1_ctrl	GCTGCTTCACTCAGGC_T1_hash2	T	batch2	Mono_Ly6c_low
GCTGCTTGTCTAGCGC_T1_hash2	-1.86547	6.07954	T1_hash2	1898	761	0.00052687	hash2	T1_ctrl	GCTGCTTGTCTAGCGC_T1_hash2	T	batch2	Neutrophil
GCTGCTTGTGTGGCTC_T1_hash3	-2.01141	5.35176	T1_hash3	2615	1235	0.00229446	hash3	T1_ctrl	GCTGCTTGTGTGGCTC_T1_hash3	T	batch2	Neutrophil
GCTGGGTAGAAGATTC_T1_hash2	-2.02812	9.14674	T1_hash2	2205	853	0.00226757	hash2	T1_ctrl	GCTGGGTAGAAGATTC_T1_hash2	T	batch2	Neutrophil
GCTGGGTGTAGCTGCC_T1_hash1	4.26078	-9.33338	T1_hash1	10359	2883	0.013901	hash1	T1_ctrl	GCTGGGTGTAGCTGCC_T1_hash1	T	batch2	Mono_Ly6c_high
GCTGGGTGTATATGAG_T1_hash4	5.30243	-9.40656	T1_hash4	9771	2553	0.00931327	hash4	T1_ctrl	GCTGGGTGTATATGAG_T1_hash4	T	batch2	Mono_Ly6c_high
GCTGGGTTCCTAAGTG_T1_hash1	2.97196	-9.21933	T1_hash1	10303	2907	0.00757061	hash1	T1_ctrl	GCTGGGTTCCTAAGTG_T1_hash1	T	batch2	Mono_Ly6c_high
GCTGGGTTCGTACGGC_T1_hash4	-1.85118	5.20396	T1_hash4	1856	978	0.00107759	hash4	T1_ctrl	GCTGGGTTCGTACGGC_T1_hash4	T	batch2	Neutrophil
GCTTCCAGTTGCGCAC_T1_hash2	-3.90889	7.44607	T1_hash2	1855	759	0	hash2	T1_ctrl	GCTTCCAGTTGCGCAC_T1_hash2	T	batch2	Neutrophil
GCTTGAACACATCCAA_T1_hash3	-1.55643	9.10798	T1_hash3	2347	765	0.00213038	hash3	T1_ctrl	GCTTGAACACATCCAA_T1_hash3	T	batch2	Neutrophil
GCTTGAAGTAATCACC_T1_hash1	1.79013	-9.61203	T1_hash1	3115	1715	0.0292135	hash1	T1_ctrl	GCTTGAAGTAATCACC_T1_hash1	T	batch2	Mono_Ly6c_high
GCTTGAAGTGGTGTAG_T1_hash2	-7.697	-3.11456	T1_hash2	10651	3539	0.0230964	hash2	T1_ctrl	GCTTGAAGTGGTGTAG_T1_hash2	T	batch2	pDC
GCTTGAATCAGAGGTG_T1_hash2	0.103731	10.8008	T1_hash2	3089	774	0	hash2	T1_ctrl	GCTTGAATCAGAGGTG_T1_hash2	T	batch2	Neutrophil
GGAAAGCCATAACCTG_T1_hash2	4.32323	-10.1582	T1_hash2	7533	2163	0.0164609	hash2	T1_ctrl	GGAAAGCCATAACCTG_T1_hash2	T	batch2	Mono_Ly6c_high
GGAAAGCGTGTGAATA_T1_hash2	4.23207	-6.56806	T1_hash2	12119	2885	0.0144401	hash2	T1_ctrl	GGAAAGCGTGTGAATA_T1_hash2	T	batch2	cDC2
GGAACTTAGTTAAGTG_T1_hash1	0.856578	5.88006	T1_hash1	2478	890	0.000403551	hash1	T1_ctrl	GGAACTTAGTTAAGTG_T1_hash1	T	batch2	Neutrophil
GGAACTTGTACGCTGC_T1_hash5	1.53201	-11.1349	T1_hash5	9206	2723	0.0131436	hash5	T1_ctrl	GGAACTTGTACGCTGC_T1_hash5	T	batch2	Mono_Ly6c_high
GGAACTTGTCCGTGAC_T1_hash2	3.31276	-6.97943	T1_hash2	16260	3945	0.0123616	hash2	T1_ctrl	GGAACTTGTCCGTGAC_T1_hash2	T	batch2	cDC2
GGAACTTGTTCCACGG_T1_hash5	-3.25562	8.82709	T1_hash5	1898	764	0.00210748	hash5	T1_ctrl	GGAACTTGTTCCACGG_T1_hash5	T	batch2	Neutrophil
GGAATAAGTCAACATC_T1_hash1	3.96534	-10.5356	T1_hash1	9468	2791	0.0103507	hash1	T1_ctrl	GGAATAAGTCAACATC_T1_hash1	T	batch2	Mono_Ly6c_high
GGACAAGAGGAATCGC_T1_hash4	4.15751	-5.75998	T1_hash4	13767	3355	0.0107503	hash4	T1_ctrl	GGACAAGAGGAATCGC_T1_hash4	T	batch2	cDC2
GGACAGAAGTGTCTCA_T1_hash2	5.03659	-9.84024	T1_hash2	7725	2154	0.0173463	hash2	T1_ctrl	GGACAGAAGTGTCTCA_T1_hash2	T	batch2	Mono_Ly6c_high
GGACAGAGTATCACCA_T1_hash3	-7.6551	-3.33449	T1_hash3	10639	3308	0.0205846	hash3	T1_ctrl	GGACAGAGTATCACCA_T1_hash3	T	batch2	pDC
GGACAGAGTTCCTCCA_T1_hash1	2.02592	-9.61127	T1_hash1	10153	2749	0.0126071	hash1	T1_ctrl	GGACAGAGTTCCTCCA_T1_hash1	T	batch2	Mono_Ly6c_high
GGACATTTCCCTCAGT_T1_hash1	3.3149	-11.448	T1_hash1	10744	2939	0.0133098	hash1	T1_ctrl	GGACATTTCCCTCAGT_T1_hash1	T	batch2	Mono_Ly6c_high
GGACATTTCTGCCCTA_T1_hash2	-2.65276	9.21341	T1_hash2	2006	735	0	hash2	T1_ctrl	GGACATTTCTGCCCTA_T1_hash2	T	batch2	Neutrophil
GGACGTCCACATCCAA_T1_hash4	-7.71477	-3.33799	T1_hash4	9946	3184	0.0227227	hash4	T1_ctrl	GGACGTCCACATCCAA_T1_hash4	T	batch2	pDC
GGACGTCTCTGGTGTA_T1_hash4	-0.675847	-9.11643	T1_hash4	6025	2352	0.00962656	hash4	T1_ctrl	GGACGTCTCTGGTGTA_T1_hash4	T	batch2	Mono_Ly6c_low
GGATGTTAGATCTGAA_T1_Negative	2.05601	-7.29402	T1_Negative	1301	844	0.0176787	Negative	T1_ctrl	GGATGTTAGATCTGAA_T1_Negative	T	batch2	Neutrophil
GGATTACAGGTTACCT_T1_hash2	3.15388	-11.6876	T1_hash2	16282	3929	0.0162756	hash2	T1_ctrl	GGATTACAGGTTACCT_T1_hash2	T	batch2	Mono_Ly6c_high
GGCAATTCAAGCGCTC_T1_hash5	-1.47603	9.73664	T1_hash5	1774	684	0.00338219	hash5	T1_ctrl	GGCAATTCAAGCGCTC_T1_hash5	T	batch2	Neutrophil
GGCAATTTCATTCACT_T1_hash1	4.20941	-6.78714	T1_hash1	18018	4190	0.016761	hash1	T1_ctrl	GGCAATTTCATTCACT_T1_hash1	T	batch2	cDC2
GGCGACTAGGTGACCA_T1_hash5	-3.91629	4.78189	T1_hash5	1811	823	0.000552181	hash5	T1_ctrl	GGCGACTAGGTGACCA_T1_hash5	T	batch2	Neutrophil
GGCGACTCACTCAGGC_T1_hash3	5.55108	-8.54167	T1_hash3	4605	1875	0.00651466	hash3	T1_ctrl	GGCGACTCACTCAGGC_T1_hash3	T	batch2	Mono_Ly6c_high
GGCGACTGTTTGGCGC_T1_hash2	0.843468	7.68719	T1_hash2	2558	755	0	hash2	T1_ctrl	GGCGACTGTTTGGCGC_T1_hash2	T	batch2	Neutrophil
GGCTCGACATGGATGG_T1_hash2	-2.90201	6.49086	T1_hash2	1624	755	0.000615764	hash2	T1_ctrl	GGCTCGACATGGATGG_T1_hash2	T	batch2	Neutrophil
GGCTCGAGTTAAGACA_T1_hash1	4.13897	-5.9024	T1_hash1	22619	4978	0.0152527	hash1	T1_ctrl	GGCTCGAGTTAAGACA_T1_hash1	T	batch2	cDC2
GGCTCGAGTTCACGGC_T1_hash2	-2.78785	8.14634	T1_hash2	2761	898	0.000362188	hash2	T1_ctrl	GGCTCGAGTTCACGGC_T1_hash2	T	batch2	Neutrophil
GGCTCGAGTTTACTCT_T1_hash1	4.13718	-5.40522	T1_hash1	19190	4258	0.0176655	hash1	T1_ctrl	GGCTCGAGTTTACTCT_T1_hash1	T	batch2	cDC2
GGCTCGATCATCATTC_T1_Negative	-1.91061	9.69059	T1_Negative	1327	672	0.00075358	Negative	T1_ctrl	GGCTCGATCATCATTC_T1_Negative	T	batch2	Neutrophil
GGCTGGTGTGAGTATA_T1_hash1	3.83757	-5.25221	T1_hash1	16732	4111	0.0085465	hash1	T1_ctrl	GGCTGGTGTGAGTATA_T1_hash1	T	batch2	cDC2
GGCTGGTTCAGTCCCT_T1_Negative	-3.45842	8.71915	T1_Negative	1068	555	0.00187266	Negative	T1_ctrl	GGCTGGTTCAGTCCCT_T1_Negative	T	batch2	Neutrophil
GGGAATGAGGCAATTA_T1_hash3	4.20148	-4.94122	T1_hash3	13780	3568	0.0150218	hash3	T1_ctrl	GGGAATGAGGCAATTA_T1_hash3	T	batch2	cDC2
GGGACCTTCCCGACTT_T1_hash2	1.19294	-7.11618	T1_hash2	1613	859	0.032858	hash2	T1_ctrl	GGGACCTTCCCGACTT_T1_hash2	T	batch2	Macrophage
GGGAGATAGATAGTCA_T1_Negative	2.00024	-11.4749	T1_Negative	4297	1846	0.00861066	Negative	T1_ctrl	GGGAGATAGATAGTCA_T1_Negative	T	batch2	Mono_Ly6c_high
GGGCATCGTATCTGCA_T1_hash1	0.852509	-8.92963	T1_hash1	2884	1771	0.0138696	hash1	T1_ctrl	GGGCATCGTATCTGCA_T1_hash1	T	batch2	Mono_Ly6c_high
GGGCATCTCAACTCTT_T1_hash2	-2.04198	9.75764	T1_hash2	1331	571	0.000751315	hash2	T1_ctrl	GGGCATCTCAACTCTT_T1_hash2	T	batch2	Neutrophil
GGGTCTGGTAAGTAGT_T1_hash3	4.8835	-10.1812	T1_hash3	14215	3514	0.00766796	hash3	T1_ctrl	GGGTCTGGTAAGTAGT_T1_hash3	T	batch2	Mono_Ly6c_high
GGGTCTGGTGTAACGG_T1_hash4	0.85408	-11.3715	T1_hash4	6998	2588	0.00757359	hash4	T1_ctrl	GGGTCTGGTGTAACGG_T1_hash4	T	batch2	Mono_Ly6c_high
GGGTTGCCATTTCAGG_T1_hash1	-12.487	3.98247	T1_hash1	14869	3834	0.0144596	hash1	T1_ctrl	GGGTTGCCATTTCAGG_T1_hash1	T	batch2	Mast
GGGTTGCGTGGTACAG_T1_hash1	1.30115	6.7926	T1_hash1	2911	879	0	hash1	T1_ctrl	GGGTTGCGTGGTACAG_T1_hash1	T	batch2	Neutrophil
GGTATTGCAATAGCAA_T1_hash5	-3.21466	8.36528	T1_hash5	2951	975	0.00711623	hash5	T1_ctrl	GGTATTGCAATAGCAA_T1_hash5	T	batch2	Neutrophil
GGTATTGTCGAATCCA_T1_hash4	4.35936	-10.1749	T1_hash4	15217	3550	0.00926595	hash4	T1_ctrl	GGTATTGTCGAATCCA_T1_hash4	T	batch2	Mono_Ly6c_high
GGTGAAGCACCAGATT_T1_hash2	-0.778224	9.68887	T1_hash2	2958	710	0.00270453	hash2	T1_ctrl	GGTGAAGCACCAGATT_T1_hash2	T	batch2	Neutrophil
GGTGAAGCATATGCTG_T1_hash1	5.23563	-8.75292	T1_hash1	7608	2381	0.00880652	hash1	T1_ctrl	GGTGAAGCATATGCTG_T1_hash1	T	batch2	Mono_Ly6c_high
GGTGCGTTCTTCAACT_T1_hash4	2.3288	-6.69666	T1_hash4	14664	3954	0.00286416	hash4	T1_ctrl	GGTGCGTTCTTCAACT_T1_hash4	T	batch2	Macrophage
GGTGTTAAGGTGATTA_T1_Negative	8.51457	0.718754	T1_Negative	11166	3227	0.0251657	Negative	T1_ctrl	GGTGTTAAGGTGATTA_T1_Negative	T	batch2	cDC1
GGTGTTACATTTGCTT_T1_hash5	0.83386	10.8186	T1_hash5	1292	542	0	hash5	T1_ctrl	GGTGTTACATTTGCTT_T1_hash5	T	batch2	Neutrophil
GGTGTTATCTAACCGA_T1_hash1	-7.546	-3.53822	T1_hash1	11999	3843	0.0243354	hash1	T1_ctrl	GGTGTTATCTAACCGA_T1_hash1	T	batch2	pDC
GTAACGTCAAAGTGCG_T1_hash5	1.46368	-9.09874	T1_hash5	4689	2047	0.0091704	hash5	T1_ctrl	GTAACGTCAAAGTGCG_T1_hash5	T	batch2	Mono_Ly6c_high
GTAACGTTCCGGCACA_T1_hash1	-0.898088	-9.71443	T1_hash1	3216	1612	0.0248756	hash1	T1_ctrl	GTAACGTTCCGGCACA_T1_hash1	T	batch2	Mono_Ly6c_low
GTAACTGAGAGTACCG_T1_Negative	3.08492	-8.73762	T1_Negative	1764	923	0.00340136	Negative	T1_ctrl	GTAACTGAGAGTACCG_T1_Negative	T	batch2	Mono_Ly6c_high
GTAACTGAGCGTGAAC_T1_hash4	4.0914	-10.7082	T1_hash4	6699	2270	0.0147783	hash4	T1_ctrl	GTAACTGAGCGTGAAC_T1_hash4	T	batch2	Mono_Ly6c_high
GTAACTGAGGTGGGTT_T1_hash3	1.07596	-12.7597	T1_hash3	11936	3422	0.0136562	hash3	T1_ctrl	GTAACTGAGGTGGGTT_T1_hash3	T	batch2	Mono_Ly6c_high
GTAACTGTCCTCAATT_T1_hash4	2.76255	-8.43708	T1_hash4	11446	3197	0.0102219	hash4	T1_ctrl	GTAACTGTCCTCAATT_T1_hash4	T	batch2	Mono_Ly6c_high
GTACGTAAGTCAATAG_T1_hash1	9.0848	1.39424	T1_hash1	23268	4674	0.022993	hash1	T1_ctrl	GTACGTAAGTCAATAG_T1_hash1	T	batch2	cDC1
GTACTCCCAAGACACG_T1_hash5	0.507821	6.60265	T1_hash5	1722	852	0	hash5	T1_ctrl	GTACTCCCAAGACACG_T1_hash5	T	batch2	Neutrophil
GTACTTTGTACCGCTG_T1_hash2	-3.30848	8.09876	T1_hash2	3168	946	0	hash2	T1_ctrl	GTACTTTGTACCGCTG_T1_hash2	T	batch2	Neutrophil
GTAGGCCGTATTAGCC_T1_hash2	1.32666	-9.94374	T1_hash2	7854	2444	0.0115865	hash2	T1_ctrl	GTAGGCCGTATTAGCC_T1_hash2	T	batch2	Mono_Ly6c_high
GTAGGCCTCGTCCAGG_T1_hash2	-1.55779	7.98947	T1_hash2	1974	745	0.00658561	hash2	T1_ctrl	GTAGGCCTCGTCCAGG_T1_hash2	T	batch2	Neutrophil
GTAGTCATCGTTGCCT_T1_hash5	8.53284	0.65252	T1_hash5	8656	2702	0.0281885	hash5	T1_ctrl	GTAGTCATCGTTGCCT_T1_hash5	T	batch2	cDC1
GTATCTTAGAACTGTA_T1_hash5	4.37412	-9.29776	T1_hash5	12406	3341	0.00943092	hash5	T1_ctrl	GTATCTTAGAACTGTA_T1_hash5	T	batch2	Mono_Ly6c_high
GTATCTTAGATGCCTT_T1_hash4	4.24482	-6.53908	T1_hash4	20591	4649	0.0192803	hash4	T1_ctrl	GTATCTTAGATGCCTT_T1_hash4	T	batch2	cDC2
GTATCTTAGCGTAGTG_T1_hash5	-0.38752	-9.51043	T1_hash5	4479	1938	0.0167448	hash5	T1_ctrl	GTATCTTAGCGTAGTG_T1_hash5	T	batch2	Mono_Ly6c_low
GTATCTTTCCTTGCCA_T1_hash2	-7.73856	-2.98312	T1_hash2	10275	3404	0.0145012	hash2	T1_ctrl	GTATCTTTCCTTGCCA_T1_hash2	T	batch2	pDC
GTATCTTTCTTAGAGC_T1_hash2	-2.70101	7.26672	T1_hash2	2962	1049	0.00202566	hash2	T1_ctrl	GTATCTTTCTTAGAGC_T1_hash2	T	batch2	Neutrophil
GTATTCTAGGGTTCCC_T1_hash1	4.40011	-7.11566	T1_hash1	12690	3215	0.0191489	hash1	T1_ctrl	GTATTCTAGGGTTCCC_T1_hash1	T	batch2	cDC2
GTATTCTAGTGACTCT_T1_hash1	3.99356	-9.11163	T1_hash1	11224	3240	0.0051675	hash1	T1_ctrl	GTATTCTAGTGACTCT_T1_hash1	T	batch2	Mono_Ly6c_high
GTATTCTGTCTTGTCC_T1_hash2	-3.8928	7.95154	T1_hash2	1568	705	0.000637755	hash2	T1_ctrl	GTATTCTGTCTTGTCC_T1_hash2	T	batch2	Neutrophil
GTCAAGTAGGTGCTTT_T1_hash5	4.19866	-6.43302	T1_hash5	20970	4481	0.0151645	hash5	T1_ctrl	GTCAAGTAGGTGCTTT_T1_hash5	T	batch2	cDC2
GTCAAGTCAACTGGCC_T1_hash1	-0.201911	-10.2021	T1_hash1	5794	2202	0.0167415	hash1	T1_ctrl	GTCAAGTCAACTGGCC_T1_hash1	T	batch2	Mono_Ly6c_high
GTCAAGTCAATGGAGC_T1_hash2	1.57362	-12.6441	T1_hash2	11618	3238	0.0145464	hash2	T1_ctrl	GTCAAGTCAATGGAGC_T1_hash2	T	batch2	Mono_Ly6c_high
GTCAAGTCAGCGTTCG_T1_hash5	0.917764	9.08027	T1_hash5	1767	607	0.00339559	hash5	T1_ctrl	GTCAAGTCAGCGTTCG_T1_hash5	T	batch2	Neutrophil
GTCAAGTGTCTAGGTT_T1_hash5	-0.572525	8.22255	T1_hash5	2624	775	0	hash5	T1_ctrl	GTCAAGTGTCTAGGTT_T1_hash5	T	batch2	Neutrophil
GTCACAAAGATCGATA_T1_hash1	-1.24717	8.84663	T1_hash1	2496	948	0.00560897	hash1	T1_ctrl	GTCACAAAGATCGATA_T1_hash1	T	batch2	Neutrophil
GTCACAACAGCCAATT_T1_hash5	-1.01526	9.77883	T1_hash5	2968	775	0.00505391	hash5	T1_ctrl	GTCACAACAGCCAATT_T1_hash5	T	batch2	Neutrophil
GTCACGGCAAGCCTAT_T1_hash5	1.06923	10.8373	T1_hash5	3165	736	0.000315956	hash5	T1_ctrl	GTCACGGCAAGCCTAT_T1_hash5	T	batch2	Neutrophil
GTCATTTGTTTAGCTG_T1_hash2	4.88633	-8.51802	T1_hash2	10551	2828	0.0112786	hash2	T1_ctrl	GTCATTTGTTTAGCTG_T1_hash2	T	batch2	Mono_Ly6c_high
GTCCTCAAGGATGGAA_T1_hash2	0.743397	6.54936	T1_hash2	1669	722	0.00119832	hash2	T1_ctrl	GTCCTCAAGGATGGAA_T1_hash2	T	batch2	Neutrophil
GTCCTCACAGTCGATT_T1_hash4	2.97517	-9.6598	T1_hash4	8921	2580	0.010649	hash4	T1_ctrl	GTCCTCACAGTCGATT_T1_hash4	T	batch2	Mono_Ly6c_high
GTCCTCACATGTCGAT_T1_hash4	1.60891	9.46866	T1_hash4	1823	821	0.0082282	hash4	T1_ctrl	GTCCTCACATGTCGAT_T1_hash4	T	batch2	Neutrophil
GTCCTCAGTAATAGCA_T1_hash2	-1.68931	10.3223	T1_hash2	1653	659	0	hash2	T1_ctrl	GTCCTCAGTAATAGCA_T1_hash2	T	batch2	Neutrophil
GTCCTCAGTTAAGAAC_T1_hash5	-0.208472	8.90114	T1_hash5	2859	887	0.00174886	hash5	T1_ctrl	GTCCTCAGTTAAGAAC_T1_hash5	T	batch2	Neutrophil
GTCCTCATCCCGACTT_T1_hash1	0.666189	6.55041	T1_hash1	2665	1211	0.0011257	hash1	T1_ctrl	GTCCTCATCCCGACTT_T1_hash1	T	batch2	Neutrophil
GTCGGGTCAATGTAAG_T1_hash3	0.518015	-11.4044	T1_hash3	10509	3137	0.0167475	hash3	T1_ctrl	GTCGGGTCAATGTAAG_T1_hash3	T	batch2	Mono_Ly6c_high
GTCGGGTGTATAGGTA_T1_hash3	1.0488	-12.7389	T1_hash3	10893	3323	0.0136785	hash3	T1_ctrl	GTCGGGTGTATAGGTA_T1_hash3	T	batch2	Mono_Ly6c_high
GTCGGGTGTCCCTACT_T1_hash5	9.19482	0.90029	T1_hash5	18817	4013	0.0175373	hash5	T1_ctrl	GTCGGGTGTCCCTACT_T1_hash5	T	batch2	cDC1
GTCGTAACACACGCTG_T1_hash5	-0.0215299	7.22458	T1_hash5	1393	739	0	hash5	T1_ctrl	GTCGTAACACACGCTG_T1_hash5	T	batch2	Neutrophil
GTCGTAACACGAAAGC_T1_hash1	1.81044	-12.3739	T1_hash1	11548	3240	0.0152407	hash1	T1_ctrl	GTCGTAACACGAAAGC_T1_hash1	T	batch2	Mono_Ly6c_high
GTCGTAATCGCACTCT_T1_hash1	2.15191	-7.93605	T1_hash1	12804	3566	0.00593565	hash1	T1_ctrl	GTCGTAATCGCACTCT_T1_hash1	T	batch2	Mono_Ly6c_high
GTCTCGTCACCGAATT_T1_hash5	3.26234	-6.6316	T1_hash5	15628	3585	0.0169567	hash5	T1_ctrl	GTCTCGTCACCGAATT_T1_hash5	T	batch2	cDC2
GTCTTCGAGCGTTGCC_T1_hash2	1.23479	-11.9142	T1_hash2	6515	2088	0.0205679	hash2	T1_ctrl	GTCTTCGAGCGTTGCC_T1_hash2	T	batch2	Mono_Ly6c_high
GTGAAGGCACATGGGA_T1_hash2	3.49571	-6.25081	T1_hash2	5931	2493	0.0165234	hash2	T1_ctrl	GTGAAGGCACATGGGA_T1_hash2	T	batch2	cDC2
GTGCAGCAGCTAACTC_T1_hash5	-7.21954	-2.20809	T1_hash5	6284	2958	0.0401018	hash5	T1_ctrl	GTGCAGCAGCTAACTC_T1_hash5	T	batch2	pDC
GTGCAGCAGTGGACGT_T1_hash5	-3.97811	4.92802	T1_hash5	2038	1017	0.000490677	hash5	T1_ctrl	GTGCAGCAGTGGACGT_T1_hash5	T	batch2	Neutrophil
GTGCGGTAGAAACCAT_T1_hash1	4.11954	-5.51717	T1_hash1	11141	3080	0.0146306	hash1	T1_ctrl	GTGCGGTAGAAACCAT_T1_hash1	T	batch2	cDC2
GTGCTTCGTGTGGTTT_T1_hash1	3.69285	-6.2884	T1_hash1	13720	3674	0.0143586	hash1	T1_ctrl	GTGCTTCGTGTGGTTT_T1_hash1	T	batch2	cDC2
GTGGGTCGTTTGGGCC_T1_hash1	4.27334	-8.47381	T1_hash1	8065	2606	0.00756355	hash1	T1_ctrl	GTGGGTCGTTTGGGCC_T1_hash1	T	batch2	Mono_Ly6c_high
GTGGGTCTCGCCAGCA_T1_hash1	-0.00524184	-10.5611	T1_hash1	6751	2244	0.016442	hash1	T1_ctrl	GTGGGTCTCGCCAGCA_T1_hash1	T	batch2	Mono_Ly6c_high
GTGGGTCTCGCTAGCG_T1_hash1	-11.6368	5.06823	T1_hash1	1246	663	0.0433387	hash1	T1_ctrl	GTGGGTCTCGCTAGCG_T1_hash1	T	batch2	Mast
GTGTGCGGTGATAAAC_T1_hash1	-2.0283	8.95926	T1_hash1	2475	923	0.000808081	hash1	T1_ctrl	GTGTGCGGTGATAAAC_T1_hash1	T	batch2	Neutrophil
GTGTGCGTCAACGGCC_T1_hash2	0.402661	8.5911	T1_hash2	1744	632	0.00401376	hash2	T1_ctrl	GTGTGCGTCAACGGCC_T1_hash2	T	batch2	Neutrophil
GTGTTAGCAGACGTAG_T1_hash1	3.44928	-5.93939	T1_hash1	8904	2986	0.0153863	hash1	T1_ctrl	GTGTTAGCAGACGTAG_T1_hash1	T	batch2	cDC2
GTGTTAGGTCAACATC_T1_hash2	4.54639	-10.3657	T1_hash2	10711	2996	0.0154047	hash2	T1_ctrl	GTGTTAGGTCAACATC_T1_hash2	T	batch2	Mono_Ly6c_high
GTGTTAGGTTAAGATG_T1_hash3	1.3765	11.1841	T1_hash3	2025	859	0.000493827	hash3	T1_ctrl	GTGTTAGGTTAAGATG_T1_hash3	T	batch2	Neutrophil
GTTAAGCCATCTGGTA_T1_hash1	2.1743	-8.46415	T1_hash1	8968	2787	0.00970116	hash1	T1_ctrl	GTTAAGCCATCTGGTA_T1_hash1	T	batch2	Mono_Ly6c_high
GTTAAGCTCAGTCAGT_T1_hash4	1.62931	-13.1944	T1_hash4	12657	3340	0.0216481	hash4	T1_ctrl	GTTAAGCTCAGTCAGT_T1_hash4	T	batch2	Mono_Ly6c_high
GTTAAGCTCATCGCTC_T1_hash1	4.71862	-9.89715	T1_hash1	12889	3016	0.0154395	hash1	T1_ctrl	GTTAAGCTCATCGCTC_T1_hash1	T	batch2	Mono_Ly6c_high
GTTAAGCTCATGTGGT_T1_hash5	-3.65097	7.1987	T1_hash5	3140	1077	0	hash5	T1_ctrl	GTTAAGCTCATGTGGT_T1_hash5	T	batch2	Neutrophil
GTTCATTAGAGTACAT_T1_hash1	-1.00221	10.4629	T1_hash1	1913	665	0.00104548	hash1	T1_ctrl	GTTCATTAGAGTACAT_T1_hash1	T	batch2	Neutrophil
GTTCATTCACGGCCAT_T1_hash1	3.09898	-8.61795	T1_hash1	9694	2553	0.0160924	hash1	T1_ctrl	GTTCATTCACGGCCAT_T1_hash1	T	batch2	Mono_Ly6c_high
GTTCATTGTAAACGCG_T1_hash3	3.64111	-6.15006	T1_hash3	10658	3224	0.0157628	hash3	T1_ctrl	GTTCATTGTAAACGCG_T1_hash3	T	batch2	cDC2
GTTCGGGCAACACGCC_T1_hash2	3.3369	-9.36962	T1_hash2	10411	2808	0.00835655	hash2	T1_ctrl	GTTCGGGCAACACGCC_T1_hash2	T	batch2	Mono_Ly6c_high
GTTCTCGCACACTGCG_T1_hash1	0.176063	8.4151	T1_hash1	2554	775	0.000783085	hash1	T1_ctrl	GTTCTCGCACACTGCG_T1_hash1	T	batch2	Neutrophil
GTTCTCGGTACTCAAC_T1_hash1	1.79484	7.49387	T1_hash1	2900	911	0.000689655	hash1	T1_ctrl	GTTCTCGGTACTCAAC_T1_hash1	T	batch2	Neutrophil
GTTCTCGTCGCCATAA_T1_hash5	-3.40222	7.31696	T1_hash5	2462	898	0.0016247	hash5	T1_ctrl	GTTCTCGTCGCCATAA_T1_hash5	T	batch2	Neutrophil
GTTTCTATCCGATATG_T1_hash3	-4.21587	6.95772	T1_hash3	2269	921	0.00220361	hash3	T1_ctrl	GTTTCTATCCGATATG_T1_hash3	T	batch2	Neutrophil
GTTTCTATCGGTTCGG_T1_hash2	-3.07152	8.29852	T1_hash2	2507	897	0.00279218	hash2	T1_ctrl	GTTTCTATCGGTTCGG_T1_hash2	T	batch2	Neutrophil
TAAACCGAGAGAACAG_T1_hash5	2.70988	-11.5367	T1_hash5	12017	3282	0.0121495	hash5	T1_ctrl	TAAACCGAGAGAACAG_T1_hash5	T	batch2	Mono_Ly6c_high
TAAACCGGTAGGGTAC_T1_hash2	1.44859	-12.58	T1_hash2	13179	3677	0.0125199	hash2	T1_ctrl	TAAACCGGTAGGGTAC_T1_hash2	T	batch2	Mono_Ly6c_high
TAAGAGAAGGACCACA_T1_hash2	-2.27053	8.02651	T1_hash2	3062	974	0.000979752	hash2	T1_ctrl	TAAGAGAAGGACCACA_T1_hash2	T	batch2	Neutrophil
TAAGAGATCGCCTGTT_T1_hash1	1.56083	-13.1429	T1_hash1	16488	4089	0.0158903	hash1	T1_ctrl	TAAGAGATCGCCTGTT_T1_hash1	T	batch2	Mono_Ly6c_high
TAAGCGTAGCTAGCCC_T1_hash5	1.22735	-12.2668	T1_hash5	9241	3211	0.0195866	hash5	T1_ctrl	TAAGCGTAGCTAGCCC_T1_hash5	T	batch2	Mono_Ly6c_high
TAAGCGTAGGAGTTTA_T1_hash1	4.9699	-9.59436	T1_hash1	7288	1820	0.0160538	hash1	T1_ctrl	TAAGCGTAGGAGTTTA_T1_hash1	T	batch2	Mono_Ly6c_high
TAAGCGTGTCAAAGAT_T1_hash2	-1.91654	8.36549	T1_hash2	3072	989	0.00292969	hash2	T1_ctrl	TAAGCGTGTCAAAGAT_T1_hash2	T	batch2	Neutrophil
TAAGCGTGTTTACTCT_T1_hash2	0.808508	-10.3291	T1_hash2	10450	3074	0.0110048	hash2	T1_ctrl	TAAGCGTGTTTACTCT_T1_hash2	T	batch2	Mono_Ly6c_high
TAAGCGTTCGCATGAT_T1_hash1	3.60381	-6.15821	T1_hash1	14961	3687	0.0155738	hash1	T1_ctrl	TAAGCGTTCGCATGAT_T1_hash1	T	batch2	cDC2
TAAGCGTTCGTACGGC_T1_hash4	-1.32025	9.58755	T1_hash4	2261	753	0.000884564	hash4	T1_ctrl	TAAGCGTTCGTACGGC_T1_hash4	T	batch2	Neutrophil
TAAGTGCAGGGATCTG_T1_hash3	9.16591	0.340126	T1_hash3	9743	2959	0.0244278	hash3	T1_ctrl	TAAGTGCAGGGATCTG_T1_hash3	T	batch2	cDC1
TAAGTGCCATCGTCGG_T1_hash1	-0.834568	9.36009	T1_hash1	1728	591	0.00289352	hash1	T1_ctrl	TAAGTGCCATCGTCGG_T1_hash1	T	batch2	Neutrophil
TAAGTGCTCTATCGCC_T1_hash2	-3.26907	8.28763	T1_hash2	2520	940	0	hash2	T1_ctrl	TAAGTGCTCTATCGCC_T1_hash2	T	batch2	Neutrophil
TACAGTGTCCAGGGCT_T1_hash5	3.87116	-5.97697	T1_hash5	18846	4789	0.0195267	hash5	T1_ctrl	TACAGTGTCCAGGGCT_T1_hash5	T	batch2	cDC2
TACCTTAGTTCCGGCA_T1_hash2	3.50173	-8.87746	T1_hash2	9486	2827	0.0100148	hash2	T1_ctrl	TACCTTAGTTCCGGCA_T1_hash2	T	batch2	Mono_Ly6c_high
TACCTTATCATCTGTT_T1_hash5	-1.98476	8.74383	T1_hash5	2213	771	0.0018075	hash5	T1_ctrl	TACCTTATCATCTGTT_T1_hash5	T	batch2	Neutrophil
TACCTTATCCTAAGTG_T1_hash4	1.77422	-10.7325	T1_hash4	10830	3184	0.0133887	hash4	T1_ctrl	TACCTTATCCTAAGTG_T1_hash4	T	batch2	Mono_Ly6c_high
TACGGATAGTCGTTTG_T1_hash3	0.794763	10.0202	T1_hash3	1680	714	0.00238095	hash3	T1_ctrl	TACGGATAGTCGTTTG_T1_hash3	T	batch2	Neutrophil
TACGGATCACGTAAGG_T1_hash5	-1.0446	6.9697	T1_hash5	1726	683	0.0150637	hash5	T1_ctrl	TACGGATCACGTAAGG_T1_hash5	T	batch2	Neutrophil
TACGGATCACTAGTAC_T1_hash2	0.926328	-12.694	T1_hash2	15953	4204	0.0149815	hash2	T1_ctrl	TACGGATCACTAGTAC_T1_hash2	T	batch2	Mono_Ly6c_high
TACGGGCCATGGAATA_T1_hash1	4.04591	-9.18469	T1_hash1	5542	2318	0.024179	hash1	T1_ctrl	TACGGGCCATGGAATA_T1_hash1	T	batch2	Mono_Ly6c_high
TACGGTACAATGAAAC_T1_hash2	-2.84059	6.53849	T1_hash2	2712	1024	0.00368732	hash2	T1_ctrl	TACGGTACAATGAAAC_T1_hash2	T	batch2	Neutrophil
TACGGTACACCCATTC_T1_hash3	4.5446	-1.71046	T1_hash3	15512	2906	0.0112816	hash3	T1_ctrl	TACGGTACACCCATTC_T1_hash3	T	batch2	tDC
TACGGTAGTATAGGGC_T1_hash5	2.06382	-11.3758	T1_hash5	7389	2643	0.0128569	hash5	T1_ctrl	TACGGTAGTATAGGGC_T1_hash5	T	batch2	Mono_Ly6c_high
TACTCATGTCTCCCTA_T1_hash1	4.37319	-10.3931	T1_hash1	8736	2532	0.016598	hash1	T1_ctrl	TACTCATGTCTCCCTA_T1_hash1	T	batch2	Mono_Ly6c_high
TACTCATGTGGCCCTA_T1_hash1	-2.50493	8.43375	T1_hash1	2668	780	0	hash1	T1_ctrl	TACTCATGTGGCCCTA_T1_hash1	T	batch2	Neutrophil
TACTCGCGTATAGGGC_T1_hash5	-1.78545	9.96438	T1_hash5	2207	637	0	hash5	T1_ctrl	TACTCGCGTATAGGGC_T1_hash5	T	batch2	Neutrophil
TACTCGCTCACATACG_T1_hash1	2.77718	-10.3157	T1_hash1	13277	3439	0.0137079	hash1	T1_ctrl	TACTCGCTCACATACG_T1_hash1	T	batch2	Mono_Ly6c_high
TACTCGCTCCGTCAAA_T1_hash3	0.36393	8.16495	T1_hash3	2716	787	0.000368189	hash3	T1_ctrl	TACTCGCTCCGTCAAA_T1_hash3	T	batch2	Neutrophil
TACTTGTAGATGTGTA_T1_hash1	4.86527	-8.71128	T1_hash1	13063	3283	0.0132435	hash1	T1_ctrl	TACTTGTAGATGTGTA_T1_hash1	T	batch2	Mono_Ly6c_high
TACTTGTAGTCCAGGA_T1_hash3	-4.02143	7.54282	T1_hash3	2500	1025	0.0028	hash3	T1_ctrl	TACTTGTAGTCCAGGA_T1_hash3	T	batch2	Neutrophil
TACTTGTTCGTGACAT_T1_hash2	4.30355	-9.94599	T1_hash2	4748	1446	0.0267481	hash2	T1_ctrl	TACTTGTTCGTGACAT_T1_hash2	T	batch2	Mono_Ly6c_high
TAGACCAGTACCGGCT_T1_hash5	2.7386	-10.1622	T1_hash5	15478	3359	0.0180256	hash5	T1_ctrl	TAGACCAGTACCGGCT_T1_hash5	T	batch2	Mono_Ly6c_high
TAGAGCTCAATCACAC_T1_hash1	1.3447	-12.7051	T1_hash1	11075	2992	0.0126411	hash1	T1_ctrl	TAGAGCTCAATCACAC_T1_hash1	T	batch2	Mono_Ly6c_high
TAGAGCTGTATTCTCT_T1_hash1	-4.22611	5.06256	T1_hash1	1339	660	0	hash1	T1_ctrl	TAGAGCTGTATTCTCT_T1_hash1	T	batch2	Neutrophil
TAGGCATAGACTGGGT_T1_hash1	1.84394	7.76658	T1_hash1	1365	602	0	hash1	T1_ctrl	TAGGCATAGACTGGGT_T1_hash1	T	batch2	Neutrophil
TAGGCATGTAAATGTG_T1_hash5	1.94924	-11.5921	T1_hash5	12213	3469	0.0167035	hash5	T1_ctrl	TAGGCATGTAAATGTG_T1_hash5	T	batch2	Mono_Ly6c_high
TAGGCATTCTCGAGTA_T1_hash5	-7.51435	-1.83973	T1_hash5	9854	3251	0.0260808	hash5	T1_ctrl	TAGGCATTCTCGAGTA_T1_hash5	T	batch2	pDC
TAGTGGTCAAGCCATT_T1_hash4	-1.83334	6.29057	T1_hash4	2011	984	0.00596718	hash4	T1_ctrl	TAGTGGTCAAGCCATT_T1_hash4	T	batch2	Neutrophil
TAGTGGTCACAGGTTT_T1_hash5	-3.66822	8.46369	T1_hash5	2223	733	0.00179937	hash5	T1_ctrl	TAGTGGTCACAGGTTT_T1_hash5	T	batch2	Neutrophil
TAGTGGTCAGCTCCGA_T1_hash5	0.19677	10.4815	T1_hash5	3059	715	0.00196143	hash5	T1_ctrl	TAGTGGTCAGCTCCGA_T1_hash5	T	batch2	Neutrophil
TAGTGGTCAGGGTATG_T1_hash1	4.49306	-9.34801	T1_hash1	10136	2937	0.007794	hash1	T1_ctrl	TAGTGGTCAGGGTATG_T1_hash1	T	batch2	Mono_Ly6c_high
TAGTGGTGTAGGCATG_T1_hash3	1.21877	11.2328	T1_hash3	2065	872	0.00193705	hash3	T1_ctrl	TAGTGGTGTAGGCATG_T1_hash3	T	batch2	Neutrophil
TAGTTGGTCCACTCCA_T1_hash5	-7.35155	-2.97985	T1_hash5	15520	4327	0.0244201	hash5	T1_ctrl	TAGTTGGTCCACTCCA_T1_hash5	T	batch2	pDC
TAGTTGGTCGCACTCT_T1_hash1	4.75833	-9.74678	T1_hash1	12329	3028	0.0146808	hash1	T1_ctrl	TAGTTGGTCGCACTCT_T1_hash1	T	batch2	Mono_Ly6c_high
TATCAGGTCTAACTTC_T1_hash1	4.72696	-8.81683	T1_hash1	13283	3665	0.0105398	hash1	T1_ctrl	TATCAGGTCTAACTTC_T1_hash1	T	batch2	Mono_Ly6c_high
TATCTCAGTCTAGTCA_T1_hash5	0.478468	-11.5416	T1_hash5	11615	3337	0.0124839	hash5	T1_ctrl	TATCTCAGTCTAGTCA_T1_hash5	T	batch2	Mono_Ly6c_high
TATCTCATCATCGCTC_T1_hash4	-11.8455	3.78739	T1_hash4	3030	1383	0.0125413	hash4	T1_ctrl	TATCTCATCATCGCTC_T1_hash4	T	batch2	Mast
TATCTCATCCGCAAGC_T1_hash5	-11.4473	4.61218	T1_hash5	1655	807	0.0277946	hash5	T1_ctrl	TATCTCATCCGCAAGC_T1_hash5	T	batch2	Mast
TATGCCCCAGATGGCA_T1_hash5	-1.27048	9.59795	T1_hash5	1129	501	0	hash5	T1_ctrl	TATGCCCCAGATGGCA_T1_hash5	T	batch2	Neutrophil
TATTACCAGAGCTTCT_T1_hash3	-7.88427	-2.49336	T1_hash3	9712	3083	0.023682	hash3	T1_ctrl	TATTACCAGAGCTTCT_T1_hash3	T	batch2	pDC
TATTACCAGGCTCTTA_T1_hash5	-4.16171	7.02119	T1_hash5	2160	885	0	hash5	T1_ctrl	TATTACCAGGCTCTTA_T1_hash5	T	batch2	Neutrophil
TATTACCTCCCATTAT_T1_hash1	0.918175	-10.9168	T1_hash1	6533	2165	0.0120925	hash1	T1_ctrl	TATTACCTCCCATTAT_T1_hash1	T	batch2	Mono_Ly6c_high
TCAACGAAGACCACGA_T1_hash1	3.93485	-8.80525	T1_hash1	13127	3396	0.0126457	hash1	T1_ctrl	TCAACGAAGACCACGA_T1_hash1	T	batch2	Mono_Ly6c_high
TCAACGAAGATCCTGT_T1_hash4	4.23238	-4.97276	T1_hash4	11260	3607	0.0129663	hash4	T1_ctrl	TCAACGAAGATCCTGT_T1_hash4	T	batch2	cDC2
TCAACGAAGGTTACCT_T1_hash2	5.23636	-8.93066	T1_hash2	5164	1922	0.00619675	hash2	T1_ctrl	TCAACGAAGGTTACCT_T1_hash2	T	batch2	Mono_Ly6c_high
TCAACGAAGTGTCCCG_T1_hash2	-4.48877	6.50133	T1_hash2	1154	615	0	hash2	T1_ctrl	TCAACGAAGTGTCCCG_T1_hash2	T	batch2	Neutrophil
TCAATCTAGCCAACAG_T1_hash1	-3.06185	5.51602	T1_hash1	1779	922	0	hash1	T1_ctrl	TCAATCTAGCCAACAG_T1_hash1	T	batch2	Neutrophil
TCAATCTCAATGGACG_T1_hash1	-1.25073	9.638	T1_hash1	2333	758	0	hash1	T1_ctrl	TCAATCTCAATGGACG_T1_hash1	T	batch2	Neutrophil
TCAATCTGTATTCGTG_T1_hash2	3.66846	-5.80487	T1_hash2	11958	3767	0.0316106	hash2	T1_ctrl	TCAATCTGTATTCGTG_T1_hash2	T	batch2	cDC2
TCAATCTTCCATTCTA_T1_hash5	8.88282	1.63121	T1_hash5	19891	4550	0.0303655	hash5	T1_ctrl	TCAATCTTCCATTCTA_T1_hash5	T	batch2	cDC1
TCAATCTTCTAGAGTC_T1_hash5	2.28792	-12.6889	T1_hash5	10460	2944	0.0295411	hash5	T1_ctrl	TCAATCTTCTAGAGTC_T1_hash5	T	batch2	Mono_Ly6c_high
TCACAAGCATAACCTG_T1_hash2	8.98498	0.99174	T1_hash2	19764	4289	0.0177596	hash2	T1_ctrl	TCACAAGCATAACCTG_T1_hash2	T	batch2	cDC1
TCACAAGCATTCCTGC_T1_hash5	-2.85422	8.23286	T1_hash5	4129	1122	0.000484379	hash5	T1_ctrl	TCACAAGCATTCCTGC_T1_hash5	T	batch2	Neutrophil
TCACAAGGTAGAAAGG_T1_hash5	-1.66041	9.54153	T1_hash5	2767	896	0.00144561	hash5	T1_ctrl	TCACAAGGTAGAAAGG_T1_hash5	T	batch2	Neutrophil
TCACGAACACAACGCC_T1_hash1	-3.09093	5.58671	T1_hash1	1918	883	0.000521376	hash1	T1_ctrl	TCACGAACACAACGCC_T1_hash1	T	batch2	Neutrophil
TCACGAAGTGATAAAC_T1_hash2	4.04272	-10.2361	T1_hash2	5987	2308	0.0128612	hash2	T1_ctrl	TCACGAAGTGATAAAC_T1_hash2	T	batch2	Mono_Ly6c_high
TCACGAAGTTGTGGCC_T1_hash1	3.2359	-4.86876	T1_hash1	19290	4371	0.0148782	hash1	T1_ctrl	TCACGAAGTTGTGGCC_T1_hash1	T	batch2	cDC2
TCAGATGCACGAAAGC_T1_hash5	-3.77849	4.86744	T1_hash5	1146	645	0.0008726	hash5	T1_ctrl	TCAGATGCACGAAAGC_T1_hash5	T	batch2	Neutrophil
TCAGATGTCAAAGTAG_T1_hash3	-11.4895	4.51082	T1_hash3	2731	1172	0.0292933	hash3	T1_ctrl	TCAGATGTCAAAGTAG_T1_hash3	T	batch2	Mast
TCAGCAAGTGAGGGAG_T1_hash1	5.04952	-8.87392	T1_hash1	7226	1909	0.0105176	hash1	T1_ctrl	TCAGCAAGTGAGGGAG_T1_hash1	T	batch2	Mono_Ly6c_high
TCAGCTCAGACAATAC_T1_hash1	-3.22792	5.70752	T1_hash1	2399	1031	0.000833681	hash1	T1_ctrl	TCAGCTCAGACAATAC_T1_hash1	T	batch2	Neutrophil
TCAGCTCGTACCGCTG_T1_hash5	0.520195	-11.6393	T1_hash5	11856	3319	0.015857	hash5	T1_ctrl	TCAGCTCGTACCGCTG_T1_hash5	T	batch2	Mono_Ly6c_high
TCAGCTCGTCAGGACA_T1_hash5	-0.115849	9.70033	T1_hash5	3004	818	0.00499334	hash5	T1_ctrl	TCAGCTCGTCAGGACA_T1_hash5	T	batch2	Neutrophil
TCAGCTCTCCTCATTA_T1_hash4	-1.49003	9.49625	T1_hash4	1422	537	0	hash4	T1_ctrl	TCAGCTCTCCTCATTA_T1_hash4	T	batch2	Neutrophil
TCAGCTCTCGTTGCCT_T1_hash1	1.69977	-9.64745	T1_hash1	7776	3198	0.0294496	hash1	T1_ctrl	TCAGCTCTCGTTGCCT_T1_hash1	T	batch2	Mono_Ly6c_high
TCAGGATAGGCTAGGT_T1_hash5	-4.207	7.22017	T1_hash5	3644	1175	0.000823271	hash5	T1_ctrl	TCAGGATAGGCTAGGT_T1_hash5	T	batch2	Neutrophil
TCAGGATCATCATCCC_T1_hash1	2.99659	-8.32012	T1_hash1	5660	2483	0.0194346	hash1	T1_ctrl	TCAGGATCATCATCCC_T1_hash1	T	batch2	Mono_Ly6c_high
TCAGGTACATGCTAGT_T1_hash3	0.113301	10.4613	T1_hash3	3101	801	0.00161238	hash3	T1_ctrl	TCAGGTACATGCTAGT_T1_hash3	T	batch2	Neutrophil
TCAGGTAGTCCGTGAC_T1_hash5	8.96351	1.60533	T1_hash5	19117	4129	0.0221792	hash5	T1_ctrl	TCAGGTAGTCCGTGAC_T1_hash5	T	batch2	cDC1
TCAGGTATCAAGGTAA_T1_hash5	8.6591	1.39994	T1_hash5	24288	4553	0.0106225	hash5	T1_ctrl	TCAGGTATCAAGGTAA_T1_hash5	T	batch2	cDC1
TCATTACTCCTTCAAT_T1_hash5	-4.01131	6.3959	T1_hash5	2543	1090	0.00314589	hash5	T1_ctrl	TCATTACTCCTTCAAT_T1_hash5	T	batch2	Neutrophil
TCATTACTCGCGATCG_T1_hash3	8.71513	1.20303	T1_hash3	20642	4216	0.0179731	hash3	T1_ctrl	TCATTACTCGCGATCG_T1_hash3	T	batch2	cDC1
TCATTTGAGCGTAGTG_T1_hash1	4.24414	-9.34661	T1_hash1	7213	2273	0.00984334	hash1	T1_ctrl	TCATTTGAGCGTAGTG_T1_hash1	T	batch2	Mono_Ly6c_high
TCATTTGAGCGTGAAC_T1_hash4	4.21707	-10.3423	T1_hash4	7058	2314	0.0102012	hash4	T1_ctrl	TCATTTGAGCGTGAAC_T1_hash4	T	batch2	Mono_Ly6c_high
TCATTTGAGTACATGA_T1_hash5	-3.85952	6.41913	T1_hash5	2405	1001	0	hash5	T1_ctrl	TCATTTGAGTACATGA_T1_hash5	T	batch2	Neutrophil
TCATTTGGTAGATTAG_T1_hash1	-1.37661	8.53986	T1_hash1	3025	1082	0	hash1	T1_ctrl	TCATTTGGTAGATTAG_T1_hash1	T	batch2	Neutrophil
TCCACACCAGCTGTTA_T1_hash2	-6.79268	-1.5892	T1_hash2	14299	4251	0.0162249	hash2	T1_ctrl	TCCACACCAGCTGTTA_T1_hash2	T	batch2	pDC
TCCACACCATTCTTAC_T1_hash2	-3.29248	7.28129	T1_hash2	3675	1311	0.000272109	hash2	T1_ctrl	TCCACACCATTCTTAC_T1_hash2	T	batch2	Neutrophil
TCCCGATTCCTGTAGA_T1_hash2	0.0384074	-10.4991	T1_hash2	9708	2890	0.0180264	hash2	T1_ctrl	TCCCGATTCCTGTAGA_T1_hash2	T	batch2	Mono_Ly6c_high
TCGCGAGGTCCTAGCG_T1_hash5	-7.92696	-3.29022	T1_hash5	8805	2941	0.0213515	hash5	T1_ctrl	TCGCGAGGTCCTAGCG_T1_hash5	T	batch2	pDC
TCGCGTTAGGTGCACA_T1_hash5	2.05035	-12.9542	T1_hash5	16252	3686	0.0153212	hash5	T1_ctrl	TCGCGTTAGGTGCACA_T1_hash5	T	batch2	Mono_Ly6c_high
TCGCGTTTCCTGCAGG_T1_hash1	2.16192	-9.87272	T1_hash1	10666	2943	0.0104069	hash1	T1_ctrl	TCGCGTTTCCTGCAGG_T1_hash1	T	batch2	Mono_Ly6c_high
TCGGGACAGTCTCCTC_T1_hash5	0.814277	-9.44544	T1_hash5	10783	3724	0.0204952	hash5	T1_ctrl	TCGGGACAGTCTCCTC_T1_hash5	T	batch2	Mono_Ly6c_high
TCGGGACGTTCCCGAG_T1_hash2	-3.68719	8.88591	T1_hash2	2309	894	0.000433088	hash2	T1_ctrl	TCGGGACGTTCCCGAG_T1_hash2	T	batch2	Neutrophil
TCGGTAAAGGGCTTCC_T1_hash2	3.58264	-11.3278	T1_hash2	8045	2549	0.0203853	hash2	T1_ctrl	TCGGTAAAGGGCTTCC_T1_hash2	T	batch2	Mono_Ly6c_high
TCGGTAATCACAATGC_T1_hash2	2.45308	-11.8131	T1_hash2	14198	3741	0.0157064	hash2	T1_ctrl	TCGGTAATCACAATGC_T1_hash2	T	batch2	Mono_Ly6c_high
TCGTACCCAGTCACTA_T1_hash4	-8.01749	-2.35993	T1_hash4	8535	3017	0.0215583	hash4	T1_ctrl	TCGTACCCAGTCACTA_T1_hash4	T	batch2	pDC
TCGTACCCATACTACG_T1_hash1	2.75786	-8.45046	T1_hash1	13146	3232	0.00669405	hash1	T1_ctrl	TCGTACCCATACTACG_T1_hash1	T	batch2	Mono_Ly6c_high
TCGTACCTCAGTGCAT_T1_hash5	-3.8443	6.23436	T1_hash5	1788	820	0.00223714	hash5	T1_ctrl	TCGTACCTCAGTGCAT_T1_hash5	T	batch2	Neutrophil
TCGTAGAAGAATAGGG_T1_hash1	2.17778	-9.99195	T1_hash1	9235	2616	0.0100704	hash1	T1_ctrl	TCGTAGAAGAATAGGG_T1_hash1	T	batch2	Mono_Ly6c_high
TCGTAGAAGAGCTTCT_T1_hash5	-0.0683	8.79315	T1_hash5	1590	661	0	hash5	T1_ctrl	TCGTAGAAGAGCTTCT_T1_hash5	T	batch2	Neutrophil
TCGTAGAAGTCAAGGC_T1_hash5	-7.60367	-2.87565	T1_hash5	11844	3612	0.0198413	hash5	T1_ctrl	TCGTAGAAGTCAAGGC_T1_hash5	T	batch2	pDC
TCGTAGAGTAGGGTAC_T1_hash4	-2.23734	5.73686	T1_hash4	1912	851	0.00156904	hash4	T1_ctrl	TCGTAGAGTAGGGTAC_T1_hash4	T	batch2	Neutrophil
TCGTAGAGTGTAATGA_T1_hash5	4.8166	-9.87526	T1_hash5	12133	2789	0.0192862	hash5	T1_ctrl	TCGTAGAGTGTAATGA_T1_hash5	T	batch2	Mono_Ly6c_high
TCTATTGCAGTCTTCC_T1_hash5	-2.23618	8.60525	T1_hash5	1632	725	0	hash5	T1_ctrl	TCTATTGCAGTCTTCC_T1_hash5	T	batch2	Neutrophil
TCTCATACACGGTGTC_T1_hash2	1.80231	-11.7576	T1_hash2	8426	2681	0.0117493	hash2	T1_ctrl	TCTCATACACGGTGTC_T1_hash2	T	batch2	Mono_Ly6c_high
TCTCTAACAGCTCGCA_T1_hash2	1.53464	11.2697	T1_hash2	1198	572	0.00166945	hash2	T1_ctrl	TCTCTAACAGCTCGCA_T1_hash2	T	batch2	Neutrophil
TCTGGAAAGGAGTTTA_T1_hash4	1.01866	-9.24029	T1_hash4	2838	1540	0.0137421	hash4	T1_ctrl	TCTGGAAAGGAGTTTA_T1_hash4	T	batch2	Mono_Ly6c_high
TCTGGAATCCGTCAAA_T1_hash2	4.39803	-10.2699	T1_hash2	5135	1580	0.00876339	hash2	T1_ctrl	TCTGGAATCCGTCAAA_T1_hash2	T	batch2	Mono_Ly6c_high
TCTTCGGAGCCACCTG_T1_hash5	-3.84033	6.57054	T1_hash5	1147	581	0	hash5	T1_ctrl	TCTTCGGAGCCACCTG_T1_hash5	T	batch2	Neutrophil
TCTTCGGGTACCATCA_T1_hash5	7.06953	1.18511	T1_hash5	10487	3207	0.0159245	hash5	T1_ctrl	TCTTCGGGTACCATCA_T1_hash5	T	batch2	cDC1
TCTTCGGTCACTTATC_T1_hash1	2.18069	-12.2954	T1_hash1	13652	3516	0.0142104	hash1	T1_ctrl	TCTTCGGTCACTTATC_T1_hash1	T	batch2	Mono_Ly6c_high
TCTTCGGTCTTTAGTC_T1_hash1	5.11615	-9.08032	T1_hash1	8151	2398	0.0212244	hash1	T1_ctrl	TCTTCGGTCTTTAGTC_T1_hash1	T	batch2	Mono_Ly6c_high
TCTTTCCGTGTTAAGA_T1_hash4	-7.81602	-2.65985	T1_hash4	8062	2867	0.0222029	hash4	T1_ctrl	TCTTTCCGTGTTAAGA_T1_hash4	T	batch2	pDC
TGAAAGACAGTATAAG_T1_hash2	-0.351377	-9.3381	T1_hash2	6217	2298	0.0144764	hash2	T1_ctrl	TGAAAGACAGTATAAG_T1_hash2	T	batch2	Mono_Ly6c_low
TGAAAGACATTGAGCT_T1_hash5	-3.81142	7.71747	T1_hash5	3112	929	0.00192802	hash5	T1_ctrl	TGAAAGACATTGAGCT_T1_hash5	T	batch2	Neutrophil
TGACAACCAGCTCCGA_T1_Negative	1.83069	-11.5683	T1_Negative	5058	2047	0.0130486	Negative	T1_ctrl	TGACAACCAGCTCCGA_T1_Negative	T	batch2	Mono_Ly6c_high
TGACGGCCAGTGGAGT_T1_hash5	-8.09206	-3.69227	T1_hash5	10773	3239	0.0237631	hash5	T1_ctrl	TGACGGCCAGTGGAGT_T1_hash5	T	batch2	pDC
TGACGGCTCGATGAGG_T1_hash2	-7.27414	-3.69885	T1_hash2	13460	3698	0.0263744	hash2	T1_ctrl	TGACGGCTCGATGAGG_T1_hash2	T	batch2	pDC
TGACGGCTCTTAGAGC_T1_hash5	-4.443	5.87434	T1_hash5	1617	731	0.000618429	hash5	T1_ctrl	TGACGGCTCTTAGAGC_T1_hash5	T	batch2	Neutrophil
TGACTAGCATAGACTC_T1_hash2	-7.15901	-1.73263	T1_hash2	9058	3199	0.0250607	hash2	T1_ctrl	TGACTAGCATAGACTC_T1_hash2	T	batch2	pDC
TGACTTTAGACCACGA_T1_hash5	0.510392	7.67513	T1_hash5	3262	878	0.0015328	hash5	T1_ctrl	TGACTTTAGACCACGA_T1_hash5	T	batch2	Neutrophil
TGACTTTCAAAGTGCG_T1_hash5	-0.473957	7.79446	T1_hash5	1955	713	0.00102302	hash5	T1_ctrl	TGACTTTCAAAGTGCG_T1_hash5	T	batch2	Neutrophil
TGAGAGGCATTTCACT_T1_hash1	3.57686	-9.20672	T1_hash1	11618	3025	0.0105009	hash1	T1_ctrl	TGAGAGGCATTTCACT_T1_hash1	T	batch2	Mono_Ly6c_high
TGAGCATTCAGCCTAA_T1_hash3	5.47717	-8.85281	T1_hash3	9101	2699	0.00933963	hash3	T1_ctrl	TGAGCATTCAGCCTAA_T1_hash3	T	batch2	Mono_Ly6c_high
TGAGCCGAGCTAGTCT_T1_hash3	-1.96406	8.99948	T1_hash3	2255	793	0.00354767	hash3	T1_ctrl	TGAGCCGAGCTAGTCT_T1_hash3	T	batch2	Neutrophil
TGAGCCGCAATAGAGT_T1_hash5	1.82805	-12.5985	T1_hash5	14047	3537	0.0129565	hash5	T1_ctrl	TGAGCCGCAATAGAGT_T1_hash5	T	batch2	Mono_Ly6c_high
TGAGCCGCACATTTCT_T1_hash2	-2.82147	7.80674	T1_hash2	2168	758	0.00184502	hash2	T1_ctrl	TGAGCCGCACATTTCT_T1_hash2	T	batch2	Neutrophil
TGAGGGAAGCTAGGCA_T1_hash2	-0.664417	-10.0196	T1_hash2	20117	4709	0.0126758	hash2	T1_ctrl	TGAGGGAAGCTAGGCA_T1_hash2	T	batch2	Mono_Ly6c_high
TGAGGGACACGGCCAT_T1_hash1	-11.4112	4.53722	T1_hash1	1314	690	0.02207	hash1	T1_ctrl	TGAGGGACACGGCCAT_T1_hash1	T	batch2	Mast
TGAGGGATCCATGAAC_T1_hash1	-11.5673	4.25022	T1_hash1	5727	2015	0.0272394	hash1	T1_ctrl	TGAGGGATCCATGAAC_T1_hash1	T	batch2	Mast
TGAGGGATCGTGACAT_T1_hash5	1.05122	10.117	T1_hash5	2526	755	0.00712589	hash5	T1_ctrl	TGAGGGATCGTGACAT_T1_hash5	T	batch2	Neutrophil
TGATTTCAGACAGGCT_T1_hash1	-6.63175	-1.76496	T1_hash1	8081	3165	0.0324217	hash1	T1_ctrl	TGATTTCAGACAGGCT_T1_hash1	T	batch2	pDC
TGATTTCAGTTGTCGT_T1_hash4	-7.77911	-3.26937	T1_hash4	6963	2582	0.0219733	hash4	T1_ctrl	TGATTTCAGTTGTCGT_T1_hash4	T	batch2	pDC
TGATTTCGTCGAGATG_T1_hash2	0.273624	-9.2882	T1_hash2	6334	2328	0.0112093	hash2	T1_ctrl	TGATTTCGTCGAGATG_T1_hash2	T	batch2	Mono_Ly6c_high
TGCCAAAAGGTGATTA_T1_hash1	4.58431	-9.80748	T1_hash1	17432	3998	0.0113584	hash1	T1_ctrl	TGCCAAAAGGTGATTA_T1_hash1	T	batch2	Mono_Ly6c_high
TGCCAAACACACCGAC_T1_hash3	4.23663	-5.38813	T1_hash3	22064	4588	0.0180384	hash3	T1_ctrl	TGCCAAACACACCGAC_T1_hash3	T	batch2	cDC2
TGCCCATAGCGCCTTG_T1_hash2	0.709479	-11.988	T1_hash2	10061	3167	0.0171951	hash2	T1_ctrl	TGCCCATAGCGCCTTG_T1_hash2	T	batch2	Mono_Ly6c_high
TGCCCATTCAGCTTAG_T1_hash1	1.11503	-12.166	T1_hash1	8937	2897	0.0144344	hash1	T1_ctrl	TGCCCATTCAGCTTAG_T1_hash1	T	batch2	Mono_Ly6c_high
TGCCCATTCCTATGTT_T1_hash1	4.26664	-4.88307	T1_hash1	16609	4016	0.0160756	hash1	T1_ctrl	TGCCCATTCCTATGTT_T1_hash1	T	batch2	cDC2
TGCCCTAAGAATGTGT_T1_hash2	0.161278	7.73523	T1_hash2	1851	688	0.000540249	hash2	T1_ctrl	TGCCCTAAGAATGTGT_T1_hash2	T	batch2	Neutrophil
TGCCCTAAGCGTTCCG_T1_hash2	1.63556	9.03808	T1_hash2	2911	877	0	hash2	T1_ctrl	TGCCCTAAGCGTTCCG_T1_hash2	T	batch2	Neutrophil
TGCCCTACATTAGGCT_T1_hash3	-2.61045	7.76008	T1_hash3	1968	831	0.00304878	hash3	T1_ctrl	TGCCCTACATTAGGCT_T1_hash3	T	batch2	Neutrophil
TGCGCAGAGAAGAAGC_T1_hash3	0.879229	10.0902	T1_hash3	2082	779	0.00912584	hash3	T1_ctrl	TGCGCAGAGAAGAAGC_T1_hash3	T	batch2	Neutrophil
TGCGGGTAGACTAAGT_T1_hash2	3.70412	-6.17607	T1_hash2	15365	3801	0.00833062	hash2	T1_ctrl	TGCGGGTAGACTAAGT_T1_hash2	T	batch2	cDC2
TGCGTGGCACGACTCG_T1_hash2	4.159	-9.53038	T1_hash2	8438	2527	0.0165916	hash2	T1_ctrl	TGCGTGGCACGACTCG_T1_hash2	T	batch2	Mono_Ly6c_high
TGCGTGGTCTTAGCCC_T1_hash2	-7.70102	-2.56478	T1_hash2	9297	3225	0.026998	hash2	T1_ctrl	TGCGTGGTCTTAGCCC_T1_hash2	T	batch2	pDC
TGCTACCAGATAGTCA_T1_hash1	-7.08431	-2.04765	T1_hash1	4069	2192	0.0390759	hash1	T1_ctrl	TGCTACCAGATAGTCA_T1_hash1	T	batch2	pDC
TGCTACCCAGAGCCAA_T1_hash4	-7.55966	-2.14368	T1_hash4	8051	2987	0.0264563	hash4	T1_ctrl	TGCTACCCAGAGCCAA_T1_hash4	T	batch2	pDC
TGCTACCTCGGTCCGA_T1_hash5	4.63683	-8.58147	T1_hash5	8659	2548	0.00854602	hash5	T1_ctrl	TGCTACCTCGGTCCGA_T1_hash5	T	batch2	Mono_Ly6c_high
TGCTGCTAGTGGAGTC_T1_hash2	-1.57724	10.2794	T1_hash2	2241	773	0.000446229	hash2	T1_ctrl	TGCTGCTAGTGGAGTC_T1_hash2	T	batch2	Neutrophil
TGCTGCTGTTTCCACC_T1_hash3	3.63237	-10.9622	T1_hash3	14414	3451	0.0125572	hash3	T1_ctrl	TGCTGCTGTTTCCACC_T1_hash3	T	batch2	Mono_Ly6c_high
TGCTGCTGTTTGTGTG_T1_hash3	3.91503	-6.05306	T1_hash3	14929	3682	0.0129279	hash3	T1_ctrl	TGCTGCTGTTTGTGTG_T1_hash3	T	batch2	cDC2
TGCTGCTTCGTCCGTT_T1_hash2	-4.3288	5.81716	T1_hash2	1736	860	0	hash2	T1_ctrl	TGCTGCTTCGTCCGTT_T1_hash2	T	batch2	Neutrophil
TGGACGCAGGTCATCT_T1_hash1	2.38271	-12.1343	T1_hash1	11568	3214	0.0162517	hash1	T1_ctrl	TGGACGCAGGTCATCT_T1_hash1	T	batch2	Mono_Ly6c_high
TGGACGCCACCGATAT_T1_hash1	0.886543	-12.1372	T1_hash1	9859	3148	0.0120702	hash1	T1_ctrl	TGGACGCCACCGATAT_T1_hash1	T	batch2	Mono_Ly6c_high
TGGACGCTCATATCGG_T1_hash5	4.7416	-1.32579	T1_hash5	1667	705	0.0413917	hash5	T1_ctrl	TGGACGCTCATATCGG_T1_hash5	T	batch2	tDC
TGGCCAGAGTGAATTG_T1_hash1	0.54581	10.1118	T1_hash1	2837	765	0.000352485	hash1	T1_ctrl	TGGCCAGAGTGAATTG_T1_hash1	T	batch2	Neutrophil
TGGCGCAGTGATGTGG_T1_hash2	-3.24367	8.97623	T1_hash2	1922	764	0.000520291	hash2	T1_ctrl	TGGCGCAGTGATGTGG_T1_hash2	T	batch2	Neutrophil
TGGCGCAGTGTAAGTA_T1_hash3	3.10167	-10.7858	T1_hash3	9845	2587	0.0132047	hash3	T1_ctrl	TGGCGCAGTGTAAGTA_T1_hash3	T	batch2	Mono_Ly6c_high
TGGCTGGAGTGGCACA_T1_hash2	-0.526149	6.79601	T1_hash2	1427	697	0.0259285	hash2	T1_ctrl	TGGCTGGAGTGGCACA_T1_hash2	T	batch2	Neutrophil
TGGGAAGGTAGCGCAA_T1_hash1	4.24255	-5.08968	T1_hash1	18607	4213	0.0124147	hash1	T1_ctrl	TGGGAAGGTAGCGCAA_T1_hash1	T	batch2	cDC2
TGGGAAGGTCTAGGTT_T1_hash4	-1.06702	10.3252	T1_hash4	2070	713	0	hash4	T1_ctrl	TGGGAAGGTCTAGGTT_T1_hash4	T	batch2	Neutrophil
TGGGCGTAGCCCAATT_T1_hash1	-7.39772	-1.85467	T1_hash1	5809	2720	0.0309864	hash1	T1_ctrl	TGGGCGTAGCCCAATT_T1_hash1	T	batch2	pDC
TGGGCGTCAAGCCATT_T1_hash3	0.381582	-10.8475	T1_hash3	9549	2936	0.0137187	hash3	T1_ctrl	TGGGCGTCAAGCCATT_T1_hash3	T	batch2	Mono_Ly6c_high
TGGGCGTGTGCCTGTG_T1_hash5	4.45643	-10.5468	T1_hash5	7574	2328	0.0141273	hash5	T1_ctrl	TGGGCGTGTGCCTGTG_T1_hash5	T	batch2	Mono_Ly6c_high
TGGTTCCAGTATTGGA_T1_hash1	-0.40425	7.24597	T1_hash1	2887	1056	0	hash1	T1_ctrl	TGGTTCCAGTATTGGA_T1_hash1	T	batch2	Neutrophil
TGGTTCCGTTCTGAAC_T1_hash1	-12.5297	3.97976	T1_hash1	18461	4212	0.0140296	hash1	T1_ctrl	TGGTTCCGTTCTGAAC_T1_hash1	T	batch2	Mast
TGTATTCAGTCAATAG_T1_hash4	-0.922991	8.72029	T1_hash4	2971	914	0	hash4	T1_ctrl	TGTATTCAGTCAATAG_T1_hash4	T	batch2	Neutrophil
TGTATTCCAAGCGATG_T1_hash2	4.93329	-9.8245	T1_hash2	6318	1742	0.0126622	hash2	T1_ctrl	TGTATTCCAAGCGATG_T1_hash2	T	batch2	Mono_Ly6c_high
TGTATTCGTACGAAAT_T1_hash3	-12.2496	4.12933	T1_hash3	14302	3782	0.0102084	hash3	T1_ctrl	TGTATTCGTACGAAAT_T1_hash3	T	batch2	Mast
TGTCCCAAGCTGCGAA_T1_hash1	4.9403	-9.44623	T1_hash1	8430	2227	0.0130486	hash1	T1_ctrl	TGTCCCAAGCTGCGAA_T1_hash1	T	batch2	Mono_Ly6c_high
TGTCCCAAGGACGAAA_T1_hash5	-7.48299	-3.26482	T1_hash5	11212	3397	0.02533	hash5	T1_ctrl	TGTCCCAAGGACGAAA_T1_hash5	T	batch2	pDC
TGTCCCACATCGATTG_T1_hash1	-3.25014	5.44168	T1_hash1	1825	841	0	hash1	T1_ctrl	TGTCCCACATCGATTG_T1_hash1	T	batch2	Neutrophil
TGTCCCATCAAGATCC_T1_hash5	0.930062	10.1927	T1_hash5	1937	612	0.000516262	hash5	T1_ctrl	TGTCCCATCAAGATCC_T1_hash5	T	batch2	Neutrophil
TGTGGTAAGGGTATCG_T1_hash3	-0.142235	10.6086	T1_hash3	2726	721	0	hash3	T1_ctrl	TGTGGTAAGGGTATCG_T1_hash3	T	batch2	Neutrophil
TGTGGTAGTCTAGGTT_T1_hash3	1.94837	-12.6859	T1_hash3	14777	3873	0.015091	hash3	T1_ctrl	TGTGGTAGTCTAGGTT_T1_hash3	T	batch2	Mono_Ly6c_high
TGTGTTTCATGCGCAC_T1_hash1	-4.20604	5.98394	T1_hash1	1843	751	0.00108519	hash1	T1_ctrl	TGTGTTTCATGCGCAC_T1_hash1	T	batch2	Neutrophil
TGTTCCGTCGCCAGCA_T1_hash3	-1.91607	7.47859	T1_hash3	2120	843	0.00141509	hash3	T1_ctrl	TGTTCCGTCGCCAGCA_T1_hash3	T	batch2	Neutrophil
TTAACTCAGTACACCT_T1_hash5	4.36999	-9.55351	T1_hash5	1587	1087	0.0226843	hash5	T1_ctrl	TTAACTCAGTACACCT_T1_hash5	T	batch2	Neutrophil
TTAACTCAGTCACGCC_T1_Negative	-3.55648	8.12786	T1_Negative	1444	579	0	Negative	T1_ctrl	TTAACTCAGTCACGCC_T1_Negative	T	batch2	Neutrophil
TTAACTCGTTTCCACC_T1_hash5	2.93192	-8.75187	T1_hash5	10324	2874	0.0126889	hash5	T1_ctrl	TTAACTCGTTTCCACC_T1_hash5	T	batch2	Mono_Ly6c_high
TTAACTCTCCGCGGTA_T1_hash1	9.23834	0.802152	T1_hash1	20918	4099	0.0200306	hash1	T1_ctrl	TTAACTCTCCGCGGTA_T1_hash1	T	batch2	cDC1
TTAGGACAGACAATAC_T1_hash3	-11.5145	4.34665	T1_hash3	4435	1737	0.0270575	hash3	T1_ctrl	TTAGGACAGACAATAC_T1_hash3	T	batch2	Mast
TTAGGACAGTGGGTTG_T1_hash2	-11.8384	3.71432	T1_hash2	1028	587	0.00875486	hash2	T1_ctrl	TTAGGACAGTGGGTTG_T1_hash2	T	batch2	Mast
TTAGGACGTTCCAACA_T1_hash1	-1.0631	-9.34915	T1_hash1	3516	1766	0.0147895	hash1	T1_ctrl	TTAGGACGTTCCAACA_T1_hash1	T	batch2	Mono_Ly6c_low
TTAGGCACAAAGGAAG_T1_hash2	3.29739	-11.2846	T1_hash2	11152	2972	0.0172166	hash2	T1_ctrl	TTAGGCACAAAGGAAG_T1_hash2	T	batch2	Mono_Ly6c_high
TTAGTTCCAGTGGGAT_T1_hash1	1.42772	-12.7998	T1_hash1	13560	3755	0.0148968	hash1	T1_ctrl	TTAGTTCCAGTGGGAT_T1_hash1	T	batch2	Mono_Ly6c_high
TTAGTTCTCTCTGTCG_T1_hash3	3.64425	-5.76695	T1_hash3	12678	3502	0.00757217	hash3	T1_ctrl	TTAGTTCTCTCTGTCG_T1_hash3	T	batch2	cDC2
TTATGCTAGGACATTA_T1_hash5	-0.57936	10.723	T1_hash5	2515	730	0.00238569	hash5	T1_ctrl	TTATGCTAGGACATTA_T1_hash5	T	batch2	Neutrophil
TTATGCTCAGGTGCCT_T1_hash5	-2.89895	9.14332	T1_hash5	1441	604	0	hash5	T1_ctrl	TTATGCTCAGGTGCCT_T1_hash5	T	batch2	Neutrophil
TTCCCAGGTCTCAACA_T1_hash3	-3.90358	5.40879	T1_hash3	1686	763	0	hash3	T1_ctrl	TTCCCAGGTCTCAACA_T1_hash3	T	batch2	Neutrophil
TTCGGTCAGCAATATG_T1_hash4	-11.5888	4.59364	T1_hash4	3175	1282	0.031811	hash4	T1_ctrl	TTCGGTCAGCAATATG_T1_hash4	T	batch2	Mast
TTCGGTCCAATAGCGG_T1_hash2	4.72095	-8.61786	T1_hash2	6052	2064	0.0223067	hash2	T1_ctrl	TTCGGTCCAATAGCGG_T1_hash2	T	batch2	Mono_Ly6c_high
TTCGGTCGTCTCTTTA_T1_hash5	-0.597867	9.9818	T1_hash5	1711	588	0.00116891	hash5	T1_ctrl	TTCGGTCGTCTCTTTA_T1_hash5	T	batch2	Neutrophil
TTCTACAAGCACCGTC_T1_hash2	-4.34011	6.25885	T1_hash2	1438	671	0.00069541	hash2	T1_ctrl	TTCTACAAGCACCGTC_T1_hash2	T	batch2	Neutrophil
TTCTACAGTGAAGGCT_T1_hash5	1.56153	-9.53503	T1_hash5	5225	2245	0.0296651	hash5	T1_ctrl	TTCTACAGTGAAGGCT_T1_hash5	T	batch2	Mono_Ly6c_high
TTCTACAGTTCTGTTT_T1_hash2	-0.485681	8.5301	T1_hash2	5511	1393	0.00344765	hash2	T1_ctrl	TTCTACAGTTCTGTTT_T1_hash2	T	batch2	Neutrophil
TTCTCAAAGATGTCGG_T1_hash1	2.75809	-10.8803	T1_hash1	10217	3112	0.0123324	hash1	T1_ctrl	TTCTCAAAGATGTCGG_T1_hash1	T	batch2	Mono_Ly6c_high
TTCTCAAAGGTAGCTG_T1_hash2	5.10227	-8.61505	T1_hash2	12051	3080	0.00912787	hash2	T1_ctrl	TTCTCAAAGGTAGCTG_T1_hash2	T	batch2	Mono_Ly6c_high
TTCTCAACAAGACGTG_T1_hash3	0.226468	10.2987	T1_hash3	1771	564	0.00169396	hash3	T1_ctrl	TTCTCAACAAGACGTG_T1_hash3	T	batch2	Neutrophil
TTCTCCTCAGACGCAA_T1_hash2	9.42393	1.10489	T1_hash2	19286	4217	0.0193405	hash2	T1_ctrl	TTCTCCTCAGACGCAA_T1_hash2	T	batch2	cDC1
TTCTCCTCATCGACGC_T1_hash5	-2.65163	5.64897	T1_hash5	2473	976	0	hash5	T1_ctrl	TTCTCCTCATCGACGC_T1_hash5	T	batch2	Neutrophil
TTCTCCTTCGCAAGCC_T1_hash5	0.970078	7.42061	T1_hash5	1977	720	0.00859889	hash5	T1_ctrl	TTCTCCTTCGCAAGCC_T1_hash5	T	batch2	Neutrophil
TTCTCCTTCTATCCCG_T1_hash5	3.40951	-5.95729	T1_hash5	11829	3496	0.00820019	hash5	T1_ctrl	TTCTCCTTCTATCCCG_T1_hash5	T	batch2	cDC2
TTCTTAGCAGCTGTAT_T1_hash4	-0.730149	-9.39539	T1_hash4	5586	2232	0.0162907	hash4	T1_ctrl	TTCTTAGCAGCTGTAT_T1_hash4	T	batch2	Mono_Ly6c_low
TTGAACGAGAATTGTG_T1_hash3	-2.60994	6.75563	T1_hash3	2291	823	0.000436491	hash3	T1_ctrl	TTGAACGAGAATTGTG_T1_hash3	T	batch2	Neutrophil
TTGAACGCACGAGGTA_T1_hash3	0.209961	10.0018	T1_hash3	2213	648	0	hash3	T1_ctrl	TTGAACGCACGAGGTA_T1_hash3	T	batch2	Neutrophil
TTGAACGCATCCGTGG_T1_hash3	6.86865	1.11069	T1_hash3	6592	2263	0.00864684	hash3	T1_ctrl	TTGAACGCATCCGTGG_T1_hash3	T	batch2	cDC1
TTGAACGTCCCGACTT_T1_hash5	1.42335	10.1935	T1_hash5	2355	775	0.000424628	hash5	T1_ctrl	TTGAACGTCCCGACTT_T1_hash5	T	batch2	Neutrophil
TTGAACGTCGGAAATA_T1_hash5	-12.2149	3.71532	T1_hash5	7680	2611	0.0106771	hash5	T1_ctrl	TTGAACGTCGGAAATA_T1_hash5	T	batch2	Mast
TTGACTTTCGTGGGAA_T1_hash5	2.65664	-11.1797	T1_hash5	12316	3255	0.0109614	hash5	T1_ctrl	TTGACTTTCGTGGGAA_T1_hash5	T	batch2	Mono_Ly6c_high
TTGCCGTAGCGTCAAG_T1_hash5	1.61055	-10.4797	T1_hash5	5464	2030	0.0190337	hash5	T1_ctrl	TTGCCGTAGCGTCAAG_T1_hash5	T	batch2	Mono_Ly6c_high
TTGCCGTGTTCGGCAC_T1_hash2	-2.1997	9.56456	T1_hash2	2023	789	0.00148295	hash2	T1_ctrl	TTGCCGTGTTCGGCAC_T1_hash2	T	batch2	Neutrophil
TTGCCGTTCAACTCTT_T1_hash2	-0.379975	8.70426	T1_hash2	2070	819	0.00772947	hash2	T1_ctrl	TTGCCGTTCAACTCTT_T1_hash2	T	batch2	Neutrophil
TTGCGTCAGATCCGAG_T1_hash5	-1.80545	10.1687	T1_hash5	1561	622	0	hash5	T1_ctrl	TTGCGTCAGATCCGAG_T1_hash5	T	batch2	Neutrophil
TTGCGTCCAGATAATG_T1_hash2	-0.438003	-9.52411	T1_hash2	10108	2985	0.0112782	hash2	T1_ctrl	TTGCGTCCAGATAATG_T1_hash2	T	batch2	Mono_Ly6c_low
TTGCGTCGTAGGGACT_T1_hash3	2.06094	-10.2827	T1_hash3	4384	1765	0.00798358	hash3	T1_ctrl	TTGCGTCGTAGGGACT_T1_hash3	T	batch2	Mono_Ly6c_high
TTGGAACTCACATGCA_T1_hash2	5.0569	-8.29886	T1_hash2	10905	3132	0.0102705	hash2	T1_ctrl	TTGGAACTCACATGCA_T1_hash2	T	batch2	Mono_Ly6c_high
TTGGCAAGTCAGATAA_T1_hash1	1.57155	-9.20691	T1_hash1	4520	2359	0.0292035	hash1	T1_ctrl	TTGGCAAGTCAGATAA_T1_hash1	T	batch2	Mono_Ly6c_high
TTGGCAAGTGTTGAGG_T1_hash1	4.88606	-8.24657	T1_hash1	15564	3666	0.00713184	hash1	T1_ctrl	TTGGCAAGTGTTGAGG_T1_hash1	T	batch2	Mono_Ly6c_high
TTGGCAATCCCAGGTG_T1_hash2	-3.73107	7.78815	T1_hash2	2734	880	0.000365764	hash2	T1_ctrl	TTGGCAATCCCAGGTG_T1_hash2	T	batch2	Neutrophil
TTGTAGGAGAGGTACC_T1_hash4	-7.35465	-2.25785	T1_hash4	9151	3301	0.0283029	hash4	T1_ctrl	TTGTAGGAGAGGTACC_T1_hash4	T	batch2	pDC
TTGTAGGGTGTAACGG_T1_hash4	-7.74035	-3.22438	T1_hash4	8923	3280	0.0263364	hash4	T1_ctrl	TTGTAGGGTGTAACGG_T1_hash4	T	batch2	pDC
TTTACTGAGCGTCAAG_T1_hash1	0.334575	10.2713	T1_hash1	2174	649	0.000919963	hash1	T1_ctrl	TTTACTGAGCGTCAAG_T1_hash1	T	batch2	Neutrophil
TTTACTGCAGTCACTA_T1_hash3	-0.967505	-8.98296	T1_hash3	4279	1754	0.00864688	hash3	T1_ctrl	TTTACTGCAGTCACTA_T1_hash3	T	batch2	Mono_Ly6c_low
TTTCCTCAGAAGCCCA_T1_hash1	9.20739	0.328646	T1_hash1	14305	3753	0.0159385	hash1	T1_ctrl	TTTCCTCAGAAGCCCA_T1_hash1	T	batch2	cDC1
TTTCCTCAGCTGTCTA_T1_hash5	3.50814	-6.76837	T1_hash5	4759	2097	0.0336205	hash5	T1_ctrl	TTTCCTCAGCTGTCTA_T1_hash5	T	batch2	cDC2
TTTCCTCGTCGCGGTT_T1_hash1	1.43925	-12.5911	T1_hash1	11571	3324	0.0138277	hash1	T1_ctrl	TTTCCTCGTCGCGGTT_T1_hash1	T	batch2	Mono_Ly6c_high
TTTGCGCAGTTGAGAT_T1_hash2	4.49252	-7.22688	T1_hash2	15949	3644	0.00909148	hash2	T1_ctrl	TTTGCGCAGTTGAGAT_T1_hash2	T	batch2	cDC2
TTTGTCACACTGAAGG_T1_hash2	-2.71678	7.20208	T1_hash2	3188	1057	0.00219573	hash2	T1_ctrl	TTTGTCACACTGAAGG_T1_hash2	T	batch2	Neutrophil
TTTGTCACACTTAAGC_T1_hash1	-2.92395	6.1722	T1_hash1	2822	1035	0	hash1	T1_ctrl	TTTGTCACACTTAAGC_T1_hash1	T	batch2	Neutrophil
TTTGTCAGTGAGGGTT_T1_hash2	0.621238	-11.9206	T1_hash2	9986	3261	0.0149209	hash2	T1_ctrl	TTTGTCAGTGAGGGTT_T1_hash2	T	batch2	Mono_Ly6c_high
AAACCTGAGCTGATAA_T2_hash3	-7.37137	-1.63288	T2_hash3	6648	2482	0.0246691	hash3	T2_PDL1	AAACCTGAGCTGATAA_T2_hash3	T	batch2	pDC
AAAGTAGTCACGCGGT_T2_hash3	-2.17418	9.70313	T2_hash3	1487	648	0.000672495	hash3	T2_PDL1	AAAGTAGTCACGCGGT_T2_hash3	T	batch2	Neutrophil
AACACGTCAAGTACCT_T2_hash5	2.87944	-8.54504	T2_hash5	8483	2287	0.0119062	hash5	T2_PDL1	AACACGTCAAGTACCT_T2_hash5	T	batch2	Mono_Ly6c_high
AACCATGCAAATACAG_T2_hash2	-4.33344	7.23777	T2_hash2	2033	684	0.000983768	hash2	T2_PDL1	AACCATGCAAATACAG_T2_hash2	T	batch2	Neutrophil
AACCGCGGTCGATTGT_T2_hash5	2.97352	-11.4914	T2_hash5	9500	2554	0.0149474	hash5	T2_PDL1	AACCGCGGTCGATTGT_T2_hash5	T	batch2	Mono_Ly6c_high
AACGTTGCAAGCTGTT_T2_hash5	1.63482	7.08377	T2_hash5	1731	739	0.0011554	hash5	T2_PDL1	AACGTTGCAAGCTGTT_T2_hash5	T	batch2	Neutrophil
AACTCAGGTCTGGAGA_T2_hash2	1.01514	-10.03	T2_hash2	4520	1822	0.0185841	hash2	T2_PDL1	AACTCAGGTCTGGAGA_T2_hash2	T	batch2	Mono_Ly6c_high
AACTCCCCACTGTGTA_T2_hash5	-4.48791	7.35798	T2_hash5	1584	803	0.00189394	hash5	T2_PDL1	AACTCCCCACTGTGTA_T2_hash5	T	batch2	Neutrophil
AACTCCCGTGATGATA_T2_hash5	4.61729	-1.76159	T2_hash5	5917	1839	0.0123373	hash5	T2_PDL1	AACTCCCGTGATGATA_T2_hash5	T	batch2	tDC
AACTGGTAGAAGATTC_T2_hash2	0.782352	7.53739	T2_hash2	4257	1098	0.00352361	hash2	T2_PDL1	AACTGGTAGAAGATTC_T2_hash2	T	batch2	Neutrophil
[truncated: 3,261 more rows]
