# Supplementary material for: Anti-TIGIT antibody improves PD-L1 blockade through myeloid and Treg cells
Source: Nature. 2024 Feb 28;627(8004):646–55. doi: 10.1038/s41586-024-07121-9 (PMC11139643; doi:10.1038/s41586-024-07121-9)
Supplement: Supplementary file 14 — Source Data Extended Data Fig. 7 [file 41586_2024_7121_MOESM14_ESM.xlsx]

## Sheet: Fig.s7a_Blood
	UMAP_1	UMAP_2	orig.ident	nCount_RNA	nFeature_RNA	percent.mito	hash.ID	tx_group	cell_name	tissue	batch	ctype
AAACCTGAGGAACTGC_B1_hash1	-9.34267	2.9061	B1_hash1	9980	3289	0.0227455	hash1	B1_ctrl	AAACCTGAGGAACTGC_B1_hash1	B	batch2	CD4_Treg
AAACCTGAGGATGTAT_B1_hash1	3.12289	-1.84101	B1_hash1	5237	2082	0.0213863	hash1	B1_ctrl	AAACCTGAGGATGTAT_B1_hash1	B	batch2	B_Ighd
AAACCTGAGGCATTGG_B1_hash4	-3.73529	-10.3535	B1_hash4	1394	697	0.00071736	hash4	B1_ctrl	AAACCTGAGGCATTGG_B1_hash4	B	batch2	Neutrophil
AAACCTGAGTCGAGTG_B1_hash4	-4.00595	-10.7716	B1_hash4	1217	619	0	hash4	B1_ctrl	AAACCTGAGTCGAGTG_B1_hash4	B	batch2	Neutrophil
AAACCTGCACCCATGG_B1_hash1	-7.15009	4.08338	B1_hash1	6490	1965	0.016641	hash1	B1_ctrl	AAACCTGCACCCATGG_B1_hash1	B	batch2	CD4_T
AAACCTGCACGAAGCA_B1_hash1	-3.01868	12.1132	B1_hash1	4618	2061	0.00866176	hash1	B1_ctrl	AAACCTGCACGAAGCA_B1_hash1	B	batch2	Mono_Ly6c_low
AAACCTGCACGACTCG_B1_hash2	-2.72005	0.330816	B1_hash2	11765	3349	0.0256694	hash2	B1_ctrl	AAACCTGCACGACTCG_B1_hash2	B	batch2	B_memory
AAACCTGCATAAAGGT_B1_hash5	-7.86435	4.09933	B1_hash5	3525	1652	0.012766	hash5	B1_ctrl	AAACCTGCATAAAGGT_B1_hash5	B	batch2	CD4_T
AAACCTGGTCAGATAA_B1_hash5	-0.877125	1.14786	B1_hash5	14634	3764	0.0278119	hash5	B1_ctrl	AAACCTGGTCAGATAA_B1_hash5	B	batch2	B_memory
AAACCTGGTTCCATGA_B1_hash4	-4.11539	-7.52051	B1_hash4	1719	730	0.000581734	hash4	B1_ctrl	AAACCTGGTTCCATGA_B1_hash4	B	batch2	Neutrophil
AAACCTGGTTCTGGTA_B1_hash3	3.07668	2.78818	B1_hash3	3976	1863	0.0337022	hash3	B1_ctrl	AAACCTGGTTCTGGTA_B1_hash3	B	batch2	B_Ighd
AAACCTGGTTTAAGCC_B1_hash4	-4.78045	-8.8654	B1_hash4	2497	851	0	hash4	B1_ctrl	AAACCTGGTTTAAGCC_B1_hash4	B	batch2	Neutrophil
AAACCTGTCAGGCAAG_B1_hash1	-2.44738	-0.432727	B1_hash1	11759	3275	0.0209201	hash1	B1_ctrl	AAACCTGTCAGGCAAG_B1_hash1	B	batch2	B_memory
AAACCTGTCAGTGCAT_B1_hash1	4.17641	-2.92385	B1_hash1	4278	1827	0.0205704	hash1	B1_ctrl	AAACCTGTCAGTGCAT_B1_hash1	B	batch2	B_Ighd
AAACCTGTCTGCAGTA_B1_hash4	8.87797	-2.26959	B1_hash4	2559	1378	0.0144588	hash4	B1_ctrl	AAACCTGTCTGCAGTA_B1_hash4	B	batch2	B_naive
AAACGGGAGCTAGGCA_B1_hash3	3.50025	-1.99532	B1_hash3	3994	1838	0.0207812	hash3	B1_ctrl	AAACGGGAGCTAGGCA_B1_hash3	B	batch2	B_Ighd
AAACGGGAGGCTCTTA_B1_hash4	-12.4379	-1.67856	B1_hash4	3279	1742	0.0256176	hash4	B1_ctrl	AAACGGGAGGCTCTTA_B1_hash4	B	batch2	B_Ighd
AAACGGGAGTTCGATC_B1_hash4	-11.8225	0.0448338	B1_hash4	3233	1652	0.0176307	hash4	B1_ctrl	AAACGGGAGTTCGATC_B1_hash4	B	batch2	NK
AAACGGGCAATAGCGG_B1_hash3	-3.41737	-9.58286	B1_hash3	3178	1293	0.000629327	hash3	B1_ctrl	AAACGGGCAATAGCGG_B1_hash3	B	batch2	Neutrophil
AAACGGGCAGTACACT_B1_hash3	1.53812	-0.888967	B1_hash3	1364	831	0.0241935	hash3	B1_ctrl	AAACGGGCAGTACACT_B1_hash3	B	batch2	B_Ighd
AAACGGGGTGGCAAAC_B1_hash4	3.64736	-3.3386	B1_hash4	3529	1627	0.0189855	hash4	B1_ctrl	AAACGGGGTGGCAAAC_B1_hash4	B	batch2	B_Ighd
AAACGGGTCAGTGTTG_B1_hash4	-3.08448	-10.6265	B1_hash4	2944	1175	0.00169837	hash4	B1_ctrl	AAACGGGTCAGTGTTG_B1_hash4	B	batch2	Neutrophil
AAACGGGTCCTTCAAT_B1_hash1	3.6227	-3.91547	B1_hash1	5508	2162	0.0154321	hash1	B1_ctrl	AAACGGGTCCTTCAAT_B1_hash1	B	batch2	B_Ighd
AAACGGGTCGTGGACC_B1_hash5	2.84102	-1.31757	B1_hash5	3725	1775	0.0241611	hash5	B1_ctrl	AAACGGGTCGTGGACC_B1_hash5	B	batch2	B_Ighd
AAACGGGTCTGCAAGT_B1_hash4	3.18048	-3.69165	B1_hash4	4718	2006	0.0167444	hash4	B1_ctrl	AAACGGGTCTGCAAGT_B1_hash4	B	batch2	B_Ighd
AAAGATGAGCCCTAAT_B1_hash3	8.68484	-2.19751	B1_hash3	4373	2004	0.016236	hash3	B1_ctrl	AAAGATGAGCCCTAAT_B1_hash3	B	batch2	B_naive
AAAGATGAGGATGGAA_B1_hash1	-4.11664	-9.8296	B1_hash1	2244	912	0.000445633	hash1	B1_ctrl	AAAGATGAGGATGGAA_B1_hash1	B	batch2	Neutrophil
AAAGATGAGTGGTCCC_B1_hash4	3.67563	-3.67437	B1_hash4	4093	1823	0.018324	hash4	B1_ctrl	AAAGATGAGTGGTCCC_B1_hash4	B	batch2	B_Ighd
AAAGATGCACATCCGG_B1_hash5	-10.902	6.08787	B1_hash5	6417	2294	0.0230637	hash5	B1_ctrl	AAAGATGCACATCCGG_B1_hash5	B	batch2	CD8_T
AAAGATGCAGAGCCAA_B1_hash4	3.44995	-1.85759	B1_hash4	4442	1938	0.0216119	hash4	B1_ctrl	AAAGATGCAGAGCCAA_B1_hash4	B	batch2	B_Ighd
AAAGATGCAGCTTAAC_B1_hash1	7.69571	-1.35017	B1_hash1	5392	2218	0.0198442	hash1	B1_ctrl	AAAGATGCAGCTTAAC_B1_hash1	B	batch2	B_naive
AAAGATGCATCACGTA_B1_hash5	-10.7671	3.24036	B1_hash5	3999	1848	0.00725181	hash5	B1_ctrl	AAAGATGCATCACGTA_B1_hash5	B	batch2	CD8_T_Ccl5
AAAGATGCATCTCGCT_B1_hash4	-3.55068	12.8097	B1_hash4	5909	2282	0.0066001	hash4	B1_ctrl	AAAGATGCATCTCGCT_B1_hash4	B	batch2	Mono_Ly6c_low
AAAGATGCATGCTGGC_B1_hash2	4.18169	-2.24781	B1_hash2	5417	2134	0.0184604	hash2	B1_ctrl	AAAGATGCATGCTGGC_B1_hash2	B	batch2	B_Ighd
AAAGATGGTATCGCAT_B1_hash4	-3.46913	-8.90602	B1_hash4	2551	1001	0.00196002	hash4	B1_ctrl	AAAGATGGTATCGCAT_B1_hash4	B	batch2	Neutrophil
AAAGATGGTCAATGTC_B1_hash2	-7.47989	4.16584	B1_hash2	4268	1731	0.0180412	hash2	B1_ctrl	AAAGATGGTCAATGTC_B1_hash2	B	batch2	CD4_T
AAAGATGGTCACCCAG_B1_hash3	-3.38689	-8.08523	B1_hash3	3194	1156	0.00156544	hash3	B1_ctrl	AAAGATGGTCACCCAG_B1_hash3	B	batch2	Neutrophil
AAAGATGGTCCGAGTC_B1_hash1	-7.0429	4.87316	B1_hash1	8567	2772	0.0253298	hash1	B1_ctrl	AAAGATGGTCCGAGTC_B1_hash1	B	batch2	CD4_T
AAAGATGGTGCCTTGG_B1_hash3	2.27349	4.19793	B1_hash3	1691	1030	0.0431697	hash3	B1_ctrl	AAAGATGGTGCCTTGG_B1_hash3	B	batch2	B_Ighd
AAAGATGGTGGCTCCA_B1_hash3	7.41501	9.9576	B1_hash3	10307	3551	0.0208596	hash3	B1_ctrl	AAAGATGGTGGCTCCA_B1_hash3	B	batch2	pDC
AAAGATGGTTCACCTC_B1_hash3	-0.313546	-10.2188	B1_hash3	2473	998	0.000404367	hash3	B1_ctrl	AAAGATGGTTCACCTC_B1_hash3	B	batch2	Neutrophil
AAAGATGTCCAACCAA_B1_hash2	-3.86516	-7.28499	B1_hash2	3058	1203	0.000327011	hash2	B1_ctrl	AAAGATGTCCAACCAA_B1_hash2	B	batch2	Neutrophil
AAAGATGTCGGAATCT_B1_hash2	2.98031	-1.43231	B1_hash2	3237	1625	0.0240964	hash2	B1_ctrl	AAAGATGTCGGAATCT_B1_hash2	B	batch2	B_Ighd
AAAGCAAAGTCATCCA_B1_hash5	-11.6397	-2.06085	B1_hash5	3828	1873	0.011233	hash5	B1_ctrl	AAAGCAAAGTCATCCA_B1_hash5	B	batch2	NK
AAAGCAACACATTCGA_B1_hash5	-3.592	-10.515	B1_hash5	1974	864	0.000506586	hash5	B1_ctrl	AAAGCAACACATTCGA_B1_hash5	B	batch2	Neutrophil
AAAGCAACACGAAATA_B1_hash2	-3.53007	-8.93007	B1_hash2	2864	1130	0	hash2	B1_ctrl	AAAGCAACACGAAATA_B1_hash2	B	batch2	Neutrophil
AAAGCAACACGGTGTC_B1_hash4	3.4143	-4.42714	B1_hash4	3606	1731	0.0180255	hash4	B1_ctrl	AAAGCAACACGGTGTC_B1_hash4	B	batch2	B_Ighd
AAAGCAACATGCATGT_B1_hash5	-2.34569	-8.41076	B1_hash5	2530	912	0.00118577	hash5	B1_ctrl	AAAGCAACATGCATGT_B1_hash5	B	batch2	Neutrophil
AAAGCAAGTATAAACG_B1_hash1	-3.04326	13.5072	B1_hash1	4973	2046	0.0124673	hash1	B1_ctrl	AAAGCAAGTATAAACG_B1_hash1	B	batch2	Mono_Ly6c_low
AAAGCAAGTGCCTGGT_B1_hash4	-3.84282	-10.7974	B1_hash4	1684	705	0.00118765	hash4	B1_ctrl	AAAGCAAGTGCCTGGT_B1_hash4	B	batch2	Neutrophil
AAAGCAAGTGTTCGAT_B1_hash3	-11.4102	-1.74215	B1_hash3	3926	1922	0.00942435	hash3	B1_ctrl	AAAGCAAGTGTTCGAT_B1_hash3	B	batch2	NK
AAAGCAATCAGGCCCA_B1_hash2	3.18666	-0.441537	B1_hash2	2988	1582	0.0247657	hash2	B1_ctrl	AAAGCAATCAGGCCCA_B1_hash2	B	batch2	B_Ighd
AAAGCAATCCGATATG_B1_hash2	-10.2033	-3.46648	B1_hash2	4111	1982	0.00364875	hash2	B1_ctrl	AAAGCAATCCGATATG_B1_hash2	B	batch2	NK
AAAGCAATCGGCGCAT_B1_hash2	-1.66326	-11.0811	B1_hash2	1437	772	0	hash2	B1_ctrl	AAAGCAATCGGCGCAT_B1_hash2	B	batch2	Neutrophil
AAAGCAATCTTGACGA_B1_hash2	2.3023	1.86798	B1_hash2	3526	1798	0.0292116	hash2	B1_ctrl	AAAGCAATCTTGACGA_B1_hash2	B	batch2	B_Ighd
AAAGTAGAGAGTACAT_B1_hash2	-1.23273	-9.66862	B1_hash2	2236	896	0.000894454	hash2	B1_ctrl	AAAGTAGAGAGTACAT_B1_hash2	B	batch2	Neutrophil
AAAGTAGAGATATGGT_B1_hash2	3.72059	-1.55616	B1_hash2	4383	1922	0.0219028	hash2	B1_ctrl	AAAGTAGAGATATGGT_B1_hash2	B	batch2	B_Ighd
AAAGTAGAGTATCTCG_B1_hash2	8.48848	-0.289828	B1_hash2	4088	1953	0.0183464	hash2	B1_ctrl	AAAGTAGAGTATCTCG_B1_hash2	B	batch2	B_naive
AAAGTAGCAAATACAG_B1_hash3	-10.4513	6.43387	B1_hash3	4531	1879	0.0260428	hash3	B1_ctrl	AAAGTAGCAAATACAG_B1_hash3	B	batch2	CD8_T
AAAGTAGCACAGGAGT_B1_hash2	-2.84783	-7.68878	B1_hash2	5119	1439	0.000390701	hash2	B1_ctrl	AAAGTAGCACAGGAGT_B1_hash2	B	batch2	Neutrophil
AAAGTAGCAGACACTT_B1_hash2	-0.48208	-0.861205	B1_hash2	9831	3064	0.0254298	hash2	B1_ctrl	AAAGTAGCAGACACTT_B1_hash2	B	batch2	B_memory
AAAGTAGCAGGCTCAC_B1_hash3	-3.83167	-11.3577	B1_hash3	2388	1117	0.00041876	hash3	B1_ctrl	AAAGTAGCAGGCTCAC_B1_hash3	B	batch2	Neutrophil
AAAGTAGGTAGCGCTC_B1_hash3	3.28709	-3.42193	B1_hash3	4868	1954	0.017461	hash3	B1_ctrl	AAAGTAGGTAGCGCTC_B1_hash3	B	batch2	B_Ighd
AAAGTAGGTCCGTCAG_B1_hash4	2.48193	-1.29345	B1_hash4	3371	1564	0.0246218	hash4	B1_ctrl	AAAGTAGGTCCGTCAG_B1_hash4	B	batch2	B_Ighd
AAAGTAGTCACCCTCA_B1_hash4	6.30193	2.94085	B1_hash4	3641	1670	0.0296622	hash4	B1_ctrl	AAAGTAGTCACCCTCA_B1_hash4	B	batch2	B_naive
AAAGTAGTCACCTTAT_B1_hash3	3.53436	-1.5972	B1_hash3	4703	2063	0.0221135	hash3	B1_ctrl	AAAGTAGTCACCTTAT_B1_hash3	B	batch2	B_Ighd
AAAGTAGTCACGCGGT_B1_hash4	2.00041	-0.902843	B1_hash4	3947	1864	0.0243223	hash4	B1_ctrl	AAAGTAGTCACGCGGT_B1_hash4	B	batch2	B_Ighd
AAAGTAGTCAGAGCTT_B1_hash4	3.36212	-3.33686	B1_hash4	4004	1823	0.0197303	hash4	B1_ctrl	AAAGTAGTCAGAGCTT_B1_hash4	B	batch2	B_Ighd
AAAGTAGTCGACCAGC_B1_hash2	-10.7651	5.21273	B1_hash2	4090	1931	0.0168704	hash2	B1_ctrl	AAAGTAGTCGACCAGC_B1_hash2	B	batch2	CD8_T
AAATGCCAGAAACGCC_B1_hash1	-1.96703	-8.6223	B1_hash1	3114	1083	0.000963391	hash1	B1_ctrl	AAATGCCAGAAACGCC_B1_hash1	B	batch2	Neutrophil
AAATGCCAGCGTCTAT_B1_hash4	-11.4873	-3.77126	B1_hash4	5907	2466	0.0110039	hash4	B1_ctrl	AAATGCCAGCGTCTAT_B1_hash4	B	batch2	NK
AAATGCCAGCTGTCTA_B1_hash3	-1.80228	12.8853	B1_hash3	10680	3344	0.0199438	hash3	B1_ctrl	AAATGCCAGCTGTCTA_B1_hash3	B	batch2	Mono_Ly6c_low
AAATGCCCAAACTGTC_B1_hash2	7.55892	10.1944	B1_hash2	14095	4245	0.0242639	hash2	B1_ctrl	AAATGCCCAAACTGTC_B1_hash2	B	batch2	pDC
AAATGCCCAAATACAG_B1_hash3	3.22825	2.84189	B1_hash3	5486	2108	0.0351805	hash3	B1_ctrl	AAATGCCCAAATACAG_B1_hash3	B	batch2	B_Ighd
AAATGCCCAACCGCCA_B1_hash2	-10.5305	2.62621	B1_hash2	5622	2341	0.020989	hash2	B1_ctrl	AAATGCCCAACCGCCA_B1_hash2	B	batch2	CD8_T_Ccl5
AAATGCCCAGGGATTG_B1_hash3	2.80794	1.91457	B1_hash3	3816	1700	0.0301363	hash3	B1_ctrl	AAATGCCCAGGGATTG_B1_hash3	B	batch2	B_Ighd
AAATGCCCATGCAATC_B1_hash1	10.0165	-0.267622	B1_hash1	5692	2478	0.0198524	hash1	B1_ctrl	AAATGCCCATGCAATC_B1_hash1	B	batch2	B_naive
AAATGCCGTAGCGTAG_B1_hash1	4.03638	-1.16456	B1_hash1	4766	1908	0.0230802	hash1	B1_ctrl	AAATGCCGTAGCGTAG_B1_hash1	B	batch2	B_Ighd
AAATGCCGTCCATCCT_B1_hash5	-1.56291	-0.863551	B1_hash5	7151	2568	0.0213956	hash5	B1_ctrl	AAATGCCGTCCATCCT_B1_hash5	B	batch2	B_memory
AAATGCCGTGAGGCTA_B1_hash1	7.43409	9.88114	B1_hash1	11911	3633	0.0273697	hash1	B1_ctrl	AAATGCCGTGAGGCTA_B1_hash1	B	batch2	pDC
AAATGCCGTGTAAGTA_B1_hash5	4.27334	10.0593	B1_hash5	7896	3240	0.0425532	hash5	B1_ctrl	AAATGCCGTGTAAGTA_B1_hash5	B	batch2	cDC
AAATGCCTCATATCGG_B1_hash4	-11.0234	-2.79194	B1_hash4	4288	2010	0.00862873	hash4	B1_ctrl	AAATGCCTCATATCGG_B1_hash4	B	batch2	NK
AAATGCCTCCGCGCAA_B1_hash1	6.7512	-3.06163	B1_hash1	4579	2097	0.0139769	hash1	B1_ctrl	AAATGCCTCCGCGCAA_B1_hash1	B	batch2	B_naive
AAATGCCTCCTAGAAC_B1_hash4	10.4164	-0.134839	B1_hash4	6462	2704	0.0170226	hash4	B1_ctrl	AAATGCCTCCTAGAAC_B1_hash4	B	batch2	B_naive
AAATGCCTCGGTTCGG_B1_hash1	4.04507	-1.01194	B1_hash1	5885	2339	0.0234494	hash1	B1_ctrl	AAATGCCTCGGTTCGG_B1_hash1	B	batch2	B_Ighd
AACACGTAGCGGCTTC_B1_hash4	-11.6284	5.58342	B1_hash4	7708	2377	0.0186819	hash4	B1_ctrl	AACACGTAGCGGCTTC_B1_hash4	B	batch2	CD8_T
AACACGTAGCTGAAAT_B1_hash2	-3.47751	-8.17683	B1_hash2	2618	993	0.000381971	hash2	B1_ctrl	AACACGTAGCTGAAAT_B1_hash2	B	batch2	Neutrophil
AACACGTAGTATCTCG_B1_hash1	-7.3647	5.38494	B1_hash1	4794	2201	0.0241969	hash1	B1_ctrl	AACACGTAGTATCTCG_B1_hash1	B	batch2	CD4_T
AACACGTCAGCCTGTG_B1_hash2	-0.300325	10.3835	B1_hash2	15818	3741	0.011822	hash2	B1_ctrl	AACACGTCAGCCTGTG_B1_hash2	B	batch2	Mono_int
AACACGTCATGGTCTA_B1_hash3	0.949223	0.222127	B1_hash3	4346	1979	0.0315232	hash3	B1_ctrl	AACACGTCATGGTCTA_B1_hash3	B	batch2	B_Ighd
AACACGTCATTACCTT_B1_hash1	-12.3656	5.93681	B1_hash1	13254	3968	0.0242191	hash1	B1_ctrl	AACACGTCATTACCTT_B1_hash1	B	batch2	CD8_T
AACACGTGTAAAGGAG_B1_hash2	-11.5137	0.0661988	B1_hash2	5987	2580	0.0138634	hash2	B1_ctrl	AACACGTGTAAAGGAG_B1_hash2	B	batch2	NK
AACACGTGTCACACGC_B1_hash3	8.68258	-1.92159	B1_hash3	4465	2093	0.0141097	hash3	B1_ctrl	AACACGTGTCACACGC_B1_hash3	B	batch2	B_naive
AACACGTGTCATGCCG_B1_hash2	-1.93595	12.8606	B1_hash2	7431	2645	0.0115731	hash2	B1_ctrl	AACACGTGTCATGCCG_B1_hash2	B	batch2	Mono_Ly6c_low
AACACGTGTCGGCATC_B1_hash2	-12.1844	-1.93568	B1_hash2	4938	2295	0.0121507	hash2	B1_ctrl	AACACGTGTCGGCATC_B1_hash2	B	batch2	NK
AACACGTGTCTCAACA_B1_hash4	5.49057	2.67805	B1_hash4	7854	2882	0.0364146	hash4	B1_ctrl	AACACGTGTCTCAACA_B1_hash4	B	batch2	B_naive
AACACGTGTCTCCCTA_B1_hash2	2.86492	-3.729	B1_hash2	3204	1492	0.0184145	hash2	B1_ctrl	AACACGTGTCTCCCTA_B1_hash2	B	batch2	B_Ighd
AACACGTGTCTTCGTC_B1_hash4	-2.56457	12.907	B1_hash4	4509	1994	0.017077	hash4	B1_ctrl	AACACGTGTCTTCGTC_B1_hash4	B	batch2	Mono_Ly6c_low
AACACGTGTGGTCCGT_B1_hash5	9.31844	-0.273437	B1_hash5	4428	2099	0.0196477	hash5	B1_ctrl	AACACGTGTGGTCCGT_B1_hash5	B	batch2	B_naive
AACACGTTCAACACGT_B1_hash1	-1.81216	12.8616	B1_hash1	7739	2822	0.0127924	hash1	B1_ctrl	AACACGTTCAACACGT_B1_hash1	B	batch2	Mono_Ly6c_low
AACACGTTCTTCAACT_B1_hash3	4.83618	-2.93576	B1_hash3	4974	2134	0.0170889	hash3	B1_ctrl	AACACGTTCTTCAACT_B1_hash3	B	batch2	B_Ighd
AACCATGAGAAGGCCT_B1_hash1	4.41476	-3.02009	B1_hash1	4004	1715	0.0192308	hash1	B1_ctrl	AACCATGAGAAGGCCT_B1_hash1	B	batch2	B_Ighd
AACCATGAGACACGAC_B1_hash4	-3.41438	-8.74517	B1_hash4	2591	1029	0	hash4	B1_ctrl	AACCATGAGACACGAC_B1_hash4	B	batch2	Neutrophil
AACCATGAGACTTGAA_B1_hash4	-3.66471	-7.85611	B1_hash4	2058	811	0	hash4	B1_ctrl	AACCATGAGACTTGAA_B1_hash4	B	batch2	Neutrophil
AACCATGAGTACGTAA_B1_hash5	-11.8928	5.52275	B1_hash5	8733	2598	0.0176343	hash5	B1_ctrl	AACCATGAGTACGTAA_B1_hash5	B	batch2	CD8_T
AACCATGCAAACTGTC_B1_hash2	1.92773	-1.99601	B1_hash2	2942	1391	0.0224337	hash2	B1_ctrl	AACCATGCAAACTGTC_B1_hash2	B	batch2	B_Ighd
AACCATGCAAGTACCT_B1_hash2	-4.13141	-9.55905	B1_hash2	1715	801	0.00058309	hash2	B1_ctrl	AACCATGCAAGTACCT_B1_hash2	B	batch2	Neutrophil
AACCATGCAATAGCAA_B1_hash2	-1.53545	-9.3379	B1_hash2	3186	1055	0.000313873	hash2	B1_ctrl	AACCATGCAATAGCAA_B1_hash2	B	batch2	Neutrophil
AACCATGCAATCGAAA_B1_hash2	-1.82927	-8.16282	B1_hash2	5158	1453	0	hash2	B1_ctrl	AACCATGCAATCGAAA_B1_hash2	B	batch2	Neutrophil
AACCATGCAGCTGCAC_B1_hash1	2.22072	-0.820075	B1_hash1	2940	1538	0.0241497	hash1	B1_ctrl	AACCATGCAGCTGCAC_B1_hash1	B	batch2	B_Ighd
AACCATGCAGGACGTA_B1_hash5	4.09457	-1.29022	B1_hash5	4380	2007	0.0226027	hash5	B1_ctrl	AACCATGCAGGACGTA_B1_hash5	B	batch2	B_Ighd
AACCATGCATGCCACG_B1_hash2	-11.798	-2.37371	B1_hash2	4925	2195	0.0119797	hash2	B1_ctrl	AACCATGCATGCCACG_B1_hash2	B	batch2	NK
AACCATGGTACAGTGG_B1_hash4	-1.48296	-0.0249767	B1_hash4	11714	3328	0.0215981	hash4	B1_ctrl	AACCATGGTACAGTGG_B1_hash4	B	batch2	B_memory
AACCATGGTAGAAGGA_B1_hash3	7.73851	1.48616	B1_hash3	4309	2074	0.0236714	hash3	B1_ctrl	AACCATGGTAGAAGGA_B1_hash3	B	batch2	B_naive
AACCATGGTGTGCCTG_B1_hash2	-2.34938	0.549235	B1_hash2	13261	3605	0.0263932	hash2	B1_ctrl	AACCATGGTGTGCCTG_B1_hash2	B	batch2	B_memory
AACCATGTCAATACCG_B1_hash4	7.88037	-0.139335	B1_hash4	7029	2733	0.0203443	hash4	B1_ctrl	AACCATGTCAATACCG_B1_hash4	B	batch2	B_naive
AACCATGTCACAGTAC_B1_hash3	4.44356	-1.44611	B1_hash3	4961	2167	0.0217698	hash3	B1_ctrl	AACCATGTCACAGTAC_B1_hash3	B	batch2	B_Ighd
AACCATGTCACGCATA_B1_hash2	-3.79648	-11.4397	B1_hash2	1314	714	0	hash2	B1_ctrl	AACCATGTCACGCATA_B1_hash2	B	batch2	Neutrophil
AACCATGTCAGAAATG_B1_hash2	-3.18248	-8.33499	B1_hash2	3795	1604	0.0197628	hash2	B1_ctrl	AACCATGTCAGAAATG_B1_hash2	B	batch2	Neutrophil
AACCATGTCAGAGCTT_B1_hash3	-1.2968	0.317275	B1_hash3	10674	3085	0.0211729	hash3	B1_ctrl	AACCATGTCAGAGCTT_B1_hash3	B	batch2	B_memory
AACCATGTCAGGATCT_B1_hash3	-11.4084	-1.07244	B1_hash3	5490	2381	0.010929	hash3	B1_ctrl	AACCATGTCAGGATCT_B1_hash3	B	batch2	NK
AACCATGTCGTCCAGG_B1_hash2	-3.668	-8.76639	B1_hash2	1572	772	0	hash2	B1_ctrl	AACCATGTCGTCCAGG_B1_hash2	B	batch2	Neutrophil
AACCATGTCTCAAACG_B1_hash1	3.16633	1.47467	B1_hash1	4794	2034	0.0289946	hash1	B1_ctrl	AACCATGTCTCAAACG_B1_hash1	B	batch2	B_Ighd
AACCGCGAGAACTGTA_B1_hash2	-1.46408	-9.22252	B1_hash2	3998	1296	0.000750375	hash2	B1_ctrl	AACCGCGAGAACTGTA_B1_hash2	B	batch2	Neutrophil
AACCGCGAGCGACGTA_B1_hash2	10.8491	-0.0284223	B1_hash2	5227	2187	0.0130094	hash2	B1_ctrl	AACCGCGAGCGACGTA_B1_hash2	B	batch2	B_naive
AACCGCGAGCGATATA_B1_hash5	3.99628	-3.21309	B1_hash5	4514	2062	0.0190518	hash5	B1_ctrl	AACCGCGAGCGATATA_B1_hash5	B	batch2	B_Ighd
AACCGCGAGGCAGTCA_B1_hash3	7.95945	-0.318012	B1_hash3	2580	1412	0.0174419	hash3	B1_ctrl	AACCGCGAGGCAGTCA_B1_hash3	B	batch2	B_naive
AACCGCGAGGTCATCT_B1_hash5	3.59207	1.05533	B1_hash5	4539	1964	0.0286407	hash5	B1_ctrl	AACCGCGAGGTCATCT_B1_hash5	B	batch2	B_Ighd
AACCGCGAGGTGGGTT_B1_hash3	3.20243	-3.14624	B1_hash3	4342	1721	0.0184247	hash3	B1_ctrl	AACCGCGAGGTGGGTT_B1_hash3	B	batch2	B_Ighd
AACCGCGAGTGGGTTG_B1_hash3	4.45443	-4.29719	B1_hash3	4582	1992	0.0139677	hash3	B1_ctrl	AACCGCGAGTGGGTTG_B1_hash3	B	batch2	B_Ighd
AACCGCGCACAAGCCC_B1_hash5	-3.19807	12.3597	B1_hash5	4054	1826	0.0103601	hash5	B1_ctrl	AACCGCGCACAAGCCC_B1_hash5	B	batch2	Mono_Ly6c_low
AACCGCGCACCTATCC_B1_hash4	8.3054	0.509751	B1_hash4	3641	1801	0.0222466	hash4	B1_ctrl	AACCGCGCACCTATCC_B1_hash4	B	batch2	B_naive
AACCGCGCACTAAGTC_B1_hash1	2.63027	2.05449	B1_hash1	4414	2096	0.0292252	hash1	B1_ctrl	AACCGCGCACTAAGTC_B1_hash1	B	batch2	B_Ighd
AACCGCGCATGCCACG_B1_hash5	-10.7545	6.5689	B1_hash5	6584	2361	0.0265796	hash5	B1_ctrl	AACCGCGCATGCCACG_B1_hash5	B	batch2	CD8_T
AACCGCGGTCGCATAT_B1_hash4	-3.91268	-8.6148	B1_hash4	3111	1184	0.00128576	hash4	B1_ctrl	AACCGCGGTCGCATAT_B1_hash4	B	batch2	Neutrophil
AACCGCGGTCTAGAGG_B1_hash3	-1.97539	-11.2465	B1_hash3	1882	821	0	hash3	B1_ctrl	AACCGCGGTCTAGAGG_B1_hash3	B	batch2	Neutrophil
AACCGCGGTCTGATCA_B1_hash1	3.68922	-2.747	B1_hash1	4227	1849	0.0212917	hash1	B1_ctrl	AACCGCGGTCTGATCA_B1_hash1	B	batch2	B_Ighd
AACCGCGGTTAAGACA_B1_hash4	7.17476	9.70337	B1_hash4	10631	3591	0.0299125	hash4	B1_ctrl	AACCGCGGTTAAGACA_B1_hash4	B	batch2	pDC
AACCGCGTCAAGGCTT_B1_hash4	2.85499	-4.09715	B1_hash4	2968	1386	0.0181941	hash4	B1_ctrl	AACCGCGTCAAGGCTT_B1_hash4	B	batch2	B_Ighd
AACCGCGTCCAAATGC_B1_hash2	-3.3257	-10.7306	B1_hash2	2306	1055	0.000867303	hash2	B1_ctrl	AACCGCGTCCAAATGC_B1_hash2	B	batch2	Neutrophil
AACCGCGTCTACTTAC_B1_hash1	7.72355	1.14324	B1_hash1	4246	2010	0.0261423	hash1	B1_ctrl	AACCGCGTCTACTTAC_B1_hash1	B	batch2	B_naive
AACCGCGTCTCAACTT_B1_hash2	7.65562	1.14239	B1_hash2	3447	1555	0.0249492	hash2	B1_ctrl	AACCGCGTCTCAACTT_B1_hash2	B	batch2	B_naive
AACCGCGTCTGAAAGA_B1_hash5	-3.17499	0.677373	B1_hash5	15955	3712	0.0255092	hash5	B1_ctrl	AACCGCGTCTGAAAGA_B1_hash5	B	batch2	B_memory
AACGTTGAGAAGATTC_B1_hash1	-1.72776	-11.4913	B1_hash1	1354	780	0.000738552	hash1	B1_ctrl	AACGTTGAGAAGATTC_B1_hash1	B	batch2	Neutrophil
AACGTTGAGCCAACAG_B1_hash4	-3.33339	-11.3222	B1_hash4	2847	1155	0.000351247	hash4	B1_ctrl	AACGTTGAGCCAACAG_B1_hash4	B	batch2	Neutrophil
AACGTTGAGCGCTCCA_B1_hash1	-11.7693	-3.35107	B1_hash1	2621	1495	0.0133537	hash1	B1_ctrl	AACGTTGAGCGCTCCA_B1_hash1	B	batch2	NK
AACGTTGAGCTTCGCG_B1_hash4	3.43215	-2.62433	B1_hash4	3542	1704	0.0197628	hash4	B1_ctrl	AACGTTGAGCTTCGCG_B1_hash4	B	batch2	B_Ighd
AACGTTGAGGATGGAA_B1_hash2	2.50194	3.75989	B1_hash2	2352	1232	0.0340136	hash2	B1_ctrl	AACGTTGAGGATGGAA_B1_hash2	B	batch2	B_Ighd
AACGTTGAGTATGACA_B1_hash1	4.79909	-3.18615	B1_hash1	4610	1964	0.0173536	hash1	B1_ctrl	AACGTTGAGTATGACA_B1_hash1	B	batch2	B_Ighd
AACGTTGAGTCCGGTC_B1_hash3	4.83086	-1.56651	B1_hash3	5576	2245	0.0217001	hash3	B1_ctrl	AACGTTGAGTCCGGTC_B1_hash3	B	batch2	B_Ighd
AACGTTGCACGAAACG_B1_hash4	0.772104	-0.906031	B1_hash4	5152	2176	0.0238742	hash4	B1_ctrl	AACGTTGCACGAAACG_B1_hash4	B	batch2	B_Ighd
AACGTTGCACTGAAGG_B1_hash2	4.29809	-3.17532	B1_hash2	4474	1937	0.0181046	hash2	B1_ctrl	AACGTTGCACTGAAGG_B1_hash2	B	batch2	B_Ighd
AACGTTGGTTCTGTTT_B1_hash3	3.99745	-3.76463	B1_hash3	4608	1957	0.0141059	hash3	B1_ctrl	AACGTTGGTTCTGTTT_B1_hash3	B	batch2	B_Ighd
AACGTTGTCAAGGCTT_B1_hash2	-3.2138	-8.87364	B1_hash2	1750	827	0	hash2	B1_ctrl	AACGTTGTCAAGGCTT_B1_hash2	B	batch2	Neutrophil
AACGTTGTCACGATGT_B1_hash3	3.87418	-0.818694	B1_hash3	4755	2111	0.0237645	hash3	B1_ctrl	AACGTTGTCACGATGT_B1_hash3	B	batch2	B_Ighd
AACGTTGTCAGAGCTT_B1_hash3	4.93586	-3.74304	B1_hash3	5352	2079	0.0143871	hash3	B1_ctrl	AACGTTGTCAGAGCTT_B1_hash3	B	batch2	B_Ighd
AACGTTGTCCATGAGT_B1_hash2	-2.02086	-9.27602	B1_hash2	3406	1314	0.0011744	hash2	B1_ctrl	AACGTTGTCCATGAGT_B1_hash2	B	batch2	Neutrophil
AACGTTGTCGCTAGCG_B1_hash4	3.72387	-0.369991	B1_hash4	5767	2391	0.0251431	hash4	B1_ctrl	AACGTTGTCGCTAGCG_B1_hash4	B	batch2	B_Ighd
AACGTTGTCTCGATGA_B1_hash3	-2.24567	0.0695029	B1_hash3	11663	3412	0.0226357	hash3	B1_ctrl	AACGTTGTCTCGATGA_B1_hash3	B	batch2	B_memory
AACGTTGTCTGGGCCA_B1_hash1	-11.0018	-4.1087	B1_hash1	4536	2189	0.00705467	hash1	B1_ctrl	AACGTTGTCTGGGCCA_B1_hash1	B	batch2	NK
AACTCAGAGACTGGGT_B1_hash4	-6.95041	4.96398	B1_hash4	5748	2070	0.0224426	hash4	B1_ctrl	AACTCAGAGACTGGGT_B1_hash4	B	batch2	CD4_T
AACTCAGAGGGTATCG_B1_hash3	-3.71603	-10.8932	B1_hash3	2385	1001	0	hash3	B1_ctrl	AACTCAGAGGGTATCG_B1_hash3	B	batch2	Neutrophil
AACTCAGAGGTCATCT_B1_hash2	8.47303	-2.30306	B1_hash2	5727	2312	0.0110005	hash2	B1_ctrl	AACTCAGAGGTCATCT_B1_hash2	B	batch2	B_naive
AACTCAGAGGTGTGGT_B1_hash4	-1.23671	-11.1247	B1_hash4	2076	1010	0.000963391	hash4	B1_ctrl	AACTCAGAGGTGTGGT_B1_hash4	B	batch2	Neutrophil
AACTCAGAGTGTTAGA_B1_hash3	-10.0379	-3.1551	B1_hash3	7114	2734	0.00323306	hash3	B1_ctrl	AACTCAGAGTGTTAGA_B1_hash3	B	batch2	NK
AACTCAGCACTACAGT_B1_hash4	-3.32593	13.3077	B1_hash4	6906	2626	0.00709528	hash4	B1_ctrl	AACTCAGCACTACAGT_B1_hash4	B	batch2	Mono_Ly6c_low
AACTCAGCAGGAACGT_B1_hash3	5.00324	-3.18593	B1_hash3	5941	2298	0.0136341	hash3	B1_ctrl	AACTCAGCAGGAACGT_B1_hash3	B	batch2	B_Ighd
AACTCAGCAGGATCGA_B1_hash2	-2.81952	12.3305	B1_hash2	5240	2309	0.0129771	hash2	B1_ctrl	AACTCAGCAGGATCGA_B1_hash2	B	batch2	Mono_Ly6c_low
AACTCAGCATGTCCTC_B1_hash4	-1.26394	0.407038	B1_hash4	9377	3244	0.0231417	hash4	B1_ctrl	AACTCAGCATGTCCTC_B1_hash4	B	batch2	B_memory
AACTCAGGTATAATGG_B1_hash4	-10.4948	2.4667	B1_hash4	9050	3359	0.0216575	hash4	B1_ctrl	AACTCAGGTATAATGG_B1_hash4	B	batch2	CD8_T_Ccl5
AACTCAGGTGATAAAC_B1_hash4	7.43219	-2.52631	B1_hash4	4400	2058	0.0186364	hash4	B1_ctrl	AACTCAGGTGATAAAC_B1_hash4	B	batch2	B_naive
AACTCAGGTGGCCCTA_B1_hash5	-1.70513	1.27477	B1_hash5	6773	2439	0.0310055	hash5	B1_ctrl	AACTCAGGTGGCCCTA_B1_hash5	B	batch2	B_memory
AACTCAGTCAGCTCGG_B1_hash3	4.95674	-0.911912	B1_hash3	5700	2396	0.0235088	hash3	B1_ctrl	AACTCAGTCAGCTCGG_B1_hash3	B	batch2	B_Ighd
AACTCAGTCCTATTCA_B1_hash3	3.87744	0.255559	B1_hash3	5917	2514	0.0260267	hash3	B1_ctrl	AACTCAGTCCTATTCA_B1_hash3	B	batch2	B_Ighd
AACTCAGTCGGAGCAA_B1_hash1	3.08982	-1.31376	B1_hash1	3344	1643	0.0242225	hash1	B1_ctrl	AACTCAGTCGGAGCAA_B1_hash1	B	batch2	B_Ighd
AACTCCCAGACATAAC_B1_hash5	-13.2216	-1.12982	B1_hash5	1582	993	0.0246523	hash5	B1_ctrl	AACTCCCAGACATAAC_B1_hash5	B	batch2	NK
AACTCCCAGGGATACC_B1_hash5	-10.1084	6.94018	B1_hash5	7779	2740	0.0384368	hash5	B1_ctrl	AACTCCCAGGGATACC_B1_hash5	B	batch2	CD8_T
AACTCCCAGTGATCGG_B1_hash1	-10.8308	5.79724	B1_hash1	4817	1966	0.0197218	hash1	B1_ctrl	AACTCCCAGTGATCGG_B1_hash1	B	batch2	CD8_T
AACTCCCCAACGCACC_B1_hash4	-3.58967	-6.27839	B1_hash4	4204	1064	0.00166508	hash4	B1_ctrl	AACTCCCCAACGCACC_B1_hash4	B	batch2	Neutrophil
AACTCCCCAAGCCATT_B1_hash3	1.71247	11.7283	B1_hash3	12787	3587	0.0125909	hash3	B1_ctrl	AACTCCCCAAGCCATT_B1_hash3	B	batch2	Mono_Ly6c_high
AACTCCCCAAGCTGAG_B1_hash2	1.73077	3.11854	B1_hash2	1209	703	0.0330852	hash2	B1_ctrl	AACTCCCCAAGCTGAG_B1_hash2	B	batch2	B_Ighd
AACTCCCCACCTTGTC_B1_hash2	-5.49294	-9.17093	B1_hash2	1929	806	0.00155521	hash2	B1_ctrl	AACTCCCCACCTTGTC_B1_hash2	B	batch2	Neutrophil
AACTCCCCACGGTGTC_B1_hash2	-1.29004	11.9886	B1_hash2	14632	3791	0.00738108	hash2	B1_ctrl	AACTCCCCACGGTGTC_B1_hash2	B	batch2	Mono_int
AACTCCCCAGTAAGCG_B1_hash4	4.44147	-4.46136	B1_hash4	3028	1424	0.0151915	hash4	B1_ctrl	AACTCCCCAGTAAGCG_B1_hash4	B	batch2	B_Ighd
AACTCCCGTAAGTGTA_B1_hash4	-0.746956	-0.9094	B1_hash4	5872	2057	0.0197548	hash4	B1_ctrl	AACTCCCGTAAGTGTA_B1_hash4	B	batch2	B_memory
AACTCCCGTCATATCG_B1_hash3	-3.67019	12.7479	B1_hash3	7584	2970	0.00804325	hash3	B1_ctrl	AACTCCCGTCATATCG_B1_hash3	B	batch2	Mono_Ly6c_low
AACTCCCGTCCAGTTA_B1_hash4	2.76544	3.59125	B1_hash4	2659	1180	0.0376081	hash4	B1_ctrl	AACTCCCGTCCAGTTA_B1_hash4	B	batch2	B_Ighd
AACTCCCGTTACGCGC_B1_hash4	6.81828	-0.319829	B1_hash4	4750	1942	0.0258947	hash4	B1_ctrl	AACTCCCGTTACGCGC_B1_hash4	B	batch2	B_naive
AACTCCCGTTGAGTTC_B1_hash2	5.402	-0.791354	B1_hash2	4493	1735	0.021144	hash2	B1_ctrl	AACTCCCGTTGAGTTC_B1_hash2	B	batch2	B_Ighd
AACTCCCTCAGCTGGC_B1_hash1	-11.1227	-3.28302	B1_hash1	6860	2847	0.0125364	hash1	B1_ctrl	AACTCCCTCAGCTGGC_B1_hash1	B	batch2	NK
AACTCCCTCAGTCAGT_B1_hash1	8.98205	-0.748245	B1_hash1	5167	2372	0.0145152	hash1	B1_ctrl	AACTCCCTCAGTCAGT_B1_hash1	B	batch2	B_naive
AACTCTTAGAAGGGTA_B1_hash3	3.69946	-4.42442	B1_hash3	3746	1663	0.0106781	hash3	B1_ctrl	AACTCTTAGAAGGGTA_B1_hash3	B	batch2	B_Ighd
AACTCTTAGACTGTAA_B1_hash3	4.02382	-0.349788	B1_hash3	5523	2279	0.0251675	hash3	B1_ctrl	AACTCTTAGACTGTAA_B1_hash3	B	batch2	B_Ighd
AACTCTTCAATGCCAT_B1_hash2	7.597	1.02026	B1_hash2	4000	1916	0.02375	hash2	B1_ctrl	AACTCTTCAATGCCAT_B1_hash2	B	batch2	B_naive
AACTCTTCACGCTTTC_B1_hash2	-4.01079	-8.79087	B1_hash2	2401	960	0	hash2	B1_ctrl	AACTCTTCACGCTTTC_B1_hash2	B	batch2	Neutrophil
AACTCTTCATTACCTT_B1_hash1	-10.8033	2.94472	B1_hash1	6914	2750	0.0135956	hash1	B1_ctrl	AACTCTTCATTACCTT_B1_hash1	B	batch2	CD8_T_Ccl5
AACTCTTGTCATCCCT_B1_hash1	3.15104	-1.60697	B1_hash1	4105	1878	0.0231425	hash1	B1_ctrl	AACTCTTGTCATCCCT_B1_hash1	B	batch2	B_Ighd
AACTCTTGTGTTTGGT_B1_hash5	6.54952	-1.22451	B1_hash5	6144	2390	0.0221354	hash5	B1_ctrl	AACTCTTGTGTTTGGT_B1_hash5	B	batch2	B_naive
AACTCTTGTTACGACT_B1_hash1	2.24544	11.7148	B1_hash1	15337	3895	0.0107583	hash1	B1_ctrl	AACTCTTGTTACGACT_B1_hash1	B	batch2	Mono_Ly6c_high
AACTCTTGTTTCCACC_B1_hash2	4.00395	-1.18292	B1_hash2	5666	2320	0.0234733	hash2	B1_ctrl	AACTCTTGTTTCCACC_B1_hash2	B	batch2	B_Ighd
AACTCTTTCAAGCCTA_B1_hash1	4.7738	1.74702	B1_hash1	4313	1806	0.0303733	hash1	B1_ctrl	AACTCTTTCAAGCCTA_B1_hash1	B	batch2	B_naive
AACTCTTTCAGAGGTG_B1_hash3	3.26676	-0.593042	B1_hash3	4783	2041	0.0238344	hash3	B1_ctrl	AACTCTTTCAGAGGTG_B1_hash3	B	batch2	B_Ighd
AACTCTTTCAGCGACC_B1_hash2	4.33738	-3.4687	B1_hash2	4893	2035	0.0157368	hash2	B1_ctrl	AACTCTTTCAGCGACC_B1_hash2	B	batch2	B_Ighd
AACTCTTTCAGTGCAT_B1_hash3	4.23583	-2.1845	B1_hash3	4764	2004	0.0172124	hash3	B1_ctrl	AACTCTTTCAGTGCAT_B1_hash3	B	batch2	B_Ighd
AACTCTTTCCTCGCAT_B1_hash1	4.4234	-2.84371	B1_hash1	5157	2091	0.0180337	hash1	B1_ctrl	AACTCTTTCCTCGCAT_B1_hash1	B	batch2	B_Ighd
AACTCTTTCTGATTCT_B1_hash2	-1.39101	11.6891	B1_hash2	9486	3158	0.013599	hash2	B1_ctrl	AACTCTTTCTGATTCT_B1_hash2	B	batch2	Mono_int
AACTGGTAGCACCGCT_B1_hash1	-2.4446	-10.9255	B1_hash1	1008	694	0.00396825	hash1	B1_ctrl	AACTGGTAGCACCGCT_B1_hash1	B	batch2	Neutrophil
AACTGGTCACACGCTG_B1_hash4	-3.70359	-11.5508	B1_hash4	2235	1158	0	hash4	B1_ctrl	AACTGGTCACACGCTG_B1_hash4	B	batch2	Neutrophil
AACTGGTCACAGACTT_B1_hash2	4.00434	-2.88671	B1_hash2	5514	2417	0.0181357	hash2	B1_ctrl	AACTGGTCACAGACTT_B1_hash2	B	batch2	B_Ighd
AACTGGTCACAGATTC_B1_hash4	7.42655	2.65905	B1_hash4	5384	2272	0.0306464	hash4	B1_ctrl	AACTGGTCACAGATTC_B1_hash4	B	batch2	B_naive
AACTGGTCACTAAGTC_B1_hash4	-7.31994	4.69193	B1_hash4	4872	2048	0.020936	hash4	B1_ctrl	AACTGGTCACTAAGTC_B1_hash4	B	batch2	CD4_T
AACTGGTCAGTAAGAT_B1_hash1	-0.137383	-3.05973	B1_hash1	4514	2126	0.020381	hash1	B1_ctrl	AACTGGTCAGTAAGAT_B1_hash1	B	batch2	B_Ighd
AACTGGTGTAGCGATG_B1_hash2	2.42628	3.47298	B1_hash2	2822	1221	0.0372077	hash2	B1_ctrl	AACTGGTGTAGCGATG_B1_hash2	B	batch2	B_Ighd
AACTGGTTCACCTTAT_B1_hash3	-4.21648	-9.72787	B1_hash3	2769	1108	0.00144456	hash3	B1_ctrl	AACTGGTTCACCTTAT_B1_hash3	B	batch2	Neutrophil
AACTGGTTCGCCCTTA_B1_hash5	-3.51911	0.638479	B1_hash5	10396	3189	0.0261639	hash5	B1_ctrl	AACTGGTTCGCCCTTA_B1_hash5	B	batch2	B_memory
AACTTTCAGCCCGAAA_B1_hash4	1.32854	10.9384	B1_hash4	15606	3892	0.0121107	hash4	B1_ctrl	AACTTTCAGCCCGAAA_B1_hash4	B	batch2	Mono_Ly6c_high
AACTTTCAGGAGTACC_B1_hash3	4.18546	-0.366516	B1_hash3	5729	2252	0.0246116	hash3	B1_ctrl	AACTTTCAGGAGTACC_B1_hash3	B	batch2	B_Ighd
AACTTTCCAAATCCGT_B1_hash3	7.09024	-0.771232	B1_hash3	6117	2468	0.0201079	hash3	B1_ctrl	AACTTTCCAAATCCGT_B1_hash3	B	batch2	B_naive
AACTTTCCAAGTTAAG_B1_hash5	8.52555	1.86572	B1_hash5	5662	2429	0.0256093	hash5	B1_ctrl	AACTTTCCAAGTTAAG_B1_hash5	B	batch2	B_naive
AACTTTCCACCCTATC_B1_hash3	-11.1806	-2.66525	B1_hash3	4348	2078	0.0098896	hash3	B1_ctrl	AACTTTCCACCCTATC_B1_hash3	B	batch2	NK
AACTTTCCATTAACCG_B1_hash3	2.76526	3.80767	B1_hash3	2830	1421	0.0420495	hash3	B1_ctrl	AACTTTCCATTAACCG_B1_hash3	B	batch2	B_Ighd
AACTTTCGTCTTTCAT_B1_hash1	2.50771	0.91378	B1_hash1	3771	1738	0.0273137	hash1	B1_ctrl	AACTTTCGTCTTTCAT_B1_hash1	B	batch2	B_Ighd
AACTTTCGTGATGTGG_B1_hash4	5.26289	-2.51403	B1_hash4	5784	2364	0.0155602	hash4	B1_ctrl	AACTTTCGTGATGTGG_B1_hash4	B	batch2	B_Ighd
AACTTTCGTTGGGACA_B1_hash4	-0.821656	1.46252	B1_hash4	7537	2546	0.0307815	hash4	B1_ctrl	AACTTTCGTTGGGACA_B1_hash4	B	batch2	B_memory
AACTTTCTCATATCGG_B1_hash1	2.41731	-3.03377	B1_hash1	3364	1599	0.0187277	hash1	B1_ctrl	AACTTTCTCATATCGG_B1_hash1	B	batch2	B_Ighd
AACTTTCTCTGCTTGC_B1_hash1	-9.13542	3.61954	B1_hash1	8541	3242	0.0129961	hash1	B1_ctrl	AACTTTCTCTGCTTGC_B1_hash1	B	batch2	CD4_Treg
AAGACCTAGACTAAGT_B1_hash5	8.41684	-1.38692	B1_hash5	4469	2277	0.0134258	hash5	B1_ctrl	AAGACCTAGACTAAGT_B1_hash5	B	batch2	B_naive
AAGACCTAGTCAAGGC_B1_hash4	-8.38838	7.1393	B1_hash4	2940	1386	0.042517	hash4	B1_ctrl	AAGACCTAGTCAAGGC_B1_hash4	B	batch2	CD4_T
AAGACCTCAACGATCT_B1_hash4	7.70098	1.09852	B1_hash4	4200	2097	0.0235714	hash4	B1_ctrl	AAGACCTCAACGATCT_B1_hash4	B	batch2	B_naive
AAGACCTCACCTGGTG_B1_hash2	-11.1732	-1.43768	B1_hash2	4263	2166	0.00844476	hash2	B1_ctrl	AAGACCTCACCTGGTG_B1_hash2	B	batch2	NK
AAGACCTCATGAGCGA_B1_hash3	-3.69849	-11.1979	B1_hash3	1813	812	0	hash3	B1_ctrl	AAGACCTCATGAGCGA_B1_hash3	B	batch2	Neutrophil
AAGACCTCATTACCTT_B1_hash3	-1.51314	-9.1437	B1_hash3	1938	871	0	hash3	B1_ctrl	AAGACCTCATTACCTT_B1_hash3	B	batch2	Neutrophil
AAGACCTGTACTCGCG_B1_hash2	-0.220171	-10.4611	B1_hash2	1855	812	0.000539084	hash2	B1_ctrl	AAGACCTGTACTCGCG_B1_hash2	B	batch2	Neutrophil
AAGACCTGTATGCTTG_B1_hash3	7.90552	-0.931629	B1_hash3	4574	2082	0.0201137	hash3	B1_ctrl	AAGACCTGTATGCTTG_B1_hash3	B	batch2	B_naive
AAGACCTGTCTCTTAT_B1_hash4	4.23705	-3.81082	B1_hash4	3990	1759	0.0150376	hash4	B1_ctrl	AAGACCTGTCTCTTAT_B1_hash4	B	batch2	B_Ighd
AAGACCTGTCTGATTG_B1_hash1	-2.34119	12.3582	B1_hash1	8156	2783	0.00760177	hash1	B1_ctrl	AAGACCTGTCTGATTG_B1_hash1	B	batch2	Mono_Ly6c_low
AAGACCTTCAAACAAG_B1_hash5	-1.67726	12.6542	B1_hash5	6766	2432	0.011676	hash5	B1_ctrl	AAGACCTTCAAACAAG_B1_hash5	B	batch2	Mono_int
AAGACCTTCACGACTA_B1_hash2	-1.03968	-10.3786	B1_hash2	2210	1008	0.000904977	hash2	B1_ctrl	AAGACCTTCACGACTA_B1_hash2	B	batch2	Neutrophil
AAGACCTTCGCCATAA_B1_hash3	-1.1245	11.6558	B1_hash3	10702	3257	0.00971781	hash3	B1_ctrl	AAGACCTTCGCCATAA_B1_hash3	B	batch2	Mono_int
AAGCCGCAGAATCTCC_B1_hash4	7.71497	1.36018	B1_hash4	3942	1843	0.0258752	hash4	B1_ctrl	AAGCCGCAGAATCTCC_B1_hash4	B	batch2	B_naive
AAGCCGCAGGAATTAC_B1_hash2	-9.55289	7.1408	B1_hash2	3871	1668	0.039008	hash2	B1_ctrl	AAGCCGCAGGAATTAC_B1_hash2	B	batch2	CD4_T
AAGCCGCCACATTAGC_B1_hash4	8.72056	0.7897	B1_hash4	4401	1841	0.0231766	hash4	B1_ctrl	AAGCCGCCACATTAGC_B1_hash4	B	batch2	B_naive
AAGCCGCCACCACCAG_B1_hash4	8.92185	-0.898651	B1_hash4	5875	2309	0.0182128	hash4	B1_ctrl	AAGCCGCCACCACCAG_B1_hash4	B	batch2	B_naive
AAGCCGCCACCTCGTT_B1_hash2	8.29634	2.84161	B1_hash2	5008	1993	0.028754	hash2	B1_ctrl	AAGCCGCCACCTCGTT_B1_hash2	B	batch2	B_naive
AAGCCGCCAGCTCGCA_B1_hash5	-10.2985	-2.59803	B1_hash5	4896	2231	0.00653595	hash5	B1_ctrl	AAGCCGCCAGCTCGCA_B1_hash5	B	batch2	NK
AAGCCGCCATGAGCGA_B1_hash5	-2.12081	13.3583	B1_hash5	8606	2908	0.0151057	hash5	B1_ctrl	AAGCCGCCATGAGCGA_B1_hash5	B	batch2	Mono_Ly6c_low
AAGCCGCGTACACCGC_B1_hash2	2.16571	4.02633	B1_hash2	2744	1243	0.037172	hash2	B1_ctrl	AAGCCGCGTACACCGC_B1_hash2	B	batch2	B_Ighd
AAGCCGCGTATTCGTG_B1_hash3	4.55461	-3.05844	B1_hash3	4436	1870	0.0175834	hash3	B1_ctrl	AAGCCGCGTATTCGTG_B1_hash3	B	batch2	B_Ighd
AAGCCGCGTGGTAACG_B1_hash1	4.10909	-3.40513	B1_hash1	4725	1878	0.0167196	hash1	B1_ctrl	AAGCCGCGTGGTAACG_B1_hash1	B	batch2	B_Ighd
AAGCCGCGTTACCAGT_B1_hash2	3.85416	0.713478	B1_hash2	5357	2306	0.0278141	hash2	B1_ctrl	AAGCCGCGTTACCAGT_B1_hash2	B	batch2	B_Ighd
AAGCCGCGTTGCTCCT_B1_hash5	-10.8939	6.21383	B1_hash5	6316	2168	0.0242242	hash5	B1_ctrl	AAGCCGCGTTGCTCCT_B1_hash5	B	batch2	CD8_T
AAGCCGCTCCCAAGTA_B1_hash4	1.91372	-1.2752	B1_hash4	2806	1279	0.0249465	hash4	B1_ctrl	AAGCCGCTCCCAAGTA_B1_hash4	B	batch2	B_Ighd
AAGCCGCTCCGAACGC_B1_hash1	-1.90334	0.101397	B1_hash1	11821	3193	0.0223331	hash1	B1_ctrl	AAGCCGCTCCGAACGC_B1_hash1	B	batch2	B_memory
AAGCCGCTCTCGCTTG_B1_hash3	-8.06545	4.29451	B1_hash3	3775	1747	0.0169536	hash3	B1_ctrl	AAGCCGCTCTCGCTTG_B1_hash3	B	batch2	CD4_T
AAGCCGCTCTTTACAC_B1_hash3	-3.78635	-11.0941	B1_hash3	2774	1151	0.000720981	hash3	B1_ctrl	AAGCCGCTCTTTACAC_B1_hash3	B	batch2	Neutrophil
AAGGAGCAGTGGAGAA_B1_hash1	-5.23746	-9.70555	B1_hash1	2436	1082	0	hash1	B1_ctrl	AAGGAGCAGTGGAGAA_B1_hash1	B	batch2	Neutrophil
AAGGAGCCAATGAAAC_B1_hash5	-10.841	5.05044	B1_hash5	5730	2256	0.017103	hash5	B1_ctrl	AAGGAGCCAATGAAAC_B1_hash5	B	batch2	CD8_T
AAGGAGCCACCCATTC_B1_hash2	-3.9713	-7.10233	B1_hash2	1813	677	0.00165472	hash2	B1_ctrl	AAGGAGCCACCCATTC_B1_hash2	B	batch2	Neutrophil
AAGGAGCCATGGTCAT_B1_hash3	3.53226	-1.24393	B1_hash3	4533	1789	0.0231635	hash3	B1_ctrl	AAGGAGCCATGGTCAT_B1_hash3	B	batch2	B_Ighd
AAGGAGCCATTCACTT_B1_hash3	0.766619	11.2109	B1_hash3	11921	3620	0.0138411	hash3	B1_ctrl	AAGGAGCCATTCACTT_B1_hash3	B	batch2	Mono_Ly6c_high
AAGGAGCGTACGAAAT_B1_hash1	-3.37601	-6.69884	B1_hash1	3458	1014	0.000289184	hash1	B1_ctrl	AAGGAGCGTACGAAAT_B1_hash1	B	batch2	Neutrophil
AAGGAGCGTAGGCTGA_B1_hash4	3.07177	-4.0266	B1_hash4	3346	1492	0.0167364	hash4	B1_ctrl	AAGGAGCGTAGGCTGA_B1_hash4	B	batch2	B_Ighd
AAGGAGCGTATATCCG_B1_hash3	4.13847	-3.37592	B1_hash3	4028	1822	0.0186197	hash3	B1_ctrl	AAGGAGCGTATATCCG_B1_hash3	B	batch2	B_Ighd
AAGGAGCGTATATGAG_B1_hash1	2.68327	-3.61261	B1_hash1	3683	1738	0.0190062	hash1	B1_ctrl	AAGGAGCGTATATGAG_B1_hash1	B	batch2	B_Ighd
AAGGAGCGTATGCTTG_B1_hash2	-9.65687	7.04304	B1_hash2	1970	1029	0.0350254	hash2	B1_ctrl	AAGGAGCGTATGCTTG_B1_hash2	B	batch2	CD4_T
AAGGAGCGTCCGAAGA_B1_hash3	3.75285	-3.83097	B1_hash3	3612	1542	0.0188261	hash3	B1_ctrl	AAGGAGCGTCCGAAGA_B1_hash3	B	batch2	B_Ighd
AAGGAGCGTGTGCCTG_B1_hash3	1.68576	11.3316	B1_hash3	6580	2444	0.0118541	hash3	B1_ctrl	AAGGAGCGTGTGCCTG_B1_hash3	B	batch2	Mono_Ly6c_high
AAGGAGCGTGTTCGAT_B1_hash2	-9.46478	7.06461	B1_hash2	1587	1150	0.0346566	hash2	B1_ctrl	AAGGAGCGTGTTCGAT_B1_hash2	B	batch2	CD4_T
AAGGAGCTCAACACAC_B1_hash4	8.6587	0.00992663	B1_hash4	3794	1949	0.0197681	hash4	B1_ctrl	AAGGAGCTCAACACAC_B1_hash4	B	batch2	B_naive
AAGGAGCTCCAGTATG_B1_hash3	8.20429	1.02831	B1_hash3	2470	1391	0.0234818	hash3	B1_ctrl	AAGGAGCTCCAGTATG_B1_hash3	B	batch2	B_naive
AAGGAGCTCGTTTAGG_B1_hash2	8.15497	-1.47227	B1_hash2	3604	1840	0.0169256	hash2	B1_ctrl	AAGGAGCTCGTTTAGG_B1_hash2	B	batch2	B_naive
AAGGAGCTCTGGAGCC_B1_hash3	-0.539426	10.9706	B1_hash3	10931	3057	0.0170158	hash3	B1_ctrl	AAGGAGCTCTGGAGCC_B1_hash3	B	batch2	Mono_int
AAGGCAGAGAACTGTA_B1_hash3	-11.6772	-0.270501	B1_hash3	7168	2869	0.0157645	hash3	B1_ctrl	AAGGCAGAGAACTGTA_B1_hash3	B	batch2	NK
AAGGCAGAGAAGGACA_B1_hash1	-5.4854	-9.16115	B1_hash1	3218	936	0.000621504	hash1	B1_ctrl	AAGGCAGAGAAGGACA_B1_hash1	B	batch2	Neutrophil
AAGGCAGAGACACTAA_B1_hash3	4.78086	-0.209023	B1_hash3	4853	1885	0.0239027	hash3	B1_ctrl	AAGGCAGAGACACTAA_B1_hash3	B	batch2	B_Ighd
AAGGCAGAGCCAGGAT_B1_hash3	4.01338	0.594122	B1_hash3	6575	2469	0.0260076	hash3	B1_ctrl	AAGGCAGAGCCAGGAT_B1_hash3	B	batch2	B_Ighd
AAGGCAGAGGACGAAA_B1_hash4	9.38899	0.225852	B1_hash4	4226	1924	0.0222433	hash4	B1_ctrl	AAGGCAGAGGACGAAA_B1_hash4	B	batch2	B_naive
AAGGCAGAGGACTGGT_B1_hash2	3.67126	-2.22392	B1_hash2	3354	1764	0.0232558	hash2	B1_ctrl	AAGGCAGAGGACTGGT_B1_hash2	B	batch2	B_Ighd
AAGGCAGAGGCCGAAT_B1_hash1	0.0328935	10.5205	B1_hash1	13265	3553	0.00731248	hash1	B1_ctrl	AAGGCAGAGGCCGAAT_B1_hash1	B	batch2	Mono_int
AAGGCAGAGTAGATGT_B1_hash3	-3.20441	-9.33386	B1_hash3	2643	1199	0.00227015	hash3	B1_ctrl	AAGGCAGAGTAGATGT_B1_hash3	B	batch2	Neutrophil
AAGGCAGAGTGATCGG_B1_hash3	4.38617	-3.0931	B1_hash3	5637	2155	0.0166755	hash3	B1_ctrl	AAGGCAGAGTGATCGG_B1_hash3	B	batch2	B_Ighd
AAGGCAGCAATCACAC_B1_hash5	1.12664	11.4883	B1_hash5	10869	3259	0.0135247	hash5	B1_ctrl	AAGGCAGCAATCACAC_B1_hash5	B	batch2	Mono_Ly6c_high
AAGGCAGGTAGTAGTA_B1_hash1	2.06747	-1.68358	B1_hash1	3553	1599	0.0213904	hash1	B1_ctrl	AAGGCAGGTAGTAGTA_B1_hash1	B	batch2	B_Ighd
AAGGCAGGTCAGGACA_B1_hash4	-4.01959	-11.0461	B1_hash4	1869	856	0	hash4	B1_ctrl	AAGGCAGGTCAGGACA_B1_hash4	B	batch2	Neutrophil
AAGGCAGGTTATTCTC_B1_hash2	4.60773	-4.4931	B1_hash2	4027	1779	0.0129128	hash2	B1_ctrl	AAGGCAGGTTATTCTC_B1_hash2	B	batch2	B_Ighd
AAGGCAGTCCCATTTA_B1_hash4	-2.32438	-7.38603	B1_hash4	3837	1024	0.000521241	hash4	B1_ctrl	AAGGCAGTCCCATTTA_B1_hash4	B	batch2	Neutrophil
AAGGCAGTCCCGGATG_B1_hash2	-1.07539	-9.52322	B1_hash2	3760	1360	0.00132979	hash2	B1_ctrl	AAGGCAGTCCCGGATG_B1_hash2	B	batch2	Neutrophil
AAGGCAGTCCGCGTTT_B1_hash3	8.82229	-0.432724	B1_hash3	3952	1932	0.0192308	hash3	B1_ctrl	AAGGCAGTCCGCGTTT_B1_hash3	B	batch2	B_naive
AAGGCAGTCTTGCCGT_B1_hash3	-3.3961	-11.4957	B1_hash3	2265	1066	0	hash3	B1_ctrl	AAGGCAGTCTTGCCGT_B1_hash3	B	batch2	Neutrophil
AAGGTTCAGCGGATCA_B1_hash5	-7.11247	4.89004	B1_hash5	5447	2162	0.0225812	hash5	B1_ctrl	AAGGTTCAGCGGATCA_B1_hash5	B	batch2	CD4_T
AAGGTTCCAATCAGAA_B1_hash1	3.97491	-2.14538	B1_hash1	4189	1852	0.0207687	hash1	B1_ctrl	AAGGTTCCAATCAGAA_B1_hash1	B	batch2	B_Ighd
AAGGTTCCAATCGGTT_B1_hash4	0.825291	-0.1879	B1_hash4	5152	2175	0.0295031	hash4	B1_ctrl	AAGGTTCCAATCGGTT_B1_hash4	B	batch2	B_Ighd
AAGGTTCCAATGGATA_B1_hash4	2.69733	3.74455	B1_hash4	3045	1515	0.0387521	hash4	B1_ctrl	AAGGTTCCAATGGATA_B1_hash4	B	batch2	B_Ighd
AAGGTTCCAGCTGCAC_B1_hash3	3.3729	-3.64179	B1_hash3	4215	1868	0.0168446	hash3	B1_ctrl	AAGGTTCCAGCTGCAC_B1_hash3	B	batch2	B_Ighd
AAGGTTCCAGTTCATG_B1_hash4	-0.430861	-10.4892	B1_hash4	2631	1190	0.000380084	hash4	B1_ctrl	AAGGTTCCAGTTCATG_B1_hash4	B	batch2	Neutrophil
AAGGTTCCATCCGCGA_B1_hash1	4.18759	-1.83476	B1_hash1	4572	2220	0.0199038	hash1	B1_ctrl	AAGGTTCCATCCGCGA_B1_hash1	B	batch2	B_Ighd
AAGGTTCGTAAGTTCC_B1_hash3	4.64688	-4.01726	B1_hash3	3884	1888	0.0177652	hash3	B1_ctrl	AAGGTTCGTAAGTTCC_B1_hash3	B	batch2	B_Ighd
AAGGTTCGTCCCTTGT_B1_hash4	1.54834	11.8129	B1_hash4	12975	3606	0.0193449	hash4	B1_ctrl	AAGGTTCGTCCCTTGT_B1_hash4	B	batch2	Mono_Ly6c_high
AAGGTTCTCAGTGTTG_B1_hash3	3.89321	-3.71067	B1_hash3	4170	1893	0.0155875	hash3	B1_ctrl	AAGGTTCTCAGTGTTG_B1_hash3	B	batch2	B_Ighd
AAGGTTCTCATTTGGG_B1_hash3	4.07269	-2.72108	B1_hash3	4174	1788	0.0194058	hash3	B1_ctrl	AAGGTTCTCATTTGGG_B1_hash3	B	batch2	B_Ighd
AAGGTTCTCCGCATAA_B1_hash1	2.99026	-0.062822	B1_hash1	4144	1807	0.0253378	hash1	B1_ctrl	AAGGTTCTCCGCATAA_B1_hash1	B	batch2	B_Ighd
AAGGTTCTCGAGCCCA_B1_hash2	7.91631	1.41671	B1_hash2	4948	2185	0.023848	hash2	B1_ctrl	AAGGTTCTCGAGCCCA_B1_hash2	B	batch2	B_naive
AAGGTTCTCGAGGTAG_B1_hash3	-3.20677	-8.58085	B1_hash3	3803	1313	0.0021036	hash3	B1_ctrl	AAGGTTCTCGAGGTAG_B1_hash3	B	batch2	Neutrophil
AAGGTTCTCGCCGTGA_B1_hash4	9.04987	-0.334758	B1_hash4	4207	1944	0.0192536	hash4	B1_ctrl	AAGGTTCTCGCCGTGA_B1_hash4	B	batch2	B_naive
AAGGTTCTCGGATGTT_B1_hash1	-6.95735	4.33563	B1_hash1	6831	2406	0.0184453	hash1	B1_ctrl	AAGGTTCTCGGATGTT_B1_hash1	B	batch2	CD4_T
AAGTCTGAGAAAGTGG_B1_hash2	-11.3017	-2.91542	B1_hash2	4519	2300	0.00885152	hash2	B1_ctrl	AAGTCTGAGAAAGTGG_B1_hash2	B	batch2	NK
AAGTCTGAGGGTGTTG_B1_hash4	3.20154	2.01271	B1_hash4	3867	1752	0.0305146	hash4	B1_ctrl	AAGTCTGAGGGTGTTG_B1_hash4	B	batch2	B_Ighd
AAGTCTGCAAGTTAAG_B1_hash2	7.55072	9.97753	B1_hash2	12193	3900	0.0240302	hash2	B1_ctrl	AAGTCTGCAAGTTAAG_B1_hash2	B	batch2	pDC
AAGTCTGCACGAAAGC_B1_hash3	8.81327	0.303529	B1_hash3	4553	1938	0.0219635	hash3	B1_ctrl	AAGTCTGCACGAAAGC_B1_hash3	B	batch2	B_naive
AAGTCTGCACGAGGTA_B1_hash3	4.05209	-0.800188	B1_hash3	4819	1979	0.0246939	hash3	B1_ctrl	AAGTCTGCACGAGGTA_B1_hash3	B	batch2	B_Ighd
AAGTCTGCATTACGAC_B1_hash3	3.78731	-1.19532	B1_hash3	5154	2212	0.0232829	hash3	B1_ctrl	AAGTCTGCATTACGAC_B1_hash3	B	batch2	B_Ighd
AAGTCTGGTAACGACG_B1_hash2	-3.8038	-7.10496	B1_hash2	3791	1076	0.00105513	hash2	B1_ctrl	AAGTCTGGTAACGACG_B1_hash2	B	batch2	Neutrophil
AAGTCTGGTACAGACG_B1_hash1	4.26356	-1.80254	B1_hash1	5826	2426	0.0228287	hash1	B1_ctrl	AAGTCTGGTACAGACG_B1_hash1	B	batch2	B_Ighd
AAGTCTGTCCCTTGCA_B1_hash3	-0.356595	11.5522	B1_hash3	7787	2657	0.00719147	hash3	B1_ctrl	AAGTCTGTCCCTTGCA_B1_hash3	B	batch2	Mono_int
AATCCAGAGAGTCTGG_B1_hash4	-0.30169	0.558613	B1_hash4	5232	2212	0.0258028	hash4	B1_ctrl	AATCCAGAGAGTCTGG_B1_hash4	B	batch2	B_memory
AATCCAGAGCGAGAAA_B1_hash1	-12.0016	-0.264598	B1_hash1	8432	2947	0.0202799	hash1	B1_ctrl	AATCCAGAGCGAGAAA_B1_hash1	B	batch2	NK
AATCCAGAGGCGACAT_B1_hash1	2.08655	0.997094	B1_hash1	2504	1134	0.0279553	hash1	B1_ctrl	AATCCAGAGGCGACAT_B1_hash1	B	batch2	B_Ighd
AATCCAGAGGTCGGAT_B1_hash2	3.7334	-2.25422	B1_hash2	4399	1887	0.0202319	hash2	B1_ctrl	AATCCAGAGGTCGGAT_B1_hash2	B	batch2	B_Ighd
AATCCAGAGTCGAGTG_B1_hash3	-11.5073	-0.645592	B1_hash3	4397	2164	0.012736	hash3	B1_ctrl	AATCCAGAGTCGAGTG_B1_hash3	B	batch2	NK
AATCCAGCACGAAGCA_B1_hash1	-1.76575	-8.5068	B1_hash1	3008	1061	0.000664894	hash1	B1_ctrl	AATCCAGCACGAAGCA_B1_hash1	B	batch2	Neutrophil
AATCCAGCATCAGTAC_B1_hash3	2.57369	-0.0933178	B1_hash3	4175	1831	0.0253892	hash3	B1_ctrl	AATCCAGCATCAGTAC_B1_hash3	B	batch2	B_Ighd
AATCCAGCATGCAATC_B1_hash4	8.43345	-0.429737	B1_hash4	7008	2637	0.0199772	hash4	B1_ctrl	AATCCAGCATGCAATC_B1_hash4	B	batch2	B_naive
AATCCAGCATTCACTT_B1_hash1	-12.1941	-2.70667	B1_hash1	6471	2771	0.0145263	hash1	B1_ctrl	AATCCAGCATTCACTT_B1_hash1	B	batch2	NK
AATCCAGGTAAATGAC_B1_hash2	-2.50179	-9.7511	B1_hash2	2046	922	0.000488759	hash2	B1_ctrl	AATCCAGGTAAATGAC_B1_hash2	B	batch2	Neutrophil
AATCCAGGTAGCTGCC_B1_hash3	-11.7236	6.19991	B1_hash3	8361	2863	0.0205717	hash3	B1_ctrl	AATCCAGGTAGCTGCC_B1_hash3	B	batch2	CD8_T
AATCCAGGTCTCCATC_B1_hash1	-4.44865	-11.0794	B1_hash1	1155	661	0.000865801	hash1	B1_ctrl	AATCCAGGTCTCCATC_B1_hash1	B	batch2	Neutrophil
AATCCAGGTCTTCGTC_B1_hash2	1.60586	11.4145	B1_hash2	10844	3441	0.01872	hash2	B1_ctrl	AATCCAGGTCTTCGTC_B1_hash2	B	batch2	Mono_Ly6c_high
AATCCAGGTGTGACGA_B1_hash3	9.16597	1.48623	B1_hash3	5125	2374	0.0238049	hash3	B1_ctrl	AATCCAGGTGTGACGA_B1_hash3	B	batch2	B_naive
AATCCAGTCACAACGT_B1_hash2	8.84054	0.533531	B1_hash2	4998	2191	0.0210084	hash2	B1_ctrl	AATCCAGTCACAACGT_B1_hash2	B	batch2	B_naive
AATCCAGTCACATAGC_B1_hash1	-6.92302	4.67982	B1_hash1	6366	2182	0.0212064	hash1	B1_ctrl	AATCCAGTCACATAGC_B1_hash1	B	batch2	CD4_T
AATCCAGTCAGCTTAG_B1_hash2	2.20291	2.13413	B1_hash2	2421	1282	0.0297398	hash2	B1_ctrl	AATCCAGTCAGCTTAG_B1_hash2	B	batch2	B_Ighd
AATCCAGTCAGGTTCA_B1_hash1	8.25458	-0.698511	B1_hash1	5225	2438	0.0160766	hash1	B1_ctrl	AATCCAGTCAGGTTCA_B1_hash1	B	batch2	B_naive
AATCCAGTCCTCGCAT_B1_hash2	8.83573	-1.60164	B1_hash2	3545	1809	0.0141044	hash2	B1_ctrl	AATCCAGTCCTCGCAT_B1_hash2	B	batch2	B_naive
AATCCAGTCTGTTTGT_B1_hash2	3.81523	0.767897	B1_hash2	6413	2437	0.0276002	hash2	B1_ctrl	AATCCAGTCTGTTTGT_B1_hash2	B	batch2	B_Ighd
AATCGGTAGACTGTAA_B1_hash3	-12.7536	-1.92621	B1_hash3	2995	1573	0.0210351	hash3	B1_ctrl	AATCGGTAGACTGTAA_B1_hash3	B	batch2	NK
AATCGGTAGATCGGGT_B1_hash3	3.00055	-3.143	B1_hash3	3765	1687	0.0188579	hash3	B1_ctrl	AATCGGTAGATCGGGT_B1_hash3	B	batch2	B_Ighd
AATCGGTAGCAATATG_B1_hash4	7.81323	1.05672	B1_hash4	4983	2081	0.0260887	hash4	B1_ctrl	AATCGGTAGCAATATG_B1_hash4	B	batch2	B_naive
AATCGGTAGCTCTCGG_B1_hash5	-2.83379	13.3375	B1_hash5	6676	2539	0.0134811	hash5	B1_ctrl	AATCGGTAGCTCTCGG_B1_hash5	B	batch2	Mono_Ly6c_low
AATCGGTAGGTGCTAG_B1_hash2	-3.72034	-9.23378	B1_hash2	1956	816	0	hash2	B1_ctrl	AATCGGTAGGTGCTAG_B1_hash2	B	batch2	Neutrophil
AATCGGTCAATGGAAT_B1_hash3	3.27848	-2.64395	B1_hash3	4086	1804	0.0186001	hash3	B1_ctrl	AATCGGTCAATGGAAT_B1_hash3	B	batch2	B_Ighd
AATCGGTCACACGCTG_B1_hash4	9.08785	-1.09173	B1_hash4	3993	1934	0.0170298	hash4	B1_ctrl	AATCGGTCACACGCTG_B1_hash4	B	batch2	B_naive
AATCGGTCAGCTGTTA_B1_hash1	-2.58294	-9.09474	B1_hash1	2043	831	0.000489476	hash1	B1_ctrl	AATCGGTCAGCTGTTA_B1_hash1	B	batch2	Neutrophil
AATCGGTCATCTCCCA_B1_hash1	2.68389	-2.37213	B1_hash1	3699	1644	0.0221682	hash1	B1_ctrl	AATCGGTCATCTCCCA_B1_hash1	B	batch2	B_Ighd
AATCGGTCATGCCACG_B1_hash3	-1.68492	-0.880612	B1_hash3	4948	1894	0.0202102	hash3	B1_ctrl	AATCGGTCATGCCACG_B1_hash3	B	batch2	B_memory
AATCGGTCATTGAGCT_B1_hash2	-3.06461	-7.37549	B1_hash2	3300	1103	0.00242424	hash2	B1_ctrl	AATCGGTCATTGAGCT_B1_hash2	B	batch2	Neutrophil
AATCGGTGTCTCCATC_B1_hash3	-5.55379	-9.15883	B1_hash3	2940	1008	0.000340136	hash3	B1_ctrl	AATCGGTGTCTCCATC_B1_hash3	B	batch2	Neutrophil
AATCGGTGTGTCGCTG_B1_hash1	4.01972	-3.04443	B1_hash1	4324	1819	0.0182701	hash1	B1_ctrl	AATCGGTGTGTCGCTG_B1_hash1	B	batch2	B_Ighd
AATCGGTTCAACACTG_B1_hash4	3.6465	-0.465589	B1_hash4	4760	2070	0.025	hash4	B1_ctrl	AATCGGTTCAACACTG_B1_hash4	B	batch2	B_Ighd
AATCGGTTCTGGTATG_B1_hash1	7.62033	-1.66527	B1_hash1	5099	2206	0.0194156	hash1	B1_ctrl	AATCGGTTCTGGTATG_B1_hash1	B	batch2	B_naive
ACACCAAAGAGTGAGA_B1_hash3	-2.43449	-10.7419	B1_hash3	1331	790	0.00300526	hash3	B1_ctrl	ACACCAAAGAGTGAGA_B1_hash3	B	batch2	Neutrophil
ACACCAAAGATGAGAG_B1_hash4	6.7	-1.50708	B1_hash4	4453	1962	0.0193128	hash4	B1_ctrl	ACACCAAAGATGAGAG_B1_hash4	B	batch2	B_naive
ACACCAAAGGGAAACA_B1_hash2	-1.35423	-9.29283	B1_hash2	3067	1106	0.000978155	hash2	B1_ctrl	ACACCAAAGGGAAACA_B1_hash2	B	batch2	Neutrophil
ACACCAAAGTTCCACA_B1_hash4	4.86425	-1.99359	B1_hash4	4520	2066	0.0214602	hash4	B1_ctrl	ACACCAAAGTTCCACA_B1_hash4	B	batch2	B_Ighd
ACACCAACACATGACT_B1_hash2	-1.26856	-8.52958	B1_hash2	3173	992	0	hash2	B1_ctrl	ACACCAACACATGACT_B1_hash2	B	batch2	Neutrophil
ACACCAACACGGATAG_B1_hash4	-2.79311	-7.91527	B1_hash4	4193	1422	0.000476985	hash4	B1_ctrl	ACACCAACACGGATAG_B1_hash4	B	batch2	Neutrophil
ACACCAACAGCCAGAA_B1_hash5	8.35302	2.61243	B1_hash5	5221	2267	0.0287301	hash5	B1_ctrl	ACACCAACAGCCAGAA_B1_hash5	B	batch2	B_naive
ACACCAACAGGGTATG_B1_hash2	-1.71026	0.766657	B1_hash2	12919	3716	0.0243827	hash2	B1_ctrl	ACACCAACAGGGTATG_B1_hash2	B	batch2	B_memory
ACACCAACATCCGGGT_B1_hash4	3.54134	1.34156	B1_hash4	5102	2238	0.0288122	hash4	B1_ctrl	ACACCAACATCCGGGT_B1_hash4	B	batch2	B_Ighd
ACACCAACATTTGCTT_B1_hash2	-3.39991	11.9869	B1_hash2	4816	2115	0.00519103	hash2	B1_ctrl	ACACCAACATTTGCTT_B1_hash2	B	batch2	Mono_Ly6c_low
ACACCAAGTCCATCCT_B1_hash4	4.09007	-1.80712	B1_hash4	5643	2387	0.0198476	hash4	B1_ctrl	ACACCAAGTCCATCCT_B1_hash4	B	batch2	B_Ighd
ACACCCTAGGATGGTC_B1_hash4	3.73891	-4.82241	B1_hash4	3116	1490	0.0141207	hash4	B1_ctrl	ACACCCTAGGATGGTC_B1_hash4	B	batch2	B_Ighd
ACACCCTAGTACACCT_B1_hash1	-11.3706	6.2623	B1_hash1	8398	2739	0.0236961	hash1	B1_ctrl	ACACCCTAGTACACCT_B1_hash1	B	batch2	CD8_T
ACACCCTAGTCTCCTC_B1_hash4	-2.09932	-11.1728	B1_hash4	2583	1156	0	hash4	B1_ctrl	ACACCCTAGTCTCCTC_B1_hash4	B	batch2	Neutrophil
ACACCCTAGTGAAGTT_B1_hash2	3.42269	-2.7265	B1_hash2	4263	1894	0.0190007	hash2	B1_ctrl	ACACCCTAGTGAAGTT_B1_hash2	B	batch2	B_Ighd
ACACCCTCACCGTTGG_B1_hash4	4.51165	-0.0406262	B1_hash4	7294	2671	0.0252262	hash4	B1_ctrl	ACACCCTCACCGTTGG_B1_hash4	B	batch2	B_naive
ACACCCTCAGACAGGT_B1_hash4	3.11528	-1.7805	B1_hash4	4798	1953	0.0210504	hash4	B1_ctrl	ACACCCTCAGACAGGT_B1_hash4	B	batch2	B_Ighd
ACACCCTCAGATGAGC_B1_hash4	4.23611	-3.07388	B1_hash4	4092	1804	0.0144184	hash4	B1_ctrl	ACACCCTCAGATGAGC_B1_hash4	B	batch2	B_Ighd
ACACCCTCAGGACGTA_B1_hash2	-1.69794	12.3845	B1_hash2	7409	2748	0.0107977	hash2	B1_ctrl	ACACCCTCAGGACGTA_B1_hash2	B	batch2	Mono_int
ACACCCTCATCCAACA_B1_hash2	-0.862177	11.1335	B1_hash2	17211	4252	0.0173145	hash2	B1_ctrl	ACACCCTCATCCAACA_B1_hash2	B	batch2	Mono_int
ACACCCTCATGGTTGT_B1_hash1	-3.02252	-11.4199	B1_hash1	2252	1100	0.000888099	hash1	B1_ctrl	ACACCCTCATGGTTGT_B1_hash1	B	batch2	Neutrophil
ACACCCTGTCTCCATC_B1_hash1	-3.46695	-10.7535	B1_hash1	2415	1103	0.00414079	hash1	B1_ctrl	ACACCCTGTCTCCATC_B1_hash1	B	batch2	Neutrophil
ACACCCTGTCTCGTTC_B1_hash3	-0.524997	10.4166	B1_hash3	12264	3467	0.00717547	hash3	B1_ctrl	ACACCCTGTCTCGTTC_B1_hash3	B	batch2	Mono_int
ACACCCTGTCTTGTCC_B1_hash3	5.86567	0.0699709	B1_hash3	10650	3002	0.0238498	hash3	B1_ctrl	ACACCCTGTCTTGTCC_B1_hash3	B	batch2	B_naive
ACACCCTGTGCGGTAA_B1_hash5	3.39776	-4.17251	B1_hash5	3848	1673	0.0176715	hash5	B1_ctrl	ACACCCTGTGCGGTAA_B1_hash5	B	batch2	B_Ighd
ACACCCTGTGGTGTAG_B1_hash2	6.52845	-2.45687	B1_hash2	4812	2250	0.0187032	hash2	B1_ctrl	ACACCCTGTGGTGTAG_B1_hash2	B	batch2	B_naive
ACACCCTTCAACACAC_B1_hash2	6.02297	3.1323	B1_hash2	3605	1869	0.0316227	hash2	B1_ctrl	ACACCCTTCAACACAC_B1_hash2	B	batch2	B_naive
ACACCCTTCTCCAGGG_B1_hash2	-2.03843	-9.54494	B1_hash2	2736	1146	0	hash2	B1_ctrl	ACACCCTTCTCCAGGG_B1_hash2	B	batch2	Neutrophil
ACACCGGAGAGCCCAA_B1_hash2	8.63049	-1.94888	B1_hash2	3772	1713	0.0153765	hash2	B1_ctrl	ACACCGGAGAGCCCAA_B1_hash2	B	batch2	B_naive
ACACCGGAGAGTAAGG_B1_hash1	-7.27278	5.59226	B1_hash1	5512	2126	0.0250363	hash1	B1_ctrl	ACACCGGAGAGTAAGG_B1_hash1	B	batch2	CD4_T
ACACCGGAGCAGGCTA_B1_hash4	-11.675	0.131395	B1_hash4	6653	2698	0.019991	hash4	B1_ctrl	ACACCGGAGCAGGCTA_B1_hash4	B	batch2	NK
ACACCGGAGTACGTAA_B1_hash2	9.25629	0.404454	B1_hash2	4627	2106	0.0205317	hash2	B1_ctrl	ACACCGGAGTACGTAA_B1_hash2	B	batch2	B_naive
ACACCGGCAAGCCGCT_B1_hash5	-4.41048	-10.9247	B1_hash5	1587	682	0	hash5	B1_ctrl	ACACCGGCAAGCCGCT_B1_hash5	B	batch2	Neutrophil
ACACCGGCAAGCTGAG_B1_hash2	2.73589	-2.99843	B1_hash2	3358	1680	0.0196546	hash2	B1_ctrl	ACACCGGCAAGCTGAG_B1_hash2	B	batch2	B_Ighd
ACACCGGCAATGTTGC_B1_hash2	4.01403	-4.29055	B1_hash2	3966	1741	0.0153807	hash2	B1_ctrl	ACACCGGCAATGTTGC_B1_hash2	B	batch2	B_Ighd
ACACCGGCACATCCAA_B1_hash1	-3.94333	-6.94829	B1_hash1	3209	1126	0.000311624	hash1	B1_ctrl	ACACCGGCACATCCAA_B1_hash1	B	batch2	Neutrophil
ACACCGGCATGTCGAT_B1_hash1	3.56352	-2.48284	B1_hash1	4591	1915	0.0204748	hash1	B1_ctrl	ACACCGGCATGTCGAT_B1_hash1	B	batch2	B_Ighd
ACACCGGGTAGGACAC_B1_hash4	3.09225	-2.40597	B1_hash4	4518	1994	0.0201417	hash4	B1_ctrl	ACACCGGGTAGGACAC_B1_hash4	B	batch2	B_Ighd
ACACCGGGTATGAATG_B1_hash3	9.41321	1.1764	B1_hash3	6389	2716	0.0219127	hash3	B1_ctrl	ACACCGGGTATGAATG_B1_hash3	B	batch2	B_naive
ACACCGGGTCACCCAG_B1_hash5	-10.8356	3.2045	B1_hash5	2783	1494	0.00970176	hash5	B1_ctrl	ACACCGGGTCACCCAG_B1_hash5	B	batch2	CD8_T_Ccl5
ACACCGGGTCTCTCTG_B1_hash4	-2.89216	12.1866	B1_hash4	5489	2259	0.0102022	hash4	B1_ctrl	ACACCGGGTCTCTCTG_B1_hash4	B	batch2	Mono_Ly6c_low
ACACCGGGTTACCGAT_B1_hash1	8.23303	0.969285	B1_hash1	4069	1992	0.0238388	hash1	B1_ctrl	ACACCGGGTTACCGAT_B1_hash1	B	batch2	B_naive
ACACCGGTCATATCGG_B1_hash2	2.68649	1.24526	B1_hash2	3559	1750	0.0278168	hash2	B1_ctrl	ACACCGGTCATATCGG_B1_hash2	B	batch2	B_Ighd
ACACCGGTCCTTCAAT_B1_hash4	-2.20199	-8.27832	B1_hash4	3875	1216	0.000258065	hash4	B1_ctrl	ACACCGGTCCTTCAAT_B1_hash4	B	batch2	Neutrophil
ACACCGGTCTTGCCGT_B1_hash1	-4.3051	-6.97416	B1_hash1	2394	867	0.000417711	hash1	B1_ctrl	ACACCGGTCTTGCCGT_B1_hash1	B	batch2	Neutrophil
ACACTGAAGACATAAC_B1_hash1	-2.26035	-8.31099	B1_hash1	2048	803	0.000976562	hash1	B1_ctrl	ACACTGAAGACATAAC_B1_hash1	B	batch2	Neutrophil
ACACTGAAGAGCTGGT_B1_hash2	-2.69777	12.827	B1_hash2	6563	2549	0.00914216	hash2	B1_ctrl	ACACTGAAGAGCTGGT_B1_hash2	B	batch2	Mono_Ly6c_low
ACACTGAAGGAGTTGC_B1_hash2	9.52647	-1.81791	B1_hash2	5293	2286	0.0115247	hash2	B1_ctrl	ACACTGAAGGAGTTGC_B1_hash2	B	batch2	B_naive
ACACTGAAGTCATCCA_B1_hash4	-2.42757	-8.49914	B1_hash4	2394	873	0.00125313	hash4	B1_ctrl	ACACTGAAGTCATCCA_B1_hash4	B	batch2	Neutrophil
ACACTGAAGTGACATA_B1_hash4	8.07261	-2.01877	B1_hash4	4264	1954	0.0138368	hash4	B1_ctrl	ACACTGAAGTGACATA_B1_hash4	B	batch2	B_naive
ACACTGACACACTGCG_B1_hash3	2.3964	4.27794	B1_hash3	1479	887	0.0480054	hash3	B1_ctrl	ACACTGACACACTGCG_B1_hash3	B	batch2	B_Ighd
ACACTGACACGCGAAA_B1_hash2	-3.22671	-9.41724	B1_hash2	3769	1372	0.00106129	hash2	B1_ctrl	ACACTGACACGCGAAA_B1_hash2	B	batch2	Neutrophil
ACACTGACAGCCAGAA_B1_hash3	-2.27673	13.4204	B1_hash3	9524	3180	0.0101848	hash3	B1_ctrl	ACACTGACAGCCAGAA_B1_hash3	B	batch2	Mono_Ly6c_low
ACACTGAGTAGGGACT_B1_hash1	-7.41678	3.95798	B1_hash1	6206	2477	0.0148244	hash1	B1_ctrl	ACACTGAGTAGGGACT_B1_hash1	B	batch2	CD4_T
ACACTGATCACATACG_B1_hash4	6.75638	-1.70783	B1_hash4	6776	2531	0.0160862	hash4	B1_ctrl	ACACTGATCACATACG_B1_hash4	B	batch2	B_naive
ACACTGATCACGGTTA_B1_hash1	-2.54726	13.4589	B1_hash1	9002	3086	0.011553	hash1	B1_ctrl	ACACTGATCACGGTTA_B1_hash1	B	batch2	Mono_Ly6c_low
ACACTGATCCTGCAGG_B1_hash5	8.64065	0.272484	B1_hash5	3920	1960	0.0193878	hash5	B1_ctrl	ACACTGATCCTGCAGG_B1_hash5	B	batch2	B_naive
ACAGCCGAGAATTCCC_B1_hash2	-3.58586	-11.5815	B1_hash2	1643	844	0	hash2	B1_ctrl	ACAGCCGAGAATTCCC_B1_hash2	B	batch2	Neutrophil
ACAGCCGAGACGCTTT_B1_hash2	-10.9711	-2.33265	B1_hash2	2059	1309	0.0174842	hash2	B1_ctrl	ACAGCCGAGACGCTTT_B1_hash2	B	batch2	NK
ACAGCCGAGATGTGTA_B1_hash3	1.86248	1.94279	B1_hash3	2281	1190	0.0280579	hash3	B1_ctrl	ACAGCCGAGATGTGTA_B1_hash3	B	batch2	B_Ighd
ACAGCCGAGTGAATTG_B1_hash2	3.88363	-3.86604	B1_hash2	4176	1812	0.0167625	hash2	B1_ctrl	ACAGCCGAGTGAATTG_B1_hash2	B	batch2	B_Ighd
ACAGCCGCAAACCTAC_B1_hash5	-0.74684	11.9479	B1_hash5	8019	2788	0.0144656	hash5	B1_ctrl	ACAGCCGCAAACCTAC_B1_hash5	B	batch2	Mono_int
ACAGCCGCAAAGGAAG_B1_hash4	-2.62624	12.0027	B1_hash4	4102	1911	0.0043881	hash4	B1_ctrl	ACAGCCGCAAAGGAAG_B1_hash4	B	batch2	Mono_Ly6c_low
ACAGCCGCAAGTACCT_B1_hash5	-1.57616	13.0451	B1_hash5	12039	3342	0.0162804	hash5	B1_ctrl	ACAGCCGCAAGTACCT_B1_hash5	B	batch2	Mono_Ly6c_low
ACAGCCGCACACCGAC_B1_hash4	2.84835	1.72134	B1_hash4	3955	1775	0.0303413	hash4	B1_ctrl	ACAGCCGCACACCGAC_B1_hash4	B	batch2	B_Ighd
ACAGCCGCACCGGAAA_B1_hash1	5.03491	-3.08682	B1_hash1	5109	1979	0.0172245	hash1	B1_ctrl	ACAGCCGCACCGGAAA_B1_hash1	B	batch2	B_Ighd
ACAGCCGCATAGTAAG_B1_hash2	-11.5279	0.0742004	B1_hash2	7606	2980	0.0156455	hash2	B1_ctrl	ACAGCCGCATAGTAAG_B1_hash2	B	batch2	NK
ACAGCCGGTAACGTTC_B1_hash1	-11.2028	5.91874	B1_hash1	6424	2182	0.0203923	hash1	B1_ctrl	ACAGCCGGTAACGTTC_B1_hash1	B	batch2	CD8_T
ACAGCCGGTATATGGA_B1_hash5	-7.57797	6.03514	B1_hash5	4709	1972	0.0307921	hash5	B1_ctrl	ACAGCCGGTATATGGA_B1_hash5	B	batch2	CD4_T
ACAGCCGGTCACAAGG_B1_hash3	-3.87659	-10.1809	B1_hash3	2123	784	0.000471032	hash3	B1_ctrl	ACAGCCGGTCACAAGG_B1_hash3	B	batch2	Neutrophil
ACAGCCGGTCCATGAT_B1_hash3	2.77866	-0.237115	B1_hash3	4143	1707	0.0258267	hash3	B1_ctrl	ACAGCCGGTCCATGAT_B1_hash3	B	batch2	B_Ighd
ACAGCCGGTCGAACAG_B1_hash1	2.57894	0.746753	B1_hash1	3388	1586	0.0268595	hash1	B1_ctrl	ACAGCCGGTCGAACAG_B1_hash1	B	batch2	B_Ighd
ACAGCCGGTTCAACCA_B1_hash4	-1.69536	-9.38484	B1_hash4	3586	1239	0.000278862	hash4	B1_ctrl	ACAGCCGGTTCAACCA_B1_hash4	B	batch2	Neutrophil
ACAGCCGGTTTGACAC_B1_hash1	4.21753	-3.67962	B1_hash1	4573	1994	0.0153072	hash1	B1_ctrl	ACAGCCGGTTTGACAC_B1_hash1	B	batch2	B_Ighd
ACAGCCGTCCAAAGTC_B1_hash4	2.87356	4.15779	B1_hash4	2410	1487	0.0286307	hash4	B1_ctrl	ACAGCCGTCCAAAGTC_B1_hash4	B	batch2	B_Ighd
ACAGCCGTCCAGAAGG_B1_hash2	-4.22877	-8.27691	B1_hash2	1944	888	0	hash2	B1_ctrl	ACAGCCGTCCAGAAGG_B1_hash2	B	batch2	Neutrophil
ACAGCCGTCCGAAGAG_B1_hash5	-2.74296	13.2715	B1_hash5	7605	2689	0.0124918	hash5	B1_ctrl	ACAGCCGTCCGAAGAG_B1_hash5	B	batch2	Mono_Ly6c_low
ACAGCCGTCGCCATAA_B1_hash5	8.75405	-2.08943	B1_hash5	4412	2163	0.0108794	hash5	B1_ctrl	ACAGCCGTCGCCATAA_B1_hash5	B	batch2	B_naive
ACAGCCGTCTCACATT_B1_hash4	-1.45685	0.191146	B1_hash4	11366	3075	0.0206757	hash4	B1_ctrl	ACAGCCGTCTCACATT_B1_hash4	B	batch2	B_memory
ACAGCTAAGCACCGCT_B1_hash3	6.19294	-0.198119	B1_hash3	10682	3566	0.0203145	hash3	B1_ctrl	ACAGCTAAGCACCGCT_B1_hash3	B	batch2	B_naive
ACAGCTAAGCTGTTCA_B1_hash3	-3.44309	-9.05614	B1_hash3	2735	1089	0.000365631	hash3	B1_ctrl	ACAGCTAAGCTGTTCA_B1_hash3	B	batch2	Neutrophil
ACAGCTACACCGAAAG_B1_hash4	-1.33743	12.2795	B1_hash4	9798	3090	0.013166	hash4	B1_ctrl	ACAGCTACACCGAAAG_B1_hash4	B	batch2	Mono_int
ACAGCTACAGGTCGTC_B1_hash2	-1.75535	11.4802	B1_hash2	6643	2208	0.00858046	hash2	B1_ctrl	ACAGCTACAGGTCGTC_B1_hash2	B	batch2	Mono_int
ACAGCTACAGTAGAGC_B1_hash3	3.20921	0.752076	B1_hash3	4892	2092	0.0286182	hash3	B1_ctrl	ACAGCTACAGTAGAGC_B1_hash3	B	batch2	B_Ighd
ACAGCTAGTAAGCACG_B1_hash3	2.80318	2.65466	B1_hash3	3836	1793	0.0333681	hash3	B1_ctrl	ACAGCTAGTAAGCACG_B1_hash3	B	batch2	B_Ighd
ACAGCTAGTCTCAACA_B1_hash4	2.29273	-0.0644938	B1_hash4	3850	1693	0.0257143	hash4	B1_ctrl	ACAGCTAGTCTCAACA_B1_hash4	B	batch2	B_Ighd
ACAGCTAGTGGCCCTA_B1_hash2	3.06291	-2.33161	B1_hash2	4257	1880	0.0211416	hash2	B1_ctrl	ACAGCTAGTGGCCCTA_B1_hash2	B	batch2	B_Ighd
ACAGCTAGTGTTGGGA_B1_hash4	-2.84939	13.1635	B1_hash4	7960	2520	0.00879397	hash4	B1_ctrl	ACAGCTAGTGTTGGGA_B1_hash4	B	batch2	Mono_Ly6c_low
ACAGCTAGTTACCGAT_B1_hash5	-2.35938	-8.07058	B1_hash5	3068	1033	0.00065189	hash5	B1_ctrl	ACAGCTAGTTACCGAT_B1_hash5	B	batch2	Neutrophil
ACAGCTATCCTCATTA_B1_hash3	-13.7274	-0.943047	B1_hash3	4612	2168	0.0349089	hash3	B1_ctrl	ACAGCTATCCTCATTA_B1_hash3	B	batch2	NK
ACATACGAGCTACCGC_B1_hash3	-10.0773	-2.82841	B1_hash3	5228	2233	0.00803366	hash3	B1_ctrl	ACATACGAGCTACCGC_B1_hash3	B	batch2	NK
ACATACGAGGGCATGT_B1_hash1	4.60344	-1.35957	B1_hash1	6949	2514	0.0218737	hash1	B1_ctrl	ACATACGAGGGCATGT_B1_hash1	B	batch2	B_Ighd
ACATACGAGTACCGGA_B1_hash5	-3.0857	0.00902746	B1_hash5	13052	3446	0.0218357	hash5	B1_ctrl	ACATACGAGTACCGGA_B1_hash5	B	batch2	B_memory
ACATACGAGTGCAAGC_B1_hash1	8.70911	-1.05626	B1_hash1	4734	1989	0.0192226	hash1	B1_ctrl	ACATACGAGTGCAAGC_B1_hash1	B	batch2	B_naive
ACATACGCAAGCTGGA_B1_hash3	3.765	-2.72241	B1_hash3	5167	2058	0.0199342	hash3	B1_ctrl	ACATACGCAAGCTGGA_B1_hash3	B	batch2	B_Ighd
ACATACGCAATGACCT_B1_hash3	-6.92146	4.47454	B1_hash3	7312	2649	0.0184628	hash3	B1_ctrl	ACATACGCAATGACCT_B1_hash3	B	batch2	CD4_T
ACATACGCAGCTCCGA_B1_hash1	2.72456	12.0559	B1_hash1	17981	4235	0.0147934	hash1	B1_ctrl	ACATACGCAGCTCCGA_B1_hash1	B	batch2	Mono_Ly6c_high
ACATACGCATAGAAAC_B1_hash1	-7.08286	5.02652	B1_hash1	5747	2125	0.0224465	hash1	B1_ctrl	ACATACGCATAGAAAC_B1_hash1	B	batch2	CD4_T
ACATACGGTAGTAGTA_B1_hash1	-0.910188	-10.2535	B1_hash1	3150	1179	0.00031746	hash1	B1_ctrl	ACATACGGTAGTAGTA_B1_hash1	B	batch2	Neutrophil
ACATACGGTATATGGA_B1_hash1	3.5538	-4.41499	B1_hash1	3791	1559	0.0131891	hash1	B1_ctrl	ACATACGGTATATGGA_B1_hash1	B	batch2	B_Ighd
ACATACGGTCTGCCAG_B1_hash4	2.31875	-3.27027	B1_hash4	3699	1773	0.0191944	hash4	B1_ctrl	ACATACGGTCTGCCAG_B1_hash4	B	batch2	B_Ighd
ACATACGGTGCCTTGG_B1_hash4	2.44545	4.31141	B1_hash4	2226	1442	0.0300988	hash4	B1_ctrl	ACATACGGTGCCTTGG_B1_hash4	B	batch2	B_Ighd
ACATACGGTGCGCTTG_B1_hash3	-11.2028	-1.14236	B1_hash3	6452	2641	0.0099194	hash3	B1_ctrl	ACATACGGTGCGCTTG_B1_hash3	B	batch2	NK
ACATACGGTGTTCGAT_B1_hash4	6.54435	-1.86302	B1_hash4	5328	2183	0.0212087	hash4	B1_ctrl	ACATACGGTGTTCGAT_B1_hash4	B	batch2	B_naive
ACATACGGTTACGCGC_B1_hash1	3.5266	2.36915	B1_hash1	5228	2109	0.0317521	hash1	B1_ctrl	ACATACGGTTACGCGC_B1_hash1	B	batch2	B_Ighd
ACATACGTCATCATTC_B1_hash1	4.6828	-2.18642	B1_hash1	5209	2282	0.0207333	hash1	B1_ctrl	ACATACGTCATCATTC_B1_hash1	B	batch2	B_Ighd
ACATACGTCGAGAACG_B1_hash2	3.8002	-2.10433	B1_hash2	3762	1539	0.0236576	hash2	B1_ctrl	ACATACGTCGAGAACG_B1_hash2	B	batch2	B_Ighd
ACATACGTCGTGGGAA_B1_hash2	-11.0611	4.94361	B1_hash2	4989	1952	0.0162357	hash2	B1_ctrl	ACATACGTCGTGGGAA_B1_hash2	B	batch2	CD8_T
ACATCAGAGACGACGT_B1_hash4	-3.55674	-10.3649	B1_hash4	2809	1197	0.000711997	hash4	B1_ctrl	ACATCAGAGACGACGT_B1_hash4	B	batch2	Neutrophil
ACATCAGAGGTGTTAA_B1_hash2	-11.7858	-1.92564	B1_hash2	4311	2192	0.0122941	hash2	B1_ctrl	ACATCAGAGGTGTTAA_B1_hash2	B	batch2	NK
ACATCAGAGTACCGGA_B1_hash4	3.20631	-0.654358	B1_hash4	4182	1829	0.0246294	hash4	B1_ctrl	ACATCAGAGTACCGGA_B1_hash4	B	batch2	B_Ighd
ACATCAGCACTCGACG_B1_hash4	-2.47203	-8.33269	B1_hash4	4097	1319	0.00122041	hash4	B1_ctrl	ACATCAGCACTCGACG_B1_hash4	B	batch2	Neutrophil
ACATCAGCATCACGAT_B1_hash2	-10.812	6.26205	B1_hash2	6256	2375	0.0236573	hash2	B1_ctrl	ACATCAGCATCACGAT_B1_hash2	B	batch2	CD8_T
ACATCAGGTAACGACG_B1_hash4	2.09441	0.072282	B1_hash4	3514	1732	0.0256118	hash4	B1_ctrl	ACATCAGGTAACGACG_B1_hash4	B	batch2	B_Ighd
ACATCAGGTAAGGGAA_B1_hash2	2.13383	-2.11606	B1_hash2	2922	1356	0.0219028	hash2	B1_ctrl	ACATCAGGTAAGGGAA_B1_hash2	B	batch2	B_Ighd
ACATCAGGTAGCACGA_B1_hash5	-11.8498	5.42585	B1_hash5	8117	2685	0.0174941	hash5	B1_ctrl	ACATCAGGTAGCACGA_B1_hash5	B	batch2	CD8_T
ACATCAGGTCCCTACT_B1_hash5	-2.20716	-9.36483	B1_hash5	3831	1291	0.00391543	hash5	B1_ctrl	ACATCAGGTCCCTACT_B1_hash5	B	batch2	Neutrophil
ACATCAGGTGAACCTT_B1_hash4	-2.02402	13.1659	B1_hash4	4515	2004	0.0150609	hash4	B1_ctrl	ACATCAGGTGAACCTT_B1_hash4	B	batch2	Mono_Ly6c_low
ACATCAGGTGTGTGCC_B1_hash3	4.10464	-3.98532	B1_hash3	3770	1782	0.0180371	hash3	B1_ctrl	ACATCAGGTGTGTGCC_B1_hash3	B	batch2	B_Ighd
ACATCAGGTTAGAACA_B1_hash2	3.57416	0.188966	B1_hash2	4902	2137	0.0259078	hash2	B1_ctrl	ACATCAGGTTAGAACA_B1_hash2	B	batch2	B_Ighd
ACATCAGGTTCCATGA_B1_hash2	-13.8177	-1.28477	B1_hash2	2169	1523	0.0262794	hash2	B1_ctrl	ACATCAGGTTCCATGA_B1_hash2	B	batch2	NK
ACATCAGTCTGACCTC_B1_hash4	3.33267	-0.00209676	B1_hash4	4539	1939	0.0257766	hash4	B1_ctrl	ACATCAGTCTGACCTC_B1_hash4	B	batch2	B_Ighd
ACATCAGTCTTCATGT_B1_hash3	-4.41878	-9.29427	B1_hash3	3440	1304	0.000581395	hash3	B1_ctrl	ACATCAGTCTTCATGT_B1_hash3	B	batch2	Neutrophil
ACATCAGTCTTGAGGT_B1_hash4	-11.6959	-2.16061	B1_hash4	6363	2575	0.0113154	hash4	B1_ctrl	ACATCAGTCTTGAGGT_B1_hash4	B	batch2	NK
ACATCAGTCTTTAGGG_B1_hash1	2.1611	-3.19086	B1_hash1	2117	1096	0.0174776	hash1	B1_ctrl	ACATCAGTCTTTAGGG_B1_hash1	B	batch2	B_Ighd
ACATGGTAGAGCAATT_B1_hash2	-11.2815	6.22582	B1_hash2	7677	2664	0.0225348	hash2	B1_ctrl	ACATGGTAGAGCAATT_B1_hash2	B	batch2	CD8_T
ACATGGTAGATCTGAA_B1_hash2	4.38518	-2.57222	B1_hash2	4088	1734	0.0210372	hash2	B1_ctrl	ACATGGTAGATCTGAA_B1_hash2	B	batch2	B_Ighd
ACATGGTAGCCACTAT_B1_hash3	2.826	3.9868	B1_hash3	3350	1520	0.0444776	hash3	B1_ctrl	ACATGGTAGCCACTAT_B1_hash3	B	batch2	B_Ighd
ACATGGTAGCCATCGC_B1_hash4	-1.08095	-0.947242	B1_hash4	8396	2807	0.0197713	hash4	B1_ctrl	ACATGGTAGCCATCGC_B1_hash4	B	batch2	B_memory
ACATGGTAGGAATCGC_B1_hash1	4.70279	-3.87013	B1_hash1	5190	2200	0.017341	hash1	B1_ctrl	ACATGGTAGGAATCGC_B1_hash1	B	batch2	B_Ighd
ACATGGTAGGTCGGAT_B1_hash2	4.26947	-4.65843	B1_hash2	3391	1714	0.0150398	hash2	B1_ctrl	ACATGGTAGGTCGGAT_B1_hash2	B	batch2	B_Ighd
ACATGGTCAAATCCGT_B1_hash4	-3.37188	-12.0147	B1_hash4	1155	691	0	hash4	B1_ctrl	ACATGGTCAAATCCGT_B1_hash4	B	batch2	Neutrophil
ACATGGTCAATCCGAT_B1_hash3	-2.94727	-9.87118	B1_hash3	3273	1336	0	hash3	B1_ctrl	ACATGGTCAATCCGAT_B1_hash3	B	batch2	Neutrophil
ACATGGTCACCCATTC_B1_hash2	5.80918	3.72545	B1_hash2	2261	1142	0.0429014	hash2	B1_ctrl	ACATGGTCACCCATTC_B1_hash2	B	batch2	B_naive
ACATGGTCACTTCGAA_B1_hash2	6.65461	2.57884	B1_hash2	3903	1903	0.0281834	hash2	B1_ctrl	ACATGGTCACTTCGAA_B1_hash2	B	batch2	B_naive
ACATGGTCATCCTAGA_B1_hash1	3.62811	-2.2656	B1_hash1	4518	1962	0.0199203	hash1	B1_ctrl	ACATGGTCATCCTAGA_B1_hash1	B	batch2	B_Ighd
ACATGGTCATGAGCGA_B1_hash2	2.53862	-3.54512	B1_hash2	4523	2073	0.016803	hash2	B1_ctrl	ACATGGTCATGAGCGA_B1_hash2	B	batch2	B_Ighd
ACATGGTCATGGTCAT_B1_hash3	-2.60813	-10.612	B1_hash3	2257	1086	0.0013292	hash3	B1_ctrl	ACATGGTCATGGTCAT_B1_hash3	B	batch2	Neutrophil
ACATGGTGTACAGTTC_B1_hash2	8.89851	-0.8873	B1_hash2	4384	2114	0.0161953	hash2	B1_ctrl	ACATGGTGTACAGTTC_B1_hash2	B	batch2	B_naive
ACATGGTGTACGAAAT_B1_hash2	-1.55419	11.5953	B1_hash2	4519	1874	0.0117283	hash2	B1_ctrl	ACATGGTGTACGAAAT_B1_hash2	B	batch2	Mono_int
ACATGGTGTACTTAGC_B1_hash1	3.35967	-3.64967	B1_hash1	4775	2090	0.0184293	hash1	B1_ctrl	ACATGGTGTACTTAGC_B1_hash1	B	batch2	B_Ighd
ACATGGTGTAGTAGTA_B1_hash2	-3.05636	-9.55377	B1_hash2	2279	863	0	hash2	B1_ctrl	ACATGGTGTAGTAGTA_B1_hash2	B	batch2	Neutrophil
ACATGGTGTGATAAAC_B1_hash3	-10.192	3.00207	B1_hash3	6010	2627	0.01797	hash3	B1_ctrl	ACATGGTGTGATAAAC_B1_hash3	B	batch2	CD8_T_Ccl5
ACATGGTGTTACGTCA_B1_hash1	8.43881	-0.682291	B1_hash1	5474	2315	0.0217391	hash1	B1_ctrl	ACATGGTGTTACGTCA_B1_hash1	B	batch2	B_naive
ACATGGTGTTGACGTT_B1_hash1	4.37074	-0.159022	B1_hash1	7843	2942	0.0244804	hash1	B1_ctrl	ACATGGTGTTGACGTT_B1_hash1	B	batch2	B_Ighd
ACATGGTTCAATCTCT_B1_hash2	8.04858	0.336778	B1_hash2	4799	2249	0.0220879	hash2	B1_ctrl	ACATGGTTCAATCTCT_B1_hash2	B	batch2	B_naive
ACATGGTTCAGCTCTC_B1_hash3	-3.17308	0.882109	B1_hash3	15204	3914	0.0276243	hash3	B1_ctrl	ACATGGTTCAGCTCTC_B1_hash3	B	batch2	B_memory
ACATGGTTCCGAACGC_B1_hash2	8.30025	1.59094	B1_hash2	4572	2234	0.0244969	hash2	B1_ctrl	ACATGGTTCCGAACGC_B1_hash2	B	batch2	B_naive
ACATGGTTCTGTGCAA_B1_hash3	7.86772	0.130226	B1_hash3	4369	2105	0.0212863	hash3	B1_ctrl	ACATGGTTCTGTGCAA_B1_hash3	B	batch2	B_naive
ACCAGTAAGACATAAC_B1_hash1	3.41113	-0.454691	B1_hash1	4272	1807	0.0252809	hash1	B1_ctrl	ACCAGTAAGACATAAC_B1_hash1	B	batch2	B_Ighd
ACCAGTAAGCGTAATA_B1_hash3	-2.50788	-9.71877	B1_hash3	2659	1179	0.00188041	hash3	B1_ctrl	ACCAGTAAGCGTAATA_B1_hash3	B	batch2	Neutrophil
ACCAGTAAGCGTTCCG_B1_hash1	-10.7445	-1.62688	B1_hash1	3633	1745	0.00715662	hash1	B1_ctrl	ACCAGTAAGCGTTCCG_B1_hash1	B	batch2	NK
ACCAGTAAGCTTTGGT_B1_hash3	-3.42759	-11.2886	B1_hash3	2308	1113	0.000866551	hash3	B1_ctrl	ACCAGTAAGCTTTGGT_B1_hash3	B	batch2	Neutrophil
ACCAGTAAGGGAAACA_B1_hash1	2.71696	0.941257	B1_hash1	3653	1687	0.0276485	hash1	B1_ctrl	ACCAGTAAGGGAAACA_B1_hash1	B	batch2	B_Ighd
ACCAGTACACAACTGT_B1_hash4	2.85003	-1.51693	B1_hash4	4839	1970	0.0219054	hash4	B1_ctrl	ACCAGTACACAACTGT_B1_hash4	B	batch2	B_Ighd
ACCAGTACACAAGTAA_B1_hash4	4.39017	-1.73764	B1_hash4	4459	1817	0.0217538	hash4	B1_ctrl	ACCAGTACACAAGTAA_B1_hash4	B	batch2	B_Ighd
ACCAGTACACCACGTG_B1_hash3	7.86013	-1.04508	B1_hash3	6011	2481	0.0207952	hash3	B1_ctrl	ACCAGTACACCACGTG_B1_hash3	B	batch2	B_naive
ACCAGTACAGTCGTGC_B1_hash2	-10.7715	5.62991	B1_hash2	4975	2051	0.0188945	hash2	B1_ctrl	ACCAGTACAGTCGTGC_B1_hash2	B	batch2	CD8_T
ACCAGTACATACAGCT_B1_hash3	-11.5676	0.0992287	B1_hash3	8534	3382	0.0142958	hash3	B1_ctrl	ACCAGTACATACAGCT_B1_hash3	B	batch2	NK
ACCAGTACATGAAGTA_B1_hash3	2.57535	12.1166	B1_hash3	16695	4307	0.0134172	hash3	B1_ctrl	ACCAGTACATGAAGTA_B1_hash3	B	batch2	Mono_Ly6c_high
ACCAGTAGTACAGCAG_B1_hash4	3.80165	-0.608391	B1_hash4	3915	1794	0.0250319	hash4	B1_ctrl	ACCAGTAGTACAGCAG_B1_hash4	B	batch2	B_Ighd
ACCAGTAGTTCGTTGA_B1_hash1	2.27587	1.62907	B1_hash1	2835	1486	0.0292769	hash1	B1_ctrl	ACCAGTAGTTCGTTGA_B1_hash1	B	batch2	B_Ighd
ACCAGTATCAACACTG_B1_hash3	-2.0056	-11.1559	B1_hash3	1567	753	0.000638162	hash3	B1_ctrl	ACCAGTATCAACACTG_B1_hash3	B	batch2	Neutrophil
ACCAGTATCGCAAACT_B1_hash4	3.83991	-0.129948	B1_hash4	4871	2267	0.0248409	hash4	B1_ctrl	ACCAGTATCGCAAACT_B1_hash4	B	batch2	B_Ighd
ACCAGTATCGCGCCAA_B1_hash4	3.50255	-1.92228	B1_hash4	4638	1989	0.0226391	hash4	B1_ctrl	ACCAGTATCGCGCCAA_B1_hash4	B	batch2	B_Ighd
ACCAGTATCGGCATCG_B1_hash4	8.70863	1.9508	B1_hash4	4189	1937	0.0260205	hash4	B1_ctrl	ACCAGTATCGGCATCG_B1_hash4	B	batch2	B_naive
ACCAGTATCTCGAGTA_B1_hash5	9.1196	-1.32101	B1_hash5	6517	2685	0.0156514	hash5	B1_ctrl	ACCAGTATCTCGAGTA_B1_hash5	B	batch2	B_naive
ACCAGTATCTGAGGGA_B1_hash4	2.19345	11.6547	B1_hash4	12920	3754	0.0112229	hash4	B1_ctrl	ACCAGTATCTGAGGGA_B1_hash4	B	batch2	Mono_Ly6c_high
ACCAGTATCTTGACGA_B1_hash4	5.42744	0.625776	B1_hash4	6726	2593	0.0282486	hash4	B1_ctrl	ACCAGTATCTTGACGA_B1_hash4	B	batch2	B_naive
ACCAGTATCTTGTTTG_B1_hash2	-8.06979	6.89687	B1_hash2	7709	2947	0.0194578	hash2	B1_ctrl	ACCAGTATCTTGTTTG_B1_hash2	B	batch2	CD4_T
ACCCACTAGATGTTAG_B1_hash1	2.45273	11.9407	B1_hash1	14401	3739	0.0152073	hash1	B1_ctrl	ACCCACTAGATGTTAG_B1_hash1	B	batch2	Mono_Ly6c_high
ACCCACTAGGATGGAA_B1_hash4	2.43324	-2.01637	B1_hash4	3342	1524	0.0218432	hash4	B1_ctrl	ACCCACTAGGATGGAA_B1_hash4	B	batch2	B_Ighd
ACCCACTAGTCATCCA_B1_hash1	-3.86314	-11.8487	B1_hash1	1639	928	0	hash1	B1_ctrl	ACCCACTAGTCATCCA_B1_hash1	B	batch2	Neutrophil
ACCCACTAGTGCGATG_B1_hash2	9.4197	-1.55508	B1_hash2	4476	2023	0.0151921	hash2	B1_ctrl	ACCCACTAGTGCGATG_B1_hash2	B	batch2	B_naive
ACCCACTAGTGTGGCA_B1_hash4	-1.71891	-10.4768	B1_hash4	3002	1180	0.000333111	hash4	B1_ctrl	ACCCACTAGTGTGGCA_B1_hash4	B	batch2	Neutrophil
ACCCACTAGTGTTTGC_B1_hash1	0.96979	11.4237	B1_hash1	10986	3349	0.00810122	hash1	B1_ctrl	ACCCACTAGTGTTTGC_B1_hash1	B	batch2	Mono_Ly6c_high
ACCCACTCACTCAGGC_B1_hash2	8.21281	-0.448031	B1_hash2	6330	2687	0.021327	hash2	B1_ctrl	ACCCACTCACTCAGGC_B1_hash2	B	batch2	B_naive
ACCCACTCATCACGAT_B1_hash1	-3.09173	-9.35951	B1_hash1	2233	930	0.000447828	hash1	B1_ctrl	ACCCACTCATCACGAT_B1_hash1	B	batch2	Neutrophil
ACCCACTCATGCCTTC_B1_hash1	-3.46761	12.2182	B1_hash1	5944	2321	0.00672948	hash1	B1_ctrl	ACCCACTCATGCCTTC_B1_hash1	B	batch2	Mono_Ly6c_low
ACCCACTGTACTTCTT_B1_hash1	-12.7087	-2.4101	B1_hash1	3801	1911	0.0171008	hash1	B1_ctrl	ACCCACTGTACTTCTT_B1_hash1	B	batch2	NK
ACCCACTGTGTGACCC_B1_hash2	-3.25268	-8.77455	B1_hash2	2192	870	0.000912409	hash2	B1_ctrl	ACCCACTGTGTGACCC_B1_hash2	B	batch2	Neutrophil
ACCCACTGTGTGCGTC_B1_hash2	-4.24249	-7.18944	B1_hash2	2293	870	0.00043611	hash2	B1_ctrl	ACCCACTGTGTGCGTC_B1_hash2	B	batch2	Neutrophil
ACCCACTGTTGATTCG_B1_hash4	9.09763	-2.03188	B1_hash4	3499	1835	0.011146	hash4	B1_ctrl	ACCCACTGTTGATTCG_B1_hash4	B	batch2	B_naive
ACCCACTTCAATCTCT_B1_hash1	4.54245	-1.20685	B1_hash1	5351	2391	0.0226126	hash1	B1_ctrl	ACCCACTTCAATCTCT_B1_hash1	B	batch2	B_Ighd
ACCCACTTCAGCTCTC_B1_hash3	3.45538	3.39495	B1_hash3	3898	1593	0.0300154	hash3	B1_ctrl	ACCCACTTCAGCTCTC_B1_hash3	B	batch2	B_Ighd
ACCCACTTCTTGTCAT_B1_hash2	10.4606	0.829081	B1_hash2	5797	2312	0.0236329	hash2	B1_ctrl	ACCCACTTCTTGTCAT_B1_hash2	B	batch2	B_naive
ACCGTAAAGAGACGAA_B1_hash4	4.18018	-4.12695	B1_hash4	3976	1632	0.014336	hash4	B1_ctrl	ACCGTAAAGAGACGAA_B1_hash4	B	batch2	B_Ighd
ACCGTAAAGATGCCTT_B1_hash3	-2.37823	-8.77985	B1_hash3	2499	921	0.00120048	hash3	B1_ctrl	ACCGTAAAGATGCCTT_B1_hash3	B	batch2	Neutrophil
ACCGTAAAGCCCAATT_B1_hash3	-3.69458	-11.3939	B1_hash3	1842	958	0.000542888	hash3	B1_ctrl	ACCGTAAAGCCCAATT_B1_hash3	B	batch2	Neutrophil
ACCGTAAAGCGTCAAG_B1_hash2	-3.09059	-9.83773	B1_hash2	3399	1291	0.000588408	hash2	B1_ctrl	ACCGTAAAGCGTCAAG_B1_hash2	B	batch2	Neutrophil
ACCGTAAAGCTACCTA_B1_hash3	8.59237	0.0423912	B1_hash3	4014	1947	0.0196811	hash3	B1_ctrl	ACCGTAAAGCTACCTA_B1_hash3	B	batch2	B_naive
ACCGTAAAGGATGGAA_B1_hash2	3.46758	1.35217	B1_hash2	5347	2022	0.0282401	hash2	B1_ctrl	ACCGTAAAGGATGGAA_B1_hash2	B	batch2	B_Ighd
ACCGTAAAGGCAGGTT_B1_hash2	8.43064	2.05618	B1_hash2	4393	2023	0.0273162	hash2	B1_ctrl	ACCGTAAAGGCAGGTT_B1_hash2	B	batch2	B_naive
ACCGTAAAGGGCATGT_B1_hash4	9.31997	-1.76877	B1_hash4	4606	2228	0.0147634	hash4	B1_ctrl	ACCGTAAAGGGCATGT_B1_hash4	B	batch2	B_naive
ACCGTAAAGTCGAGTG_B1_hash3	8.54915	1.76294	B1_hash3	5013	2150	0.0261321	hash3	B1_ctrl	ACCGTAAAGTCGAGTG_B1_hash3	B	batch2	B_naive
ACCGTAACAAACGCGA_B1_hash2	-4.01559	-9.61109	B1_hash2	2384	1019	0.00377517	hash2	B1_ctrl	ACCGTAACAAACGCGA_B1_hash2	B	batch2	Neutrophil
ACCGTAACAAGGACTG_B1_hash5	-11.5795	-1.0441	B1_hash5	3822	2003	0.0107274	hash5	B1_ctrl	ACCGTAACAAGGACTG_B1_hash5	B	batch2	NK
ACCGTAACATTACGAC_B1_hash4	7.31932	2.95517	B1_hash4	4423	2045	0.0318788	hash4	B1_ctrl	ACCGTAACATTACGAC_B1_hash4	B	batch2	B_naive
ACCGTAAGTACGAAAT_B1_hash4	8.93184	-0.861532	B1_hash4	3117	1546	0.0247032	hash4	B1_ctrl	ACCGTAAGTACGAAAT_B1_hash4	B	batch2	B_naive
ACCGTAAGTCAGAAGC_B1_hash1	5.24678	-1.09106	B1_hash1	3750	1741	0.0202667	hash1	B1_ctrl	ACCGTAAGTCAGAAGC_B1_hash1	B	batch2	B_Ighd
ACCGTAAGTCCGAACC_B1_hash2	-1.93641	-8.90289	B1_hash2	2701	1006	0	hash2	B1_ctrl	ACCGTAAGTCCGAACC_B1_hash2	B	batch2	Neutrophil
ACCGTAATCATGTGGT_B1_hash4	-2.76245	13.2019	B1_hash4	8512	3254	0.00857613	hash4	B1_ctrl	ACCGTAATCATGTGGT_B1_hash4	B	batch2	Mono_Ly6c_low
ACCGTAATCCAGTATG_B1_hash4	-3.65044	-10.1323	B1_hash4	1909	902	0	hash4	B1_ctrl	ACCGTAATCCAGTATG_B1_hash4	B	batch2	Neutrophil
ACCGTAATCTCGAGTA_B1_hash2	5.59711	3.58647	B1_hash2	3206	1533	0.0452277	hash2	B1_ctrl	ACCGTAATCTCGAGTA_B1_hash2	B	batch2	B_naive
ACCTTTAAGAATCTCC_B1_hash2	-4.00427	-9.14795	B1_hash2	5184	1543	0.000771605	hash2	B1_ctrl	ACCTTTAAGAATCTCC_B1_hash2	B	batch2	Neutrophil
ACCTTTAAGACCACGA_B1_hash4	-1.3032	0.437615	B1_hash4	13327	3676	0.0212351	hash4	B1_ctrl	ACCTTTAAGACCACGA_B1_hash4	B	batch2	B_memory
ACCTTTAAGAGCCCAA_B1_hash4	-4.15796	-7.95005	B1_hash4	2512	916	0	hash4	B1_ctrl	ACCTTTAAGAGCCCAA_B1_hash4	B	batch2	Neutrophil
ACCTTTAAGAGTTGGC_B1_hash1	8.39444	-0.157693	B1_hash1	6188	2616	0.0205236	hash1	B1_ctrl	ACCTTTAAGAGTTGGC_B1_hash1	B	batch2	B_naive
ACCTTTAAGATCTGCT_B1_hash1	7.02301	2.58792	B1_hash1	4391	2183	0.0309724	hash1	B1_ctrl	ACCTTTAAGATCTGCT_B1_hash1	B	batch2	B_naive
ACCTTTAAGCGCCTCA_B1_hash2	-3.21255	-7.69227	B1_hash2	3165	1129	0.00126382	hash2	B1_ctrl	ACCTTTAAGCGCCTCA_B1_hash2	B	batch2	Neutrophil
ACCTTTAAGCGTCTAT_B1_hash3	4.56166	0.100007	B1_hash3	7101	2513	0.0261935	hash3	B1_ctrl	ACCTTTAAGCGTCTAT_B1_hash3	B	batch2	B_naive
ACCTTTAAGGACATTA_B1_hash1	-3.70197	-10.5489	B1_hash1	1747	790	0.00171723	hash1	B1_ctrl	ACCTTTAAGGACATTA_B1_hash1	B	batch2	Neutrophil
ACCTTTAAGGCATGGT_B1_hash4	-10.9012	-0.551599	B1_hash4	7589	3131	0.00856503	hash4	B1_ctrl	ACCTTTAAGGCATGGT_B1_hash4	B	batch2	NK
ACCTTTAAGTCGTACT_B1_hash2	7.5221	-2.11167	B1_hash2	4365	2013	0.0128293	hash2	B1_ctrl	ACCTTTAAGTCGTACT_B1_hash2	B	batch2	B_naive
ACCTTTACAAATACAG_B1_hash1	8.54405	-1.62711	B1_hash1	3889	1937	0.015171	hash1	B1_ctrl	ACCTTTACAAATACAG_B1_hash1	B	batch2	B_naive
ACCTTTACAAGCGTAG_B1_hash1	9.5443	1.47309	B1_hash1	6033	2595	0.0233715	hash1	B1_ctrl	ACCTTTACAAGCGTAG_B1_hash1	B	batch2	B_naive
ACCTTTACAATGGACG_B1_hash3	-1.34103	-8.3882	B1_hash3	3821	1049	0.000261712	hash3	B1_ctrl	ACCTTTACAATGGACG_B1_hash3	B	batch2	Neutrophil
ACCTTTACAATTGCTG_B1_hash4	7.13212	-0.885962	B1_hash4	7535	3158	0.016722	hash4	B1_ctrl	ACCTTTACAATTGCTG_B1_hash4	B	batch2	B_naive
ACCTTTACACGAAATA_B1_hash3	-3.14921	12.222	B1_hash3	3937	1824	0.00762002	hash3	B1_ctrl	ACCTTTACACGAAATA_B1_hash3	B	batch2	Mono_Ly6c_low
ACCTTTACACTCTGTC_B1_hash4	5.28667	-2.74754	B1_hash4	5445	2370	0.0178145	hash4	B1_ctrl	ACCTTTACACTCTGTC_B1_hash4	B	batch2	B_Ighd
ACCTTTACACTTCTGC_B1_hash3	-4.76726	-9.05695	B1_hash3	3555	1181	0.000562588	hash3	B1_ctrl	ACCTTTACACTTCTGC_B1_hash3	B	batch2	Neutrophil
ACCTTTACAGTAAGAT_B1_hash1	4.85718	-0.164334	B1_hash1	7219	2489	0.0239645	hash1	B1_ctrl	ACCTTTACAGTAAGAT_B1_hash1	B	batch2	B_naive
ACCTTTACATCCTAGA_B1_hash3	2.50595	3.83174	B1_hash3	2589	1208	0.0413287	hash3	B1_ctrl	ACCTTTACATCCTAGA_B1_hash3	B	batch2	B_Ighd
ACCTTTAGTACGACCC_B1_hash4	9.51737	-1.43625	B1_hash4	5799	2457	0.0162097	hash4	B1_ctrl	ACCTTTAGTACGACCC_B1_hash4	B	batch2	B_naive
ACCTTTAGTCTCTTAT_B1_hash1	-3.80467	-11.9541	B1_hash1	2223	1192	0	hash1	B1_ctrl	ACCTTTAGTCTCTTAT_B1_hash1	B	batch2	Neutrophil
ACCTTTAGTGCACGAA_B1_hash2	-2.69905	-8.12615	B1_hash2	4132	1217	0.00169409	hash2	B1_ctrl	ACCTTTAGTGCACGAA_B1_hash2	B	batch2	Neutrophil
ACCTTTAGTGCAGTAG_B1_hash2	5.05499	-2.55056	B1_hash2	5151	2161	0.0188313	hash2	B1_ctrl	ACCTTTAGTGCAGTAG_B1_hash2	B	batch2	B_Ighd
ACCTTTATCATAAAGG_B1_hash4	-2.83552	-8.53027	B1_hash4	2617	911	0.00114635	hash4	B1_ctrl	ACCTTTATCATAAAGG_B1_hash4	B	batch2	Neutrophil
ACCTTTATCCCTTGCA_B1_hash2	-2.50491	-10.5169	B1_hash2	2928	1096	0.00068306	hash2	B1_ctrl	ACCTTTATCCCTTGCA_B1_hash2	B	batch2	Neutrophil
ACGAGCCAGCTGTTCA_B1_hash3	-4.10906	-10.5544	B1_hash3	1647	816	0.00121433	hash3	B1_ctrl	ACGAGCCAGCTGTTCA_B1_hash3	B	batch2	Neutrophil
ACGAGCCAGGCTAGGT_B1_hash4	3.82745	-1.82871	B1_hash4	5084	1898	0.0143588	hash4	B1_ctrl	ACGAGCCAGGCTAGGT_B1_hash4	B	batch2	B_Ighd
ACGAGCCAGGGATGGG_B1_hash2	2.18859	1.77263	B1_hash2	2857	1404	0.0287014	hash2	B1_ctrl	ACGAGCCAGGGATGGG_B1_hash2	B	batch2	B_Ighd
ACGAGCCAGGTTCCTA_B1_hash4	6.24293	-0.582134	B1_hash4	9848	3221	0.0176686	hash4	B1_ctrl	ACGAGCCAGGTTCCTA_B1_hash4	B	batch2	B_naive
ACGAGCCAGTGCTGCC_B1_hash4	-11.9305	-0.255684	B1_hash4	6137	2668	0.0159687	hash4	B1_ctrl	ACGAGCCAGTGCTGCC_B1_hash4	B	batch2	NK
ACGAGCCCAAATCCGT_B1_hash4	6.79195	2.91662	B1_hash4	3844	1831	0.0325182	hash4	B1_ctrl	ACGAGCCCAAATCCGT_B1_hash4	B	batch2	B_naive
ACGAGCCCAAGTAGTA_B1_hash5	-2.76045	0.0949856	B1_hash5	11177	3149	0.0270198	hash5	B1_ctrl	ACGAGCCCAAGTAGTA_B1_hash5	B	batch2	B_memory
ACGAGCCCACCACGTG_B1_hash2	-3.58029	-8.94266	B1_hash2	2483	961	0	hash2	B1_ctrl	ACGAGCCCACCACGTG_B1_hash2	B	batch2	Neutrophil
ACGAGCCCACCTGGTG_B1_hash1	-2.8853	-10.0895	B1_hash1	2161	981	0.00323924	hash1	B1_ctrl	ACGAGCCCACCTGGTG_B1_hash1	B	batch2	Neutrophil
ACGAGCCCACGCGAAA_B1_hash3	2.38501	1.86627	B1_hash3	3130	1514	0.0313099	hash3	B1_ctrl	ACGAGCCCACGCGAAA_B1_hash3	B	batch2	B_Ighd
ACGAGCCCAGGGTTAG_B1_hash3	-4.14467	-8.02029	B1_hash3	1577	642	0.000634115	hash3	B1_ctrl	ACGAGCCCAGGGTTAG_B1_hash3	B	batch2	Neutrophil
ACGAGCCCATCCGCGA_B1_hash2	-2.19655	-8.82925	B1_hash2	3148	1057	0.00127065	hash2	B1_ctrl	ACGAGCCCATCCGCGA_B1_hash2	B	batch2	Neutrophil
ACGAGCCCATCGGTTA_B1_hash3	2.93378	0.306238	B1_hash3	4945	2146	0.0258847	hash3	B1_ctrl	ACGAGCCCATCGGTTA_B1_hash3	B	batch2	B_Ighd
ACGAGCCGTCCGACGT_B1_hash3	-0.583282	-10.9432	B1_hash3	1947	872	0	hash3	B1_ctrl	ACGAGCCGTCCGACGT_B1_hash3	B	batch2	Neutrophil
ACGAGCCGTCTGATCA_B1_hash4	6.8912	2.73073	B1_hash4	3058	1418	0.0313931	hash4	B1_ctrl	ACGAGCCGTCTGATCA_B1_hash4	B	batch2	B_naive
ACGAGCCGTGAGTGAC_B1_hash4	-10.5109	-2.65036	B1_hash4	4334	2241	0.00646054	hash4	B1_ctrl	ACGAGCCGTGAGTGAC_B1_hash4	B	batch2	NK
ACGAGCCGTTATCGGT_B1_hash1	3.11671	1.72582	B1_hash1	3458	1711	0.0271833	hash1	B1_ctrl	ACGAGCCGTTATCGGT_B1_hash1	B	batch2	B_Ighd
ACGAGCCTCAGCACAT_B1_hash2	2.73866	-1.32621	B1_hash2	4622	2006	0.0242319	hash2	B1_ctrl	ACGAGCCTCAGCACAT_B1_hash2	B	batch2	B_Ighd
ACGAGCCTCAGTGTTG_B1_hash1	-4.01548	-9.86485	B1_hash1	2383	1056	0.000839278	hash1	B1_ctrl	ACGAGCCTCAGTGTTG_B1_hash1	B	batch2	Neutrophil
ACGAGCCTCCCTAATT_B1_hash2	-0.0320449	11.4914	B1_hash2	4457	1932	0.0100965	hash2	B1_ctrl	ACGAGCCTCCCTAATT_B1_hash2	B	batch2	Mono_int
ACGAGCCTCCGAGCCA_B1_hash1	7.01739	2.81745	B1_hash1	4203	1975	0.0299786	hash1	B1_ctrl	ACGAGCCTCCGAGCCA_B1_hash1	B	batch2	B_naive
ACGAGCCTCTTAACCT_B1_hash3	-1.16405	-10.3999	B1_hash3	2733	1156	0	hash3	B1_ctrl	ACGAGCCTCTTAACCT_B1_hash3	B	batch2	Neutrophil
ACGAGCCTCTTGTACT_B1_hash4	4.1318	-2.47914	B1_hash4	3041	1422	0.0207169	hash4	B1_ctrl	ACGAGCCTCTTGTACT_B1_hash4	B	batch2	B_Ighd
ACGAGGAAGAAGGGTA_B1_hash3	3.80305	-2.8071	B1_hash3	4591	1848	0.0200392	hash3	B1_ctrl	ACGAGGAAGAAGGGTA_B1_hash3	B	batch2	B_Ighd
ACGAGGAAGACAGGCT_B1_hash2	2.14492	0.975338	B1_hash2	2543	1390	0.0267401	hash2	B1_ctrl	ACGAGGAAGACAGGCT_B1_hash2	B	batch2	B_Ighd
ACGAGGAAGCTAACTC_B1_hash4	2.4601	3.17525	B1_hash4	4279	1904	0.0373919	hash4	B1_ctrl	ACGAGGAAGCTAACTC_B1_hash4	B	batch2	B_Ighd
ACGAGGAAGGGATGGG_B1_hash2	-2.17252	0.317326	B1_hash2	10683	3284	0.0253674	hash2	B1_ctrl	ACGAGGAAGGGATGGG_B1_hash2	B	batch2	B_memory
ACGAGGACACAGAGGT_B1_hash1	-3.64767	-11.3912	B1_hash1	1794	894	0.00222965	hash1	B1_ctrl	ACGAGGACACAGAGGT_B1_hash1	B	batch2	Neutrophil
ACGAGGACACTCAGGC_B1_hash2	4.55427	-2.35887	B1_hash2	5317	2165	0.0205003	hash2	B1_ctrl	ACGAGGACACTCAGGC_B1_hash2	B	batch2	B_Ighd
ACGAGGACACTGTTAG_B1_hash3	9.66793	-1.04824	B1_hash3	5599	2382	0.0180389	hash3	B1_ctrl	ACGAGGACACTGTTAG_B1_hash3	B	batch2	B_naive
ACGAGGACAGATGAGC_B1_hash1	-10.874	3.07451	B1_hash1	3148	1727	0.0127065	hash1	B1_ctrl	ACGAGGACAGATGAGC_B1_hash1	B	batch2	CD8_T_Ccl5
ACGAGGACAGTGGGAT_B1_hash2	-3.02294	-8.56094	B1_hash2	3250	1206	0.000307692	hash2	B1_ctrl	ACGAGGACAGTGGGAT_B1_hash2	B	batch2	Neutrophil
ACGAGGAGTACCGGCT_B1_hash1	-9.09771	3.72589	B1_hash1	7960	2794	0.0114322	hash1	B1_ctrl	ACGAGGAGTACCGGCT_B1_hash1	B	batch2	CD4_Treg
ACGAGGATCAACACAC_B1_hash4	6.80078	1.00424	B1_hash4	4487	2021	0.0274125	hash4	B1_ctrl	ACGAGGATCAACACAC_B1_hash4	B	batch2	B_naive
ACGAGGATCCAAACAC_B1_hash4	7.68709	2.15337	B1_hash4	4087	2105	0.0256912	hash4	B1_ctrl	ACGAGGATCCAAACAC_B1_hash4	B	batch2	B_naive
ACGAGGATCGTCTGAA_B1_hash4	-9.30359	7.17029	B1_hash4	2448	1222	0.0449346	hash4	B1_ctrl	ACGAGGATCGTCTGAA_B1_hash4	B	batch2	CD4_T
ACGAGGATCTGCAAGT_B1_hash2	-12.2249	-2.18901	B1_hash2	3723	1952	0.0136986	hash2	B1_ctrl	ACGAGGATCTGCAAGT_B1_hash2	B	batch2	NK
ACGAGGATCTGGTTCC_B1_hash2	6.35754	-0.645329	B1_hash2	8052	3151	0.0208644	hash2	B1_ctrl	ACGAGGATCTGGTTCC_B1_hash2	B	batch2	B_naive
ACGATACAGGGCACTA_B1_hash1	-11.2387	-0.343776	B1_hash1	8869	3248	0.0165746	hash1	B1_ctrl	ACGATACAGGGCACTA_B1_hash1	B	batch2	NK
ACGATACAGTCGCCGT_B1_hash1	-7.55567	4.22057	B1_hash1	3884	1590	0.0180227	hash1	B1_ctrl	ACGATACAGTCGCCGT_B1_hash1	B	batch2	CD4_T
ACGATACCAAACGTGG_B1_hash2	9.04982	1.13673	B1_hash2	4576	2065	0.0236014	hash2	B1_ctrl	ACGATACCAAACGTGG_B1_hash2	B	batch2	B_naive
ACGATACCACCCTATC_B1_hash4	-11.2695	6.61409	B1_hash4	9595	2558	0.0273059	hash4	B1_ctrl	ACGATACCACCCTATC_B1_hash4	B	batch2	CD8_T
ACGATACCACGGTAAG_B1_hash1	9.09428	-1.3336	B1_hash1	5173	2358	0.017398	hash1	B1_ctrl	ACGATACCACGGTAAG_B1_hash1	B	batch2	B_naive
ACGATACCATGGTAGG_B1_hash5	-11.1379	6.57475	B1_hash5	9302	2859	0.0256934	hash5	B1_ctrl	ACGATACCATGGTAGG_B1_hash5	B	batch2	CD8_T
ACGATACCATTTCACT_B1_hash3	-8.23949	7.07694	B1_hash3	4595	2059	0.0476605	hash3	B1_ctrl	ACGATACCATTTCACT_B1_hash3	B	batch2	CD4_T
ACGATACGTAAGAGAG_B1_hash4	-2.56906	-11.2447	B1_hash4	2448	1050	0.00122549	hash4	B1_ctrl	ACGATACGTAAGAGAG_B1_hash4	B	batch2	Neutrophil
ACGATACGTCAGGACA_B1_hash3	-1.83785	12.9439	B1_hash3	8923	2833	0.0106466	hash3	B1_ctrl	ACGATACGTCAGGACA_B1_hash3	B	batch2	Mono_Ly6c_low
ACGATACGTCATTAGC_B1_hash2	-1.75329	-10.3339	B1_hash2	1191	626	0	hash2	B1_ctrl	ACGATACGTCATTAGC_B1_hash2	B	batch2	Neutrophil
ACGATACGTTCAGACT_B1_hash3	-2.27093	-9.14446	B1_hash3	1951	789	0.000512558	hash3	B1_ctrl	ACGATACGTTCAGACT_B1_hash3	B	batch2	Neutrophil
ACGATACTCCAAGCCG_B1_hash1	3.45186	-2.18891	B1_hash1	3937	1635	0.022606	hash1	B1_ctrl	ACGATACTCCAAGCCG_B1_hash1	B	batch2	B_Ighd
ACGATACTCCTCAATT_B1_hash3	2.51296	-1.70194	B1_hash3	4266	2043	0.02391	hash3	B1_ctrl	ACGATACTCCTCAATT_B1_hash3	B	batch2	B_Ighd
ACGATACTCGCGCCAA_B1_hash1	-2.34865	-8.96225	B1_hash1	2386	881	0.000838223	hash1	B1_ctrl	ACGATACTCGCGCCAA_B1_hash1	B	batch2	Neutrophil
ACGATACTCTACTTAC_B1_hash3	9.11519	1.72408	B1_hash3	7734	3015	0.0246961	hash3	B1_ctrl	ACGATACTCTACTTAC_B1_hash3	B	batch2	B_naive
ACGATACTCTGCGGCA_B1_hash2	9.57526	-0.500244	B1_hash2	5668	2341	0.0188779	hash2	B1_ctrl	ACGATACTCTGCGGCA_B1_hash2	B	batch2	B_naive
ACGATACTCTGCTTGC_B1_hash3	3.34987	-0.829785	B1_hash3	5038	2195	0.023819	hash3	B1_ctrl	ACGATACTCTGCTTGC_B1_hash3	B	batch2	B_Ighd
ACGATACTCTTGAGAC_B1_hash2	1.75322	11.6123	B1_hash2	6226	2226	0.0258593	hash2	B1_ctrl	ACGATACTCTTGAGAC_B1_hash2	B	batch2	Mono_Ly6c_high
ACGATGTAGCAGCGTA_B1_hash1	-2.73816	-10.9816	B1_hash1	1840	802	0.000543478	hash1	B1_ctrl	ACGATGTAGCAGCGTA_B1_hash1	B	batch2	Neutrophil
ACGATGTAGCCACGTC_B1_hash4	3.51601	2.46253	B1_hash4	5483	2233	0.0337407	hash4	B1_ctrl	ACGATGTAGCCACGTC_B1_hash4	B	batch2	B_Ighd
ACGATGTAGCGAGAAA_B1_hash4	-3.47919	-9.30465	B1_hash4	2498	969	0	hash4	B1_ctrl	ACGATGTAGCGAGAAA_B1_hash4	B	batch2	Neutrophil
ACGATGTCACAGACTT_B1_hash2	-10.9805	6.38818	B1_hash2	7514	2672	0.0247538	hash2	B1_ctrl	ACGATGTCACAGACTT_B1_hash2	B	batch2	CD8_T
ACGATGTCAGGTGGAT_B1_hash5	-7.35503	4.78361	B1_hash5	4381	1797	0.021228	hash5	B1_ctrl	ACGATGTCAGGTGGAT_B1_hash5	B	batch2	CD4_T
ACGATGTCATCCGCGA_B1_hash2	-3.42345	-8.55187	B1_hash2	3616	1424	0.000553097	hash2	B1_ctrl	ACGATGTCATCCGCGA_B1_hash2	B	batch2	Neutrophil
ACGATGTCATCGATTG_B1_hash5	-1.7701	13.1935	B1_hash5	7336	2748	0.0275354	hash5	B1_ctrl	ACGATGTCATCGATTG_B1_hash5	B	batch2	Mono_Ly6c_low
ACGATGTCATGGTCAT_B1_hash3	3.83253	1.02153	B1_hash3	6222	2436	0.0294118	hash3	B1_ctrl	ACGATGTCATGGTCAT_B1_hash3	B	batch2	B_Ighd
ACGATGTGTGATGTCT_B1_hash1	4.40862	-3.43199	B1_hash1	6977	2668	0.0167694	hash1	B1_ctrl	ACGATGTGTGATGTCT_B1_hash1	B	batch2	B_Ighd
ACGATGTTCGTTTAGG_B1_hash2	2.23431	4.24776	B1_hash2	1173	715	0.0400682	hash2	B1_ctrl	ACGATGTTCGTTTAGG_B1_hash2	B	batch2	B_Ighd
ACGCAGCAGAAACCGC_B1_hash4	-1.26502	11.7487	B1_hash4	8709	2647	0.0177977	hash4	B1_ctrl	ACGCAGCAGAAACCGC_B1_hash4	B	batch2	Mono_int
ACGCAGCAGCCACGTC_B1_hash4	6.25448	-1.35318	B1_hash4	4484	1955	0.0238626	hash4	B1_ctrl	ACGCAGCAGCCACGTC_B1_hash4	B	batch2	B_Ighd
ACGCAGCAGCCCAACC_B1_hash2	-10.4119	-0.281673	B1_hash2	16030	4212	0.0208983	hash2	B1_ctrl	ACGCAGCAGCCCAACC_B1_hash2	B	batch2	NK
ACGCAGCAGCCCAGCT_B1_hash4	2.52374	-1.33801	B1_hash4	3746	1564	0.0237587	hash4	B1_ctrl	ACGCAGCAGCCCAGCT_B1_hash4	B	batch2	B_Ighd
ACGCAGCAGTCGCCGT_B1_hash2	-0.632411	10.5085	B1_hash2	12824	3222	0.00748596	hash2	B1_ctrl	ACGCAGCAGTCGCCGT_B1_hash2	B	batch2	Mono_int
ACGCAGCAGTGAATTG_B1_hash4	-11.1474	-2.22118	B1_hash4	3125	1676	0.00928	hash4	B1_ctrl	ACGCAGCAGTGAATTG_B1_hash4	B	batch2	NK
ACGCAGCAGTTACGGG_B1_hash2	3.71378	1.28587	B1_hash2	6015	2355	0.0295927	hash2	B1_ctrl	ACGCAGCAGTTACGGG_B1_hash2	B	batch2	B_Ighd
ACGCAGCCAACCGCCA_B1_hash1	-6.74347	4.92174	B1_hash1	8407	2686	0.0235518	hash1	B1_ctrl	ACGCAGCCAACCGCCA_B1_hash1	B	batch2	CD4_T
ACGCAGCCAATCGGTT_B1_hash4	0.137188	11.9487	B1_hash4	11215	3217	0.0104325	hash4	B1_ctrl	ACGCAGCCAATCGGTT_B1_hash4	B	batch2	Mono_int
ACGCAGCCACGCGAAA_B1_hash4	4.67283	-4.13083	B1_hash4	4227	1868	0.0172699	hash4	B1_ctrl	ACGCAGCCACGCGAAA_B1_hash4	B	batch2	B_Ighd
ACGCAGCCAGACTCGC_B1_hash2	3.633	2.6383	B1_hash2	5487	2120	0.0349918	hash2	B1_ctrl	ACGCAGCCAGACTCGC_B1_hash2	B	batch2	B_Ighd
ACGCAGCCATTCACTT_B1_hash1	0.176716	11.5827	B1_hash1	11227	3447	0.0128262	hash1	B1_ctrl	ACGCAGCCATTCACTT_B1_hash1	B	batch2	Mono_int
ACGCAGCGTAATTGGA_B1_hash4	8.24695	-2.51546	B1_hash4	3640	1777	0.0159341	hash4	B1_ctrl	ACGCAGCGTAATTGGA_B1_hash4	B	batch2	B_naive
ACGCAGCGTATCAGTC_B1_hash1	1.79406	-0.775874	B1_hash1	3582	1697	0.0242881	hash1	B1_ctrl	ACGCAGCGTATCAGTC_B1_hash1	B	batch2	B_Ighd
ACGCAGCGTGAGGCTA_B1_hash1	-11.6245	-1.9527	B1_hash1	5590	2329	0.0105546	hash1	B1_ctrl	ACGCAGCGTGAGGCTA_B1_hash1	B	batch2	NK
ACGCAGCGTTACTGAC_B1_hash1	3.12596	0.760627	B1_hash1	4046	1670	0.0274345	hash1	B1_ctrl	ACGCAGCGTTACTGAC_B1_hash1	B	batch2	B_Ighd
ACGCAGCTCAGATAAG_B1_hash3	3.15586	3.97283	B1_hash3	3250	1559	0.0446154	hash3	B1_ctrl	ACGCAGCTCAGATAAG_B1_hash3	B	batch2	B_Ighd
ACGCAGCTCCCAACGG_B1_hash4	7.50519	0.634849	B1_hash4	3900	1804	0.0241026	hash4	B1_ctrl	ACGCAGCTCCCAACGG_B1_hash4	B	batch2	B_naive
ACGCAGCTCCTTGGTC_B1_hash1	1.48922	11.2338	B1_hash1	10704	3404	0.012145	hash1	B1_ctrl	ACGCAGCTCCTTGGTC_B1_hash1	B	batch2	Mono_Ly6c_high
ACGCAGCTCGAGAGCA_B1_hash3	-5.42265	-9.29442	B1_hash3	2832	1041	0.00388418	hash3	B1_ctrl	ACGCAGCTCGAGAGCA_B1_hash3	B	batch2	Neutrophil
ACGCAGCTCGCAAACT_B1_hash2	-11.6193	-2.85473	B1_hash2	5464	2554	0.00933382	hash2	B1_ctrl	ACGCAGCTCGCAAACT_B1_hash2	B	batch2	NK
ACGCAGCTCGGTGTTA_B1_hash2	4.01156	-2.07555	B1_hash2	4795	1947	0.0229406	hash2	B1_ctrl	ACGCAGCTCGGTGTTA_B1_hash2	B	batch2	B_Ighd
ACGCCAGAGCGCCTTG_B1_hash1	-4.11963	-10.5997	B1_hash1	1984	869	0	hash1	B1_ctrl	ACGCCAGAGCGCCTTG_B1_hash1	B	batch2	Neutrophil
ACGCCAGAGGGCATGT_B1_hash4	3.68898	-4.26987	B1_hash4	3910	1685	0.011509	hash4	B1_ctrl	ACGCCAGAGGGCATGT_B1_hash4	B	batch2	B_Ighd
ACGCCAGAGTGACTCT_B1_hash2	6.61061	-2.68932	B1_hash2	6050	2439	0.0135537	hash2	B1_ctrl	ACGCCAGAGTGACTCT_B1_hash2	B	batch2	B_naive
ACGCCAGCAACGATGG_B1_hash2	-3.74998	-7.61161	B1_hash2	3294	961	0	hash2	B1_ctrl	ACGCCAGCAACGATGG_B1_hash2	B	batch2	Neutrophil
ACGCCAGCACAACGTT_B1_hash3	10.6461	0.0518532	B1_hash3	6258	2560	0.0193353	hash3	B1_ctrl	ACGCCAGCACAACGTT_B1_hash3	B	batch2	B_naive
ACGCCAGCAGCTGCTG_B1_hash2	-8.43045	7.06837	B1_hash2	1951	943	0.0353665	hash2	B1_ctrl	ACGCCAGCAGCTGCTG_B1_hash2	B	batch2	CD4_T
ACGCCAGGTAGGGACT_B1_hash2	9.00405	2.25137	B1_hash2	4876	2084	0.0266612	hash2	B1_ctrl	ACGCCAGGTAGGGACT_B1_hash2	B	batch2	B_naive
ACGCCAGGTGCGAAAC_B1_hash3	-1.5819	1.67587	B1_hash3	7683	2476	0.031368	hash3	B1_ctrl	ACGCCAGGTGCGAAAC_B1_hash3	B	batch2	B_memory
ACGCCAGGTTAAGTAG_B1_hash1	-3.6139	12.0874	B1_hash1	7043	2482	0.0046855	hash1	B1_ctrl	ACGCCAGGTTAAGTAG_B1_hash1	B	batch2	Mono_Ly6c_low
ACGCCAGGTTGGAGGT_B1_hash3	-3.12894	-11.3866	B1_hash3	1648	766	0.000606796	hash3	B1_ctrl	ACGCCAGGTTGGAGGT_B1_hash3	B	batch2	Neutrophil
ACGCCAGTCCCACTTG_B1_hash2	-3.61252	-8.27992	B1_hash2	2593	813	0	hash2	B1_ctrl	ACGCCAGTCCCACTTG_B1_hash2	B	batch2	Neutrophil
ACGCCAGTCGGTGTCG_B1_hash2	-3.68081	12.2072	B1_hash2	5672	2047	0.00811001	hash2	B1_ctrl	ACGCCAGTCGGTGTCG_B1_hash2	B	batch2	Mono_Ly6c_low
ACGCCAGTCGTGGGAA_B1_hash1	-2.25157	-11.0099	B1_hash1	2486	917	0	hash1	B1_ctrl	ACGCCAGTCGTGGGAA_B1_hash1	B	batch2	Neutrophil
ACGCCGAAGCTCCTCT_B1_hash2	8.45187	-0.00610309	B1_hash2	3710	1808	0.0180593	hash2	B1_ctrl	ACGCCGAAGCTCCTCT_B1_hash2	B	batch2	B_naive
ACGCCGAAGTGGAGTC_B1_hash3	3.46358	-2.79621	B1_hash3	4475	1815	0.0187709	hash3	B1_ctrl	ACGCCGAAGTGGAGTC_B1_hash3	B	batch2	B_Ighd
ACGCCGACAAATCCGT_B1_hash5	-3.37577	-7.37849	B1_hash5	2512	809	0.000796178	hash5	B1_ctrl	ACGCCGACAAATCCGT_B1_hash5	B	batch2	Neutrophil
ACGCCGACAGCTGTAT_B1_hash3	-2.76194	-8.06619	B1_hash3	2806	1087	0	hash3	B1_ctrl	ACGCCGACAGCTGTAT_B1_hash3	B	batch2	Neutrophil
ACGCCGACAGGTCGTC_B1_hash2	0.394871	10.6672	B1_hash2	12727	3301	0.0130431	hash2	B1_ctrl	ACGCCGACAGGTCGTC_B1_hash2	B	batch2	Mono_int
ACGCCGAGTAATCACC_B1_hash2	3.86346	-4.28841	B1_hash2	3716	1627	0.0169537	hash2	B1_ctrl	ACGCCGAGTAATCACC_B1_hash2	B	batch2	B_Ighd
ACGCCGAGTCCCTACT_B1_hash4	-2.68316	-11.2194	B1_hash4	1573	810	0.00190718	hash4	B1_ctrl	ACGCCGAGTCCCTACT_B1_hash4	B	batch2	Neutrophil
ACGCCGAGTCCGTGAC_B1_hash3	2.68786	-2.41794	B1_hash3	3492	1481	0.0209049	hash3	B1_ctrl	ACGCCGAGTCCGTGAC_B1_hash3	B	batch2	B_Ighd
ACGCCGAGTGCTTCTC_B1_hash3	-11.3969	-3.85116	B1_hash3	6107	2520	0.00835107	hash3	B1_ctrl	ACGCCGAGTGCTTCTC_B1_hash3	B	batch2	NK
ACGCCGAGTTCCACGG_B1_hash1	2.90671	-1.88627	B1_hash1	4394	2006	0.0202549	hash1	B1_ctrl	ACGCCGAGTTCCACGG_B1_hash1	B	batch2	B_Ighd
ACGCCGAGTTCTCATT_B1_hash2	-1.09072	-10.6422	B1_hash2	2824	1108	0.00354108	hash2	B1_ctrl	ACGCCGAGTTCTCATT_B1_hash2	B	batch2	Neutrophil
ACGCCGATCATTGCCC_B1_hash2	3.39437	0.555515	B1_hash2	4547	1901	0.0272707	hash2	B1_ctrl	ACGCCGATCATTGCCC_B1_hash2	B	batch2	B_Ighd
ACGCCGATCCACGACG_B1_hash1	2.73492	-2.23307	B1_hash1	4226	1744	0.0215334	hash1	B1_ctrl	ACGCCGATCCACGACG_B1_hash1	B	batch2	B_Ighd
ACGCCGATCGGATGTT_B1_hash2	7.61451	2.93487	B1_hash2	4875	2189	0.0315897	hash2	B1_ctrl	ACGCCGATCGGATGTT_B1_hash2	B	batch2	B_naive
ACGGAGAAGAGTGACC_B1_hash3	4.15061	2.21161	B1_hash3	4139	1723	0.0297173	hash3	B1_ctrl	ACGGAGAAGAGTGACC_B1_hash3	B	batch2	B_Ighd
ACGGAGAAGATCGATA_B1_hash4	-1.87963	12.6425	B1_hash4	12067	3328	0.00911577	hash4	B1_ctrl	ACGGAGAAGATCGATA_B1_hash4	B	batch2	Mono_int
ACGGAGACAACTTGAC_B1_hash4	4.36156	-1.29982	B1_hash4	5317	2090	0.022381	hash4	B1_ctrl	ACGGAGACAACTTGAC_B1_hash4	B	batch2	B_Ighd
ACGGAGACAATCACAC_B1_hash3	3.64396	-1.173	B1_hash3	4086	1777	0.0234949	hash3	B1_ctrl	ACGGAGACAATCACAC_B1_hash3	B	batch2	B_Ighd
ACGGAGACAGTCAGAG_B1_hash4	-2.15032	-9.89917	B1_hash4	1600	873	0.001875	hash4	B1_ctrl	ACGGAGACAGTCAGAG_B1_hash4	B	batch2	Neutrophil
ACGGAGACATAACCTG_B1_hash2	-10.6203	6.23334	B1_hash2	5577	2291	0.0251031	hash2	B1_ctrl	ACGGAGACATAACCTG_B1_hash2	B	batch2	CD8_T
ACGGAGACATCAGTAC_B1_hash3	8.89754	-0.306564	B1_hash3	4793	2190	0.0183601	hash3	B1_ctrl	ACGGAGACATCAGTAC_B1_hash3	B	batch2	B_naive
ACGGAGAGTACCAGTT_B1_hash4	3.4398	3.53618	B1_hash4	3585	1532	0.0334728	hash4	B1_ctrl	ACGGAGAGTACCAGTT_B1_hash4	B	batch2	B_Ighd
ACGGAGAGTCATGCCG_B1_hash5	-0.764675	11.9208	B1_hash5	13820	3800	0.0124457	hash5	B1_ctrl	ACGGAGAGTCATGCCG_B1_hash5	B	batch2	Mono_int
ACGGAGATCAAGGCTT_B1_hash3	5.98297	-2.12314	B1_hash3	5786	2254	0.0190114	hash3	B1_ctrl	ACGGAGATCAAGGCTT_B1_hash3	B	batch2	B_naive
ACGGCCAAGAAACCGC_B1_hash1	3.07878	-0.00658773	B1_hash1	4386	1650	0.0259918	hash1	B1_ctrl	ACGGCCAAGAAACCGC_B1_hash1	B	batch2	B_Ighd
ACGGCCAAGGTGATTA_B1_hash2	-1.72781	0.0180421	B1_hash2	13804	3840	0.0192698	hash2	B1_ctrl	ACGGCCAAGGTGATTA_B1_hash2	B	batch2	B_memory
ACGGCCAAGTCGTACT_B1_hash3	4.83257	-3.6877	B1_hash3	4773	2035	0.017599	hash3	B1_ctrl	ACGGCCAAGTCGTACT_B1_hash3	B	batch2	B_Ighd
ACGGCCAAGTTCGCGC_B1_hash1	3.06759	-1.16822	B1_hash1	4037	1632	0.0217984	hash1	B1_ctrl	ACGGCCAAGTTCGCGC_B1_hash1	B	batch2	B_Ighd
ACGGCCACAACGATGG_B1_hash4	-10.3117	-2.45372	B1_hash4	4476	2079	0.006479	hash4	B1_ctrl	ACGGCCACAACGATGG_B1_hash4	B	batch2	NK
ACGGCCACAACTGGCC_B1_hash5	-13.5049	-1.14625	B1_hash5	3140	1555	0.0283439	hash5	B1_ctrl	ACGGCCACAACTGGCC_B1_hash5	B	batch2	NK
ACGGCCACACATGTGT_B1_hash3	-11.0215	-1.54099	B1_hash3	5380	2453	0.00594796	hash3	B1_ctrl	ACGGCCACACATGTGT_B1_hash3	B	batch2	NK
ACGGCCACACTCAGGC_B1_hash4	7.47667	0.555338	B1_hash4	4541	2197	0.0229024	hash4	B1_ctrl	ACGGCCACACTCAGGC_B1_hash4	B	batch2	B_naive
ACGGCCACATGCCCGA_B1_hash4	-11.8779	5.27073	B1_hash4	8142	2518	0.0133874	hash4	B1_ctrl	ACGGCCACATGCCCGA_B1_hash4	B	batch2	CD8_T
ACGGCCACATTAGGCT_B1_hash1	3.48036	-0.926136	B1_hash1	5253	2126	0.0234152	hash1	B1_ctrl	ACGGCCACATTAGGCT_B1_hash1	B	batch2	B_Ighd
ACGGCCACATTTGCTT_B1_hash2	4.20103	-0.72722	B1_hash2	6377	2340	0.0233652	hash2	B1_ctrl	ACGGCCACATTTGCTT_B1_hash2	B	batch2	B_Ighd
ACGGCCAGTACCGAGA_B1_hash5	-6.81001	5.27398	B1_hash5	8409	2462	0.0256868	hash5	B1_ctrl	ACGGCCAGTACCGAGA_B1_hash5	B	batch2	CD4_T
ACGGCCAGTTCCACTC_B1_hash5	3.27323	3.29363	B1_hash5	4323	1615	0.0356234	hash5	B1_ctrl	ACGGCCAGTTCCACTC_B1_hash5	B	batch2	B_Ighd
ACGGCCAGTTCTGGTA_B1_hash2	-11.203	-1.61249	B1_hash2	5799	2582	0.00862218	hash2	B1_ctrl	ACGGCCAGTTCTGGTA_B1_hash2	B	batch2	NK
ACGGCCATCACGATGT_B1_hash4	-0.225904	-0.295449	B1_hash4	5385	2031	0.0191272	hash4	B1_ctrl	ACGGCCATCACGATGT_B1_hash4	B	batch2	B_memory
ACGGCCATCCGCGGTA_B1_hash2	6.22287	0.0499695	B1_hash2	9839	3008	0.0227665	hash2	B1_ctrl	ACGGCCATCCGCGGTA_B1_hash2	B	batch2	B_naive
ACGGCCATCTATCCCG_B1_hash4	3.75028	-1.12543	B1_hash4	5227	2121	0.0220011	hash4	B1_ctrl	ACGGCCATCTATCCCG_B1_hash4	B	batch2	B_Ighd
ACGGCCATCTGACCTC_B1_hash5	-10.5057	2.68923	B1_hash5	8961	3083	0.0189711	hash5	B1_ctrl	ACGGCCATCTGACCTC_B1_hash5	B	batch2	CD8_T_Ccl5
ACGGCCATCTTGCAAG_B1_hash3	3.22033	-1.42882	B1_hash3	4607	1972	0.021489	hash3	B1_ctrl	ACGGCCATCTTGCAAG_B1_hash3	B	batch2	B_Ighd
ACGGGCTAGAAACGAG_B1_hash2	4.97086	2.6491	B1_hash2	4432	1960	0.0302347	hash2	B1_ctrl	ACGGGCTAGAAACGAG_B1_hash2	B	batch2	B_naive
ACGGGCTAGACGCACA_B1_hash4	7.38997	0.24742	B1_hash4	5005	2274	0.0253746	hash4	B1_ctrl	ACGGGCTAGACGCACA_B1_hash4	B	batch2	B_naive
ACGGGCTAGCTAGCCC_B1_hash2	-3.96112	-9.69909	B1_hash2	1138	577	0.0026362	hash2	B1_ctrl	ACGGGCTAGCTAGCCC_B1_hash2	B	batch2	Neutrophil
ACGGGCTAGGATGCGT_B1_hash2	7.89081	2.98742	B1_hash2	4377	2088	0.0283299	hash2	B1_ctrl	ACGGGCTAGGATGCGT_B1_hash2	B	batch2	B_naive
ACGGGCTCAATCACAC_B1_hash2	9.11781	0.634293	B1_hash2	4174	2048	0.0227599	hash2	B1_ctrl	ACGGGCTCAATCACAC_B1_hash2	B	batch2	B_naive
ACGGGCTCAATCGAAA_B1_hash4	0.0251992	10.4666	B1_hash4	13850	3764	0.00945848	hash4	B1_ctrl	ACGGGCTCAATCGAAA_B1_hash4	B	batch2	Mono_int
ACGGGCTCAGCTCCGA_B1_hash3	-3.89692	-10.558	B1_hash3	2436	1169	0	hash3	B1_ctrl	ACGGGCTCAGCTCCGA_B1_hash3	B	batch2	Neutrophil
ACGGGCTCAGTAAGCG_B1_hash3	-0.291845	11.4718	B1_hash3	10032	3023	0.0136563	hash3	B1_ctrl	ACGGGCTCAGTAAGCG_B1_hash3	B	batch2	Mono_int
ACGGGCTCAGTATAAG_B1_hash1	-2.01857	12.5819	B1_hash1	10027	2924	0.00608357	hash1	B1_ctrl	ACGGGCTCAGTATAAG_B1_hash1	B	batch2	Mono_int
ACGGGCTCATATGGTC_B1_hash4	-1.06406	0.351328	B1_hash4	8159	2520	0.0235323	hash4	B1_ctrl	ACGGGCTCATATGGTC_B1_hash4	B	batch2	B_memory
ACGGGCTGTCAGAAGC_B1_hash1	-6.83102	5.15199	B1_hash1	9041	2684	0.0170335	hash1	B1_ctrl	ACGGGCTGTCAGAAGC_B1_hash1	B	batch2	CD4_T
ACGGGCTGTTACGACT_B1_hash3	-10.9929	-2.5066	B1_hash3	4704	2135	0.0114796	hash3	B1_ctrl	ACGGGCTGTTACGACT_B1_hash3	B	batch2	NK
ACGGGCTTCAAGGTAA_B1_hash1	7.46975	1.31415	B1_hash1	5355	2299	0.0240896	hash1	B1_ctrl	ACGGGCTTCAAGGTAA_B1_hash1	B	batch2	B_naive
ACGGGCTTCAGAAATG_B1_hash2	9.33435	-1.81501	B1_hash2	4766	2166	0.0138481	hash2	B1_ctrl	ACGGGCTTCAGAAATG_B1_hash2	B	batch2	B_naive
ACGGGCTTCGAATGGG_B1_hash1	-3.37946	-11.935	B1_hash1	1097	596	0	hash1	B1_ctrl	ACGGGCTTCGAATGGG_B1_hash1	B	batch2	Neutrophil
ACGGGCTTCGATAGAA_B1_hash2	5.06275	-0.200265	B1_hash2	9131	3141	0.0212463	hash2	B1_ctrl	ACGGGCTTCGATAGAA_B1_hash2	B	batch2	B_naive
ACGGGCTTCGCGATCG_B1_hash1	-10.2909	-3.74237	B1_hash1	4124	2113	0.00484966	hash1	B1_ctrl	ACGGGCTTCGCGATCG_B1_hash1	B	batch2	NK
ACGGGCTTCGCTTAGA_B1_hash1	-10.3657	-2.75334	B1_hash1	4100	2113	0.00634146	hash1	B1_ctrl	ACGGGCTTCGCTTAGA_B1_hash1	B	batch2	NK
ACGGGCTTCGGGAGTA_B1_hash5	8.68367	-1.20561	B1_hash5	4509	2102	0.0188512	hash5	B1_ctrl	ACGGGCTTCGGGAGTA_B1_hash5	B	batch2	B_naive
ACGGGCTTCGTTGCCT_B1_hash4	1.8003	11.3292	B1_hash4	12384	3395	0.0133236	hash4	B1_ctrl	ACGGGCTTCGTTGCCT_B1_hash4	B	batch2	Mono_Ly6c_high
ACGGGCTTCTTCCTTC_B1_hash4	3.97568	-2.50894	B1_hash4	4483	1949	0.0194066	hash4	B1_ctrl	ACGGGCTTCTTCCTTC_B1_hash4	B	batch2	B_Ighd
ACGGGTCAGAGCAATT_B1_hash4	-11.0146	-0.0390077	B1_hash4	4819	2181	0.0126582	hash4	B1_ctrl	ACGGGTCAGAGCAATT_B1_hash4	B	batch2	NK
ACGGGTCAGATAGTCA_B1_hash2	-1.89806	-9.94329	B1_hash2	2853	1137	0.00210305	hash2	B1_ctrl	ACGGGTCAGATAGTCA_B1_hash2	B	batch2	Neutrophil
ACGGGTCAGATGCCAG_B1_hash3	-11.3308	6.60925	B1_hash3	8744	2787	0.0256176	hash3	B1_ctrl	ACGGGTCAGATGCCAG_B1_hash3	B	batch2	CD8_T
ACGGGTCAGCCAACAG_B1_hash3	4.70293	10.0183	B1_hash3	12024	3799	0.0232036	hash3	B1_ctrl	ACGGGTCAGCCAACAG_B1_hash3	B	batch2	B_Ighd
ACGGGTCAGTACGACG_B1_hash2	4.21399	-4.25834	B1_hash2	4412	2006	0.0145059	hash2	B1_ctrl	ACGGGTCAGTACGACG_B1_hash2	B	batch2	B_Ighd
ACGGGTCAGTCGCCGT_B1_hash5	-3.20336	0.471547	B1_hash5	12608	3397	0.0265704	hash5	B1_ctrl	ACGGGTCAGTCGCCGT_B1_hash5	B	batch2	B_memory
ACGGGTCCACGAAGCA_B1_hash2	7.54109	-1.86314	B1_hash2	3726	1780	0.017445	hash2	B1_ctrl	ACGGGTCCACGAAGCA_B1_hash2	B	batch2	B_naive
ACGGGTCCAGATAATG_B1_hash3	-11.3014	6.01807	B1_hash3	8098	2547	0.0200049	hash3	B1_ctrl	ACGGGTCCAGATAATG_B1_hash3	B	batch2	CD8_T
ACGGGTCCATGCTAGT_B1_hash2	-4.11985	-8.39419	B1_hash2	1906	814	0.00209864	hash2	B1_ctrl	ACGGGTCCATGCTAGT_B1_hash2	B	batch2	Neutrophil
ACGGGTCGTAAAGTCA_B1_hash2	3.98775	-3.67834	B1_hash2	4041	1901	0.017075	hash2	B1_ctrl	ACGGGTCGTAAAGTCA_B1_hash2	B	batch2	B_Ighd
ACGGGTCGTAGTGAAT_B1_hash1	-10.1125	-3.72673	B1_hash1	3181	1633	0.00502986	hash1	B1_ctrl	ACGGGTCGTAGTGAAT_B1_hash1	B	batch2	NK
ACGGGTCGTCAAACTC_B1_hash1	-4.16446	-11.5302	B1_hash1	1223	710	0	hash1	B1_ctrl	ACGGGTCGTCAAACTC_B1_hash1	B	batch2	Neutrophil
ACGGGTCGTCTTCTCG_B1_hash4	7.18701	9.66681	B1_hash4	8641	2919	0.0246499	hash4	B1_ctrl	ACGGGTCGTCTTCTCG_B1_hash4	B	batch2	pDC
ACGGGTCGTTCCAACA_B1_hash3	4.32729	-2.19398	B1_hash3	4203	1884	0.022365	hash3	B1_ctrl	ACGGGTCGTTCCAACA_B1_hash3	B	batch2	B_Ighd
ACGGGTCGTTCGTGAT_B1_hash4	4.21078	-2.05379	B1_hash4	4840	2037	0.0200413	hash4	B1_ctrl	ACGGGTCGTTCGTGAT_B1_hash4	B	batch2	B_Ighd
ACGGGTCGTTTAGGAA_B1_hash4	-4.97685	-9.39261	B1_hash4	2362	818	0.00169348	hash4	B1_ctrl	ACGGGTCGTTTAGGAA_B1_hash4	B	batch2	Neutrophil
ACGGGTCTCAATACCG_B1_hash3	-0.407762	-0.0534812	B1_hash3	7378	2721	0.0165356	hash3	B1_ctrl	ACGGGTCTCAATACCG_B1_hash3	B	batch2	B_memory
ACGGGTCTCAGTCCCT_B1_hash3	-2.22255	12.0633	B1_hash3	8945	2880	0.00514254	hash3	B1_ctrl	ACGGGTCTCAGTCCCT_B1_hash3	B	batch2	Mono_int
ACGGGTCTCTGTACGA_B1_hash1	9.23088	-0.812704	B1_hash1	4413	2131	0.0183549	hash1	B1_ctrl	ACGGGTCTCTGTACGA_B1_hash1	B	batch2	B_naive
ACGGGTCTCTTTACGT_B1_hash2	-3.35997	-7.90673	B1_hash2	2038	799	0.000490677	hash2	B1_ctrl	ACGGGTCTCTTTACGT_B1_hash2	B	batch2	Neutrophil
ACGTCAAAGTCTCAAC_B1_hash2	7.17018	2.83082	B1_hash2	3417	1707	0.0304361	hash2	B1_ctrl	ACGTCAAAGTCTCAAC_B1_hash2	B	batch2	B_naive
ACGTCAACACCGGAAA_B1_hash3	0.588695	10.8704	B1_hash3	13426	3771	0.0111724	hash3	B1_ctrl	ACGTCAACACCGGAAA_B1_hash3	B	batch2	Mono_int
ACGTCAACAGGAATGC_B1_hash3	3.24092	-0.741807	B1_hash3	4920	2062	0.024187	hash3	B1_ctrl	ACGTCAACAGGAATGC_B1_hash3	B	batch2	B_Ighd
ACGTCAACAGGCTGAA_B1_hash2	-3.14346	12.6154	B1_hash2	6114	2495	0.011122	hash2	B1_ctrl	ACGTCAACAGGCTGAA_B1_hash2	B	batch2	Mono_Ly6c_low
ACGTCAACATGGTTGT_B1_hash4	-0.698288	1.59356	B1_hash4	6301	2348	0.0295191	hash4	B1_ctrl	ACGTCAACATGGTTGT_B1_hash4	B	batch2	B_memory
ACGTCAACATTGGTAC_B1_hash1	4.90304	-1.10608	B1_hash1	7487	2737	0.0208361	hash1	B1_ctrl	ACGTCAACATTGGTAC_B1_hash1	B	batch2	B_naive
ACGTCAAGTAAGGGCT_B1_hash1	-0.315537	11.961	B1_hash1	7709	2535	0.0167337	hash1	B1_ctrl	ACGTCAAGTAAGGGCT_B1_hash1	B	batch2	Mono_int
ACGTCAAGTACCGCTG_B1_hash2	-7.81109	3.95885	B1_hash2	3463	1599	0.0144383	hash2	B1_ctrl	ACGTCAAGTACCGCTG_B1_hash2	B	batch2	CD4_T
ACGTCAAGTACTTGAC_B1_hash3	2.97385	-2.36827	B1_hash3	3855	1750	0.0204929	hash3	B1_ctrl	ACGTCAAGTACTTGAC_B1_hash3	B	batch2	B_Ighd
ACGTCAAGTAGGGTAC_B1_hash1	-12.4244	-0.392682	B1_hash1	6826	2635	0.0205098	hash1	B1_ctrl	ACGTCAAGTAGGGTAC_B1_hash1	B	batch2	NK
ACGTCAAGTCAGAAGC_B1_hash4	-4.17415	12.5288	B1_hash4	3785	1638	0.00343461	hash4	B1_ctrl	ACGTCAAGTCAGAAGC_B1_hash4	B	batch2	Mono_Ly6c_low
ACGTCAAGTCGAAAGC_B1_hash3	6.66632	2.12198	B1_hash3	3871	1953	0.0289331	hash3	B1_ctrl	ACGTCAAGTCGAAAGC_B1_hash3	B	batch2	B_naive
ACGTCAAGTGCTTCTC_B1_hash3	9.19705	-1.04264	B1_hash3	5287	2426	0.0177795	hash3	B1_ctrl	ACGTCAAGTGCTTCTC_B1_hash3	B	batch2	B_naive
ACGTCAAGTTCGCTAA_B1_hash2	-3.22195	-7.13091	B1_hash2	4581	1133	0.000873172	hash2	B1_ctrl	ACGTCAAGTTCGCTAA_B1_hash2	B	batch2	Neutrophil
ACGTCAATCACGATGT_B1_hash5	6.96216	-0.265623	B1_hash5	4439	2151	0.0256815	hash5	B1_ctrl	ACGTCAATCACGATGT_B1_hash5	B	batch2	B_naive
ACGTCAATCTGTTGAG_B1_hash5	2.34437	1.72069	B1_hash5	4798	2138	0.031263	hash5	B1_ctrl	ACGTCAATCTGTTGAG_B1_hash5	B	batch2	B_Ighd
ACTATCTAGACCTAGG_B1_hash4	4.1363	-3.14411	B1_hash4	5610	2441	0.016221	hash4	B1_ctrl	ACTATCTAGACCTAGG_B1_hash4	B	batch2	B_Ighd
ACTATCTAGAGGTACC_B1_hash1	2.72457	12.0319	B1_hash1	16394	4040	0.0101867	hash1	B1_ctrl	ACTATCTAGAGGTACC_B1_hash1	B	batch2	Mono_Ly6c_high
ACTATCTAGATCTGAA_B1_hash2	9.71979	0.656377	B1_hash2	4982	2138	0.0226817	hash2	B1_ctrl	ACTATCTAGATCTGAA_B1_hash2	B	batch2	B_naive
ACTATCTAGCCACCTG_B1_hash2	3.33066	-1.91913	B1_hash2	4470	1925	0.0210291	hash2	B1_ctrl	ACTATCTAGCCACCTG_B1_hash2	B	batch2	B_Ighd
ACTATCTAGCCTCGTG_B1_hash4	-5.76504	-9.63437	B1_hash4	1785	913	0.00112045	hash4	B1_ctrl	ACTATCTAGCCTCGTG_B1_hash4	B	batch2	Neutrophil
ACTATCTAGCTGAACG_B1_hash1	1.1294	11.5526	B1_hash1	10218	3060	0.0134077	hash1	B1_ctrl	ACTATCTAGCTGAACG_B1_hash1	B	batch2	Mono_Ly6c_high
ACTATCTAGGCTCAGA_B1_hash3	4.61167	-3.33094	B1_hash3	5038	2090	0.0164748	hash3	B1_ctrl	ACTATCTAGGCTCAGA_B1_hash3	B	batch2	B_Ighd
ACTATCTCAATTGCTG_B1_hash3	3.29661	1.14109	B1_hash3	4484	2093	0.0278769	hash3	B1_ctrl	ACTATCTCAATTGCTG_B1_hash3	B	batch2	B_Ighd
ACTATCTGTACTCGCG_B1_hash4	2.31609	-2.50643	B1_hash4	4362	1822	0.019945	hash4	B1_ctrl	ACTATCTGTACTCGCG_B1_hash4	B	batch2	B_Ighd
ACTATCTGTACTCTCC_B1_hash2	-2.42105	-8.69942	B1_hash2	2556	1161	0.000782473	hash2	B1_ctrl	ACTATCTGTACTCTCC_B1_hash2	B	batch2	Neutrophil
ACTATCTGTATCTGCA_B1_hash3	-5.75238	-9.4228	B1_hash3	5081	1779	0.00236174	hash3	B1_ctrl	ACTATCTGTATCTGCA_B1_hash3	B	batch2	Neutrophil
ACTATCTGTCAAAGAT_B1_hash3	2.92462	-1.48829	B1_hash3	3466	1709	0.0239469	hash3	B1_ctrl	ACTATCTGTCAAAGAT_B1_hash3	B	batch2	B_Ighd
ACTATCTGTCATGCAT_B1_hash1	1.73546	11.6273	B1_hash1	12140	3550	0.0132619	hash1	B1_ctrl	ACTATCTGTCATGCAT_B1_hash1	B	batch2	Mono_Ly6c_high
ACTATCTTCACCCTCA_B1_hash1	-0.12025	2.6371	B1_hash1	4742	1824	0.0419654	hash1	B1_ctrl	ACTATCTTCACCCTCA_B1_hash1	B	batch2	B_memory
ACTATCTTCAGCATGT_B1_hash4	4.24207	-0.409251	B1_hash4	5189	2317	0.0238967	hash4	B1_ctrl	ACTATCTTCAGCATGT_B1_hash4	B	batch2	B_Ighd
ACTATCTTCCTTTCGG_B1_hash1	3.61949	-4.04813	B1_hash1	4108	1904	0.0194742	hash1	B1_ctrl	ACTATCTTCCTTTCGG_B1_hash1	B	batch2	B_Ighd
ACTATCTTCGTCCGTT_B1_hash5	-7.29805	5.60964	B1_hash5	3486	1647	0.024957	hash5	B1_ctrl	ACTATCTTCGTCCGTT_B1_hash5	B	batch2	CD4_T
ACTATCTTCTCCAGGG_B1_hash3	3.50153	0.0993921	B1_hash3	4251	2047	0.0261115	hash3	B1_ctrl	ACTATCTTCTCCAGGG_B1_hash3	B	batch2	B_Ighd
ACTGAACAGTCGATAA_B1_hash4	8.7937	-0.158117	B1_hash4	5318	2349	0.0178639	hash4	B1_ctrl	ACTGAACAGTCGATAA_B1_hash4	B	batch2	B_naive
ACTGAACAGTGACATA_B1_hash2	-11.1842	5.26958	B1_hash2	5550	2361	0.0172973	hash2	B1_ctrl	ACTGAACAGTGACATA_B1_hash2	B	batch2	CD8_T
ACTGAACAGTTATCGC_B1_hash4	1.57088	11.6574	B1_hash4	14842	4056	0.0154966	hash4	B1_ctrl	ACTGAACAGTTATCGC_B1_hash4	B	batch2	Mono_Ly6c_high
ACTGAACCAACTTGAC_B1_hash1	4.22959	-1.09744	B1_hash1	4841	2207	0.0235489	hash1	B1_ctrl	ACTGAACCAACTTGAC_B1_hash1	B	batch2	B_Ighd
ACTGAACGTGCTAGCC_B1_hash3	-3.54301	12.9218	B1_hash3	4820	2042	0.00767635	hash3	B1_ctrl	ACTGAACGTGCTAGCC_B1_hash3	B	batch2	Mono_Ly6c_low
ACTGAACGTGTGACCC_B1_hash4	-2.14574	12.2519	B1_hash4	7628	2704	0.00760357	hash4	B1_ctrl	ACTGAACGTGTGACCC_B1_hash4	B	batch2	Mono_int
ACTGAACGTTCATGGT_B1_hash1	0.73558	11.4851	B1_hash1	12990	3718	0.0122402	hash1	B1_ctrl	ACTGAACGTTCATGGT_B1_hash1	B	batch2	Mono_Ly6c_high
ACTGAACGTTCCGGCA_B1_hash5	3.54321	3.06221	B1_hash5	6799	2538	0.0379468	hash5	B1_ctrl	ACTGAACGTTCCGGCA_B1_hash5	B	batch2	B_Ighd
ACTGAACTCAACGAAA_B1_hash2	4.85632	-3.83737	B1_hash2	4473	1988	0.0169908	hash2	B1_ctrl	ACTGAACTCAACGAAA_B1_hash2	B	batch2	B_Ighd
ACTGAACTCAGATAAG_B1_hash4	3.30352	-2.3799	B1_hash4	4040	1771	0.0207921	hash4	B1_ctrl	ACTGAACTCAGATAAG_B1_hash4	B	batch2	B_Ighd
ACTGAACTCCCATTAT_B1_hash4	1.6537	11.3607	B1_hash4	7954	2647	0.0133266	hash4	B1_ctrl	ACTGAACTCCCATTAT_B1_hash4	B	batch2	Mono_Ly6c_high
ACTGAACTCCGGGTGT_B1_hash3	-2.43526	13.3474	B1_hash3	8762	3266	0.0118694	hash3	B1_ctrl	ACTGAACTCCGGGTGT_B1_hash3	B	batch2	Mono_Ly6c_low
ACTGAACTCGTTGCCT_B1_hash4	-3.10573	-8.40293	B1_hash4	2028	886	0.000493097	hash4	B1_ctrl	ACTGAACTCGTTGCCT_B1_hash4	B	batch2	Neutrophil
ACTGAACTCGTTTATC_B1_hash2	8.95358	0.346086	B1_hash2	4635	2142	0.020712	hash2	B1_ctrl	ACTGAACTCGTTTATC_B1_hash2	B	batch2	B_naive
ACTGAGTAGGCGACAT_B1_hash4	9.97623	0.646501	B1_hash4	4094	2038	0.0222277	hash4	B1_ctrl	ACTGAGTAGGCGACAT_B1_hash4	B	batch2	B_naive
ACTGAGTAGTCAAGGC_B1_hash2	-11.6948	5.56798	B1_hash2	7703	2516	0.0185642	hash2	B1_ctrl	ACTGAGTAGTCAAGGC_B1_hash2	B	batch2	CD8_T
ACTGAGTCAAGGGTCA_B1_hash4	10.2334	0.221773	B1_hash4	5395	2395	0.0222428	hash4	B1_ctrl	ACTGAGTCAAGGGTCA_B1_hash4	B	batch2	B_naive
ACTGAGTCATCTCCCA_B1_hash3	5.00363	0.145756	B1_hash3	3257	1414	0.0248695	hash3	B1_ctrl	ACTGAGTCATCTCCCA_B1_hash3	B	batch2	B_Ighd
ACTGAGTCATGCCTTC_B1_hash4	-1.50369	-9.80131	B1_hash4	2138	1038	0.000935454	hash4	B1_ctrl	ACTGAGTCATGCCTTC_B1_hash4	B	batch2	Neutrophil
ACTGAGTCATGTAGTC_B1_hash3	-11.7684	5.32557	B1_hash3	6946	2488	0.0162684	hash3	B1_ctrl	ACTGAGTCATGTAGTC_B1_hash3	B	batch2	CD8_T
ACTGAGTGTCACAAGG_B1_hash4	-12.3016	-1.22684	B1_hash4	6787	2731	0.0166495	hash4	B1_ctrl	ACTGAGTGTCACAAGG_B1_hash4	B	batch2	NK
ACTGAGTGTGTGCGTC_B1_hash1	-3.75245	-11.5793	B1_hash1	1565	808	0	hash1	B1_ctrl	ACTGAGTGTGTGCGTC_B1_hash1	B	batch2	Neutrophil
ACTGAGTGTTTGGCGC_B1_hash1	3.18015	-2.11914	B1_hash1	4017	1801	0.0209111	hash1	B1_ctrl	ACTGAGTGTTTGGCGC_B1_hash1	B	batch2	B_Ighd
ACTGAGTTCACCTTAT_B1_hash2	-12.65	-2.11088	B1_hash2	7137	3012	0.0177946	hash2	B1_ctrl	ACTGAGTTCACCTTAT_B1_hash2	B	batch2	NK
ACTGAGTTCCAGTAGT_B1_hash4	3.40087	-0.72371	B1_hash4	4420	1908	0.0237557	hash4	B1_ctrl	ACTGAGTTCCAGTAGT_B1_hash4	B	batch2	B_Ighd
ACTGAGTTCTAACGGT_B1_hash1	0.998112	-1.26676	B1_hash1	4338	1929	0.0200553	hash1	B1_ctrl	ACTGAGTTCTAACGGT_B1_hash1	B	batch2	B_Ighd
ACTGAGTTCTTGACGA_B1_hash1	9.04905	0.172496	B1_hash1	5547	2465	0.0219939	hash1	B1_ctrl	ACTGAGTTCTTGACGA_B1_hash1	B	batch2	B_naive
ACTGATGAGAAACCAT_B1_hash3	7.68712	0.129494	B1_hash3	4877	1968	0.0217347	hash3	B1_ctrl	ACTGATGAGAAACCAT_B1_hash3	B	batch2	B_naive
ACTGATGAGGAGTAGA_B1_hash1	-1.59294	-11.2256	B1_hash1	3012	1197	0.00132802	hash1	B1_ctrl	ACTGATGAGGAGTAGA_B1_hash1	B	batch2	Neutrophil
ACTGATGAGTAAGTAC_B1_hash4	-3.52489	-8.21245	B1_hash4	3211	1111	0.000311429	hash4	B1_ctrl	ACTGATGAGTAAGTAC_B1_hash4	B	batch2	Neutrophil
ACTGATGAGTCGATAA_B1_hash2	9.4354	0.0164915	B1_hash2	4781	2059	0.0236352	hash2	B1_ctrl	ACTGATGAGTCGATAA_B1_hash2	B	batch2	B_naive
ACTGATGCAACTTGAC_B1_hash5	-8.20154	7.07249	B1_hash5	5569	2224	0.042557	hash5	B1_ctrl	ACTGATGCAACTTGAC_B1_hash5	B	batch2	CD4_T
ACTGATGCAGACGCCT_B1_hash2	9.36464	0.484125	B1_hash2	5542	2488	0.0218333	hash2	B1_ctrl	ACTGATGCAGACGCCT_B1_hash2	B	batch2	B_naive
ACTGATGGTAGAAGGA_B1_hash2	-10.5604	4.01073	B1_hash2	11391	3245	0.0239663	hash2	B1_ctrl	ACTGATGGTAGAAGGA_B1_hash2	B	batch2	CD8_T_Ccl5
ACTGATGGTAGCTAAA_B1_hash4	3.02068	2.07581	B1_hash4	4569	2154	0.0319545	hash4	B1_ctrl	ACTGATGGTAGCTAAA_B1_hash4	B	batch2	B_Ighd
ACTGATGGTCGACTAT_B1_hash4	-1.79401	0.762665	B1_hash4	13437	3216	0.0245591	hash4	B1_ctrl	ACTGATGGTCGACTAT_B1_hash4	B	batch2	B_memory
ACTGATGGTGAGTATA_B1_hash4	3.08223	-2.36766	B1_hash4	4670	2081	0.0203426	hash4	B1_ctrl	ACTGATGGTGAGTATA_B1_hash4	B	batch2	B_Ighd
ACTGATGGTGCCTGTG_B1_hash2	-11.48	-2.09762	B1_hash2	4095	2199	0.00854701	hash2	B1_ctrl	ACTGATGGTGCCTGTG_B1_hash2	B	batch2	NK
ACTGATGGTGTTGAGG_B1_hash2	8.39786	-1.51881	B1_hash2	5779	2506	0.0134971	hash2	B1_ctrl	ACTGATGGTGTTGAGG_B1_hash2	B	batch2	B_naive
ACTGATGTCACTTCAT_B1_hash5	2.32508	-1.83737	B1_hash5	4074	1936	0.0228277	hash5	B1_ctrl	ACTGATGTCACTTCAT_B1_hash5	B	batch2	B_Ighd
ACTGATGTCAGCATGT_B1_hash3	3.94485	-3.16262	B1_hash3	4733	2052	0.0173252	hash3	B1_ctrl	ACTGATGTCAGCATGT_B1_hash3	B	batch2	B_Ighd
ACTGATGTCCGTACAA_B1_hash5	-0.933876	1.40888	B1_hash5	7563	2603	0.0293534	hash5	B1_ctrl	ACTGATGTCCGTACAA_B1_hash5	B	batch2	B_memory
ACTGATGTCGGCGCTA_B1_hash3	-1.64885	12.4492	B1_hash3	7849	2767	0.0169448	hash3	B1_ctrl	ACTGATGTCGGCGCTA_B1_hash3	B	batch2	Mono_int
ACTGCTCAGTCGCCGT_B1_hash4	-8.63677	6.46165	B1_hash4	1631	994	0.0331085	hash4	B1_ctrl	ACTGCTCAGTCGCCGT_B1_hash4	B	batch2	CD4_T
ACTGCTCAGTGGAGAA_B1_hash2	9.59389	-1.05978	B1_hash2	5643	2498	0.0154173	hash2	B1_ctrl	ACTGCTCAGTGGAGAA_B1_hash2	B	batch2	B_naive
ACTGCTCCAACACGCC_B1_hash4	-4.0482	-8.19231	B1_hash4	2229	798	0.000897263	hash4	B1_ctrl	ACTGCTCCAACACGCC_B1_hash4	B	batch2	Neutrophil
ACTGCTCCAATGTTGC_B1_hash1	9.21068	0.0713905	B1_hash1	4887	2197	0.0210763	hash1	B1_ctrl	ACTGCTCCAATGTTGC_B1_hash1	B	batch2	B_naive
ACTGCTCCAGCGATCC_B1_hash1	-2.93605	-10.5666	B1_hash1	2388	1133	0	hash1	B1_ctrl	ACTGCTCCAGCGATCC_B1_hash1	B	batch2	Neutrophil
ACTGCTCCATCGTCGG_B1_hash3	-3.78644	-10.6137	B1_hash3	1477	771	0	hash3	B1_ctrl	ACTGCTCCATCGTCGG_B1_hash3	B	batch2	Neutrophil
ACTGCTCGTATAAACG_B1_hash3	-12.3425	-0.358369	B1_hash3	7648	3096	0.0214435	hash3	B1_ctrl	ACTGCTCGTATAAACG_B1_hash3	B	batch2	NK
ACTGCTCGTATATGAG_B1_hash3	7.70375	-1.62924	B1_hash3	2752	1565	0.00581395	hash3	B1_ctrl	ACTGCTCGTATATGAG_B1_hash3	B	batch2	B_naive
ACTGCTCGTATCGCAT_B1_hash4	8.51778	-2.16171	B1_hash4	3480	1820	0.0123563	hash4	B1_ctrl	ACTGCTCGTATCGCAT_B1_hash4	B	batch2	B_naive
ACTGCTCGTGTGACCC_B1_hash3	-10.6122	-4.13005	B1_hash3	3588	1689	0.00780379	hash3	B1_ctrl	ACTGCTCGTGTGACCC_B1_hash3	B	batch2	NK
ACTGCTCGTTCAGACT_B1_hash2	-7.79261	5.57662	B1_hash2	2596	1300	0.0258089	hash2	B1_ctrl	ACTGCTCGTTCAGACT_B1_hash2	B	batch2	CD4_T
ACTGCTCTCCGCGTTT_B1_hash2	-4.28522	-11.1921	B1_hash2	1534	762	0	hash2	B1_ctrl	ACTGCTCTCCGCGTTT_B1_hash2	B	batch2	Neutrophil
ACTGCTCTCGCGATCG_B1_hash3	2.67758	-4.11707	B1_hash3	3386	1648	0.014176	hash3	B1_ctrl	ACTGCTCTCGCGATCG_B1_hash3	B	batch2	B_Ighd
ACTGTCCAGGATCGCA_B1_hash4	-2.83904	0.394274	B1_hash4	14930	3916	0.0255191	hash4	B1_ctrl	ACTGTCCAGGATCGCA_B1_hash4	B	batch2	B_memory
ACTGTCCAGGATGCGT_B1_hash1	-1.44996	-11.0196	B1_hash1	1967	849	0	hash1	B1_ctrl	ACTGTCCAGGATGCGT_B1_hash1	B	batch2	Neutrophil
ACTGTCCAGTGGACGT_B1_hash3	4.05503	-0.46595	B1_hash3	5799	2409	0.0237972	hash3	B1_ctrl	ACTGTCCAGTGGACGT_B1_hash3	B	batch2	B_Ighd
ACTGTCCAGTGGGATC_B1_hash4	-3.75826	-8.52421	B1_hash4	2442	933	0	hash4	B1_ctrl	ACTGTCCAGTGGGATC_B1_hash4	B	batch2	Neutrophil
ACTGTCCCAAAGCAAT_B1_hash1	9.31333	-0.445705	B1_hash1	5228	2389	0.0179801	hash1	B1_ctrl	ACTGTCCCAAAGCAAT_B1_hash1	B	batch2	B_naive
ACTGTCCCAAGTTAAG_B1_hash4	-3.33308	-8.57739	B1_hash4	2431	867	0.00123406	hash4	B1_ctrl	ACTGTCCCAAGTTAAG_B1_hash4	B	batch2	Neutrophil
ACTGTCCCAGCCACCA_B1_hash4	7.84616	-0.535339	B1_hash4	3383	1744	0.0144842	hash4	B1_ctrl	ACTGTCCCAGCCACCA_B1_hash4	B	batch2	B_naive
ACTGTCCCAGGGTTAG_B1_hash5	9.65502	-1.53562	B1_hash5	4520	2054	0.0176991	hash5	B1_ctrl	ACTGTCCCAGGGTTAG_B1_hash5	B	batch2	B_naive
ACTGTCCGTAAATGTG_B1_hash5	-7.36536	5.51085	B1_hash5	2848	1493	0.0245787	hash5	B1_ctrl	ACTGTCCGTAAATGTG_B1_hash5	B	batch2	CD4_T
ACTGTCCGTATTAGCC_B1_hash4	10.7128	0.0234753	B1_hash4	5318	2406	0.0169237	hash4	B1_ctrl	ACTGTCCGTATTAGCC_B1_hash4	B	batch2	B_naive
ACTGTCCGTTCTGAAC_B1_hash2	8.82252	0.835629	B1_hash2	4308	2095	0.022052	hash2	B1_ctrl	ACTGTCCGTTCTGAAC_B1_hash2	B	batch2	B_naive
ACTGTCCTCAAGATCC_B1_hash2	-3.59434	-11.0416	B1_hash2	2325	1140	0.000860215	hash2	B1_ctrl	ACTGTCCTCAAGATCC_B1_hash2	B	batch2	Neutrophil
ACTGTCCTCCTTGCCA_B1_hash2	-7.11853	4.19234	B1_hash2	5880	2180	0.0168367	hash2	B1_ctrl	ACTGTCCTCCTTGCCA_B1_hash2	B	batch2	CD4_T
ACTGTCCTCGAGGTAG_B1_hash2	9.6946	-0.182626	B1_hash2	5955	2531	0.0201511	hash2	B1_ctrl	ACTGTCCTCGAGGTAG_B1_hash2	B	batch2	B_naive
ACTGTCCTCGTCCGTT_B1_hash1	2.97819	-2.59835	B1_hash1	4312	1830	0.0215677	hash1	B1_ctrl	ACTGTCCTCGTCCGTT_B1_hash1	B	batch2	B_Ighd
ACTGTCCTCTATCCCG_B1_hash1	5.06826	-2.97981	B1_hash1	4946	1984	0.0167812	hash1	B1_ctrl	ACTGTCCTCTATCCCG_B1_hash1	B	batch2	B_Ighd
ACTTACTAGCCCAATT_B1_hash4	2.81304	2.77667	B1_hash4	4545	2044	0.0358636	hash4	B1_ctrl	ACTTACTAGCCCAATT_B1_hash4	B	batch2	B_Ighd
ACTTACTCAAGCGTAG_B1_hash1	3.01529	-0.144374	B1_hash1	4323	1763	0.025214	hash1	B1_ctrl	ACTTACTCAAGCGTAG_B1_hash1	B	batch2	B_Ighd
ACTTACTCACTCGACG_B1_hash1	-0.724766	2.10243	B1_hash1	5576	2336	0.0312052	hash1	B1_ctrl	ACTTACTCACTCGACG_B1_hash1	B	batch2	B_memory
ACTTACTCAGTTTACG_B1_hash3	-1.02571	0.157012	B1_hash3	10404	3082	0.0203768	hash3	B1_ctrl	ACTTACTCAGTTTACG_B1_hash3	B	batch2	B_memory
ACTTACTCATGCCCGA_B1_hash4	7.90236	-2.554	B1_hash4	4518	2222	0.0117309	hash4	B1_ctrl	ACTTACTCATGCCCGA_B1_hash4	B	batch2	B_naive
ACTTACTCATGTTCCC_B1_hash2	2.63266	1.7761	B1_hash2	4116	1725	0.0298834	hash2	B1_ctrl	ACTTACTCATGTTCCC_B1_hash2	B	batch2	B_Ighd
ACTTACTCATTGAGCT_B1_hash1	9.14548	0.789884	B1_hash1	4236	1952	0.0219547	hash1	B1_ctrl	ACTTACTCATTGAGCT_B1_hash1	B	batch2	B_naive
ACTTACTCATTTGCTT_B1_hash4	-3.65009	-9.6985	B1_hash4	2147	961	0.000931532	hash4	B1_ctrl	ACTTACTCATTTGCTT_B1_hash4	B	batch2	Neutrophil
ACTTACTGTAAGTGTA_B1_hash1	2.19275	-1.52137	B1_hash1	3897	1743	0.0223249	hash1	B1_ctrl	ACTTACTGTAAGTGTA_B1_hash1	B	batch2	B_Ighd
ACTTACTGTACAAGTA_B1_hash4	3.54066	-1.34442	B1_hash4	3791	1850	0.0234767	hash4	B1_ctrl	ACTTACTGTACAAGTA_B1_hash4	B	batch2	B_Ighd
ACTTACTGTCCAAGTT_B1_hash2	-3.05081	-11.7447	B1_hash2	2168	948	0.00230627	hash2	B1_ctrl	ACTTACTGTCCAAGTT_B1_hash2	B	batch2	Neutrophil
ACTTACTGTCGCGTGT_B1_hash5	-1.69526	-9.19715	B1_hash5	2684	990	0.0033532	hash5	B1_ctrl	ACTTACTGTCGCGTGT_B1_hash5	B	batch2	Neutrophil
ACTTACTGTTCACGGC_B1_hash1	4.67799	-2.48033	B1_hash1	4314	1905	0.0183125	hash1	B1_ctrl	ACTTACTGTTCACGGC_B1_hash1	B	batch2	B_Ighd
ACTTACTTCCACGAAT_B1_hash2	4.52818	-2.58643	B1_hash2	4702	1986	0.0191408	hash2	B1_ctrl	ACTTACTTCCACGAAT_B1_hash2	B	batch2	B_Ighd
ACTTACTTCCGAATGT_B1_hash2	8.21272	-0.776801	B1_hash2	5889	2554	0.0215656	hash2	B1_ctrl	ACTTACTTCCGAATGT_B1_hash2	B	batch2	B_naive
ACTTACTTCCTTGCCA_B1_hash4	8.31484	-1.81904	B1_hash4	3691	1838	0.0146302	hash4	B1_ctrl	ACTTACTTCCTTGCCA_B1_hash4	B	batch2	B_naive
ACTTACTTCGCATGAT_B1_hash4	-2.6044	13.0466	B1_hash4	5016	2258	0.0127592	hash4	B1_ctrl	ACTTACTTCGCATGAT_B1_hash4	B	batch2	Mono_Ly6c_low
ACTTACTTCTGCAAGT_B1_hash2	-10.8717	5.81945	B1_hash2	6022	2487	0.0212554	hash2	B1_ctrl	ACTTACTTCTGCAAGT_B1_hash2	B	batch2	CD8_T
ACTTGTTAGTGATCGG_B1_hash1	-3.23423	-9.89451	B1_hash1	1603	672	0	hash1	B1_ctrl	ACTTGTTAGTGATCGG_B1_hash1	B	batch2	Neutrophil
ACTTGTTCAATCAGAA_B1_hash4	-2.79906	13.536	B1_hash4	7552	2735	0.0121822	hash4	B1_ctrl	ACTTGTTCAATCAGAA_B1_hash4	B	batch2	Mono_Ly6c_low
ACTTGTTCAGCCAGAA_B1_hash1	-9.73554	-1.95398	B1_hash1	11241	3683	0.00791745	hash1	B1_ctrl	ACTTGTTCAGCCAGAA_B1_hash1	B	batch2	NK
ACTTGTTCAGGAATGC_B1_hash5	-7.40327	5.20683	B1_hash5	4611	2015	0.0229885	hash5	B1_ctrl	ACTTGTTCAGGAATGC_B1_hash5	B	batch2	CD4_T
ACTTGTTCATGACATC_B1_hash4	5.14071	-3.53	B1_hash4	4883	2246	0.0159738	hash4	B1_ctrl	ACTTGTTCATGACATC_B1_hash4	B	batch2	B_Ighd
ACTTGTTCATGGTTGT_B1_hash2	-10.8574	-2.5718	B1_hash2	1822	1220	0.0131723	hash2	B1_ctrl	ACTTGTTCATGGTTGT_B1_hash2	B	batch2	NK
ACTTGTTGTACAGTGG_B1_hash4	9.44589	-1.14211	B1_hash4	4397	2137	0.0154651	hash4	B1_ctrl	ACTTGTTGTACAGTGG_B1_hash4	B	batch2	B_naive
ACTTGTTGTCGGCACT_B1_hash1	-3.16367	-8.62789	B1_hash1	2454	996	0.00122249	hash1	B1_ctrl	ACTTGTTGTCGGCACT_B1_hash1	B	batch2	Neutrophil
ACTTGTTGTGCATCTA_B1_hash3	-1.52538	-10.3245	B1_hash3	2824	1125	0.00106232	hash3	B1_ctrl	ACTTGTTGTGCATCTA_B1_hash3	B	batch2	Neutrophil
ACTTGTTTCCACGTGG_B1_hash1	3.64175	-0.915404	B1_hash1	4986	1981	0.0238668	hash1	B1_ctrl	ACTTGTTTCCACGTGG_B1_hash1	B	batch2	B_Ighd
ACTTGTTTCGGAAATA_B1_hash3	2.58785	12.038	B1_hash3	18004	4264	0.0171629	hash3	B1_ctrl	ACTTGTTTCGGAAATA_B1_hash3	B	batch2	Mono_Ly6c_high
ACTTGTTTCTTCATGT_B1_hash4	-11.8678	-3.613	B1_hash4	5445	2553	0.0113866	hash4	B1_ctrl	ACTTGTTTCTTCATGT_B1_hash4	B	batch2	NK
ACTTTCAAGAGGACGG_B1_hash2	9.56927	-0.156891	B1_hash2	4658	2170	0.0195363	hash2	B1_ctrl	ACTTTCAAGAGGACGG_B1_hash2	B	batch2	B_naive
ACTTTCAAGGTCGGAT_B1_hash1	2.16907	11.4899	B1_hash1	11986	3247	0.0111797	hash1	B1_ctrl	ACTTTCAAGGTCGGAT_B1_hash1	B	batch2	Mono_Ly6c_high
ACTTTCAAGTGAATTG_B1_hash4	-10.6553	-3.68947	B1_hash4	5160	2272	0.0108527	hash4	B1_ctrl	ACTTTCAAGTGAATTG_B1_hash4	B	batch2	NK
ACTTTCAAGTTGCAGG_B1_hash3	3.83667	-4.25488	B1_hash3	3248	1612	0.0193966	hash3	B1_ctrl	ACTTTCAAGTTGCAGG_B1_hash3	B	batch2	B_Ighd
ACTTTCACAAGTCTGT_B1_hash2	-1.65053	-8.35872	B1_hash2	3265	1299	0.00122511	hash2	B1_ctrl	ACTTTCACAAGTCTGT_B1_hash2	B	batch2	Neutrophil
ACTTTCACAGCCTTGG_B1_hash1	-1.22804	-10.1909	B1_hash1	1885	837	0	hash1	B1_ctrl	ACTTTCACAGCCTTGG_B1_hash1	B	batch2	Neutrophil
ACTTTCACAGCTCGCA_B1_hash4	8.49908	-1.57218	B1_hash4	4686	2192	0.0172855	hash4	B1_ctrl	ACTTTCACAGCTCGCA_B1_hash4	B	batch2	B_naive
ACTTTCACAGGAATGC_B1_hash2	-3.5304	-10.7221	B1_hash2	1351	656	0	hash2	B1_ctrl	ACTTTCACAGGAATGC_B1_hash2	B	batch2	Neutrophil
ACTTTCACAGGTCCAC_B1_hash4	-2.57329	0.1518	B1_hash4	12169	3497	0.0230915	hash4	B1_ctrl	ACTTTCACAGGTCCAC_B1_hash4	B	batch2	B_memory
ACTTTCACATGCAACT_B1_hash2	6.29935	3.10304	B1_hash2	3723	1808	0.0306205	hash2	B1_ctrl	ACTTTCACATGCAACT_B1_hash2	B	batch2	B_naive
ACTTTCACATGCTAGT_B1_hash1	-1.43126	12.7356	B1_hash1	8191	2871	0.0164815	hash1	B1_ctrl	ACTTTCACATGCTAGT_B1_hash1	B	batch2	Mono_int
ACTTTCAGTCCTCTTG_B1_hash3	7.28303	-1.89313	B1_hash3	3542	1776	0.0172219	hash3	B1_ctrl	ACTTTCAGTCCTCTTG_B1_hash3	B	batch2	B_naive
ACTTTCATCACCTCGT_B1_hash4	8.3989	0.580947	B1_hash4	5073	2151	0.0236546	hash4	B1_ctrl	ACTTTCATCACCTCGT_B1_hash4	B	batch2	B_naive
ACTTTCATCGTGGGAA_B1_hash2	2.87788	0.746566	B1_hash2	3876	1656	0.0278638	hash2	B1_ctrl	ACTTTCATCGTGGGAA_B1_hash2	B	batch2	B_Ighd
ACTTTCATCTACTTAC_B1_hash2	-11.413	-1.34804	B1_hash2	4521	2278	0.00951117	hash2	B1_ctrl	ACTTTCATCTACTTAC_B1_hash2	B	batch2	NK
ACTTTCATCTGACCTC_B1_hash1	4.8917	-4.08851	B1_hash1	4439	2025	0.0121649	hash1	B1_ctrl	ACTTTCATCTGACCTC_B1_hash1	B	batch2	B_Ighd
AGAATAGAGAGATGAG_B1_hash4	3.20678	-1.62711	B1_hash4	4569	1932	0.0223244	hash4	B1_ctrl	AGAATAGAGAGATGAG_B1_hash4	B	batch2	B_Ighd
AGAATAGAGCTGTTCA_B1_hash2	-0.853794	1.7023	B1_hash2	9972	3145	0.0336943	hash2	B1_ctrl	AGAATAGAGCTGTTCA_B1_hash2	B	batch2	B_memory
AGAATAGAGGTGATAT_B1_hash4	-3.43592	-9.20149	B1_hash4	2908	1122	0.00137552	hash4	B1_ctrl	AGAATAGAGGTGATAT_B1_hash4	B	batch2	Neutrophil
AGAATAGCAAGCCATT_B1_hash3	0.599614	10.7749	B1_hash3	13977	3732	0.0151678	hash3	B1_ctrl	AGAATAGCAAGCCATT_B1_hash3	B	batch2	Mono_int
AGAATAGCACGCGAAA_B1_hash2	8.09355	0.986161	B1_hash2	4578	2056	0.0224989	hash2	B1_ctrl	AGAATAGCACGCGAAA_B1_hash2	B	batch2	B_naive
AGAATAGCAGTTCATG_B1_hash3	-3.47755	-7.47763	B1_hash3	3921	1122	0.00102015	hash3	B1_ctrl	AGAATAGCAGTTCATG_B1_hash3	B	batch2	Neutrophil
AGAATAGGTACCAGTT_B1_hash1	2.26056	-0.224033	B1_hash1	3053	1407	0.0242385	hash1	B1_ctrl	AGAATAGGTACCAGTT_B1_hash1	B	batch2	B_Ighd
AGAATAGGTAGCGCAA_B1_hash4	9.61076	-0.0505608	B1_hash4	4632	2175	0.0218048	hash4	B1_ctrl	AGAATAGGTAGCGCAA_B1_hash4	B	batch2	B_naive
AGAATAGGTGCTGTAT_B1_hash3	-10.5221	-4.00901	B1_hash3	3550	1844	0.00535211	hash3	B1_ctrl	AGAATAGGTGCTGTAT_B1_hash3	B	batch2	NK
AGAATAGGTTAAGATG_B1_hash5	8.85376	-1.19837	B1_hash5	3840	1825	0.0166667	hash5	B1_ctrl	AGAATAGGTTAAGATG_B1_hash5	B	batch2	B_naive
AGAATAGTCACATACG_B1_hash1	-10.5445	-2.60605	B1_hash1	6991	2677	0.00915463	hash1	B1_ctrl	AGAATAGTCACATACG_B1_hash1	B	batch2	NK
AGAATAGTCACTGGGC_B1_hash5	-2.37726	12.1857	B1_hash5	6933	2689	0.0102409	hash5	B1_ctrl	AGAATAGTCACTGGGC_B1_hash5	B	batch2	Mono_Ly6c_low
AGAATAGTCTCGCTTG_B1_hash2	7.71838	2.48722	B1_hash2	4601	2206	0.0289068	hash2	B1_ctrl	AGAATAGTCTCGCTTG_B1_hash2	B	batch2	B_naive
AGACGTTAGATGTCGG_B1_hash2	2.83003	-0.665522	B1_hash2	3660	1604	0.0259563	hash2	B1_ctrl	AGACGTTAGATGTCGG_B1_hash2	B	batch2	B_Ighd
AGACGTTAGCCCAATT_B1_hash3	-1.78581	-8.40987	B1_hash3	2082	861	0.00144092	hash3	B1_ctrl	AGACGTTAGCCCAATT_B1_hash3	B	batch2	Neutrophil
AGACGTTAGCGCCTTG_B1_hash4	3.92555	-4.33877	B1_hash4	3610	1724	0.0188366	hash4	B1_ctrl	AGACGTTAGCGCCTTG_B1_hash4	B	batch2	B_Ighd
AGACGTTAGGACAGAA_B1_hash4	-2.695	12.7531	B1_hash4	4554	1924	0.0136144	hash4	B1_ctrl	AGACGTTAGGACAGAA_B1_hash4	B	batch2	Mono_Ly6c_low
AGACGTTAGGACCACA_B1_hash5	-2.59349	-0.215327	B1_hash5	13489	3581	0.0211283	hash5	B1_ctrl	AGACGTTAGGACCACA_B1_hash5	B	batch2	B_memory
AGACGTTAGGAGCGTT_B1_hash3	-1.65454	-8.4943	B1_hash3	1718	789	0	hash3	B1_ctrl	AGACGTTAGGAGCGTT_B1_hash3	B	batch2	Neutrophil
AGACGTTAGTGAAGAG_B1_hash4	4.72047	-3.03948	B1_hash4	5280	2073	0.0170455	hash4	B1_ctrl	AGACGTTAGTGAAGAG_B1_hash4	B	batch2	B_Ighd
AGACGTTAGTGAAGTT_B1_hash1	2.86713	1.68448	B1_hash1	4004	1833	0.0304695	hash1	B1_ctrl	AGACGTTAGTGAAGTT_B1_hash1	B	batch2	B_Ighd
AGACGTTAGTTAACGA_B1_hash5	-0.00318291	10.8856	B1_hash5	15698	4227	0.0241432	hash5	B1_ctrl	AGACGTTAGTTAACGA_B1_hash5	B	batch2	Mono_int
AGACGTTCAAGCGTAG_B1_hash2	10.78	0.49451	B1_hash2	5186	2052	0.0217894	hash2	B1_ctrl	AGACGTTCAAGCGTAG_B1_hash2	B	batch2	B_naive
AGACGTTCAATGAATG_B1_hash5	-0.647581	1.41422	B1_hash5	6225	2243	0.0279518	hash5	B1_ctrl	AGACGTTCAATGAATG_B1_hash5	B	batch2	B_memory
AGACGTTGTCATGCAT_B1_hash3	2.94755	0.254237	B1_hash3	4767	1925	0.0264317	hash3	B1_ctrl	AGACGTTGTCATGCAT_B1_hash3	B	batch2	B_Ighd
AGACGTTGTTCCAACA_B1_hash1	5.21089	-3.75005	B1_hash1	4989	1968	0.0188415	hash1	B1_ctrl	AGACGTTGTTCCAACA_B1_hash1	B	batch2	B_Ighd
AGACGTTTCAGGCCCA_B1_hash4	-4.83032	-9.16986	B1_hash4	1456	630	0	hash4	B1_ctrl	AGACGTTTCAGGCCCA_B1_hash4	B	batch2	Neutrophil
AGACGTTTCGAGCCCA_B1_hash4	-3.95836	-9.48417	B1_hash4	1894	882	0	hash4	B1_ctrl	AGACGTTTCGAGCCCA_B1_hash4	B	batch2	Neutrophil
AGACGTTTCTCGTATT_B1_hash1	3.59194	-2.33674	B1_hash1	5570	2174	0.0197487	hash1	B1_ctrl	AGACGTTTCTCGTATT_B1_hash1	B	batch2	B_Ighd
AGAGCGAAGAAGATTC_B1_hash3	3.65898	-2.20789	B1_hash3	3739	1773	0.021931	hash3	B1_ctrl	AGAGCGAAGAAGATTC_B1_hash3	B	batch2	B_Ighd
AGAGCGAAGCTAGTGG_B1_hash3	-3.00667	-9.61284	B1_hash3	2509	998	0.000398565	hash3	B1_ctrl	AGAGCGAAGCTAGTGG_B1_hash3	B	batch2	Neutrophil
AGAGCGAAGCTATGCT_B1_hash3	-4.03066	-9.43724	B1_hash3	2148	866	0	hash3	B1_ctrl	AGAGCGAAGCTATGCT_B1_hash3	B	batch2	Neutrophil
AGAGCGAAGTGATCGG_B1_hash4	2.76377	-2.85844	B1_hash4	2978	1478	0.0224983	hash4	B1_ctrl	AGAGCGAAGTGATCGG_B1_hash4	B	batch2	B_Ighd
AGAGCGAAGTGCGTGA_B1_hash4	2.18863	11.4986	B1_hash4	10009	3184	0.0113897	hash4	B1_ctrl	AGAGCGAAGTGCGTGA_B1_hash4	B	batch2	Mono_Ly6c_high
AGAGCGAAGTGTACGG_B1_hash2	-9.49117	7.09531	B1_hash2	1610	896	0.0391304	hash2	B1_ctrl	AGAGCGAAGTGTACGG_B1_hash2	B	batch2	CD4_T
AGAGCGACAAGGACTG_B1_hash4	-11.1644	-1.17658	B1_hash4	3983	2134	0.00979161	hash4	B1_ctrl	AGAGCGACAAGGACTG_B1_hash4	B	batch2	NK
AGAGCGACACCAGTTA_B1_hash1	3.48981	-4.39543	B1_hash1	3204	1502	0.0146692	hash1	B1_ctrl	AGAGCGACACCAGTTA_B1_hash1	B	batch2	B_Ighd
AGAGCGACAGATCGGA_B1_hash4	3.73326	-4.74712	B1_hash4	3302	1569	0.0172623	hash4	B1_ctrl	AGAGCGACAGATCGGA_B1_hash4	B	batch2	B_Ighd
AGAGCGACATCAGTAC_B1_hash5	1.20948	11.6926	B1_hash5	11376	3506	0.0224156	hash5	B1_ctrl	AGAGCGACATCAGTAC_B1_hash5	B	batch2	Mono_Ly6c_high
AGAGCGAGTAAAGGAG_B1_hash2	9.90845	-1.42297	B1_hash2	5065	2302	0.0122409	hash2	B1_ctrl	AGAGCGAGTAAAGGAG_B1_hash2	B	batch2	B_naive
AGAGCGAGTAGCCTCG_B1_hash3	-3.00124	-9.17104	B1_hash3	2085	794	0.000479616	hash3	B1_ctrl	AGAGCGAGTAGCCTCG_B1_hash3	B	batch2	Neutrophil
AGAGCTTAGACTCGGA_B1_hash2	-3.10267	12.5922	B1_hash2	6231	2741	0.00914781	hash2	B1_ctrl	AGAGCTTAGACTCGGA_B1_hash2	B	batch2	Mono_Ly6c_low
AGAGCTTCACACGCTG_B1_hash2	-1.53451	-9.52671	B1_hash2	1944	840	0.00102881	hash2	B1_ctrl	AGAGCTTCACACGCTG_B1_hash2	B	batch2	Neutrophil
AGAGCTTCACTCGACG_B1_hash4	-5.67767	-9.7284	B1_hash4	2113	1030	0.000473261	hash4	B1_ctrl	AGAGCTTCACTCGACG_B1_hash4	B	batch2	Neutrophil
AGAGCTTCAGCGATCC_B1_hash5	-7.47826	5.03273	B1_hash5	4072	1848	0.0218566	hash5	B1_ctrl	AGAGCTTCAGCGATCC_B1_hash5	B	batch2	CD4_T
AGAGCTTCAGCGTTCG_B1_hash4	-9.06848	6.34132	B1_hash4	2474	1516	0.0335489	hash4	B1_ctrl	AGAGCTTCAGCGTTCG_B1_hash4	B	batch2	CD4_T
AGAGCTTGTCCAACTA_B1_hash2	-9.03357	0.813208	B1_hash2	11928	3740	0.0114017	hash2	B1_ctrl	AGAGCTTGTCCAACTA_B1_hash2	B	batch2	NK
AGAGCTTGTCCCGACA_B1_hash1	-3.15587	-11.1908	B1_hash1	2151	971	0	hash1	B1_ctrl	AGAGCTTGTCCCGACA_B1_hash1	B	batch2	Neutrophil
AGAGCTTGTCGCTTCT_B1_hash2	2.28015	1.05013	B1_hash2	2310	1214	0.0264069	hash2	B1_ctrl	AGAGCTTGTCGCTTCT_B1_hash2	B	batch2	B_Ighd
AGAGCTTGTCTCTTAT_B1_hash3	4.42228	-1.27396	B1_hash3	5314	2382	0.0220173	hash3	B1_ctrl	AGAGCTTGTCTCTTAT_B1_hash3	B	batch2	B_Ighd
AGAGCTTGTGCAGGTA_B1_hash2	-11.8672	-3.70576	B1_hash2	2864	1512	0.012919	hash2	B1_ctrl	AGAGCTTGTGCAGGTA_B1_hash2	B	batch2	NK
AGAGCTTTCCGCAGTG_B1_hash4	2.25192	11.6494	B1_hash4	13303	3583	0.0152597	hash4	B1_ctrl	AGAGCTTTCCGCAGTG_B1_hash4	B	batch2	Mono_Ly6c_high
AGAGTGGAGACAAAGG_B1_hash2	7.93615	-0.973097	B1_hash2	3704	1878	0.0175486	hash2	B1_ctrl	AGAGTGGAGACAAAGG_B1_hash2	B	batch2	B_naive
AGAGTGGAGTCGATAA_B1_hash3	-1.47334	-10.8214	B1_hash3	1520	756	0	hash3	B1_ctrl	AGAGTGGAGTCGATAA_B1_hash3	B	batch2	Neutrophil
AGAGTGGAGTGAATTG_B1_hash3	-1.86951	12.9477	B1_hash3	4892	2051	0.0163532	hash3	B1_ctrl	AGAGTGGAGTGAATTG_B1_hash3	B	batch2	Mono_Ly6c_low
AGAGTGGCAAGTTAAG_B1_hash4	2.63197	2.50766	B1_hash4	3872	1760	0.0315083	hash4	B1_ctrl	AGAGTGGCAAGTTAAG_B1_hash4	B	batch2	B_Ighd
AGAGTGGCACAGCCCA_B1_hash3	-0.628348	-11.275	B1_hash3	1351	792	0.000740192	hash3	B1_ctrl	AGAGTGGCACAGCCCA_B1_hash3	B	batch2	Neutrophil
AGAGTGGCAGTGGGAT_B1_hash5	-3.55956	0.638417	B1_hash5	9971	2824	0.0283823	hash5	B1_ctrl	AGAGTGGCAGTGGGAT_B1_hash5	B	batch2	B_memory
AGAGTGGCATACGCCG_B1_hash1	4.20822	-4.74512	B1_hash1	2996	1514	0.0146862	hash1	B1_ctrl	AGAGTGGCATACGCCG_B1_hash1	B	batch2	B_Ighd
AGAGTGGCATCACGAT_B1_hash4	2.76946	-3.06289	B1_hash4	4148	1882	0.0185632	hash4	B1_ctrl	AGAGTGGCATCACGAT_B1_hash4	B	batch2	B_Ighd
AGAGTGGGTCTTTCAT_B1_hash3	2.78234	-3.33023	B1_hash3	3893	1796	0.0192653	hash3	B1_ctrl	AGAGTGGGTCTTTCAT_B1_hash3	B	batch2	B_Ighd
AGAGTGGGTGTATGGG_B1_hash1	4.03813	-4.44881	B1_hash1	3466	1612	0.0132718	hash1	B1_ctrl	AGAGTGGGTGTATGGG_B1_hash1	B	batch2	B_Ighd
AGAGTGGTCAAGGTAA_B1_hash4	7.09622	-1.23106	B1_hash4	4037	1963	0.0215507	hash4	B1_ctrl	AGAGTGGTCAAGGTAA_B1_hash4	B	batch2	B_naive
AGAGTGGTCACGGTTA_B1_hash3	7.97343	-1.23801	B1_hash3	1283	847	0.0132502	hash3	B1_ctrl	AGAGTGGTCACGGTTA_B1_hash3	B	batch2	B_naive
AGAGTGGTCATCGCTC_B1_hash3	-2.99305	12.5209	B1_hash3	4340	1849	0.009447	hash3	B1_ctrl	AGAGTGGTCATCGCTC_B1_hash3	B	batch2	Mono_Ly6c_low
AGAGTGGTCTGGCGTG_B1_hash1	-2.81054	-9.48011	B1_hash1	2935	1042	0	hash1	B1_ctrl	AGAGTGGTCTGGCGTG_B1_hash1	B	batch2	Neutrophil
AGAGTGGTCTGTCAAG_B1_hash2	-3.26508	-9.10123	B1_hash2	3567	1297	0.000280348	hash2	B1_ctrl	AGAGTGGTCTGTCAAG_B1_hash2	B	batch2	Neutrophil
AGATCTGAGAGCTTCT_B1_hash2	3.09625	-1.86962	B1_hash2	4623	2039	0.0196842	hash2	B1_ctrl	AGATCTGAGAGCTTCT_B1_hash2	B	batch2	B_Ighd
AGATCTGAGCTAGTCT_B1_hash3	-3.77851	-10.7381	B1_hash3	2670	1190	0.000374532	hash3	B1_ctrl	AGATCTGAGCTAGTCT_B1_hash3	B	batch2	Neutrophil
AGATCTGAGGTCATCT_B1_hash4	1.06405	11.3112	B1_hash4	9451	3232	0.0153423	hash4	B1_ctrl	AGATCTGAGGTCATCT_B1_hash4	B	batch2	Mono_Ly6c_high
AGATCTGAGTACGCGA_B1_hash2	-2.63093	-9.7671	B1_hash2	3508	1232	0	hash2	B1_ctrl	AGATCTGAGTACGCGA_B1_hash2	B	batch2	Neutrophil
AGATCTGAGTGGTAGC_B1_hash2	2.1936	-1.86357	B1_hash2	4953	2246	0.021805	hash2	B1_ctrl	AGATCTGAGTGGTAGC_B1_hash2	B	batch2	B_Ighd
AGATCTGCAAAGGTGC_B1_hash1	2.51024	0.574749	B1_hash1	3953	1786	0.0265621	hash1	B1_ctrl	AGATCTGCAAAGGTGC_B1_hash1	B	batch2	B_Ighd
AGATCTGCAATAACGA_B1_hash3	3.69786	-1.15851	B1_hash3	5439	2160	0.0222467	hash3	B1_ctrl	AGATCTGCAATAACGA_B1_hash3	B	batch2	B_Ighd
AGATCTGCACGAGGTA_B1_hash1	-10.1112	5.57842	B1_hash1	4448	1875	0.0193345	hash1	B1_ctrl	AGATCTGCACGAGGTA_B1_hash1	B	batch2	CD8_T
AGATCTGCAGAGCCAA_B1_hash5	8.99181	0.795074	B1_hash5	4265	2029	0.0229777	hash5	B1_ctrl	AGATCTGCAGAGCCAA_B1_hash5	B	batch2	B_naive
AGATCTGCAGGATCGA_B1_hash2	7.73366	2.84056	B1_hash2	5522	2446	0.0293372	hash2	B1_ctrl	AGATCTGCAGGATCGA_B1_hash2	B	batch2	B_naive
AGATCTGCATTATCTC_B1_hash1	4.83491	-3.14356	B1_hash1	5118	2202	0.0128957	hash1	B1_ctrl	AGATCTGCATTATCTC_B1_hash1	B	batch2	B_Ighd
AGATCTGGTAGGCTGA_B1_hash2	4.97486	-0.678361	B1_hash2	4373	1935	0.0221816	hash2	B1_ctrl	AGATCTGGTAGGCTGA_B1_hash2	B	batch2	B_Ighd
AGATCTGGTCCGTCAG_B1_hash2	-3.65718	-10.5863	B1_hash2	1818	815	0.00110011	hash2	B1_ctrl	AGATCTGGTCCGTCAG_B1_hash2	B	batch2	Neutrophil
AGATCTGGTCTCGTTC_B1_hash4	4.66296	-4.13117	B1_hash4	4358	1990	0.0130794	hash4	B1_ctrl	AGATCTGGTCTCGTTC_B1_hash4	B	batch2	B_Ighd
AGATCTGTCATAGCAC_B1_hash3	-3.63417	-7.55533	B1_hash3	3138	1178	0.0012747	hash3	B1_ctrl	AGATCTGTCATAGCAC_B1_hash3	B	batch2	Neutrophil
AGATCTGTCCCACTTG_B1_hash5	-11.8196	6.05554	B1_hash5	8730	2589	0.0207331	hash5	B1_ctrl	AGATCTGTCCCACTTG_B1_hash5	B	batch2	CD8_T
AGATCTGTCCCATTTA_B1_hash1	9.15089	-1.93596	B1_hash1	3169	1597	0.0151467	hash1	B1_ctrl	AGATCTGTCCCATTTA_B1_hash1	B	batch2	B_naive
AGATCTGTCCGCGTTT_B1_hash3	-2.73377	-10.5789	B1_hash3	1772	880	0	hash3	B1_ctrl	AGATCTGTCCGCGTTT_B1_hash3	B	batch2	Neutrophil
AGATCTGTCGTCTGAA_B1_hash4	2.81987	-3.70747	B1_hash4	3516	1662	0.0176337	hash4	B1_ctrl	AGATCTGTCGTCTGAA_B1_hash4	B	batch2	B_Ighd
AGATTGCAGTCGAGTG_B1_hash4	3.2849	-4.33486	B1_hash4	3375	1497	0.0186667	hash4	B1_ctrl	AGATTGCAGTCGAGTG_B1_hash4	B	batch2	B_Ighd
AGATTGCAGTGTACTC_B1_hash3	-12.4665	-0.555062	B1_hash3	5086	2401	0.0192686	hash3	B1_ctrl	AGATTGCAGTGTACTC_B1_hash3	B	batch2	NK
AGATTGCCAAAGCGGT_B1_hash1	-2.60836	13.2569	B1_hash1	5547	2452	0.0142419	hash1	B1_ctrl	AGATTGCCAAAGCGGT_B1_hash1	B	batch2	Mono_Ly6c_low
AGATTGCCAATCACAC_B1_hash1	9.91586	0.140228	B1_hash1	4946	2257	0.0171856	hash1	B1_ctrl	AGATTGCCAATCACAC_B1_hash1	B	batch2	B_naive
AGATTGCCACACCGAC_B1_hash3	-2.54763	12.7278	B1_hash3	3707	1610	0.0175344	hash3	B1_ctrl	AGATTGCCACACCGAC_B1_hash3	B	batch2	Mono_Ly6c_low
AGATTGCCACCAACCG_B1_hash3	3.33158	-0.611094	B1_hash3	4467	1938	0.0248489	hash3	B1_ctrl	AGATTGCCACCAACCG_B1_hash3	B	batch2	B_Ighd
AGATTGCCAGGATTGG_B1_hash3	-11.7483	5.58742	B1_hash3	7767	2484	0.0178962	hash3	B1_ctrl	AGATTGCCAGGATTGG_B1_hash3	B	batch2	CD8_T
AGATTGCCATGCAACT_B1_hash3	4.10944	-3.01286	B1_hash3	4484	2009	0.0202944	hash3	B1_ctrl	AGATTGCCATGCAACT_B1_hash3	B	batch2	B_Ighd
AGATTGCGTAAGTTCC_B1_hash2	-4.14304	-11.5683	B1_hash2	1032	622	0.000968992	hash2	B1_ctrl	AGATTGCGTAAGTTCC_B1_hash2	B	batch2	Neutrophil
AGATTGCGTCGGCACT_B1_hash2	-3.16639	-7.87256	B1_hash2	1786	785	0.00111982	hash2	B1_ctrl	AGATTGCGTCGGCACT_B1_hash2	B	batch2	Neutrophil
AGATTGCGTTACCGAT_B1_hash2	-2.47848	-7.97276	B1_hash2	2417	918	0	hash2	B1_ctrl	AGATTGCGTTACCGAT_B1_hash2	B	batch2	Neutrophil
AGATTGCGTTGGTAAA_B1_hash4	3.75776	-2.61069	B1_hash4	4501	2041	0.0211064	hash4	B1_ctrl	AGATTGCGTTGGTAAA_B1_hash4	B	batch2	B_Ighd
AGATTGCTCACGCGGT_B1_hash4	-4.12852	-10.6532	B1_hash4	1709	743	0.00117028	hash4	B1_ctrl	AGATTGCTCACGCGGT_B1_hash4	B	batch2	Neutrophil
AGATTGCTCCTACAGA_B1_hash1	-2.52415	-9.22983	B1_hash1	1732	768	0.00115473	hash1	B1_ctrl	AGATTGCTCCTACAGA_B1_hash1	B	batch2	Neutrophil
AGATTGCTCTGCCCTA_B1_hash2	-2.92265	-10.0035	B1_hash2	2416	1098	0	hash2	B1_ctrl	AGATTGCTCTGCCCTA_B1_hash2	B	batch2	Neutrophil
AGCAGCCAGCCAACAG_B1_hash4	-2.10249	-7.81148	B1_hash4	2788	1132	0.0017934	hash4	B1_ctrl	AGCAGCCAGCCAACAG_B1_hash4	B	batch2	Neutrophil
AGCAGCCAGGCAAAGA_B1_hash2	-1.69196	-10.1673	B1_hash2	1613	790	0.00123993	hash2	B1_ctrl	AGCAGCCAGGCAAAGA_B1_hash2	B	batch2	Neutrophil
AGCAGCCAGGGCTCTC_B1_hash1	-2.9053	12.4486	B1_hash1	3698	1697	0.0113575	hash1	B1_ctrl	AGCAGCCAGGGCTCTC_B1_hash1	B	batch2	Mono_Ly6c_low
AGCAGCCAGGTGCTTT_B1_hash4	4.33726	-2.29473	B1_hash4	7052	2660	0.0178673	hash4	B1_ctrl	AGCAGCCAGGTGCTTT_B1_hash4	B	batch2	B_Ighd
AGCAGCCAGTACGCCC_B1_hash3	2.66852	3.80426	B1_hash3	2891	1301	0.0439294	hash3	B1_ctrl	AGCAGCCAGTACGCCC_B1_hash3	B	batch2	B_Ighd
AGCAGCCAGTGGGTTG_B1_hash2	-2.45221	-10.1054	B1_hash2	2131	964	0	hash2	B1_ctrl	AGCAGCCAGTGGGTTG_B1_hash2	B	batch2	Neutrophil
AGCAGCCAGTGTCCAT_B1_hash3	1.12017	11.5511	B1_hash3	10646	3345	0.0198197	hash3	B1_ctrl	AGCAGCCAGTGTCCAT_B1_hash3	B	batch2	Mono_Ly6c_high
AGCAGCCCACAAGTAA_B1_hash2	2.98333	-3.98932	B1_hash2	3460	1570	0.016474	hash2	B1_ctrl	AGCAGCCCACAAGTAA_B1_hash2	B	batch2	B_Ighd
AGCAGCCCACGACTCG_B1_hash2	-2.7267	1.15728	B1_hash2	12716	3256	0.0305127	hash2	B1_ctrl	AGCAGCCCACGACTCG_B1_hash2	B	batch2	B_memory
AGCAGCCCAGCCTTGG_B1_hash5	-0.773557	0.53637	B1_hash5	17359	3980	0.0186647	hash5	B1_ctrl	AGCAGCCCAGCCTTGG_B1_hash5	B	batch2	B_memory
AGCAGCCCATACAGCT_B1_hash3	2.3008	11.6428	B1_hash3	10853	3121	0.00939832	hash3	B1_ctrl	AGCAGCCCATACAGCT_B1_hash3	B	batch2	Mono_Ly6c_high
AGCAGCCGTAGCACGA_B1_hash1	2.30329	11.6125	B1_hash1	10941	3126	0.0126131	hash1	B1_ctrl	AGCAGCCGTAGCACGA_B1_hash1	B	batch2	Mono_Ly6c_high
AGCAGCCGTCCCTACT_B1_hash2	6.80958	2.93663	B1_hash2	3080	1367	0.0288961	hash2	B1_ctrl	AGCAGCCGTCCCTACT_B1_hash2	B	batch2	B_naive
AGCAGCCGTTTCCACC_B1_hash1	9.06658	0.488692	B1_hash1	6134	2511	0.0234757	hash1	B1_ctrl	AGCAGCCGTTTCCACC_B1_hash1	B	batch2	B_naive
AGCAGCCTCACAGGCC_B1_hash2	9.40237	-0.202486	B1_hash2	5242	2272	0.0198398	hash2	B1_ctrl	AGCAGCCTCACAGGCC_B1_hash2	B	batch2	B_naive
AGCAGCCTCACATAGC_B1_hash1	-11.0954	-0.179935	B1_hash1	3485	1945	0.0117647	hash1	B1_ctrl	AGCAGCCTCACATAGC_B1_hash1	B	batch2	NK
AGCAGCCTCCGCTGTT_B1_hash2	2.50532	4.2351	B1_hash2	2636	1169	0.0481791	hash2	B1_ctrl	AGCAGCCTCCGCTGTT_B1_hash2	B	batch2	B_Ighd
AGCAGCCTCGCTGATA_B1_hash2	7.84924	0.754782	B1_hash2	1350	863	0.0237037	hash2	B1_ctrl	AGCAGCCTCGCTGATA_B1_hash2	B	batch2	B_naive
AGCAGCCTCTTGGGTA_B1_hash3	-2.01465	-7.63028	B1_hash3	2777	983	0.000720202	hash3	B1_ctrl	AGCAGCCTCTTGGGTA_B1_hash3	B	batch2	Neutrophil
AGCATACAGATATACG_B1_hash3	-2.109	12.3164	B1_hash3	8985	2976	0.00834725	hash3	B1_ctrl	AGCATACAGATATACG_B1_hash3	B	batch2	Mono_int
AGCATACCAAAGTCAA_B1_hash1	-2.93383	-11.0719	B1_hash1	2661	1199	0.000375799	hash1	B1_ctrl	AGCATACCAAAGTCAA_B1_hash1	B	batch2	Neutrophil
AGCATACCAAGTACCT_B1_hash4	-11.9464	-1.05814	B1_hash4	5248	2543	0.011814	hash4	B1_ctrl	AGCATACCAAGTACCT_B1_hash4	B	batch2	NK
AGCATACCATGCATGT_B1_hash4	-11.1404	-2.89067	B1_hash4	3565	1956	0.00841515	hash4	B1_ctrl	AGCATACCATGCATGT_B1_hash4	B	batch2	NK
AGCATACGTCTAGCCG_B1_hash1	3.1689	1.30937	B1_hash1	4372	1940	0.0292772	hash1	B1_ctrl	AGCATACGTCTAGCCG_B1_hash1	B	batch2	B_Ighd
AGCATACTCACCTCGT_B1_hash1	-8.69571	4.56834	B1_hash1	4562	2028	0.0201666	hash1	B1_ctrl	AGCATACTCACCTCGT_B1_hash1	B	batch2	CD4_Treg
AGCATACTCCTCCTAG_B1_hash4	5.0385	-2.50968	B1_hash4	5732	2290	0.0162247	hash4	B1_ctrl	AGCATACTCCTCCTAG_B1_hash4	B	batch2	B_Ighd
AGCATACTCGAGAACG_B1_hash2	-10.9955	-1.35009	B1_hash2	6923	2819	0.00953344	hash2	B1_ctrl	AGCATACTCGAGAACG_B1_hash2	B	batch2	NK
AGCATACTCGTCTGCT_B1_hash1	8.87779	-0.309568	B1_hash1	5982	2363	0.0215647	hash1	B1_ctrl	AGCATACTCGTCTGCT_B1_hash1	B	batch2	B_naive
AGCATACTCTTGTACT_B1_hash1	-10.5573	3.17687	B1_hash1	4729	2335	0.0186086	hash1	B1_ctrl	AGCATACTCTTGTACT_B1_hash1	B	batch2	CD8_T_Ccl5
AGCCTAAAGATCGGGT_B1_hash2	9.062	-2.07232	B1_hash2	3408	1616	0.0164319	hash2	B1_ctrl	AGCCTAAAGATCGGGT_B1_hash2	B	batch2	B_naive
AGCCTAAAGCAGCGTA_B1_hash3	3.36418	-1.57128	B1_hash3	4745	2085	0.0217071	hash3	B1_ctrl	AGCCTAAAGCAGCGTA_B1_hash3	B	batch2	B_Ighd
AGCCTAAAGCTACCGC_B1_hash4	-11.308	-0.886235	B1_hash4	4436	2148	0.0123986	hash4	B1_ctrl	AGCCTAAAGCTACCGC_B1_hash4	B	batch2	NK
AGCCTAAAGGCTAGCA_B1_hash3	4.35402	2.66423	B1_hash3	5342	2438	0.03538	hash3	B1_ctrl	AGCCTAAAGGCTAGCA_B1_hash3	B	batch2	B_Ighd
AGCCTAAAGGTCATCT_B1_hash1	0.980827	-1.32408	B1_hash1	4743	2155	0.0151803	hash1	B1_ctrl	AGCCTAAAGGTCATCT_B1_hash1	B	batch2	B_Ighd
AGCCTAACAAAGAATC_B1_hash3	2.7003	3.3935	B1_hash3	4156	1954	0.0392204	hash3	B1_ctrl	AGCCTAACAAAGAATC_B1_hash3	B	batch2	B_Ighd
AGCCTAACAATGGTCT_B1_hash1	-3.84274	-10.1426	B1_hash1	1430	709	0.0020979	hash1	B1_ctrl	AGCCTAACAATGGTCT_B1_hash1	B	batch2	Neutrophil
AGCCTAACACTGTCGG_B1_hash1	-4.02357	-7.49555	B1_hash1	2597	960	0.000770119	hash1	B1_ctrl	AGCCTAACACTGTCGG_B1_hash1	B	batch2	Neutrophil
AGCCTAACAGAGCCAA_B1_hash1	0.804858	10.475	B1_hash1	14425	3871	0.0134489	hash1	B1_ctrl	AGCCTAACAGAGCCAA_B1_hash1	B	batch2	Mono_int
AGCCTAACATTCACTT_B1_hash2	-11.8985	-1.08827	B1_hash2	5972	2789	0.0133958	hash2	B1_ctrl	AGCCTAACATTCACTT_B1_hash2	B	batch2	NK
AGCCTAAGTCAAACTC_B1_hash4	9.09164	1.18834	B1_hash4	4301	2060	0.0227854	hash4	B1_ctrl	AGCCTAAGTCAAACTC_B1_hash4	B	batch2	B_naive
AGCCTAAGTTATCGGT_B1_hash2	3.97717	-0.208565	B1_hash2	4673	2050	0.0256794	hash2	B1_ctrl	AGCCTAAGTTATCGGT_B1_hash2	B	batch2	B_Ighd
AGCCTAATCACCATAG_B1_hash3	-4.00473	-7.58186	B1_hash3	2491	915	0	hash3	B1_ctrl	AGCCTAATCACCATAG_B1_hash3	B	batch2	Neutrophil
AGCCTAATCACCTCGT_B1_hash4	-7.69363	6.59024	B1_hash4	4507	1987	0.0341691	hash4	B1_ctrl	AGCCTAATCACCTCGT_B1_hash4	B	batch2	CD4_T
AGCCTAATCATCGATG_B1_hash4	6.8743	1.8864	B1_hash4	5835	2473	0.028449	hash4	B1_ctrl	AGCCTAATCATCGATG_B1_hash4	B	batch2	B_naive
AGCCTAATCGGCGGTT_B1_hash4	9.34063	-0.863323	B1_hash4	4396	1879	0.0193358	hash4	B1_ctrl	AGCCTAATCGGCGGTT_B1_hash4	B	batch2	B_naive
AGCCTAATCGGTTAAC_B1_hash1	3.97566	-1.07572	B1_hash1	4733	2065	0.0226072	hash1	B1_ctrl	AGCCTAATCGGTTAAC_B1_hash1	B	batch2	B_Ighd
AGCGGTCAGAAGCCCA_B1_hash3	-8.32257	7.11088	B1_hash3	3681	1484	0.0407498	hash3	B1_ctrl	AGCGGTCAGAAGCCCA_B1_hash3	B	batch2	CD4_T
AGCGGTCAGAGTAATC_B1_hash2	6.83216	3.29743	B1_hash2	5141	2249	0.0369578	hash2	B1_ctrl	AGCGGTCAGAGTAATC_B1_hash2	B	batch2	B_naive
AGCGGTCAGTACGATA_B1_hash2	6.53364	3.5119	B1_hash2	2561	1382	0.034752	hash2	B1_ctrl	AGCGGTCAGTACGATA_B1_hash2	B	batch2	B_naive
AGCGGTCAGTGTTGAA_B1_hash1	3.87184	-3.41693	B1_hash1	4365	1970	0.0158076	hash1	B1_ctrl	AGCGGTCAGTGTTGAA_B1_hash1	B	batch2	B_Ighd
AGCGGTCCACACATGT_B1_hash2	7.0323	-0.980708	B1_hash2	5910	2392	0.0211506	hash2	B1_ctrl	AGCGGTCCACACATGT_B1_hash2	B	batch2	B_naive
AGCGGTCCACAGCCCA_B1_hash3	-3.2418	-9.22216	B1_hash3	1990	798	0.000502513	hash3	B1_ctrl	AGCGGTCCACAGCCCA_B1_hash3	B	batch2	Neutrophil
AGCGGTCCACCAGTTA_B1_hash1	10.5227	0.10928	B1_hash1	5997	2336	0.019343	hash1	B1_ctrl	AGCGGTCCACCAGTTA_B1_hash1	B	batch2	B_naive
AGCGGTCCAGGGCATA_B1_hash3	2.45425	11.9162	B1_hash3	16717	4144	0.018544	hash3	B1_ctrl	AGCGGTCCAGGGCATA_B1_hash3	B	batch2	Mono_Ly6c_high
AGCGGTCCAGTAGAGC_B1_hash2	-10.9577	0.867634	B1_hash2	5277	2244	0.0149706	hash2	B1_ctrl	AGCGGTCCAGTAGAGC_B1_hash2	B	batch2	CD8_T_Ccl5
AGCGGTCCATCCGGGT_B1_hash1	3.99003	-3.03177	B1_hash1	3098	1410	0.0190445	hash1	B1_ctrl	AGCGGTCCATCCGGGT_B1_hash1	B	batch2	B_Ighd
AGCGGTCGTAAACGCG_B1_hash4	9.72811	-0.601089	B1_hash4	4530	2009	0.0214128	hash4	B1_ctrl	AGCGGTCGTAAACGCG_B1_hash4	B	batch2	B_naive
AGCGGTCGTAGCTTGT_B1_hash2	4.08904	-3.06368	B1_hash2	3707	1696	0.019153	hash2	B1_ctrl	AGCGGTCGTAGCTTGT_B1_hash2	B	batch2	B_Ighd
AGCGGTCGTCGCATCG_B1_hash3	2.21756	-1.45856	B1_hash3	2842	1283	0.0228712	hash3	B1_ctrl	AGCGGTCGTCGCATCG_B1_hash3	B	batch2	B_Ighd
AGCGGTCGTGAGGGAG_B1_hash4	-12.898	-1.77859	B1_hash4	1747	1045	0.022324	hash4	B1_ctrl	AGCGGTCGTGAGGGAG_B1_hash4	B	batch2	NK
AGCGGTCGTGCGCTTG_B1_hash4	2.21281	-1.36753	B1_hash4	2578	1325	0.0240497	hash4	B1_ctrl	AGCGGTCGTGCGCTTG_B1_hash4	B	batch2	B_Ighd
AGCGGTCGTTCTGGTA_B1_hash3	-3.40326	-8.34766	B1_hash3	3227	1100	0.000619771	hash3	B1_ctrl	AGCGGTCGTTCTGGTA_B1_hash3	B	batch2	Neutrophil
AGCGGTCTCAACTCTT_B1_hash3	2.6501	3.04735	B1_hash3	3662	1736	0.0338613	hash3	B1_ctrl	AGCGGTCTCAACTCTT_B1_hash3	B	batch2	B_Ighd
AGCGGTCTCCGCATAA_B1_hash2	-3.1851	-8.25716	B1_hash2	3284	1112	0.00182704	hash2	B1_ctrl	AGCGGTCTCCGCATAA_B1_hash2	B	batch2	Neutrophil
AGCGGTCTCGCCTGAG_B1_hash4	2.486	4.02263	B1_hash4	2082	1180	0.048511	hash4	B1_ctrl	AGCGGTCTCGCCTGAG_B1_hash4	B	batch2	B_Ighd
AGCGGTCTCGTCGTTC_B1_hash2	2.05939	0.0679937	B1_hash2	3145	1685	0.0260731	hash2	B1_ctrl	AGCGGTCTCGTCGTTC_B1_hash2	B	batch2	B_Ighd
AGCGGTCTCTCTTGAT_B1_hash2	5.21068	-1.95874	B1_hash2	5860	2452	0.0208191	hash2	B1_ctrl	AGCGGTCTCTCTTGAT_B1_hash2	B	batch2	B_Ighd
AGCGGTCTCTGGTTCC_B1_hash2	8.12017	-1.18689	B1_hash2	4752	2047	0.022096	hash2	B1_ctrl	AGCGGTCTCTGGTTCC_B1_hash2	B	batch2	B_naive
AGCGTATAGCCACGCT_B1_hash4	4.49724	-3.10534	B1_hash4	5898	2334	0.0193286	hash4	B1_ctrl	AGCGTATAGCCACGCT_B1_hash4	B	batch2	B_Ighd
AGCGTATAGTACCGGA_B1_hash4	-1.79952	-10.2193	B1_hash4	1899	772	0	hash4	B1_ctrl	AGCGTATAGTACCGGA_B1_hash4	B	batch2	Neutrophil
AGCGTATCAACTGCGC_B1_hash3	2.98277	-1.84199	B1_hash3	4374	1960	0.0224051	hash3	B1_ctrl	AGCGTATCAACTGCGC_B1_hash3	B	batch2	B_Ighd
AGCGTATCAATCTACG_B1_hash2	-2.821	-9.83344	B1_hash2	2688	1211	0	hash2	B1_ctrl	AGCGTATCAATCTACG_B1_hash2	B	batch2	Neutrophil
AGCGTATCACCAACCG_B1_hash3	3.62168	-0.987795	B1_hash3	4808	2115	0.0224626	hash3	B1_ctrl	AGCGTATCACCAACCG_B1_hash3	B	batch2	B_Ighd
AGCGTATCAGAAGCAC_B1_hash2	0.465542	10.455	B1_hash2	14372	3912	0.0134985	hash2	B1_ctrl	AGCGTATCAGAAGCAC_B1_hash2	B	batch2	Mono_int
AGCGTATGTAAAGTCA_B1_hash5	-3.90369	-10.9115	B1_hash5	1903	827	0.00157646	hash5	B1_ctrl	AGCGTATGTAAAGTCA_B1_hash5	B	batch2	Neutrophil
AGCGTATGTCTAGTGT_B1_hash1	3.75495	-3.03028	B1_hash1	4335	1891	0.0182238	hash1	B1_ctrl	AGCGTATGTCTAGTGT_B1_hash1	B	batch2	B_Ighd
AGCGTATTCACATAGC_B1_hash4	-11.8585	-1.67152	B1_hash4	6296	2513	0.0120712	hash4	B1_ctrl	AGCGTATTCACATAGC_B1_hash4	B	batch2	NK
AGCGTATTCCATGAAC_B1_hash3	-3.47298	-10.8755	B1_hash3	2200	1060	0	hash3	B1_ctrl	AGCGTATTCCATGAAC_B1_hash3	B	batch2	Neutrophil
AGCGTCGAGCTAGGCA_B1_hash2	-13.2832	-1.57369	B1_hash2	1792	1059	0.0234375	hash2	B1_ctrl	AGCGTCGAGCTAGGCA_B1_hash2	B	batch2	NK
AGCGTCGAGGATATAC_B1_hash2	-2.05441	-10.3941	B1_hash2	2127	934	0.000470146	hash2	B1_ctrl	AGCGTCGAGGATATAC_B1_hash2	B	batch2	Neutrophil
AGCGTCGAGGTAAACT_B1_hash4	1.8192	-1.87847	B1_hash4	1776	953	0.0230856	hash4	B1_ctrl	AGCGTCGAGGTAAACT_B1_hash4	B	batch2	B_Ighd
AGCGTCGCAAACTGCT_B1_hash1	-0.284574	11.7577	B1_hash1	7212	2518	0.0108153	hash1	B1_ctrl	AGCGTCGCAAACTGCT_B1_hash1	B	batch2	Mono_int
AGCGTCGCACACCGAC_B1_hash4	9.60081	-0.561356	B1_hash4	2002	1172	0.0194805	hash4	B1_ctrl	AGCGTCGCACACCGAC_B1_hash4	B	batch2	B_naive
AGCGTCGCATGCATGT_B1_hash3	-7.29051	5.31726	B1_hash3	3451	1406	0.0243408	hash3	B1_ctrl	AGCGTCGCATGCATGT_B1_hash3	B	batch2	CD4_T
AGCGTCGCATGTAGTC_B1_hash1	3.87007	-4.35562	B1_hash1	3142	1437	0.0143221	hash1	B1_ctrl	AGCGTCGCATGTAGTC_B1_hash1	B	batch2	B_Ighd
AGCGTCGGTAAATGAC_B1_hash3	2.01938	-3.58707	B1_hash3	1161	713	0.0172265	hash3	B1_ctrl	AGCGTCGGTAAATGAC_B1_hash3	B	batch2	B_Ighd
AGCGTCGGTATGAAAC_B1_hash4	4.26452	10.1226	B1_hash4	9046	2952	0.011939	hash4	B1_ctrl	AGCGTCGGTATGAAAC_B1_hash4	B	batch2	cDC
AGCGTCGGTTCGTGAT_B1_hash2	-4.23434	-8.47337	B1_hash2	1089	508	0	hash2	B1_ctrl	AGCGTCGGTTCGTGAT_B1_hash2	B	batch2	Neutrophil
AGCTCCTAGCCATCGC_B1_hash4	0.627846	3.15584	B1_hash4	4278	1507	0.0474521	hash4	B1_ctrl	AGCTCCTAGCCATCGC_B1_hash4	B	batch2	B_Ighd
AGCTCCTAGTATCGAA_B1_hash1	2.95612	-0.582519	B1_hash1	4281	1957	0.0240598	hash1	B1_ctrl	AGCTCCTAGTATCGAA_B1_hash1	B	batch2	B_Ighd
AGCTCCTCAAGTTCTG_B1_hash3	-2.71532	-8.26375	B1_hash3	4454	1285	0.00157162	hash3	B1_ctrl	AGCTCCTCAAGTTCTG_B1_hash3	B	batch2	Neutrophil
AGCTCCTCACAACGTT_B1_hash2	-1.96598	0.269056	B1_hash2	8428	2992	0.0263408	hash2	B1_ctrl	AGCTCCTCACAACGTT_B1_hash2	B	batch2	B_memory
AGCTCCTCACAAGTAA_B1_hash2	7.53652	-0.203319	B1_hash2	2357	1317	0.0212134	hash2	B1_ctrl	AGCTCCTCACAAGTAA_B1_hash2	B	batch2	B_naive
AGCTCCTCACATCCAA_B1_hash3	4.03539	-1.78519	B1_hash3	4120	1769	0.0228155	hash3	B1_ctrl	AGCTCCTCACATCCAA_B1_hash3	B	batch2	B_Ighd
AGCTCCTCAGACGCCT_B1_hash5	3.77731	1.74221	B1_hash5	4142	1903	0.0289715	hash5	B1_ctrl	AGCTCCTCAGACGCCT_B1_hash5	B	batch2	B_Ighd
AGCTCCTCAGACGCTC_B1_hash1	-3.80422	-7.87016	B1_hash1	3262	1225	0.00030656	hash1	B1_ctrl	AGCTCCTCAGACGCTC_B1_hash1	B	batch2	Neutrophil
AGCTCCTCAGGGTACA_B1_hash3	-11.6581	-0.552638	B1_hash3	6687	3000	0.0110662	hash3	B1_ctrl	AGCTCCTCAGGGTACA_B1_hash3	B	batch2	NK
AGCTCCTCATCCGCGA_B1_hash1	-11.6172	-2.71526	B1_hash1	1825	1063	0.0142466	hash1	B1_ctrl	AGCTCCTCATCCGCGA_B1_hash1	B	batch2	NK
AGCTCCTCATCCGGGT_B1_hash4	8.99682	-1.54583	B1_hash4	3829	1898	0.0180204	hash4	B1_ctrl	AGCTCCTCATCCGGGT_B1_hash4	B	batch2	B_naive
AGCTCCTCATGCAATC_B1_hash4	3.71774	-3.57965	B1_hash4	5558	2272	0.0154732	hash4	B1_ctrl	AGCTCCTCATGCAATC_B1_hash4	B	batch2	B_Ighd
AGCTCCTGTAGGCTGA_B1_hash3	-12.5178	-2.78871	B1_hash3	3085	1632	0.0158833	hash3	B1_ctrl	AGCTCCTGTAGGCTGA_B1_hash3	B	batch2	NK
AGCTCCTGTCCAACTA_B1_hash3	-3.50118	-11.9753	B1_hash3	1759	864	0.000568505	hash3	B1_ctrl	AGCTCCTGTCCAACTA_B1_hash3	B	batch2	Neutrophil
AGCTCCTGTCGCGAAA_B1_hash5	-3.99808	-11.7336	B1_hash5	1794	844	0.00167224	hash5	B1_ctrl	AGCTCCTGTCGCGAAA_B1_hash5	B	batch2	Neutrophil
AGCTCCTGTCTAGCGC_B1_hash2	3.64695	0.614335	B1_hash2	4337	1919	0.0269772	hash2	B1_ctrl	AGCTCCTGTCTAGCGC_B1_hash2	B	batch2	B_Ighd
AGCTCCTGTTCCACTC_B1_hash2	-3.56333	-7.89197	B1_hash2	2426	942	0	hash2	B1_ctrl	AGCTCCTGTTCCACTC_B1_hash2	B	batch2	Neutrophil
AGCTCCTTCAACACTG_B1_hash3	-10.2734	-3.38186	B1_hash3	5993	2461	0.00367095	hash3	B1_ctrl	AGCTCCTTCAACACTG_B1_hash3	B	batch2	NK
AGCTCCTTCGGCATCG_B1_hash1	2.49633	4.63186	B1_hash1	1136	579	0.0492958	hash1	B1_ctrl	AGCTCCTTCGGCATCG_B1_hash1	B	batch2	B_Ighd
AGCTCCTTCGTAGGTT_B1_hash3	-3.99207	-9.38608	B1_hash3	2024	764	0.000494071	hash3	B1_ctrl	AGCTCCTTCGTAGGTT_B1_hash3	B	batch2	Neutrophil
AGCTCCTTCTACCTGC_B1_hash4	-2.5488	-10.7434	B1_hash4	2541	978	0.00118064	hash4	B1_ctrl	AGCTCCTTCTACCTGC_B1_hash4	B	batch2	Neutrophil
AGCTCCTTCTGCCAGG_B1_hash2	3.99804	-4.09654	B1_hash2	3724	1792	0.0139635	hash2	B1_ctrl	AGCTCCTTCTGCCAGG_B1_hash2	B	batch2	B_Ighd
AGCTCCTTCTGCTTGC_B1_hash4	9.1836	-1.03053	B1_hash4	4529	2187	0.0183263	hash4	B1_ctrl	AGCTCCTTCTGCTTGC_B1_hash4	B	batch2	B_naive
AGCTCTCAGAGTACAT_B1_hash5	-2.2063	0.185551	B1_hash5	15119	3768	0.0205701	hash5	B1_ctrl	AGCTCTCAGAGTACAT_B1_hash5	B	batch2	B_memory
AGCTCTCAGCAATATG_B1_hash1	-10.9715	-2.44826	B1_hash1	3632	1971	0.00853524	hash1	B1_ctrl	AGCTCTCAGCAATATG_B1_hash1	B	batch2	NK
AGCTCTCAGGGTGTGT_B1_hash2	-1.96515	12.7718	B1_hash2	4048	1925	0.0163043	hash2	B1_ctrl	AGCTCTCAGGGTGTGT_B1_hash2	B	batch2	Mono_Ly6c_low
AGCTCTCAGGTGACCA_B1_hash3	-9.19268	4.46053	B1_hash3	5407	2319	0.0199741	hash3	B1_ctrl	AGCTCTCAGGTGACCA_B1_hash3	B	batch2	CD4_Treg
AGCTCTCAGGTGATTA_B1_hash2	3.98343	0.0179633	B1_hash2	5691	2420	0.0253031	hash2	B1_ctrl	AGCTCTCAGGTGATTA_B1_hash2	B	batch2	B_Ighd
AGCTCTCCAAACCTAC_B1_hash5	8.81134	0.438211	B1_hash5	4590	2025	0.022658	hash5	B1_ctrl	AGCTCTCCAAACCTAC_B1_hash5	B	batch2	B_naive
AGCTCTCCACAAGCCC_B1_hash2	4.12993	-4.72873	B1_hash2	3859	1887	0.0176211	hash2	B1_ctrl	AGCTCTCCACAAGCCC_B1_hash2	B	batch2	B_Ighd
AGCTCTCGTAGATTAG_B1_hash4	-1.09749	11.6289	B1_hash4	9863	2962	0.0167292	hash4	B1_ctrl	AGCTCTCGTAGATTAG_B1_hash4	B	batch2	Mono_int
AGCTCTCGTCCTGCTT_B1_hash4	4.14621	-2.34928	B1_hash4	4937	2091	0.0188374	hash4	B1_ctrl	AGCTCTCGTCCTGCTT_B1_hash4	B	batch2	B_Ighd
AGCTCTCGTGTCAATC_B1_hash4	3.74272	-2.32971	B1_hash4	3902	1860	0.0230651	hash4	B1_ctrl	AGCTCTCGTGTCAATC_B1_hash4	B	batch2	B_Ighd
AGCTCTCGTGTTAAGA_B1_hash3	3.73761	-1.16611	B1_hash3	5795	2392	0.0229508	hash3	B1_ctrl	AGCTCTCGTGTTAAGA_B1_hash3	B	batch2	B_Ighd
AGCTCTCGTTAAAGAC_B1_hash4	-3.53573	-10.1002	B1_hash4	2393	1037	0	hash4	B1_ctrl	AGCTCTCGTTAAAGAC_B1_hash4	B	batch2	Neutrophil
AGCTCTCTCAACTCTT_B1_hash2	-2.41995	13.3842	B1_hash2	6628	2467	0.0129753	hash2	B1_ctrl	AGCTCTCTCAACTCTT_B1_hash2	B	batch2	Mono_Ly6c_low
AGCTCTCTCCGGCACA_B1_hash4	7.72033	10.1374	B1_hash4	13484	3939	0.0213586	hash4	B1_ctrl	AGCTCTCTCCGGCACA_B1_hash4	B	batch2	pDC
AGCTCTCTCTATCCCG_B1_hash4	7.201	1.13719	B1_hash4	3829	1760	0.0255941	hash4	B1_ctrl	AGCTCTCTCTATCCCG_B1_hash4	B	batch2	B_naive
AGCTCTCTCTGTTTGT_B1_hash4	4.24984	-0.377932	B1_hash4	5254	2214	0.0245527	hash4	B1_ctrl	AGCTCTCTCTGTTTGT_B1_hash4	B	batch2	B_Ighd
AGCTTGAAGACTTTCG_B1_hash2	-3.54249	-8.50791	B1_hash2	3573	1112	0.00167926	hash2	B1_ctrl	AGCTTGAAGACTTTCG_B1_hash2	B	batch2	Neutrophil
AGCTTGAAGCGTAATA_B1_hash5	-1.53176	0.828905	B1_hash5	15214	3709	0.0258972	hash5	B1_ctrl	AGCTTGAAGCGTAATA_B1_hash5	B	batch2	B_memory
AGCTTGAAGTAGCCGA_B1_hash5	-12.462	-0.290382	B1_hash5	7157	2997	0.0220763	hash5	B1_ctrl	AGCTTGAAGTAGCCGA_B1_hash5	B	batch2	NK
AGCTTGACAATGTAAG_B1_hash4	3.4758	1.60931	B1_hash4	5667	2330	0.0301747	hash4	B1_ctrl	AGCTTGACAATGTAAG_B1_hash4	B	batch2	B_Ighd
AGCTTGACAGCGTCCA_B1_hash2	-11.9835	-2.44727	B1_hash2	7529	2710	0.0166025	hash2	B1_ctrl	AGCTTGACAGCGTCCA_B1_hash2	B	batch2	NK
AGCTTGACATCTATGG_B1_hash3	6.95681	0.685082	B1_hash3	7366	2960	0.0271518	hash3	B1_ctrl	AGCTTGACATCTATGG_B1_hash3	B	batch2	B_naive
AGCTTGACATTCGACA_B1_hash3	-11.6959	-3.09525	B1_hash3	3899	1948	0.0120544	hash3	B1_ctrl	AGCTTGACATTCGACA_B1_hash3	B	batch2	NK
AGCTTGAGTACCTACA_B1_hash2	8.28972	-0.110938	B1_hash2	4446	2105	0.0195682	hash2	B1_ctrl	AGCTTGAGTACCTACA_B1_hash2	B	batch2	B_naive
AGCTTGAGTACGCTGC_B1_hash2	-1.73537	12.4807	B1_hash2	6987	2620	0.00815801	hash2	B1_ctrl	AGCTTGAGTACGCTGC_B1_hash2	B	batch2	Mono_int
AGCTTGAGTAGCTGCC_B1_hash1	-10.9958	3.00107	B1_hash1	3834	1920	0.0086072	hash1	B1_ctrl	AGCTTGAGTAGCTGCC_B1_hash1	B	batch2	CD8_T_Ccl5
AGCTTGAGTCAAACTC_B1_hash2	-10.2632	6.64807	B1_hash2	5271	2150	0.0290268	hash2	B1_ctrl	AGCTTGAGTCAAACTC_B1_hash2	B	batch2	CD8_T
AGCTTGAGTGTCAATC_B1_hash3	-3.97158	-8.53314	B1_hash3	2096	918	0.0014313	hash3	B1_ctrl	AGCTTGAGTGTCAATC_B1_hash3	B	batch2	Neutrophil
AGCTTGAGTTCCGGCA_B1_hash4	-0.907547	12.1539	B1_hash4	6380	2277	0.0166144	hash4	B1_ctrl	AGCTTGAGTTCCGGCA_B1_hash4	B	batch2	Mono_int
AGCTTGAGTTGTACAC_B1_hash3	-2.65546	11.9852	B1_hash3	3965	1971	0.007314	hash3	B1_ctrl	AGCTTGAGTTGTACAC_B1_hash3	B	batch2	Mono_Ly6c_low
AGCTTGATCACGACTA_B1_hash2	3.0726	3.00273	B1_hash2	3322	1730	0.0355208	hash2	B1_ctrl	AGCTTGATCACGACTA_B1_hash2	B	batch2	B_Ighd
AGCTTGATCAGCGACC_B1_hash3	-2.25272	13.0356	B1_hash3	6246	2473	0.0177714	hash3	B1_ctrl	AGCTTGATCAGCGACC_B1_hash3	B	batch2	Mono_Ly6c_low
AGCTTGATCCGGCACA_B1_hash4	-3.20557	-8.27125	B1_hash4	3249	1077	0.000615574	hash4	B1_ctrl	AGCTTGATCCGGCACA_B1_hash4	B	batch2	Neutrophil
AGCTTGATCGGAGCAA_B1_hash3	2.89825	2.42117	B1_hash3	2976	1561	0.03125	hash3	B1_ctrl	AGCTTGATCGGAGCAA_B1_hash3	B	batch2	B_Ighd
AGCTTGATCTAGAGTC_B1_hash2	-11.5191	5.49967	B1_hash2	7258	2536	0.0169468	hash2	B1_ctrl	AGCTTGATCTAGAGTC_B1_hash2	B	batch2	CD8_T
AGGCCACAGCTCTCGG_B1_hash4	-10.8748	-2.65717	B1_hash4	4141	2080	0.00748611	hash4	B1_ctrl	AGGCCACAGCTCTCGG_B1_hash4	B	batch2	NK
AGGCCACAGGGATACC_B1_hash3	-2.55476	-7.12989	B1_hash3	2275	933	0	hash3	B1_ctrl	AGGCCACAGGGATACC_B1_hash3	B	batch2	Neutrophil
AGGCCACCAAACTGCT_B1_hash1	-7.35994	4.68044	B1_hash1	4816	2076	0.0193106	hash1	B1_ctrl	AGGCCACCAAACTGCT_B1_hash1	B	batch2	CD4_T
AGGCCACCACAAGACG_B1_hash3	-3.01219	-10.9262	B1_hash3	2354	1062	0.000424809	hash3	B1_ctrl	AGGCCACCACAAGACG_B1_hash3	B	batch2	Neutrophil
AGGCCACCACTTAACG_B1_hash4	-2.63162	-8.95033	B1_hash4	3430	1190	0.00204082	hash4	B1_ctrl	AGGCCACCACTTAACG_B1_hash4	B	batch2	Neutrophil
AGGCCACCAGCTCGAC_B1_hash4	-11.2578	-2.85797	B1_hash4	5238	2384	0.0103093	hash4	B1_ctrl	AGGCCACCAGCTCGAC_B1_hash4	B	batch2	NK
AGGCCACCAGCTGTAT_B1_hash2	8.32889	2.24148	B1_hash2	5441	2401	0.0283036	hash2	B1_ctrl	AGGCCACCAGCTGTAT_B1_hash2	B	batch2	B_naive
AGGCCACCAGGATTGG_B1_hash2	7.05586	0.374091	B1_hash2	9230	3308	0.0244854	hash2	B1_ctrl	AGGCCACCAGGATTGG_B1_hash2	B	batch2	B_naive
AGGCCACCAGTAAGCG_B1_hash3	4.86911	-2.60473	B1_hash3	4756	2054	0.0191337	hash3	B1_ctrl	AGGCCACCAGTAAGCG_B1_hash3	B	batch2	B_Ighd
AGGCCACCATCGACGC_B1_hash2	3.67344	-2.86678	B1_hash2	3683	1680	0.0200923	hash2	B1_ctrl	AGGCCACCATCGACGC_B1_hash2	B	batch2	B_Ighd
AGGCCACGTAAGAGGA_B1_hash2	8.70838	-1.00127	B1_hash2	1733	1064	0.0196192	hash2	B1_ctrl	AGGCCACGTAAGAGGA_B1_hash2	B	batch2	B_naive
AGGCCACGTAGAGTGC_B1_hash2	-10.149	-3.09998	B1_hash2	1733	1094	0.00692441	hash2	B1_ctrl	AGGCCACGTAGAGTGC_B1_hash2	B	batch2	NK
AGGCCACGTCACCCAG_B1_hash2	7.61186	-0.226202	B1_hash2	4007	1816	0.0202146	hash2	B1_ctrl	AGGCCACGTCACCCAG_B1_hash2	B	batch2	B_naive
AGGCCACGTCGTCTTC_B1_hash4	2.96225	-3.72131	B1_hash4	3626	1597	0.0162714	hash4	B1_ctrl	AGGCCACGTCGTCTTC_B1_hash4	B	batch2	B_Ighd
AGGCCACGTTACGGAG_B1_hash3	2.19489	-0.62008	B1_hash3	3761	1755	0.025791	hash3	B1_ctrl	AGGCCACGTTACGGAG_B1_hash3	B	batch2	B_Ighd
AGGCCACTCCCTCTTT_B1_hash5	-1.77703	12.2471	B1_hash5	11379	3491	0.0138852	hash5	B1_ctrl	AGGCCACTCCCTCTTT_B1_hash5	B	batch2	Mono_int
AGGCCACTCGGGAGTA_B1_hash5	-11.5276	5.02299	B1_hash5	7462	2496	0.0158135	hash5	B1_ctrl	AGGCCACTCGGGAGTA_B1_hash5	B	batch2	CD8_T
AGGCCACTCTGCGACG_B1_hash4	-1.84816	-0.711943	B1_hash4	10276	3150	0.0209225	hash4	B1_ctrl	AGGCCACTCTGCGACG_B1_hash4	B	batch2	B_memory
AGGCCGTAGAGGGCTT_B1_hash3	-2.89756	-10.8822	B1_hash3	2155	917	0	hash3	B1_ctrl	AGGCCGTAGAGGGCTT_B1_hash3	B	batch2	Neutrophil
AGGCCGTAGCTGTCTA_B1_hash2	-11.8949	5.55789	B1_hash2	7933	2836	0.0184041	hash2	B1_ctrl	AGGCCGTAGCTGTCTA_B1_hash2	B	batch2	CD8_T
AGGCCGTAGGGAGTAA_B1_hash4	-11.0511	-3.85479	B1_hash4	4076	2041	0.00858685	hash4	B1_ctrl	AGGCCGTAGGGAGTAA_B1_hash4	B	batch2	NK
AGGCCGTCAAACTGTC_B1_hash2	0.192766	11.2007	B1_hash2	13001	3513	0.0110761	hash2	B1_ctrl	AGGCCGTCAAACTGTC_B1_hash2	B	batch2	Mono_int
AGGCCGTCACCTCGGA_B1_hash1	-12.4203	-1.06372	B1_hash1	6098	2615	0.0188586	hash1	B1_ctrl	AGGCCGTCACCTCGGA_B1_hash1	B	batch2	NK
AGGCCGTCAGCGTAAG_B1_hash3	2.88173	-4.25718	B1_hash3	2077	1074	0.0168512	hash3	B1_ctrl	AGGCCGTCAGCGTAAG_B1_hash3	B	batch2	B_Ighd
AGGCCGTCAGTACACT_B1_hash5	-3.2191	-7.20845	B1_hash5	3059	995	0.00130762	hash5	B1_ctrl	AGGCCGTCAGTACACT_B1_hash5	B	batch2	Neutrophil
AGGCCGTCAGTGACAG_B1_hash1	3.40379	-3.96162	B1_hash1	3501	1592	0.0148529	hash1	B1_ctrl	AGGCCGTCAGTGACAG_B1_hash1	B	batch2	B_Ighd
AGGCCGTCATCCTTGC_B1_hash4	-11.2904	-3.9245	B1_hash4	4819	2146	0.0105831	hash4	B1_ctrl	AGGCCGTCATCCTTGC_B1_hash4	B	batch2	NK
AGGCCGTCATTAACCG_B1_hash1	6.32097	-2.39787	B1_hash1	5195	2199	0.0190568	hash1	B1_ctrl	AGGCCGTCATTAACCG_B1_hash1	B	batch2	B_naive
AGGCCGTTCGCAAGCC_B1_hash2	-10.5594	6.82708	B1_hash2	5119	1815	0.0293026	hash2	B1_ctrl	AGGCCGTTCGCAAGCC_B1_hash2	B	batch2	CD8_T
AGGCCGTTCGCATGAT_B1_hash2	-0.599921	-10.6537	B1_hash2	1355	603	0.000738007	hash2	B1_ctrl	AGGCCGTTCGCATGAT_B1_hash2	B	batch2	Neutrophil
AGGCCGTTCGCCTGAG_B1_hash4	3.52899	-1.39712	B1_hash4	3807	1770	0.0223273	hash4	B1_ctrl	AGGCCGTTCGCCTGAG_B1_hash4	B	batch2	B_Ighd
AGGCCGTTCTCGAGTA_B1_hash1	7.79419	-2.10652	B1_hash1	5158	2245	0.0147344	hash1	B1_ctrl	AGGCCGTTCTCGAGTA_B1_hash1	B	batch2	B_naive
AGGGAGTAGAGACGAA_B1_hash4	4.99498	-3.09761	B1_hash4	4863	2016	0.0174789	hash4	B1_ctrl	AGGGAGTAGAGACGAA_B1_hash4	B	batch2	B_Ighd
AGGGAGTAGCTGATAA_B1_hash1	-4.25698	-10.2001	B1_hash1	1687	838	0	hash1	B1_ctrl	AGGGAGTAGCTGATAA_B1_hash1	B	batch2	Neutrophil
AGGGAGTAGTCCGTAT_B1_hash1	6.06503	-2.83374	B1_hash1	4234	2133	0.0203118	hash1	B1_ctrl	AGGGAGTAGTCCGTAT_B1_hash1	B	batch2	B_naive
AGGGAGTCACTCAGGC_B1_hash3	-3.71577	-11.9531	B1_hash3	1458	819	0	hash3	B1_ctrl	AGGGAGTCACTCAGGC_B1_hash3	B	batch2	Neutrophil
AGGGAGTCAGATCGGA_B1_hash5	-2.52504	1.87731	B1_hash5	7233	2612	0.0342873	hash5	B1_ctrl	AGGGAGTCAGATCGGA_B1_hash5	B	batch2	B_memory
AGGGAGTGTAACGCGA_B1_hash3	-11.3572	-2.04553	B1_hash3	5732	2389	0.0134334	hash3	B1_ctrl	AGGGAGTGTAACGCGA_B1_hash3	B	batch2	NK
AGGGAGTGTAATCGTC_B1_hash1	-8.46429	5.89493	B1_hash1	2630	1349	0.0326996	hash1	B1_ctrl	AGGGAGTGTAATCGTC_B1_hash1	B	batch2	CD4_T
AGGGAGTGTCCGTTAA_B1_hash2	-7.71437	4.33442	B1_hash2	2281	1264	0.016221	hash2	B1_ctrl	AGGGAGTGTCCGTTAA_B1_hash2	B	batch2	CD4_T
AGGGAGTGTGATGATA_B1_hash4	-3.3859	-9.57439	B1_hash4	1535	788	0	hash4	B1_ctrl	AGGGAGTGTGATGATA_B1_hash4	B	batch2	Neutrophil
AGGGAGTGTGTAATGA_B1_hash3	6.25171	-2.69084	B1_hash3	3672	1682	0.0215142	hash3	B1_ctrl	AGGGAGTGTGTAATGA_B1_hash3	B	batch2	B_naive
AGGGAGTTCCTAGTGA_B1_hash1	-7.35681	4.57548	B1_hash1	4418	1879	0.0201449	hash1	B1_ctrl	AGGGAGTTCCTAGTGA_B1_hash1	B	batch2	CD4_T
AGGGATGAGCTGTCTA_B1_hash1	1.33789	11.289	B1_hash1	11559	3497	0.0152262	hash1	B1_ctrl	AGGGATGAGCTGTCTA_B1_hash1	B	batch2	Mono_Ly6c_high
AGGGATGAGGAATCGC_B1_hash3	1.93899	11.9323	B1_hash3	15562	4084	0.0160648	hash3	B1_ctrl	AGGGATGAGGAATCGC_B1_hash3	B	batch2	Mono_Ly6c_high
AGGGATGAGGATGGTC_B1_hash3	-3.95887	12.6669	B1_hash3	4275	1986	0.00491228	hash3	B1_ctrl	AGGGATGAGGATGGTC_B1_hash3	B	batch2	Mono_Ly6c_low
AGGGATGCAACACGCC_B1_hash4	6.28681	-2.78387	B1_hash4	3107	1704	0.0199549	hash4	B1_ctrl	AGGGATGCAACACGCC_B1_hash4	B	batch2	B_naive
AGGGATGCAGCTCCGA_B1_hash1	4.50634	-3.84462	B1_hash1	4090	1896	0.0193154	hash1	B1_ctrl	AGGGATGCAGCTCCGA_B1_hash1	B	batch2	B_Ighd
AGGGATGTCGAGAGCA_B1_hash2	7.47307	2.96969	B1_hash2	4071	1905	0.0309506	hash2	B1_ctrl	AGGGATGTCGAGAGCA_B1_hash2	B	batch2	B_naive
AGGGATGTCGCCCTTA_B1_hash5	-2.68762	0.805995	B1_hash5	13447	3362	0.0266974	hash5	B1_ctrl	AGGGATGTCGCCCTTA_B1_hash5	B	batch2	B_memory
AGGGATGTCTGTCTCG_B1_hash1	9.96547	-1.41999	B1_hash1	4347	2137	0.0121923	hash1	B1_ctrl	AGGGATGTCTGTCTCG_B1_hash1	B	batch2	B_naive
AGGGATGTCTTTAGGG_B1_hash5	-3.96497	-7.23443	B1_hash5	1790	647	0	hash5	B1_ctrl	AGGGATGTCTTTAGGG_B1_hash5	B	batch2	Neutrophil
AGGGTGAAGAAACCTA_B1_hash2	7.11457	0.178349	B1_hash2	9246	3149	0.0218473	hash2	B1_ctrl	AGGGTGAAGAAACCTA_B1_hash2	B	batch2	B_naive
AGGGTGAAGCTCAACT_B1_hash4	-4.15445	-10.781	B1_hash4	1468	763	0	hash4	B1_ctrl	AGGGTGAAGCTCAACT_B1_hash4	B	batch2	Neutrophil
AGGGTGAAGGAGTTTA_B1_hash1	-0.802207	-9.0904	B1_hash1	3243	1147	0	hash1	B1_ctrl	AGGGTGAAGGAGTTTA_B1_hash1	B	batch2	Neutrophil
AGGGTGAAGGCTAGGT_B1_hash3	-3.8497	12.8786	B1_hash3	5220	2314	0.00727969	hash3	B1_ctrl	AGGGTGAAGGCTAGGT_B1_hash3	B	batch2	Mono_Ly6c_low
AGGGTGAAGTAACCCT_B1_hash3	6.14172	2.39337	B1_hash3	5163	2185	0.0298276	hash3	B1_ctrl	AGGGTGAAGTAACCCT_B1_hash3	B	batch2	B_naive
AGGGTGAAGTGCTGCC_B1_hash4	9.05217	-1.43731	B1_hash4	4629	2032	0.0151221	hash4	B1_ctrl	AGGGTGAAGTGCTGCC_B1_hash4	B	batch2	B_naive
AGGGTGACAAACCCAT_B1_hash5	-10.6569	5.64791	B1_hash5	4165	1809	0.0204082	hash5	B1_ctrl	AGGGTGACAAACCCAT_B1_hash5	B	batch2	CD8_T
AGGGTGACAATCGGTT_B1_hash3	3.3339	0.831089	B1_hash3	4597	1957	0.0280618	hash3	B1_ctrl	AGGGTGACAATCGGTT_B1_hash3	B	batch2	B_Ighd
AGGGTGACACAGACAG_B1_hash2	-3.37	-8.59758	B1_hash2	3539	1222	0.000282566	hash2	B1_ctrl	AGGGTGACACAGACAG_B1_hash2	B	batch2	Neutrophil
AGGGTGAGTAAATGTG_B1_hash2	7.55926	2.31952	B1_hash2	5476	2595	0.0286706	hash2	B1_ctrl	AGGGTGAGTAAATGTG_B1_hash2	B	batch2	B_naive
AGGGTGAGTAAGAGGA_B1_hash3	8.86996	-1.38224	B1_hash3	3577	1696	0.0178921	hash3	B1_ctrl	AGGGTGAGTAAGAGGA_B1_hash3	B	batch2	B_naive
AGGGTGAGTAGTGAAT_B1_hash3	-4.29236	-11.2669	B1_hash3	1825	907	0.000547945	hash3	B1_ctrl	AGGGTGAGTAGTGAAT_B1_hash3	B	batch2	Neutrophil
AGGGTGAGTCCGTGAC_B1_hash3	-0.252164	11.1005	B1_hash3	8709	2742	0.0110231	hash3	B1_ctrl	AGGGTGAGTCCGTGAC_B1_hash3	B	batch2	Mono_int
AGGGTGAGTGCAGACA_B1_hash4	-8.50714	7.19986	B1_hash4	1898	1097	0.0474183	hash4	B1_ctrl	AGGGTGAGTGCAGACA_B1_hash4	B	batch2	CD4_T
AGGGTGATCACCGGGT_B1_hash3	-10.5494	-3.77699	B1_hash3	4222	2058	0.00686878	hash3	B1_ctrl	AGGGTGATCACCGGGT_B1_hash3	B	batch2	NK
AGGGTGATCCGAATGT_B1_hash4	-2.76723	-7.20189	B1_hash4	2417	907	0.00165494	hash4	B1_ctrl	AGGGTGATCCGAATGT_B1_hash4	B	batch2	Neutrophil
AGGGTGATCGCGTAGC_B1_hash4	6.97578	3.2537	B1_hash4	3750	1714	0.0325333	hash4	B1_ctrl	AGGGTGATCGCGTAGC_B1_hash4	B	batch2	B_naive
AGGTCATAGCCACGTC_B1_hash2	-3.06673	-7.51724	B1_hash2	4290	1207	0.0002331	hash2	B1_ctrl	AGGTCATAGCCACGTC_B1_hash2	B	batch2	Neutrophil
AGGTCATAGTACGTTC_B1_hash4	-4.25584	-9.76884	B1_hash4	2389	1004	0.000418585	hash4	B1_ctrl	AGGTCATAGTACGTTC_B1_hash4	B	batch2	Neutrophil
AGGTCATAGTAGCCGA_B1_hash1	-3.9248	-6.75613	B1_hash1	2260	800	0	hash1	B1_ctrl	AGGTCATAGTAGCCGA_B1_hash1	B	batch2	Neutrophil
AGGTCATCAAACGTGG_B1_hash4	2.50927	0.481162	B1_hash4	3837	1664	0.0268439	hash4	B1_ctrl	AGGTCATCAAACGTGG_B1_hash4	B	batch2	B_Ighd
AGGTCATCAATGGTCT_B1_hash3	-2.74266	-7.90294	B1_hash3	3501	1075	0.00257069	hash3	B1_ctrl	AGGTCATCAATGGTCT_B1_hash3	B	batch2	Neutrophil
AGGTCATCACCGGAAA_B1_hash3	-3.47933	-10.0708	B1_hash3	3197	1276	0.00156397	hash3	B1_ctrl	AGGTCATCACCGGAAA_B1_hash3	B	batch2	Neutrophil
AGGTCATCACGAAATA_B1_hash5	-6.77236	4.73163	B1_hash5	7359	2428	0.0224215	hash5	B1_ctrl	AGGTCATCACGAAATA_B1_hash5	B	batch2	CD4_T
AGGTCATCACTAAGTC_B1_hash1	6.23902	-0.733361	B1_hash1	7106	2613	0.0230791	hash1	B1_ctrl	AGGTCATCACTAAGTC_B1_hash1	B	batch2	B_naive
AGGTCATCAGATGAGC_B1_hash4	4.38644	-2.71827	B1_hash4	4238	1847	0.0205286	hash4	B1_ctrl	AGGTCATCAGATGAGC_B1_hash4	B	batch2	B_Ighd
AGGTCATCATAGTAAG_B1_hash4	-3.50382	-10.5378	B1_hash4	2455	1135	0.000407332	hash4	B1_ctrl	AGGTCATCATAGTAAG_B1_hash4	B	batch2	Neutrophil
AGGTCATGTAAGGATT_B1_hash2	9.8009	-1.58291	B1_hash2	4236	2073	0.016289	hash2	B1_ctrl	AGGTCATGTAAGGATT_B1_hash2	B	batch2	B_naive
AGGTCATGTAGAAAGG_B1_hash4	6.01455	3.59778	B1_hash4	2038	1086	0.0338567	hash4	B1_ctrl	AGGTCATGTAGAAAGG_B1_hash4	B	batch2	B_naive
AGGTCATGTCTCCACT_B1_hash2	9.10872	-0.233778	B1_hash2	5856	2460	0.0184426	hash2	B1_ctrl	AGGTCATGTCTCCACT_B1_hash2	B	batch2	B_naive
AGGTCATGTCTGGTCG_B1_hash4	7.4826	9.39969	B1_hash4	3023	1559	0.0208402	hash4	B1_ctrl	AGGTCATGTCTGGTCG_B1_hash4	B	batch2	pDC
AGGTCATGTGGTTTCA_B1_hash4	2.23749	-0.0330797	B1_hash4	3365	1601	0.0258544	hash4	B1_ctrl	AGGTCATGTGGTTTCA_B1_hash4	B	batch2	B_Ighd
AGGTCATGTTTACTCT_B1_hash5	4.3111	0.459719	B1_hash5	5691	2441	0.0286417	hash5	B1_ctrl	AGGTCATGTTTACTCT_B1_hash5	B	batch2	B_Ighd
AGGTCATTCCAGATCA_B1_hash3	-2.46794	-8.51366	B1_hash3	2946	1028	0.000678887	hash3	B1_ctrl	AGGTCATTCCAGATCA_B1_hash3	B	batch2	Neutrophil
AGGTCATTCGTAGATC_B1_hash2	8.49352	-0.838671	B1_hash2	4687	2239	0.0174952	hash2	B1_ctrl	AGGTCATTCGTAGATC_B1_hash2	B	batch2	B_naive
AGGTCATTCTTTAGTC_B1_hash4	2.71372	2.38546	B1_hash4	3897	1845	0.0325892	hash4	B1_ctrl	AGGTCATTCTTTAGTC_B1_hash4	B	batch2	B_Ighd
AGGTCCGAGACTCGGA_B1_hash4	2.7396	-2.05458	B1_hash4	4398	2038	0.0222829	hash4	B1_ctrl	AGGTCCGAGACTCGGA_B1_hash4	B	batch2	B_Ighd
AGGTCCGAGAGCTGCA_B1_hash3	-1.13129	11.1934	B1_hash3	11266	3247	0.00559205	hash3	B1_ctrl	AGGTCCGAGAGCTGCA_B1_hash3	B	batch2	Mono_int
AGGTCCGAGCCAGAAC_B1_hash2	10.5666	-0.537005	B1_hash2	5454	2422	0.0144848	hash2	B1_ctrl	AGGTCCGAGCCAGAAC_B1_hash2	B	batch2	B_naive
AGGTCCGAGCGCTCCA_B1_hash4	2.82787	-2.89598	B1_hash4	3347	1538	0.0224081	hash4	B1_ctrl	AGGTCCGAGCGCTCCA_B1_hash4	B	batch2	B_Ighd
AGGTCCGGTACCGGCT_B1_hash2	-11.0667	4.93924	B1_hash2	4670	1901	0.0171306	hash2	B1_ctrl	AGGTCCGGTACCGGCT_B1_hash2	B	batch2	CD8_T
AGGTCCGGTATGGTTC_B1_hash2	8.31905	-0.296177	B1_hash2	7444	2964	0.0190758	hash2	B1_ctrl	AGGTCCGGTATGGTTC_B1_hash2	B	batch2	B_naive
AGGTCCGGTCAGCTAT_B1_hash2	7.13845	3.23378	B1_hash2	5165	2263	0.0360116	hash2	B1_ctrl	AGGTCCGGTCAGCTAT_B1_hash2	B	batch2	B_naive
AGGTCCGGTTAAGAAC_B1_hash3	4.21545	-2.27731	B1_hash3	4198	1908	0.0185803	hash3	B1_ctrl	AGGTCCGGTTAAGAAC_B1_hash3	B	batch2	B_Ighd
AGGTCCGTCCTATGTT_B1_hash3	-10.9519	6.73266	B1_hash3	7786	2725	0.0263293	hash3	B1_ctrl	AGGTCCGTCCTATGTT_B1_hash3	B	batch2	CD8_T
AGGTCCGTCTGCCCTA_B1_hash4	-0.861054	1.20124	B1_hash4	6234	2428	0.0275906	hash4	B1_ctrl	AGGTCCGTCTGCCCTA_B1_hash4	B	batch2	B_memory
AGTAGTCAGACTGGGT_B1_hash4	4.02987	-3.06837	B1_hash4	4241	1883	0.0183919	hash4	B1_ctrl	AGTAGTCAGACTGGGT_B1_hash4	B	batch2	B_Ighd
AGTAGTCAGCTAAGAT_B1_hash4	6.91813	9.6907	B1_hash4	10656	3513	0.0353791	hash4	B1_ctrl	AGTAGTCAGCTAAGAT_B1_hash4	B	batch2	pDC
AGTAGTCAGTCGATAA_B1_hash3	-3.20887	-11.4984	B1_hash3	1810	894	0	hash3	B1_ctrl	AGTAGTCAGTCGATAA_B1_hash3	B	batch2	Neutrophil
AGTAGTCAGTGCAAGC_B1_hash3	7.39035	2.35504	B1_hash3	3845	1820	0.0278283	hash3	B1_ctrl	AGTAGTCAGTGCAAGC_B1_hash3	B	batch2	B_naive
AGTAGTCAGTGGGCTA_B1_hash3	4.66066	-4.18764	B1_hash3	4113	1877	0.0141016	hash3	B1_ctrl	AGTAGTCAGTGGGCTA_B1_hash3	B	batch2	B_Ighd
AGTAGTCCAAGGACAC_B1_hash1	-12.1442	5.96816	B1_hash1	11907	3521	0.0187285	hash1	B1_ctrl	AGTAGTCCAAGGACAC_B1_hash1	B	batch2	CD8_T
AGTAGTCCACAGCGTC_B1_hash4	2.01907	11.4322	B1_hash4	9255	2869	0.00810373	hash4	B1_ctrl	AGTAGTCCACAGCGTC_B1_hash4	B	batch2	Mono_Ly6c_high
AGTAGTCCACCGGAAA_B1_hash1	-3.58089	-10.7815	B1_hash1	1496	792	0.000668449	hash1	B1_ctrl	AGTAGTCCACCGGAAA_B1_hash1	B	batch2	Neutrophil
AGTAGTCGTCCCTTGT_B1_hash4	2.195	-2.18107	B1_hash4	3378	1432	0.0227946	hash4	B1_ctrl	AGTAGTCGTCCCTTGT_B1_hash4	B	batch2	B_Ighd
AGTAGTCGTTACCAGT_B1_hash2	-3.49061	-8.41849	B1_hash2	3404	1226	0.000293772	hash2	B1_ctrl	AGTAGTCGTTACCAGT_B1_hash2	B	batch2	Neutrophil
AGTAGTCGTTGTGGCC_B1_hash4	7.48284	9.48746	B1_hash4	8689	2928	0.0249741	hash4	B1_ctrl	AGTAGTCGTTGTGGCC_B1_hash4	B	batch2	pDC
AGTAGTCGTTTAAGCC_B1_hash1	0.0870109	2.59067	B1_hash1	3679	1537	0.0385974	hash1	B1_ctrl	AGTAGTCGTTTAAGCC_B1_hash1	B	batch2	B_memory
AGTAGTCTCGCAAACT_B1_hash4	2.93511	0.0300579	B1_hash4	4085	1678	0.0257038	hash4	B1_ctrl	AGTAGTCTCGCAAACT_B1_hash4	B	batch2	B_Ighd
AGTAGTCTCGGCGCAT_B1_hash3	-3.83208	-7.22936	B1_hash3	2430	1004	0	hash3	B1_ctrl	AGTAGTCTCGGCGCAT_B1_hash3	B	batch2	Neutrophil
AGTAGTCTCTATCCCG_B1_hash4	-3.73364	-8.16386	B1_hash4	3577	1099	0.000279564	hash4	B1_ctrl	AGTAGTCTCTATCCCG_B1_hash4	B	batch2	Neutrophil
AGTAGTCTCTTATCTG_B1_hash2	-2.12053	0.219035	B1_hash2	14327	3729	0.0206603	hash2	B1_ctrl	AGTAGTCTCTTATCTG_B1_hash2	B	batch2	B_memory
AGTCTTTAGACAGAGA_B1_hash2	-2.95364	-11.2557	B1_hash2	2168	968	0.00138376	hash2	B1_ctrl	AGTCTTTAGACAGAGA_B1_hash2	B	batch2	Neutrophil
AGTCTTTAGCCCAACC_B1_hash4	6.39788	-1.7776	B1_hash4	3818	1761	0.0209534	hash4	B1_ctrl	AGTCTTTAGCCCAACC_B1_hash4	B	batch2	B_naive
AGTCTTTAGCGATGAC_B1_hash2	-11.8345	-0.133889	B1_hash2	6167	2708	0.0186476	hash2	B1_ctrl	AGTCTTTAGCGATGAC_B1_hash2	B	batch2	NK
AGTCTTTAGGAGCGAG_B1_hash2	-2.03074	13.0543	B1_hash2	7633	2514	0.0170313	hash2	B1_ctrl	AGTCTTTAGGAGCGAG_B1_hash2	B	batch2	Mono_Ly6c_low
AGTCTTTCACCTTGTC_B1_hash4	7.81151	0.675197	B1_hash4	5895	2652	0.0242578	hash4	B1_ctrl	AGTCTTTCACCTTGTC_B1_hash4	B	batch2	B_naive
AGTCTTTCAGAGCCAA_B1_hash4	4.42452	-3.50035	B1_hash4	4737	1925	0.0135107	hash4	B1_ctrl	AGTCTTTCAGAGCCAA_B1_hash4	B	batch2	B_Ighd
AGTCTTTCAGCCTGTG_B1_hash1	-3.89714	-11.7687	B1_hash1	2491	1176	0	hash1	B1_ctrl	AGTCTTTCAGCCTGTG_B1_hash1	B	batch2	Neutrophil
AGTCTTTCAGCGAACA_B1_hash1	4.52717	-0.656452	B1_hash1	5832	2329	0.0231481	hash1	B1_ctrl	AGTCTTTCAGCGAACA_B1_hash1	B	batch2	B_Ighd
AGTCTTTCATTTGCCC_B1_hash1	-0.317655	13.4095	B1_hash1	1239	909	0.0427764	hash1	B1_ctrl	AGTCTTTCATTTGCCC_B1_hash1	B	batch2	Mono_Ly6c_low
AGTCTTTGTAAGCACG_B1_hash2	7.36118	1.24257	B1_hash2	3626	1796	0.0250965	hash2	B1_ctrl	AGTCTTTGTAAGCACG_B1_hash2	B	batch2	B_naive
AGTCTTTGTTTGTTGG_B1_hash1	3.62955	2.81777	B1_hash1	8355	2855	0.0391382	hash1	B1_ctrl	AGTCTTTGTTTGTTGG_B1_hash1	B	batch2	B_Ighd
AGTCTTTTCAGGCAAG_B1_hash4	-8.09127	6.91796	B1_hash4	2012	912	0.0367793	hash4	B1_ctrl	AGTCTTTTCAGGCAAG_B1_hash4	B	batch2	CD4_T
AGTCTTTTCGCCGTGA_B1_hash3	2.99788	-3.08167	B1_hash3	4085	1775	0.0186047	hash3	B1_ctrl	AGTCTTTTCGCCGTGA_B1_hash3	B	batch2	B_Ighd
AGTGAGGAGAGCAATT_B1_hash3	-9.14469	3.55196	B1_hash3	7925	3073	0.0124921	hash3	B1_ctrl	AGTGAGGAGAGCAATT_B1_hash3	B	batch2	CD4_Treg
AGTGAGGAGCACCGCT_B1_hash4	-3.61363	-11.7149	B1_hash4	2089	1038	0	hash4	B1_ctrl	AGTGAGGAGCACCGCT_B1_hash4	B	batch2	Neutrophil
AGTGAGGCAAGCTGGA_B1_hash3	2.86234	4.7585	B1_hash3	3273	1884	0.0433853	hash3	B1_ctrl	AGTGAGGCAAGCTGGA_B1_hash3	B	batch2	B_Ighd
AGTGAGGCACCCATGG_B1_hash1	9.48535	1.14943	B1_hash1	4135	1928	0.0227328	hash1	B1_ctrl	AGTGAGGCACCCATGG_B1_hash1	B	batch2	B_naive
AGTGAGGCACCGATAT_B1_hash4	-0.106831	10.7196	B1_hash4	17580	4236	0.0155859	hash4	B1_ctrl	AGTGAGGCACCGATAT_B1_hash4	B	batch2	Mono_int
AGTGAGGCATCTGGTA_B1_hash4	8.92345	-0.263536	B1_hash4	5055	2315	0.0205737	hash4	B1_ctrl	AGTGAGGCATCTGGTA_B1_hash4	B	batch2	B_naive
AGTGAGGCATGTTGAC_B1_hash2	8.19068	-0.484716	B1_hash2	4785	2287	0.0177638	hash2	B1_ctrl	AGTGAGGCATGTTGAC_B1_hash2	B	batch2	B_naive
AGTGAGGGTCACCTAA_B1_hash4	4.93309	-4.01669	B1_hash4	4636	1944	0.0131579	hash4	B1_ctrl	AGTGAGGGTCACCTAA_B1_hash4	B	batch2	B_Ighd
AGTGAGGTCAAAGACA_B1_hash2	-11.6165	-1.76428	B1_hash2	4799	2263	0.0114607	hash2	B1_ctrl	AGTGAGGTCAAAGACA_B1_hash2	B	batch2	NK
AGTGAGGTCAAAGTAG_B1_hash3	7.64602	-1.55165	B1_hash3	4710	2068	0.0205945	hash3	B1_ctrl	AGTGAGGTCAAAGTAG_B1_hash3	B	batch2	B_naive
AGTGAGGTCAGTTGAC_B1_hash1	-2.3789	-11.4766	B1_hash1	1685	816	0	hash1	B1_ctrl	AGTGAGGTCAGTTGAC_B1_hash1	B	batch2	Neutrophil
AGTGAGGTCATCATTC_B1_hash2	-2.69493	0.523422	B1_hash2	11583	3167	0.027195	hash2	B1_ctrl	AGTGAGGTCATCATTC_B1_hash2	B	batch2	B_memory
AGTGAGGTCATCGCTC_B1_hash3	-1.70451	-11.1605	B1_hash3	2075	885	0	hash3	B1_ctrl	AGTGAGGTCATCGCTC_B1_hash3	B	batch2	Neutrophil
AGTGAGGTCCAGATCA_B1_hash3	-1.1093	-10.5582	B1_hash3	2455	1075	0.001222	hash3	B1_ctrl	AGTGAGGTCCAGATCA_B1_hash3	B	batch2	Neutrophil
AGTGAGGTCCGAGCCA_B1_hash5	-3.82157	-6.97354	B1_hash5	2827	965	0.000353732	hash5	B1_ctrl	AGTGAGGTCCGAGCCA_B1_hash5	B	batch2	Neutrophil
AGTGAGGTCCGATATG_B1_hash1	-7.7714	6.34918	B1_hash1	1167	789	0.0299914	hash1	B1_ctrl	AGTGAGGTCCGATATG_B1_hash1	B	batch2	CD4_T
AGTGAGGTCGGTTAAC_B1_hash2	8.61426	-0.717634	B1_hash2	3965	1977	0.0194199	hash2	B1_ctrl	AGTGAGGTCGGTTAAC_B1_hash2	B	batch2	B_naive
AGTGAGGTCGTCTGAA_B1_hash1	-11.1457	4.93324	B1_hash1	5323	2194	0.0131505	hash1	B1_ctrl	AGTGAGGTCGTCTGAA_B1_hash1	B	batch2	CD8_T
AGTGAGGTCTGGTGTA_B1_hash4	6.11876	1.2848	B1_hash4	6088	2478	0.0295664	hash4	B1_ctrl	AGTGAGGTCTGGTGTA_B1_hash4	B	batch2	B_naive
AGTGAGGTCTTTACGT_B1_hash2	5.6289	-1.8765	B1_hash2	6050	2362	0.0203306	hash2	B1_ctrl	AGTGAGGTCTTTACGT_B1_hash2	B	batch2	B_Ighd
AGTGGGAAGACTCGGA_B1_hash3	-3.46327	-10.1299	B1_hash3	3252	1303	0.00184502	hash3	B1_ctrl	AGTGGGAAGACTCGGA_B1_hash3	B	batch2	Neutrophil
AGTGGGAAGCAGGTCA_B1_hash3	-10.7344	-3.54514	B1_hash3	4576	2166	0.00633741	hash3	B1_ctrl	AGTGGGAAGCAGGTCA_B1_hash3	B	batch2	NK
AGTGGGAAGCGTAATA_B1_hash2	-2.94238	-8.7637	B1_hash2	3130	1216	0.000958466	hash2	B1_ctrl	AGTGGGAAGCGTAATA_B1_hash2	B	batch2	Neutrophil
AGTGGGAAGGGTTCCC_B1_hash3	4.11078	-1.66994	B1_hash3	3303	1556	0.0221011	hash3	B1_ctrl	AGTGGGAAGGGTTCCC_B1_hash3	B	batch2	B_Ighd
AGTGGGAAGTCCATAC_B1_hash4	9.27443	0.133308	B1_hash4	4227	2106	0.0203454	hash4	B1_ctrl	AGTGGGAAGTCCATAC_B1_hash4	B	batch2	B_naive
AGTGGGAAGTGCAAGC_B1_hash4	9.04627	1.11564	B1_hash4	5078	2233	0.0248129	hash4	B1_ctrl	AGTGGGAAGTGCAAGC_B1_hash4	B	batch2	B_naive
AGTGGGAAGTTGAGTA_B1_hash3	-2.37519	-8.32988	B1_hash3	3827	1249	0.00548733	hash3	B1_ctrl	AGTGGGAAGTTGAGTA_B1_hash3	B	batch2	Neutrophil
AGTGGGACAAACCCAT_B1_hash5	-9.12138	3.6388	B1_hash5	8447	2869	0.0124304	hash5	B1_ctrl	AGTGGGACAAACCCAT_B1_hash5	B	batch2	CD4_Treg
AGTGGGACACAAGACG_B1_hash3	-3.60819	-7.2474	B1_hash3	3922	1236	0.000254972	hash3	B1_ctrl	AGTGGGACACAAGACG_B1_hash3	B	batch2	Neutrophil
AGTGGGACATAGACTC_B1_hash2	-10.7379	5.79492	B1_hash2	5880	2253	0.0210884	hash2	B1_ctrl	AGTGGGACATAGACTC_B1_hash2	B	batch2	CD8_T
AGTGGGAGTCACTTCC_B1_hash3	-4.48175	-7.56152	B1_hash3	1240	566	0	hash3	B1_ctrl	AGTGGGAGTCACTTCC_B1_hash3	B	batch2	Neutrophil
AGTGGGAGTCGATTGT_B1_hash1	5.52359	-0.699964	B1_hash1	2622	1275	0.0198322	hash1	B1_ctrl	AGTGGGAGTCGATTGT_B1_hash1	B	batch2	B_Ighd
AGTGGGAGTCGTGGCT_B1_hash4	2.04345	-1.89169	B1_hash4	3143	1505	0.0232262	hash4	B1_ctrl	AGTGGGAGTCGTGGCT_B1_hash4	B	batch2	B_Ighd
AGTGGGAGTTTGACTG_B1_hash2	-10.7494	2.81963	B1_hash2	3957	1948	0.0161739	hash2	B1_ctrl	AGTGGGAGTTTGACTG_B1_hash2	B	batch2	CD8_T_Ccl5
AGTGGGATCAACGAAA_B1_hash3	3.23196	0.411137	B1_hash3	5266	1987	0.0265856	hash3	B1_ctrl	AGTGGGATCAACGAAA_B1_hash3	B	batch2	B_Ighd
AGTGGGATCTAGCACA_B1_hash4	-2.11359	-9.67204	B1_hash4	3551	1428	0.000281611	hash4	B1_ctrl	AGTGGGATCTAGCACA_B1_hash4	B	batch2	Neutrophil
AGTGTCAAGAGGGCTT_B1_hash4	8.98953	-1.61883	B1_hash4	4795	2228	0.0145985	hash4	B1_ctrl	AGTGTCAAGAGGGCTT_B1_hash4	B	batch2	B_naive
AGTGTCAAGAGGTACC_B1_hash2	-1.47041	-10.2826	B1_hash2	1667	837	0	hash2	B1_ctrl	AGTGTCAAGAGGTACC_B1_hash2	B	batch2	Neutrophil
AGTGTCAAGCGTGTCC_B1_hash1	-7.39901	4.1723	B1_hash1	4932	1859	0.0174371	hash1	B1_ctrl	AGTGTCAAGCGTGTCC_B1_hash1	B	batch2	CD4_T
AGTGTCAAGCTAGTCT_B1_hash4	0.461627	10.874	B1_hash4	12734	3509	0.015706	hash4	B1_ctrl	AGTGTCAAGCTAGTCT_B1_hash4	B	batch2	Mono_int
AGTGTCAAGGCCATAG_B1_hash5	-0.293319	17.3786	B1_hash5	7162	2573	0.0152192	hash5	B1_ctrl	AGTGTCAAGGCCATAG_B1_hash5	B	batch2	Basophil
AGTGTCAAGGTAGCTG_B1_hash2	-11.0857	-2.18607	B1_hash2	4897	2333	0.00857668	hash2	B1_ctrl	AGTGTCAAGGTAGCTG_B1_hash2	B	batch2	NK
AGTGTCAAGTACGATA_B1_hash2	-5.72921	-9.44035	B1_hash2	1755	747	0	hash2	B1_ctrl	AGTGTCAAGTACGATA_B1_hash2	B	batch2	Neutrophil
AGTGTCAAGTGGAGTC_B1_hash4	-3.08316	-11.7448	B1_hash4	1423	821	0	hash4	B1_ctrl	AGTGTCAAGTGGAGTC_B1_hash4	B	batch2	Neutrophil
AGTGTCACAACACCTA_B1_hash1	-10.8187	1.16229	B1_hash1	7272	2698	0.0176018	hash1	B1_ctrl	AGTGTCACAACACCTA_B1_hash1	B	batch2	CD8_T_Ccl5
AGTGTCACAAGCCGTC_B1_hash3	9.53236	-0.680651	B1_hash3	4391	2008	0.0179913	hash3	B1_ctrl	AGTGTCACAAGCCGTC_B1_hash3	B	batch2	B_naive
AGTGTCACAGCAGTTT_B1_hash4	4.11575	-3.36488	B1_hash4	4900	2139	0.014898	hash4	B1_ctrl	AGTGTCACAGCAGTTT_B1_hash4	B	batch2	B_Ighd
AGTGTCAGTAACGTTC_B1_hash4	-2.52343	-8.94855	B1_hash4	2833	1087	0	hash4	B1_ctrl	AGTGTCAGTAACGTTC_B1_hash4	B	batch2	Neutrophil
AGTGTCAGTTATTCTC_B1_hash3	-0.512322	10.7002	B1_hash3	10030	3123	0.0127617	hash3	B1_ctrl	AGTGTCAGTTATTCTC_B1_hash3	B	batch2	Mono_int
AGTGTCAGTTGACGTT_B1_hash2	8.68812	-0.160585	B1_hash2	6452	2428	0.0203038	hash2	B1_ctrl	AGTGTCAGTTGACGTT_B1_hash2	B	batch2	B_naive
AGTGTCATCAAAGACA_B1_hash4	4.0205	-2.18713	B1_hash4	5062	1912	0.0213354	hash4	B1_ctrl	AGTGTCATCAAAGACA_B1_hash4	B	batch2	B_Ighd
AGTGTCATCAGGCAAG_B1_hash3	2.08241	-1.95914	B1_hash3	3906	1760	0.0222734	hash3	B1_ctrl	AGTGTCATCAGGCAAG_B1_hash3	B	batch2	B_Ighd
AGTTGGTAGAAACCAT_B1_hash3	3.04473	0.820414	B1_hash3	4692	2047	0.0285592	hash3	B1_ctrl	AGTTGGTAGAAACCAT_B1_hash3	B	batch2	B_Ighd
AGTTGGTAGAACTCGG_B1_hash2	3.55451	0.824019	B1_hash2	4252	1862	0.0277516	hash2	B1_ctrl	AGTTGGTAGAACTCGG_B1_hash2	B	batch2	B_Ighd
AGTTGGTAGACAGAGA_B1_hash3	-3.21964	-8.86483	B1_hash3	3011	1108	0.000332116	hash3	B1_ctrl	AGTTGGTAGACAGAGA_B1_hash3	B	batch2	Neutrophil
AGTTGGTAGCGTGTCC_B1_hash2	0.44832	13.4539	B1_hash2	3658	2043	0.0489338	hash2	B1_ctrl	AGTTGGTAGCGTGTCC_B1_hash2	B	batch2	Mono_Ly6c_low
AGTTGGTAGCTAACAA_B1_hash4	-3.28726	13.457	B1_hash4	7081	2597	0.00932072	hash4	B1_ctrl	AGTTGGTAGCTAACAA_B1_hash4	B	batch2	Mono_Ly6c_low
AGTTGGTAGCTGGAAC_B1_hash5	-1.39645	0.693375	B1_hash5	12881	3587	0.0255415	hash5	B1_ctrl	AGTTGGTAGCTGGAAC_B1_hash5	B	batch2	B_memory
AGTTGGTAGGGCACTA_B1_hash1	3.22379	-0.834033	B1_hash1	4785	1950	0.0231975	hash1	B1_ctrl	AGTTGGTAGGGCACTA_B1_hash1	B	batch2	B_Ighd
AGTTGGTCAATGCCAT_B1_hash4	7.9198	-1.87856	B1_hash4	3336	1690	0.0164868	hash4	B1_ctrl	AGTTGGTCAATGCCAT_B1_hash4	B	batch2	B_naive
AGTTGGTCACATCTTT_B1_hash4	-7.76816	4.11671	B1_hash4	3764	1859	0.0156748	hash4	B1_ctrl	AGTTGGTCACATCTTT_B1_hash4	B	batch2	CD4_T
AGTTGGTCACGTAAGG_B1_hash3	-1.08501	11.691	B1_hash3	9084	2931	0.00902686	hash3	B1_ctrl	AGTTGGTCACGTAAGG_B1_hash3	B	batch2	Mono_int
AGTTGGTCACTGAAGG_B1_hash2	-2.75978	-8.81819	B1_hash2	6220	1839	0.00096463	hash2	B1_ctrl	AGTTGGTCACTGAAGG_B1_hash2	B	batch2	Neutrophil
AGTTGGTCAGCTGTAT_B1_hash2	-2.45564	-8.76966	B1_hash2	4096	1368	0.000976562	hash2	B1_ctrl	AGTTGGTCAGCTGTAT_B1_hash2	B	batch2	Neutrophil
AGTTGGTCAGGTCGTC_B1_hash5	1.93407	11.5499	B1_hash5	10909	3181	0.0169585	hash5	B1_ctrl	AGTTGGTCAGGTCGTC_B1_hash5	B	batch2	Mono_Ly6c_high
AGTTGGTGTAAACACA_B1_hash2	8.5603	-0.55213	B1_hash2	3917	1892	0.0186367	hash2	B1_ctrl	AGTTGGTGTAAACACA_B1_hash2	B	batch2	B_naive
AGTTGGTGTACCGTAT_B1_hash1	-9.42169	3.43575	B1_hash1	10853	3316	0.0183359	hash1	B1_ctrl	AGTTGGTGTACCGTAT_B1_hash1	B	batch2	CD4_Treg
AGTTGGTGTGAGCGAT_B1_hash4	8.60182	-0.732123	B1_hash4	4339	2121	0.0218944	hash4	B1_ctrl	AGTTGGTGTGAGCGAT_B1_hash4	B	batch2	B_naive
AGTTGGTGTGAGGGAG_B1_hash2	3.98078	-3.4278	B1_hash2	3698	1612	0.0213629	hash2	B1_ctrl	AGTTGGTGTGAGGGAG_B1_hash2	B	batch2	B_Ighd
AGTTGGTTCAGCAACT_B1_hash2	-3.27079	-8.8698	B1_hash2	3489	1629	0.01863	hash2	B1_ctrl	AGTTGGTTCAGCAACT_B1_hash2	B	batch2	B_Ighd
AGTTGGTTCCCAAGAT_B1_hash1	3.11343	3.21937	B1_hash1	3627	1464	0.0363937	hash1	B1_ctrl	AGTTGGTTCCCAAGAT_B1_hash1	B	batch2	B_Ighd
AGTTGGTTCCCATTAT_B1_hash1	-8.6178	0.866498	B1_hash1	12753	3907	0.0124677	hash1	B1_ctrl	AGTTGGTTCCCATTAT_B1_hash1	B	batch2	NK
AGTTGGTTCCCTTGCA_B1_hash4	-8.71591	7.21002	B1_hash4	2106	1141	0.0474834	hash4	B1_ctrl	AGTTGGTTCCCTTGCA_B1_hash4	B	batch2	CD4_T
AGTTGGTTCGGATGGA_B1_hash1	4.65307	-3.17927	B1_hash1	4495	1988	0.01802	hash1	B1_ctrl	AGTTGGTTCGGATGGA_B1_hash1	B	batch2	B_Ighd
AGTTGGTTCGGCGCAT_B1_hash3	2.62336	3.34551	B1_hash3	3371	1502	0.032038	hash3	B1_ctrl	AGTTGGTTCGGCGCAT_B1_hash3	B	batch2	B_Ighd
AGTTGGTTCGTATCAG_B1_hash2	3.41366	-1.74812	B1_hash2	5096	2144	0.0211931	hash2	B1_ctrl	AGTTGGTTCGTATCAG_B1_hash2	B	batch2	B_Ighd
AGTTGGTTCTGACCTC_B1_hash4	-10.5443	-0.832979	B1_hash4	8634	3275	0.00706509	hash4	B1_ctrl	AGTTGGTTCTGACCTC_B1_hash4	B	batch2	NK
AGTTGGTTCTGGGCCA_B1_hash4	-3.12439	-9.91207	B1_hash4	3118	1292	0.00160359	hash4	B1_ctrl	AGTTGGTTCTGGGCCA_B1_hash4	B	batch2	Neutrophil
ATAACGCAGCCAGAAC_B1_hash2	-7.4999	4.99919	B1_hash2	4816	2052	0.0203488	hash2	B1_ctrl	ATAACGCAGCCAGAAC_B1_hash2	B	batch2	CD4_T
ATAACGCAGGGCATGT_B1_hash3	-3.5491	-7.44459	B1_hash3	3255	1233	0.00122888	hash3	B1_ctrl	ATAACGCAGGGCATGT_B1_hash3	B	batch2	Neutrophil
ATAACGCAGTGGTAAT_B1_hash1	4.72143	1.09621	B1_hash1	5898	2328	0.0289929	hash1	B1_ctrl	ATAACGCAGTGGTAAT_B1_hash1	B	batch2	B_naive
ATAACGCCAGACAGGT_B1_hash2	2.8445	-2.22888	B1_hash2	4364	1916	0.021769	hash2	B1_ctrl	ATAACGCCAGACAGGT_B1_hash2	B	batch2	B_Ighd
ATAACGCCAGCCAATT_B1_hash4	2.09707	11.9492	B1_hash4	18309	4212	0.0144738	hash4	B1_ctrl	ATAACGCCAGCCAATT_B1_hash4	B	batch2	Mono_Ly6c_high
ATAACGCCAGCTTAAC_B1_hash3	7.79488	9.82834	B1_hash3	11729	3914	0.0210589	hash3	B1_ctrl	ATAACGCCAGCTTAAC_B1_hash3	B	batch2	pDC
ATAACGCCAGGGTATG_B1_hash4	8.07107	-2.2787	B1_hash4	4799	2182	0.0137529	hash4	B1_ctrl	ATAACGCCAGGGTATG_B1_hash4	B	batch2	B_naive
ATAACGCCATCCTAGA_B1_hash4	-11.9159	-1.51584	B1_hash4	5501	2420	0.0179967	hash4	B1_ctrl	ATAACGCCATCCTAGA_B1_hash4	B	batch2	NK
ATAACGCCATGAACCT_B1_hash2	-11.2222	-2.59945	B1_hash2	1940	1229	0.0139175	hash2	B1_ctrl	ATAACGCCATGAACCT_B1_hash2	B	batch2	NK
ATAACGCGTAAACACA_B1_hash3	-3.45064	-9.55102	B1_hash3	2918	1197	0.0030843	hash3	B1_ctrl	ATAACGCGTAAACACA_B1_hash3	B	batch2	Neutrophil
ATAACGCGTCACACGC_B1_hash1	8.84933	-1.62331	B1_hash1	3647	1841	0.0167261	hash1	B1_ctrl	ATAACGCGTCACACGC_B1_hash1	B	batch2	B_naive
ATAACGCGTCGAACAG_B1_hash2	8.86334	1.49199	B1_hash2	3808	1810	0.0249475	hash2	B1_ctrl	ATAACGCGTCGAACAG_B1_hash2	B	batch2	B_naive
ATAACGCGTGAGGGAG_B1_hash4	7.46322	9.60896	B1_hash4	8762	3084	0.0263638	hash4	B1_ctrl	ATAACGCGTGAGGGAG_B1_hash4	B	batch2	pDC
ATAACGCTCCTCAACC_B1_hash2	-3.86227	12.4706	B1_hash2	5909	2551	0.00643087	hash2	B1_ctrl	ATAACGCTCCTCAACC_B1_hash2	B	batch2	Mono_Ly6c_low
ATAACGCTCCTCGCAT_B1_hash1	2.44991	0.635822	B1_hash1	4282	2004	0.0263895	hash1	B1_ctrl	ATAACGCTCCTCGCAT_B1_hash1	B	batch2	B_Ighd
ATAACGCTCCTTTCTC_B1_hash1	3.5008	3.64092	B1_hash1	2627	1330	0.0247431	hash1	B1_ctrl	ATAACGCTCCTTTCTC_B1_hash1	B	batch2	B_Ighd
ATAACGCTCTGAGTGT_B1_hash3	-10.3253	-2.21573	B1_hash3	6818	2769	0.00924025	hash3	B1_ctrl	ATAACGCTCTGAGTGT_B1_hash3	B	batch2	NK
ATAACGCTCTGCCCTA_B1_hash1	10.532	-0.144793	B1_hash1	8116	3052	0.0139231	hash1	B1_ctrl	ATAACGCTCTGCCCTA_B1_hash1	B	batch2	B_naive
ATAAGAGAGAAACCGC_B1_hash2	-4.1132	-9.61586	B1_hash2	1659	803	0.000602773	hash2	B1_ctrl	ATAAGAGAGAAACCGC_B1_hash2	B	batch2	Neutrophil
ATAAGAGAGATCCTGT_B1_hash4	8.83019	0.542158	B1_hash4	4066	1905	0.0218888	hash4	B1_ctrl	ATAAGAGAGATCCTGT_B1_hash4	B	batch2	B_naive
ATAAGAGAGCCACTAT_B1_hash2	3.19888	2.7757	B1_hash2	4419	1891	0.0346232	hash2	B1_ctrl	ATAAGAGAGCCACTAT_B1_hash2	B	batch2	B_Ighd
ATAAGAGAGGATCGCA_B1_hash2	-3.32861	-11.8683	B1_hash2	1787	987	0.00111919	hash2	B1_ctrl	ATAAGAGAGGATCGCA_B1_hash2	B	batch2	Neutrophil
ATAAGAGAGTGATCGG_B1_hash4	-12.915	-0.633373	B1_hash4	3581	1784	0.0223401	hash4	B1_ctrl	ATAAGAGAGTGATCGG_B1_hash4	B	batch2	NK
ATAAGAGCACGAAGCA_B1_hash5	-4.87088	-8.26718	B1_hash5	2310	916	0.0012987	hash5	B1_ctrl	ATAAGAGCACGAAGCA_B1_hash5	B	batch2	Neutrophil
ATAAGAGCAGTCAGAG_B1_hash1	-7.16639	5.0037	B1_hash1	4425	1849	0.020339	hash1	B1_ctrl	ATAAGAGCAGTCAGAG_B1_hash1	B	batch2	CD4_T
ATAAGAGGTACCATCA_B1_hash2	0.735	11.4158	B1_hash2	9465	3062	0.0159535	hash2	B1_ctrl	ATAAGAGGTACCATCA_B1_hash2	B	batch2	Mono_Ly6c_high
ATAAGAGGTCCAGTAT_B1_hash2	7.41548	2.50767	B1_hash2	2527	1361	0.0300752	hash2	B1_ctrl	ATAAGAGGTCCAGTAT_B1_hash2	B	batch2	B_naive
ATAAGAGGTTTACTCT_B1_hash3	3.85837	-2.22218	B1_hash3	5226	2081	0.0200918	hash3	B1_ctrl	ATAAGAGGTTTACTCT_B1_hash3	B	batch2	B_Ighd
ATAAGAGTCAGTGTTG_B1_hash4	3.35752	-3.98306	B1_hash4	3816	1678	0.01913	hash4	B1_ctrl	ATAAGAGTCAGTGTTG_B1_hash4	B	batch2	B_Ighd
ATAAGAGTCGAATCCA_B1_hash3	-3.05992	-8.48032	B1_hash3	1768	788	0.00282805	hash3	B1_ctrl	ATAAGAGTCGAATCCA_B1_hash3	B	batch2	Neutrophil
ATAAGAGTCTATCCTA_B1_hash5	-12.1288	-1.07054	B1_hash5	6366	2579	0.0141376	hash5	B1_ctrl	ATAAGAGTCTATCCTA_B1_hash5	B	batch2	NK
ATAAGAGTCTGGGCCA_B1_hash4	4.96126	-2.08139	B1_hash4	4665	2130	0.0220793	hash4	B1_ctrl	ATAAGAGTCTGGGCCA_B1_hash4	B	batch2	B_Ighd
ATAGACCAGACTAGAT_B1_hash3	5.16508	-2.89239	B1_hash3	5361	2316	0.017534	hash3	B1_ctrl	ATAGACCAGACTAGAT_B1_hash3	B	batch2	B_Ighd
ATAGACCAGCAGATCG_B1_hash1	-10.5448	-2.70978	B1_hash1	5665	2461	0.00812004	hash1	B1_ctrl	ATAGACCAGCAGATCG_B1_hash1	B	batch2	NK
ATAGACCAGCCATCGC_B1_hash2	-1.59756	12.7763	B1_hash2	14590	3261	0.0157642	hash2	B1_ctrl	ATAGACCAGCCATCGC_B1_hash2	B	batch2	Mono_int
ATAGACCAGTGAACAT_B1_hash2	9.00272	-1.4019	B1_hash2	4981	2114	0.0170648	hash2	B1_ctrl	ATAGACCAGTGAACAT_B1_hash2	B	batch2	B_naive
ATAGACCCAATCGAAA_B1_hash2	5.98004	-1.78539	B1_hash2	4989	2142	0.0212467	hash2	B1_ctrl	ATAGACCCAATCGAAA_B1_hash2	B	batch2	B_Ighd
ATAGACCGTGAAAGAG_B1_hash2	4.01983	-2.24748	B1_hash2	4738	1919	0.0202617	hash2	B1_ctrl	ATAGACCGTGAAAGAG_B1_hash2	B	batch2	B_Ighd
ATAGACCGTGTTTGGT_B1_hash2	-3.73784	-9.94491	B1_hash2	1931	982	0	hash2	B1_ctrl	ATAGACCGTGTTTGGT_B1_hash2	B	batch2	Neutrophil
ATAGACCGTTGAGTTC_B1_hash2	3.85022	10.3355	B1_hash2	6032	2087	0.0162467	hash2	B1_ctrl	ATAGACCGTTGAGTTC_B1_hash2	B	batch2	cDC
ATAGACCTCATCGGAT_B1_hash1	3.78282	3.10495	B1_hash1	6922	2524	0.0398729	hash1	B1_ctrl	ATAGACCTCATCGGAT_B1_hash1	B	batch2	B_Ighd
ATAGACCTCCCTAACC_B1_hash5	-1.0944	-0.900574	B1_hash5	7377	2555	0.019249	hash5	B1_ctrl	ATAGACCTCCCTAACC_B1_hash5	B	batch2	B_memory
ATCACGAAGGGTATCG_B1_hash2	9.36852	-0.942517	B1_hash2	4244	1926	0.0172008	hash2	B1_ctrl	ATCACGAAGGGTATCG_B1_hash2	B	batch2	B_naive
ATCACGAAGTACTTGC_B1_hash3	8.87902	-0.868622	B1_hash3	5751	2500	0.0194749	hash3	B1_ctrl	ATCACGAAGTACTTGC_B1_hash3	B	batch2	B_naive
ATCACGAAGTGCGATG_B1_hash1	5.01938	-3.0012	B1_hash1	5471	2162	0.0164504	hash1	B1_ctrl	ATCACGAAGTGCGATG_B1_hash1	B	batch2	B_Ighd
ATCACGAAGTGGCACA_B1_hash1	-11.7594	-2.79477	B1_hash1	6554	2908	0.0122063	hash1	B1_ctrl	ATCACGAAGTGGCACA_B1_hash1	B	batch2	NK
ATCACGAAGTTCGATC_B1_hash1	3.40438	-1.74441	B1_hash1	5031	2190	0.0224607	hash1	B1_ctrl	ATCACGAAGTTCGATC_B1_hash1	B	batch2	B_Ighd
ATCACGACAAGTTAAG_B1_hash3	-3.72422	-11.0953	B1_hash3	1630	840	0.00245399	hash3	B1_ctrl	ATCACGACAAGTTAAG_B1_hash3	B	batch2	Neutrophil
ATCACGACAATACGCT_B1_hash3	-4.99294	-9.50497	B1_hash3	2347	1078	0.000426076	hash3	B1_ctrl	ATCACGACAATACGCT_B1_hash3	B	batch2	Neutrophil
ATCACGACAGCGTTCG_B1_hash2	-4.12425	-11.6341	B1_hash2	1150	581	0	hash2	B1_ctrl	ATCACGACAGCGTTCG_B1_hash2	B	batch2	Neutrophil
ATCACGACATCCGGGT_B1_hash2	2.42324	3.5986	B1_hash2	1977	1137	0.041477	hash2	B1_ctrl	ATCACGACATCCGGGT_B1_hash2	B	batch2	B_Ighd
ATCACGAGTAGGGACT_B1_hash2	2.81281	4.11581	B1_hash2	2508	1233	0.0466507	hash2	B1_ctrl	ATCACGAGTAGGGACT_B1_hash2	B	batch2	B_Ighd
ATCACGAGTCAGATAA_B1_hash1	8.76846	-0.655068	B1_hash1	4221	1984	0.0189529	hash1	B1_ctrl	ATCACGAGTCAGATAA_B1_hash1	B	batch2	B_naive
ATCACGAGTCCGTGAC_B1_hash2	6.9666	-1.18278	B1_hash2	8685	2969	0.0156592	hash2	B1_ctrl	ATCACGAGTCCGTGAC_B1_hash2	B	batch2	B_naive
ATCACGAGTCGAGTTT_B1_hash4	-2.51504	-9.74078	B1_hash4	2569	1049	0.00116777	hash4	B1_ctrl	ATCACGAGTCGAGTTT_B1_hash4	B	batch2	Neutrophil
ATCACGAGTTAGGGTG_B1_hash5	-7.42762	5.18666	B1_hash5	4382	1856	0.0219078	hash5	B1_ctrl	ATCACGAGTTAGGGTG_B1_hash5	B	batch2	CD4_T
ATCACGATCCACTCCA_B1_hash2	8.13596	1.12321	B1_hash2	5810	2448	0.0247849	hash2	B1_ctrl	ATCACGATCCACTCCA_B1_hash2	B	batch2	B_naive
ATCACGATCCTGTAGA_B1_hash3	-1.28266	-0.441481	B1_hash3	3046	1301	0.0233093	hash3	B1_ctrl	ATCACGATCCTGTAGA_B1_hash3	B	batch2	B_memory
ATCACGATCGATGAGG_B1_hash3	-1.20323	1.39218	B1_hash3	8324	2696	0.029433	hash3	B1_ctrl	ATCACGATCGATGAGG_B1_hash3	B	batch2	B_memory
ATCACGATCGGCGCAT_B1_hash4	2.68388	-0.990226	B1_hash4	2632	1379	0.0235562	hash4	B1_ctrl	ATCACGATCGGCGCAT_B1_hash4	B	batch2	B_Ighd
ATCACGATCTACTATC_B1_hash4	-0.65351	-11.0774	B1_hash4	1866	855	0.000535906	hash4	B1_ctrl	ATCACGATCTACTATC_B1_hash4	B	batch2	Neutrophil
ATCATCTAGATCGATA_B1_hash4	-3.10207	-10.9278	B1_hash4	1779	828	0	hash4	B1_ctrl	ATCATCTAGATCGATA_B1_hash4	B	batch2	Neutrophil
ATCATCTAGCGCTTAT_B1_hash4	-11.9102	-2.53705	B1_hash4	4204	2207	0.0111798	hash4	B1_ctrl	ATCATCTAGCGCTTAT_B1_hash4	B	batch2	NK
ATCATCTAGTGTACCT_B1_hash4	3.34353	1.21054	B1_hash4	3232	1564	0.0275371	hash4	B1_ctrl	ATCATCTAGTGTACCT_B1_hash4	B	batch2	B_Ighd
ATCATCTCAACCGCCA_B1_hash2	1.45895	11.8693	B1_hash2	18791	4314	0.00936619	hash2	B1_ctrl	ATCATCTCAACCGCCA_B1_hash2	B	batch2	Mono_Ly6c_high
ATCATCTCAAGCTGAG_B1_hash3	2.45326	2.70218	B1_hash3	3591	1654	0.0303537	hash3	B1_ctrl	ATCATCTCAAGCTGAG_B1_hash3	B	batch2	B_Ighd
ATCATCTCAATCAGAA_B1_hash4	2.28195	-2.69238	B1_hash4	3495	1653	0.0223176	hash4	B1_ctrl	ATCATCTCAATCAGAA_B1_hash4	B	batch2	B_Ighd
ATCATCTCAATGTAAG_B1_hash5	-10.3271	-3.29595	B1_hash5	4806	2327	0.00561798	hash5	B1_ctrl	ATCATCTCAATGTAAG_B1_hash5	B	batch2	NK
ATCATCTCAGCTGGCT_B1_hash1	-11.75	-1.64268	B1_hash1	5005	2412	0.0107892	hash1	B1_ctrl	ATCATCTCAGCTGGCT_B1_hash1	B	batch2	NK
ATCATCTCATGAGCGA_B1_hash1	6.75726	-0.32306	B1_hash1	4846	2346	0.0253818	hash1	B1_ctrl	ATCATCTCATGAGCGA_B1_hash1	B	batch2	B_naive
ATCATCTGTAGGCTGA_B1_hash4	2.50956	2.95232	B1_hash4	4890	1996	0.0355828	hash4	B1_ctrl	ATCATCTGTAGGCTGA_B1_hash4	B	batch2	B_Ighd
ATCATCTGTCCGACGT_B1_hash3	-12.9119	-1.39996	B1_hash3	1525	1115	0.0222951	hash3	B1_ctrl	ATCATCTGTCCGACGT_B1_hash3	B	batch2	NK
ATCATCTGTCTTCAAG_B1_hash5	-12.3014	-1.22216	B1_hash5	5870	2600	0.0153322	hash5	B1_ctrl	ATCATCTGTCTTCAAG_B1_hash5	B	batch2	NK
ATCATCTGTGCACTTA_B1_hash2	-3.09546	-10.3267	B1_hash2	2577	1166	0.00155219	hash2	B1_ctrl	ATCATCTGTGCACTTA_B1_hash2	B	batch2	Neutrophil
ATCATCTGTGTGGTTT_B1_hash3	-3.82709	-10.9267	B1_hash3	2237	960	0	hash3	B1_ctrl	ATCATCTGTGTGGTTT_B1_hash3	B	batch2	Neutrophil
ATCATCTTCACTTATC_B1_hash2	3.90992	-2.93141	B1_hash2	4531	1998	0.0187597	hash2	B1_ctrl	ATCATCTTCACTTATC_B1_hash2	B	batch2	B_Ighd
ATCATCTTCAGGCGAA_B1_hash1	-0.385557	-10.4329	B1_hash1	1368	695	0.00511696	hash1	B1_ctrl	ATCATCTTCAGGCGAA_B1_hash1	B	batch2	Neutrophil
ATCATCTTCCAGTAGT_B1_hash1	4.4305	-3.39449	B1_hash1	4969	1979	0.0154961	hash1	B1_ctrl	ATCATCTTCCAGTAGT_B1_hash1	B	batch2	B_Ighd
ATCATCTTCCGAAGAG_B1_hash3	5.62948	2.38391	B1_hash3	6725	2603	0.0316729	hash3	B1_ctrl	ATCATCTTCCGAAGAG_B1_hash3	B	batch2	B_naive
ATCATCTTCGCCAGCA_B1_hash4	6.59055	-0.229718	B1_hash4	9768	3439	0.0210893	hash4	B1_ctrl	ATCATCTTCGCCAGCA_B1_hash4	B	batch2	B_naive
ATCATGGAGATTACCC_B1_hash5	-3.77511	-8.46963	B1_hash5	2411	1035	0	hash5	B1_ctrl	ATCATGGAGATTACCC_B1_hash5	B	batch2	Neutrophil
ATCATGGAGCCGTCGT_B1_hash5	-1.50554	11.5015	B1_hash5	6074	2196	0.0111953	hash5	B1_ctrl	ATCATGGAGCCGTCGT_B1_hash5	B	batch2	Mono_int
ATCATGGAGTATCTCG_B1_hash3	8.77239	-0.592484	B1_hash3	6363	2729	0.0174446	hash3	B1_ctrl	ATCATGGAGTATCTCG_B1_hash3	B	batch2	B_naive
ATCATGGAGTGGAGAA_B1_hash3	7.47654	3.00438	B1_hash3	4373	2091	0.0304139	hash3	B1_ctrl	ATCATGGAGTGGAGAA_B1_hash3	B	batch2	B_naive
ATCATGGAGTGTTAGA_B1_hash3	0.343343	11.0984	B1_hash3	12514	3474	0.0151031	hash3	B1_ctrl	ATCATGGAGTGTTAGA_B1_hash3	B	batch2	Mono_int
ATCATGGCACAGGCCT_B1_hash2	-1.3799	12.9154	B1_hash2	8335	2929	0.020156	hash2	B1_ctrl	ATCATGGCACAGGCCT_B1_hash2	B	batch2	Mono_int
ATCATGGCAGACGCAA_B1_hash2	-10.0699	6.60345	B1_hash2	3567	1666	0.0288758	hash2	B1_ctrl	ATCATGGCAGACGCAA_B1_hash2	B	batch2	CD8_T
ATCATGGCAGAGCCAA_B1_hash5	-2.86567	12.7057	B1_hash5	4773	1951	0.0131992	hash5	B1_ctrl	ATCATGGCAGAGCCAA_B1_hash5	B	batch2	Mono_Ly6c_low
ATCATGGGTCACCTAA_B1_hash1	-1.99985	-8.71276	B1_hash1	3459	1397	0.0112749	hash1	B1_ctrl	ATCATGGGTCACCTAA_B1_hash1	B	batch2	Neutrophil
ATCATGGGTCGCTTCT_B1_hash2	7.93517	-1.6	B1_hash2	3078	1507	0.0198181	hash2	B1_ctrl	ATCATGGGTCGCTTCT_B1_hash2	B	batch2	B_naive
ATCATGGGTCTAAACC_B1_hash1	3.63306	-2.68474	B1_hash1	4186	1896	0.0191113	hash1	B1_ctrl	ATCATGGGTCTAAACC_B1_hash1	B	batch2	B_Ighd
ATCATGGGTGACTACT_B1_hash1	3.54507	-3.737	B1_hash1	4326	1971	0.0168747	hash1	B1_ctrl	ATCATGGGTGACTACT_B1_hash1	B	batch2	B_Ighd
ATCATGGGTTCAGCGC_B1_hash2	9.47128	1.00291	B1_hash2	5203	2420	0.0228714	hash2	B1_ctrl	ATCATGGGTTCAGCGC_B1_hash2	B	batch2	B_naive
ATCATGGGTTTGTTTC_B1_hash1	2.55427	4.52488	B1_hash1	2912	1769	0.0470467	hash1	B1_ctrl	ATCATGGGTTTGTTTC_B1_hash1	B	batch2	B_Ighd
ATCATGGTCATGCTCC_B1_hash2	3.69107	-3.48685	B1_hash2	4134	1825	0.0162071	hash2	B1_ctrl	ATCATGGTCATGCTCC_B1_hash2	B	batch2	B_Ighd
ATCATGGTCCGCATCT_B1_hash4	-3.53787	-11.47	B1_hash4	2420	1267	0.00206612	hash4	B1_ctrl	ATCATGGTCCGCATCT_B1_hash4	B	batch2	Neutrophil
ATCATGGTCCTTGACC_B1_hash2	0.199642	10.4139	B1_hash2	12930	3616	0.0151585	hash2	B1_ctrl	ATCATGGTCCTTGACC_B1_hash2	B	batch2	Mono_int
ATCATGGTCGCGCCAA_B1_hash1	3.49833	-4.76098	B1_hash1	2689	1303	0.013016	hash1	B1_ctrl	ATCATGGTCGCGCCAA_B1_hash1	B	batch2	B_Ighd
ATCCACCAGAAACCGC_B1_hash5	-3.09627	-8.24379	B1_hash5	3642	1143	0.00137287	hash5	B1_ctrl	ATCCACCAGAAACCGC_B1_hash5	B	batch2	Neutrophil
ATCCACCAGAGACTTA_B1_hash2	7.55203	-1.40412	B1_hash2	5514	2542	0.0181357	hash2	B1_ctrl	ATCCACCAGAGACTTA_B1_hash2	B	batch2	B_naive
ATCCACCAGGTAGCTG_B1_hash2	-3.26099	13.2957	B1_hash2	6535	2551	0.00765111	hash2	B1_ctrl	ATCCACCAGGTAGCTG_B1_hash2	B	batch2	Mono_Ly6c_low
ATCCACCCAAAGCGGT_B1_hash5	-7.85029	6.17516	B1_hash5	1261	814	0.0277557	hash5	B1_ctrl	ATCCACCCAAAGCGGT_B1_hash5	B	batch2	CD4_T
ATCCACCCAACTTGAC_B1_hash5	-1.24038	-9.5126	B1_hash5	3151	1072	0.00380831	hash5	B1_ctrl	ATCCACCCAACTTGAC_B1_hash5	B	batch2	Neutrophil
ATCCACCCAATTGCTG_B1_hash3	7.11782	0.854083	B1_hash3	1841	1206	0.0239001	hash3	B1_ctrl	ATCCACCCAATTGCTG_B1_hash3	B	batch2	B_naive
ATCCACCCACCAACCG_B1_hash1	-11.6867	-3.11861	B1_hash1	5113	2235	0.0115392	hash1	B1_ctrl	ATCCACCCACCAACCG_B1_hash1	B	batch2	NK
ATCCACCCACTCGACG_B1_hash2	-3.91565	-10.8209	B1_hash2	1941	896	0.0015456	hash2	B1_ctrl	ATCCACCCACTCGACG_B1_hash2	B	batch2	Neutrophil
ATCCACCGTCCTCCAT_B1_hash2	-12.569	-0.681347	B1_hash2	5132	2395	0.0192907	hash2	B1_ctrl	ATCCACCGTCCTCCAT_B1_hash2	B	batch2	NK
ATCCACCGTCGACTAT_B1_hash2	-2.686	0.170289	B1_hash2	13728	3719	0.0244755	hash2	B1_ctrl	ATCCACCGTCGACTAT_B1_hash2	B	batch2	B_memory
ATCCACCGTTATCCGA_B1_hash3	4.42016	-2.09036	B1_hash3	5450	2049	0.02	hash3	B1_ctrl	ATCCACCGTTATCCGA_B1_hash3	B	batch2	B_Ighd
ATCCACCTCACATAGC_B1_hash1	-4.53218	-9.71029	B1_hash1	2460	916	0.000406504	hash1	B1_ctrl	ATCCACCTCACATAGC_B1_hash1	B	batch2	Neutrophil
ATCCACCTCACATGCA_B1_hash2	3.19107	3.93931	B1_hash2	3151	1580	0.0447477	hash2	B1_ctrl	ATCCACCTCACATGCA_B1_hash2	B	batch2	B_Ighd
ATCCACCTCCAGTATG_B1_hash3	7.35904	-1.55025	B1_hash3	3500	1752	0.0165714	hash3	B1_ctrl	ATCCACCTCCAGTATG_B1_hash3	B	batch2	B_naive
ATCCACCTCTCTGCTG_B1_hash3	3.01241	-0.541545	B1_hash3	4739	2159	0.0244777	hash3	B1_ctrl	ATCCACCTCTCTGCTG_B1_hash3	B	batch2	B_Ighd
ATCCACCTCTGAGTGT_B1_hash4	1.95334	-0.532204	B1_hash4	3098	1454	0.0255003	hash4	B1_ctrl	ATCCACCTCTGAGTGT_B1_hash4	B	batch2	B_Ighd
ATCCGAAAGAAACGCC_B1_hash3	4.12142	-3.98247	B1_hash3	4809	2099	0.014764	hash3	B1_ctrl	ATCCGAAAGAAACGCC_B1_hash3	B	batch2	B_Ighd
ATCCGAAAGAGCTTCT_B1_hash1	-3.05181	-8.87374	B1_hash1	2906	1008	0	hash1	B1_ctrl	ATCCGAAAGAGCTTCT_B1_hash1	B	batch2	Neutrophil
ATCCGAAAGAGTCGGT_B1_hash2	8.57239	1.95943	B1_hash2	3456	1682	0.0271991	hash2	B1_ctrl	ATCCGAAAGAGTCGGT_B1_hash2	B	batch2	B_naive
ATCCGAAAGCACACAG_B1_hash4	8.6174	-1.0602	B1_hash4	7680	2994	0.0164063	hash4	B1_ctrl	ATCCGAAAGCACACAG_B1_hash4	B	batch2	B_naive
ATCCGAAAGTGCCATT_B1_hash1	3.75169	-3.96225	B1_hash1	4532	1989	0.0154457	hash1	B1_ctrl	ATCCGAAAGTGCCATT_B1_hash1	B	batch2	B_Ighd
ATCCGAAAGTGGTAGC_B1_hash4	3.12274	-0.447142	B1_hash4	4905	2080	0.0252803	hash4	B1_ctrl	ATCCGAAAGTGGTAGC_B1_hash4	B	batch2	B_Ighd
ATCCGAACAACTGCTA_B1_hash1	7.02412	-1.29549	B1_hash1	4417	2195	0.0224134	hash1	B1_ctrl	ATCCGAACAACTGCTA_B1_hash1	B	batch2	B_naive
ATCCGAACAAGCCGCT_B1_hash4	3.08573	3.41622	B1_hash4	3679	1699	0.0405001	hash4	B1_ctrl	ATCCGAACAAGCCGCT_B1_hash4	B	batch2	B_Ighd
ATCCGAACAAGGACTG_B1_hash3	7.27785	0.54948	B1_hash3	8675	3164	0.0258213	hash3	B1_ctrl	ATCCGAACAAGGACTG_B1_hash3	B	batch2	B_naive
ATCCGAACAATGGAGC_B1_hash3	-3.65353	-7.12417	B1_hash3	3319	1094	0.000301296	hash3	B1_ctrl	ATCCGAACAATGGAGC_B1_hash3	B	batch2	Neutrophil
ATCCGAAGTCAAACTC_B1_hash4	7.79338	2.26663	B1_hash4	5282	2357	0.028777	hash4	B1_ctrl	ATCCGAAGTCAAACTC_B1_hash4	B	batch2	B_naive
ATCCGAAGTGGGTCAA_B1_hash3	2.72397	-3.21333	B1_hash3	3126	1534	0.0195138	hash3	B1_ctrl	ATCCGAAGTGGGTCAA_B1_hash3	B	batch2	B_Ighd
ATCCGAATCAACGCTA_B1_hash3	-0.757524	10.5535	B1_hash3	13309	3599	0.00691262	hash3	B1_ctrl	ATCCGAATCAACGCTA_B1_hash3	B	batch2	Mono_int
ATCCGAATCAGCCTAA_B1_hash4	-2.38557	-10.883	B1_hash4	2426	1074	0.0016488	hash4	B1_ctrl	ATCCGAATCAGCCTAA_B1_hash4	B	batch2	Neutrophil
ATCCGAATCAGGCAAG_B1_hash1	-1.93349	-11.2464	B1_hash1	2616	1031	0.000382263	hash1	B1_ctrl	ATCCGAATCAGGCAAG_B1_hash1	B	batch2	Neutrophil
ATCCGAATCCAGTATG_B1_hash1	7.68839	2.15051	B1_hash1	3080	1600	0.0266234	hash1	B1_ctrl	ATCCGAATCCAGTATG_B1_hash1	B	batch2	B_naive
ATCCGAATCCGTCAAA_B1_hash1	-3.65917	-10.7519	B1_hash1	3070	1236	0.000325733	hash1	B1_ctrl	ATCCGAATCCGTCAAA_B1_hash1	B	batch2	Neutrophil
ATCCGAATCGGATGTT_B1_hash3	-3.46008	-9.37473	B1_hash3	3072	1091	0.000325521	hash3	B1_ctrl	ATCCGAATCGGATGTT_B1_hash3	B	batch2	Neutrophil
ATCCGAATCTCACATT_B1_hash3	3.52139	-0.71684	B1_hash3	4487	1949	0.0240695	hash3	B1_ctrl	ATCCGAATCTCACATT_B1_hash3	B	batch2	B_Ighd
ATCCGAATCTGGTGTA_B1_hash1	8.89865	0.355671	B1_hash1	4860	2142	0.0209877	hash1	B1_ctrl	ATCCGAATCTGGTGTA_B1_hash1	B	batch2	B_naive
ATCCGAATCTGTCTAT_B1_hash4	-3.5228	-11.1218	B1_hash4	2761	1174	0	hash4	B1_ctrl	ATCCGAATCTGTCTAT_B1_hash4	B	batch2	Neutrophil
ATCCGAATCTTACCTA_B1_hash2	9.51258	-0.50568	B1_hash2	5648	2358	0.0184136	hash2	B1_ctrl	ATCCGAATCTTACCTA_B1_hash2	B	batch2	B_naive
ATCCGAATCTTGAGGT_B1_hash1	2.74238	1.69133	B1_hash1	4024	1870	0.0293241	hash1	B1_ctrl	ATCCGAATCTTGAGGT_B1_hash1	B	batch2	B_Ighd
ATCGAGTAGACAGACC_B1_hash4	2.08873	1.0841	B1_hash4	3403	1569	0.027035	hash4	B1_ctrl	ATCGAGTAGACAGACC_B1_hash4	B	batch2	B_Ighd
ATCGAGTAGAGTACCG_B1_hash4	-10.9565	5.83028	B1_hash4	4498	1777	0.0215651	hash4	B1_ctrl	ATCGAGTAGAGTACCG_B1_hash4	B	batch2	CD8_T
ATCGAGTAGGATGTAT_B1_hash2	-0.750783	11.0966	B1_hash2	10434	3162	0.0122676	hash2	B1_ctrl	ATCGAGTAGGATGTAT_B1_hash2	B	batch2	Mono_int
ATCGAGTAGTAAGTAC_B1_hash2	3.98623	-0.532852	B1_hash2	4293	1951	0.0251572	hash2	B1_ctrl	ATCGAGTAGTAAGTAC_B1_hash2	B	batch2	B_Ighd
ATCGAGTAGTATCGAA_B1_hash4	7.22398	3.03726	B1_hash4	4799	2017	0.0293811	hash4	B1_ctrl	ATCGAGTAGTATCGAA_B1_hash4	B	batch2	B_naive
ATCGAGTAGTCCAGGA_B1_hash2	-2.1681	11.7143	B1_hash2	7928	2889	0.00769425	hash2	B1_ctrl	ATCGAGTAGTCCAGGA_B1_hash2	B	batch2	Mono_int
ATCGAGTCAAACAACA_B1_hash3	-10.0146	-1.43686	B1_hash3	11788	3772	0.00865287	hash3	B1_ctrl	ATCGAGTCAAACAACA_B1_hash3	B	batch2	NK
ATCGAGTCAAGCGTAG_B1_hash5	8.21076	-1.38267	B1_hash5	3566	1821	0.0182277	hash5	B1_ctrl	ATCGAGTCAAGCGTAG_B1_hash5	B	batch2	B_naive
ATCGAGTCACTCAGGC_B1_hash2	-2.18111	-10.5564	B1_hash2	1278	718	0	hash2	B1_ctrl	ATCGAGTCACTCAGGC_B1_hash2	B	batch2	Neutrophil
ATCGAGTCAGGGATTG_B1_hash5	6.87707	9.57881	B1_hash5	5807	2433	0.0330635	hash5	B1_ctrl	ATCGAGTCAGGGATTG_B1_hash5	B	batch2	pDC
ATCGAGTGTCACTTCC_B1_hash2	2.34977	-1.31855	B1_hash2	3803	1567	0.0228767	hash2	B1_ctrl	ATCGAGTGTCACTTCC_B1_hash2	B	batch2	B_Ighd
ATCGAGTGTCTCATCC_B1_hash1	-2.06005	12.1067	B1_hash1	6708	2475	0.00342874	hash1	B1_ctrl	ATCGAGTGTCTCATCC_B1_hash1	B	batch2	Mono_int
ATCGAGTGTGTGAATA_B1_hash2	4.48046	10.0373	B1_hash2	17580	3806	0.0164391	hash2	B1_ctrl	ATCGAGTGTGTGAATA_B1_hash2	B	batch2	cDC
ATCGAGTGTTCATGGT_B1_hash1	8.0456	-0.383954	B1_hash1	4503	2097	0.0197646	hash1	B1_ctrl	ATCGAGTGTTCATGGT_B1_hash1	B	batch2	B_naive
ATCGAGTTCACGACTA_B1_hash4	5.86993	-3.07063	B1_hash4	5480	2315	0.0167883	hash4	B1_ctrl	ATCGAGTTCACGACTA_B1_hash4	B	batch2	B_Ighd
ATCGAGTTCGTGGTCG_B1_hash2	-2.25973	-10.0446	B1_hash2	1710	843	0.00116959	hash2	B1_ctrl	ATCGAGTTCGTGGTCG_B1_hash2	B	batch2	Neutrophil
ATCGAGTTCTCGCTTG_B1_hash1	10.0559	0.853829	B1_hash1	5563	2367	0.0244472	hash1	B1_ctrl	ATCGAGTTCTCGCTTG_B1_hash1	B	batch2	B_naive
ATCTACTAGATGTCGG_B1_hash2	-3.24569	-8.86787	B1_hash2	2637	1081	0.000758438	hash2	B1_ctrl	ATCTACTAGATGTCGG_B1_hash2	B	batch2	Neutrophil
ATCTACTAGCTGAACG_B1_hash4	9.04782	-0.477203	B1_hash4	5407	2378	0.0196042	hash4	B1_ctrl	ATCTACTAGCTGAACG_B1_hash4	B	batch2	B_naive
ATCTACTAGGACTGGT_B1_hash2	-3.12093	13.018	B1_hash2	4736	2089	0.00717905	hash2	B1_ctrl	ATCTACTAGGACTGGT_B1_hash2	B	batch2	Mono_Ly6c_low
ATCTACTAGTGTTGAA_B1_hash4	2.44713	2.05987	B1_hash4	2854	1267	0.0308339	hash4	B1_ctrl	ATCTACTAGTGTTGAA_B1_hash4	B	batch2	B_Ighd
ATCTACTCATGTAAGA_B1_hash2	-8.48049	4.04299	B1_hash2	2672	1378	0.00785928	hash2	B1_ctrl	ATCTACTCATGTAAGA_B1_hash2	B	batch2	CD4_T
ATCTACTCATTTCACT_B1_hash4	7.33102	-0.917456	B1_hash4	5525	2491	0.0237104	hash4	B1_ctrl	ATCTACTCATTTCACT_B1_hash4	B	batch2	B_naive
ATCTACTGTAAGAGAG_B1_hash3	3.98271	-4.05431	B1_hash3	4008	1886	0.0189621	hash3	B1_ctrl	ATCTACTGTAAGAGAG_B1_hash3	B	batch2	B_Ighd
ATCTACTGTTACGTCA_B1_hash4	4.18473	-2.29085	B1_hash4	4641	2007	0.0198233	hash4	B1_ctrl	ATCTACTGTTACGTCA_B1_hash4	B	batch2	B_Ighd
ATCTACTGTTCAGTAC_B1_hash1	4.35368	-3.18828	B1_hash1	4427	2053	0.0187486	hash1	B1_ctrl	ATCTACTGTTCAGTAC_B1_hash1	B	batch2	B_Ighd
ATCTACTTCTTGGGTA_B1_hash4	7.12881	-0.505941	B1_hash4	4605	2138	0.0238871	hash4	B1_ctrl	ATCTACTTCTTGGGTA_B1_hash4	B	batch2	B_naive
ATCTGCCAGCGAGAAA_B1_hash3	-3.85269	-9.08371	B1_hash3	2323	1029	0.000430478	hash3	B1_ctrl	ATCTGCCAGCGAGAAA_B1_hash3	B	batch2	Neutrophil
ATCTGCCAGGCTCATT_B1_hash1	-3.03396	-7.99411	B1_hash1	4163	1372	0.0021619	hash1	B1_ctrl	ATCTGCCAGGCTCATT_B1_hash1	B	batch2	Neutrophil
ATCTGCCAGTGTCCCG_B1_hash4	2.37764	3.904	B1_hash4	1997	971	0.0390586	hash4	B1_ctrl	ATCTGCCAGTGTCCCG_B1_hash4	B	batch2	B_Ighd
ATCTGCCCAACGCACC_B1_hash3	-5.34054	-9.60113	B1_hash3	2052	986	0.00146199	hash3	B1_ctrl	ATCTGCCCAACGCACC_B1_hash3	B	batch2	Neutrophil
ATCTGCCCAGCTGTAT_B1_hash2	9.41696	-0.322319	B1_hash2	5246	2465	0.0171559	hash2	B1_ctrl	ATCTGCCCAGCTGTAT_B1_hash2	B	batch2	B_naive
ATCTGCCCATGACATC_B1_hash4	8.54032	0.317363	B1_hash4	3629	1832	0.0203913	hash4	B1_ctrl	ATCTGCCCATGACATC_B1_hash4	B	batch2	B_naive
ATCTGCCCATGGATGG_B1_hash2	-3.34533	-10.5485	B1_hash2	2220	1010	0.000900901	hash2	B1_ctrl	ATCTGCCCATGGATGG_B1_hash2	B	batch2	Neutrophil
ATCTGCCGTGTGAAAT_B1_hash3	7.5955	0.936444	B1_hash3	5173	2293	0.0243572	hash3	B1_ctrl	ATCTGCCGTGTGAAAT_B1_hash3	B	batch2	B_naive
ATCTGCCGTTAGTGGG_B1_hash5	8.88093	-0.619476	B1_hash5	5503	2373	0.0156278	hash5	B1_ctrl	ATCTGCCGTTAGTGGG_B1_hash5	B	batch2	B_naive
ATCTGCCTCCTTTCGG_B1_hash3	3.94076	-2.76492	B1_hash3	4443	1924	0.0193563	hash3	B1_ctrl	ATCTGCCTCCTTTCGG_B1_hash3	B	batch2	B_Ighd
ATCTGCCTCGGATGTT_B1_hash4	5.41873	-2.79166	B1_hash4	4500	1965	0.0208889	hash4	B1_ctrl	ATCTGCCTCGGATGTT_B1_hash4	B	batch2	B_naive
ATCTGCCTCGTCCGTT_B1_hash3	3.99648	-4.00265	B1_hash3	5151	2144	0.0153368	hash3	B1_ctrl	ATCTGCCTCGTCCGTT_B1_hash3	B	batch2	B_Ighd
ATCTGCCTCTTGAGAC_B1_hash4	-11.6956	-3.06269	B1_hash4	1624	1018	0.0147783	hash4	B1_ctrl	ATCTGCCTCTTGAGAC_B1_hash4	B	batch2	NK
ATGAGGGAGACGCACA_B1_hash4	-1.53692	11.6256	B1_hash4	5176	2105	0.00444359	hash4	B1_ctrl	ATGAGGGAGACGCACA_B1_hash4	B	batch2	Mono_int
ATGAGGGAGAGCAATT_B1_hash3	1.85229	-2.75466	B1_hash3	1301	754	0.0199846	hash3	B1_ctrl	ATGAGGGAGAGCAATT_B1_hash3	B	batch2	B_Ighd
ATGAGGGAGATAGGAG_B1_hash1	-12.255	-1.91122	B1_hash1	4340	2190	0.012212	hash1	B1_ctrl	ATGAGGGAGATAGGAG_B1_hash1	B	batch2	NK
ATGAGGGAGGAGTAGA_B1_hash1	-2.77458	-10.9489	B1_hash1	2090	920	0	hash1	B1_ctrl	ATGAGGGAGGAGTAGA_B1_hash1	B	batch2	Neutrophil
ATGAGGGAGTAAGTAC_B1_hash3	4.17662	-2.91723	B1_hash3	3044	1493	0.0203679	hash3	B1_ctrl	ATGAGGGAGTAAGTAC_B1_hash3	B	batch2	B_Ighd
ATGAGGGCAAGTACCT_B1_hash1	9.63313	-0.612499	B1_hash1	4033	1980	0.0190925	hash1	B1_ctrl	ATGAGGGCAAGTACCT_B1_hash1	B	batch2	B_naive
ATGAGGGCACCGAAAG_B1_hash5	7.57531	-2.58927	B1_hash5	4320	1978	0.0143519	hash5	B1_ctrl	ATGAGGGCACCGAAAG_B1_hash5	B	batch2	B_naive
ATGAGGGCACTTGGAT_B1_hash4	3.03673	2.01931	B1_hash4	4421	2019	0.0309885	hash4	B1_ctrl	ATGAGGGCACTTGGAT_B1_hash4	B	batch2	B_Ighd
ATGAGGGCAGATGAGC_B1_hash2	-3.9366	-10.1828	B1_hash2	2320	858	0.000431034	hash2	B1_ctrl	ATGAGGGCAGATGAGC_B1_hash2	B	batch2	Neutrophil
ATGAGGGCAGCTCCGA_B1_hash1	-11.0824	-2.7878	B1_hash1	7247	2649	0.011591	hash1	B1_ctrl	ATGAGGGCAGCTCCGA_B1_hash1	B	batch2	NK
ATGAGGGCAGGAACGT_B1_hash1	-2.57881	13.2519	B1_hash1	9171	2983	0.0100316	hash1	B1_ctrl	ATGAGGGCAGGAACGT_B1_hash1	B	batch2	Mono_Ly6c_low
ATGAGGGGTAAGTGGC_B1_hash1	7.79671	1.60658	B1_hash1	4274	1997	0.026205	hash1	B1_ctrl	ATGAGGGGTAAGTGGC_B1_hash1	B	batch2	B_naive
ATGAGGGGTGTGGTTT_B1_hash2	-1.52265	12.8608	B1_hash2	6717	2277	0.0187584	hash2	B1_ctrl	ATGAGGGGTGTGGTTT_B1_hash2	B	batch2	Mono_Ly6c_low
ATGAGGGTCAAGGCTT_B1_hash3	3.27017	1.54368	B1_hash3	4161	1811	0.0283586	hash3	B1_ctrl	ATGAGGGTCAAGGCTT_B1_hash3	B	batch2	B_Ighd
ATGAGGGTCACGCATA_B1_hash1	10.6441	0.0897026	B1_hash1	5675	2445	0.0193833	hash1	B1_ctrl	ATGAGGGTCACGCATA_B1_hash1	B	batch2	B_naive
ATGAGGGTCCCTTGTG_B1_hash2	2.85755	-3.42921	B1_hash2	3086	1429	0.0204148	hash2	B1_ctrl	ATGAGGGTCCCTTGTG_B1_hash2	B	batch2	B_Ighd
ATGAGGGTCCTAGAAC_B1_hash3	-13.7483	-0.962039	B1_hash3	2311	1274	0.0333189	hash3	B1_ctrl	ATGAGGGTCCTAGAAC_B1_hash3	B	batch2	NK
ATGAGGGTCGGCTTGG_B1_hash3	4.47426	-3.77664	B1_hash3	4760	1957	0.0144958	hash3	B1_ctrl	ATGAGGGTCGGCTTGG_B1_hash3	B	batch2	B_Ighd
ATGAGGGTCGGTGTTA_B1_hash1	8.41846	-2.48051	B1_hash1	2461	1337	0.0134092	hash1	B1_ctrl	ATGAGGGTCGGTGTTA_B1_hash1	B	batch2	B_naive
ATGAGGGTCGTCCGTT_B1_hash4	-1.08697	-1.09411	B1_hash4	2462	1062	0.0158408	hash4	B1_ctrl	ATGAGGGTCGTCCGTT_B1_hash4	B	batch2	B_memory
ATGAGGGTCTACCTGC_B1_hash5	-0.387775	-10.5497	B1_hash5	2527	992	0.000791452	hash5	B1_ctrl	ATGAGGGTCTACCTGC_B1_hash5	B	batch2	Neutrophil
ATGAGGGTCTGTGCAA_B1_hash1	-6.95436	4.55539	B1_hash1	5842	2086	0.0207121	hash1	B1_ctrl	ATGAGGGTCTGTGCAA_B1_hash1	B	batch2	CD4_T
ATGCGATAGAATGTGT_B1_hash3	4.46582	-1.28081	B1_hash3	5667	2478	0.0224104	hash3	B1_ctrl	ATGCGATAGAATGTGT_B1_hash3	B	batch2	B_Ighd
ATGCGATAGATATGGT_B1_hash4	4.81712	0.770458	B1_hash4	6156	2471	0.0281027	hash4	B1_ctrl	ATGCGATAGATATGGT_B1_hash4	B	batch2	B_Ighd
ATGCGATAGCTAGGCA_B1_hash2	-4.06609	-8.98627	B1_hash2	2436	1039	0	hash2	B1_ctrl	ATGCGATAGCTAGGCA_B1_hash2	B	batch2	Neutrophil
ATGCGATCAGCTGTAT_B1_hash3	7.46765	-1.90995	B1_hash3	6213	2460	0.0169	hash3	B1_ctrl	ATGCGATCAGCTGTAT_B1_hash3	B	batch2	B_naive
ATGCGATTCACAGTAC_B1_hash4	-11.0821	-3.34244	B1_hash4	4135	2165	0.008948	hash4	B1_ctrl	ATGCGATTCACAGTAC_B1_hash4	B	batch2	NK
ATGCGATTCCGGGTGT_B1_hash5	10.4319	-0.667524	B1_hash5	3949	1788	0.0169663	hash5	B1_ctrl	ATGCGATTCCGGGTGT_B1_hash5	B	batch2	B_naive
ATGCGATTCGCAGGCT_B1_hash4	8.27284	-1.87903	B1_hash4	4164	2035	0.0153698	hash4	B1_ctrl	ATGCGATTCGCAGGCT_B1_hash4	B	batch2	B_naive
ATGCGATTCGGTGTTA_B1_hash2	2.23308	11.725	B1_hash2	15000	3961	0.0146667	hash2	B1_ctrl	ATGCGATTCGGTGTTA_B1_hash2	B	batch2	Mono_Ly6c_high
ATGGGAGAGACTACAA_B1_hash3	9.46157	0.204422	B1_hash3	5177	2271	0.0216342	hash3	B1_ctrl	ATGGGAGAGACTACAA_B1_hash3	B	batch2	B_naive
ATGGGAGAGAGGTTGC_B1_hash3	-5.2402	-9.40854	B1_hash3	2868	1266	0.000348675	hash3	B1_ctrl	ATGGGAGAGAGGTTGC_B1_hash3	B	batch2	Neutrophil
ATGGGAGAGAGTACCG_B1_hash3	3.81164	-2.65668	B1_hash3	4053	1883	0.0209721	hash3	B1_ctrl	ATGGGAGAGAGTACCG_B1_hash3	B	batch2	B_Ighd
ATGGGAGAGGAGTAGA_B1_hash4	0.145105	11.0079	B1_hash4	13694	3811	0.0154082	hash4	B1_ctrl	ATGGGAGAGGAGTAGA_B1_hash4	B	batch2	Mono_int
ATGGGAGAGGCATTGG_B1_hash3	-8.07211	7.00428	B1_hash3	3152	1301	0.0421954	hash3	B1_ctrl	ATGGGAGAGGCATTGG_B1_hash3	B	batch2	CD4_T
ATGGGAGAGTCCCACG_B1_hash1	-3.17748	13.3089	B1_hash1	8252	3017	0.00654387	hash1	B1_ctrl	ATGGGAGAGTCCCACG_B1_hash1	B	batch2	Mono_Ly6c_low
ATGGGAGCAACCGCCA_B1_hash4	4.02014	-1.01077	B1_hash4	5007	2160	0.0241662	hash4	B1_ctrl	ATGGGAGCAACCGCCA_B1_hash4	B	batch2	B_Ighd
ATGGGAGCACCGAAAG_B1_hash2	9.29362	0.767989	B1_hash2	4815	2194	0.0220145	hash2	B1_ctrl	ATGGGAGCACCGAAAG_B1_hash2	B	batch2	B_naive
ATGGGAGCACTATCTT_B1_hash3	-3.17707	-11.0958	B1_hash3	2542	1275	0.00157356	hash3	B1_ctrl	ATGGGAGCACTATCTT_B1_hash3	B	batch2	Neutrophil
ATGGGAGCAGCGATCC_B1_hash3	-3.67967	-10.3822	B1_hash3	1949	812	0	hash3	B1_ctrl	ATGGGAGCAGCGATCC_B1_hash3	B	batch2	Neutrophil
ATGGGAGGTAAGTGTA_B1_hash4	-2.04276	0.751427	B1_hash4	15628	3716	0.0222677	hash4	B1_ctrl	ATGGGAGGTAAGTGTA_B1_hash4	B	batch2	B_memory
ATGGGAGGTCATGCAT_B1_hash2	7.9917	1.68706	B1_hash2	6078	2639	0.0269826	hash2	B1_ctrl	ATGGGAGGTCATGCAT_B1_hash2	B	batch2	B_naive
ATGGGAGGTCTAAACC_B1_hash4	2.47031	11.5183	B1_hash4	13293	3593	0.0196344	hash4	B1_ctrl	ATGGGAGGTCTAAACC_B1_hash4	B	batch2	Mono_Ly6c_high
ATGGGAGGTGGGTATG_B1_hash5	-12.2259	-2.00432	B1_hash5	6027	2754	0.0150987	hash5	B1_ctrl	ATGGGAGGTGGGTATG_B1_hash5	B	batch2	NK
ATGGGAGGTTAAGTAG_B1_hash2	-3.88047	-9.24322	B1_hash2	2519	1044	0.000793966	hash2	B1_ctrl	ATGGGAGGTTAAGTAG_B1_hash2	B	batch2	Neutrophil
ATGGGAGTCACAATGC_B1_hash4	-11.3149	-3.67818	B1_hash4	4534	2293	0.00860168	hash4	B1_ctrl	ATGGGAGTCACAATGC_B1_hash4	B	batch2	NK
ATGGGAGTCGTATCAG_B1_hash1	4.23484	-4.55788	B1_hash1	3922	1912	0.0147884	hash1	B1_ctrl	ATGGGAGTCGTATCAG_B1_hash1	B	batch2	B_Ighd
ATGGGAGTCTATCGCC_B1_hash2	-2.53123	-11.1379	B1_hash2	2129	927	0	hash2	B1_ctrl	ATGGGAGTCTATCGCC_B1_hash2	B	batch2	Neutrophil
ATGTGTGAGACACGAC_B1_hash2	-2.97764	-8.96086	B1_hash2	2301	912	0.00217297	hash2	B1_ctrl	ATGTGTGAGACACGAC_B1_hash2	B	batch2	Neutrophil
ATGTGTGAGAGACTAT_B1_hash2	7.74718	0.655759	B1_hash2	7097	2891	0.0242356	hash2	B1_ctrl	ATGTGTGAGAGACTAT_B1_hash2	B	batch2	B_naive
ATGTGTGAGCTCCTTC_B1_hash5	-0.57818	11.6901	B1_hash5	16238	3934	0.0258037	hash5	B1_ctrl	ATGTGTGAGCTCCTTC_B1_hash5	B	batch2	Mono_int
ATGTGTGAGGAGTTGC_B1_hash2	-1.93233	12.5461	B1_hash2	9743	3029	0.0137535	hash2	B1_ctrl	ATGTGTGAGGAGTTGC_B1_hash2	B	batch2	Mono_Ly6c_low
ATGTGTGCAAGTACCT_B1_hash4	8.31023	-0.53357	B1_hash4	4059	2092	0.0177384	hash4	B1_ctrl	ATGTGTGCAAGTACCT_B1_hash4	B	batch2	B_naive
ATGTGTGCACCAGATT_B1_hash3	4.53508	-1.24453	B1_hash3	4778	2081	0.0234408	hash3	B1_ctrl	ATGTGTGCACCAGATT_B1_hash3	B	batch2	B_Ighd
ATGTGTGCACCAGCAC_B1_hash4	-10.832	-0.933192	B1_hash4	4644	2214	0.00775194	hash4	B1_ctrl	ATGTGTGCACCAGCAC_B1_hash4	B	batch2	NK
ATGTGTGCACCCTATC_B1_hash3	0.587618	13.4503	B1_hash3	2726	1625	0.04292	hash3	B1_ctrl	ATGTGTGCACCCTATC_B1_hash3	B	batch2	Mono_Ly6c_low
ATGTGTGCAGAAGCAC_B1_hash5	-5.24301	-9.53215	B1_hash5	1783	915	0.0011217	hash5	B1_ctrl	ATGTGTGCAGAAGCAC_B1_hash5	B	batch2	Neutrophil
ATGTGTGGTAAGAGAG_B1_hash1	-10.9659	6.57857	B1_hash1	7591	2418	0.0259518	hash1	B1_ctrl	ATGTGTGGTAAGAGAG_B1_hash1	B	batch2	CD8_T
ATGTGTGGTCAATACC_B1_hash2	-8.45125	6.88313	B1_hash2	5159	2165	0.0314014	hash2	B1_ctrl	ATGTGTGGTCAATACC_B1_hash2	B	batch2	CD4_T
ATGTGTGGTCGACTAT_B1_hash2	7.52568	2.64815	B1_hash2	4013	1954	0.0299028	hash2	B1_ctrl	ATGTGTGGTCGACTAT_B1_hash2	B	batch2	B_naive
ATGTGTGGTTGCCTCT_B1_hash2	4.53718	-3.84206	B1_hash2	3873	1824	0.0152337	hash2	B1_ctrl	ATGTGTGGTTGCCTCT_B1_hash2	B	batch2	B_Ighd
ATGTGTGGTTTGTGTG_B1_hash2	-3.59447	-10.4576	B1_hash2	1454	798	0.00206327	hash2	B1_ctrl	ATGTGTGGTTTGTGTG_B1_hash2	B	batch2	Neutrophil
ATGTGTGTCCCACTTG_B1_hash4	2.62476	-2.45323	B1_hash4	4427	1761	0.0194262	hash4	B1_ctrl	ATGTGTGTCCCACTTG_B1_hash4	B	batch2	B_Ighd
ATGTGTGTCGAACGGA_B1_hash2	-3.65067	-7.18506	B1_hash2	3619	1186	0.000552639	hash2	B1_ctrl	ATGTGTGTCGAACGGA_B1_hash2	B	batch2	Neutrophil
ATTACTCAGACTCGGA_B1_hash1	4.07802	-3.72725	B1_hash1	3940	1960	0.0190355	hash1	B1_ctrl	ATTACTCAGACTCGGA_B1_hash1	B	batch2	B_Ighd
ATTACTCAGAGTGACC_B1_hash4	-12.0426	-2.39759	B1_hash4	3351	1798	0.0137272	hash4	B1_ctrl	ATTACTCAGAGTGACC_B1_hash4	B	batch2	NK
ATTACTCAGGAGCGAG_B1_hash4	7.94673	1.97707	B1_hash4	4689	2008	0.0277245	hash4	B1_ctrl	ATTACTCAGGAGCGAG_B1_hash4	B	batch2	B_naive
ATTACTCAGGTAGCTG_B1_hash4	4.33881	-1.97274	B1_hash4	5106	2207	0.0221308	hash4	B1_ctrl	ATTACTCAGGTAGCTG_B1_hash4	B	batch2	B_Ighd
ATTACTCAGTATCTCG_B1_hash4	-1.50791	-9.57948	B1_hash4	2917	1028	0.000685636	hash4	B1_ctrl	ATTACTCAGTATCTCG_B1_hash4	B	batch2	Neutrophil
ATTACTCAGTCCATAC_B1_hash5	8.94749	2.21923	B1_hash5	5033	2356	0.026823	hash5	B1_ctrl	ATTACTCAGTCCATAC_B1_hash5	B	batch2	B_naive
ATTACTCCAAAGTCAA_B1_hash3	8.2964	2.15806	B1_hash3	5924	2650	0.0263336	hash3	B1_ctrl	ATTACTCCAAAGTCAA_B1_hash3	B	batch2	B_naive
ATTACTCCAAGACGTG_B1_hash3	-4.25714	-11.143	B1_hash3	1305	664	0	hash3	B1_ctrl	ATTACTCCAAGACGTG_B1_hash3	B	batch2	Neutrophil
ATTACTCCAGCTGCAC_B1_hash4	5.41036	-1.82766	B1_hash4	4862	2314	0.020979	hash4	B1_ctrl	ATTACTCCAGCTGCAC_B1_hash4	B	batch2	B_Ighd
ATTACTCGTCAGAGGT_B1_hash4	-3.00043	-7.79378	B1_hash4	2786	1016	0.000717875	hash4	B1_ctrl	ATTACTCGTCAGAGGT_B1_hash4	B	batch2	Neutrophil
ATTACTCGTCTCCCTA_B1_hash5	7.8547	0.505212	B1_hash5	2734	1467	0.0215801	hash5	B1_ctrl	ATTACTCGTCTCCCTA_B1_hash5	B	batch2	B_naive
ATTACTCGTTCGTGAT_B1_hash5	-3.32399	-6.54977	B1_hash5	6167	1450	0.000810767	hash5	B1_ctrl	ATTACTCGTTCGTGAT_B1_hash5	B	batch2	Neutrophil
ATTACTCTCACCGGGT_B1_hash2	-3.82889	-7.14196	B1_hash2	1983	842	0.00100857	hash2	B1_ctrl	ATTACTCTCACCGGGT_B1_hash2	B	batch2	Neutrophil
ATTACTCTCCATGAAC_B1_hash4	-3.68594	12.8519	B1_hash4	4290	1995	0.00606061	hash4	B1_ctrl	ATTACTCTCCATGAAC_B1_hash4	B	batch2	Mono_Ly6c_low
ATTACTCTCTTTACAC_B1_hash3	9.21134	-0.177513	B1_hash3	6663	2888	0.0184602	hash3	B1_ctrl	ATTACTCTCTTTACAC_B1_hash3	B	batch2	B_naive
ATTATCCAGAATTGTG_B1_hash4	4.86523	-2.37152	B1_hash4	5018	2205	0.0187326	hash4	B1_ctrl	ATTATCCAGAATTGTG_B1_hash4	B	batch2	B_Ighd
ATTATCCAGAGAACAG_B1_hash3	-2.72171	12.7153	B1_hash3	3509	1692	0.0108293	hash3	B1_ctrl	ATTATCCAGAGAACAG_B1_hash3	B	batch2	Mono_Ly6c_low
ATTATCCAGATGTTAG_B1_hash4	4.85593	10.0029	B1_hash4	15576	4304	0.0155367	hash4	B1_ctrl	ATTATCCAGATGTTAG_B1_hash4	B	batch2	cDC
ATTATCCAGCGCCTCA_B1_hash3	-0.874922	-7.7034	B1_hash3	4415	1894	0.0398641	hash3	B1_ctrl	ATTATCCAGCGCCTCA_B1_hash3	B	batch2	Neutrophil
ATTATCCAGGGTTCCC_B1_hash2	10.4641	-0.308842	B1_hash2	5115	2398	0.0199413	hash2	B1_ctrl	ATTATCCAGGGTTCCC_B1_hash2	B	batch2	B_naive
ATTATCCAGGTTACCT_B1_hash2	7.22219	9.8569	B1_hash2	12351	3865	0.0285807	hash2	B1_ctrl	ATTATCCAGGTTACCT_B1_hash2	B	batch2	pDC
ATTATCCAGTCGAGTG_B1_hash3	5.95913	-0.34544	B1_hash3	9486	3257	0.0212945	hash3	B1_ctrl	ATTATCCAGTCGAGTG_B1_hash3	B	batch2	B_naive
ATTATCCCATCCGGGT_B1_hash4	7.24033	-0.126227	B1_hash4	2757	1558	0.0177729	hash4	B1_ctrl	ATTATCCCATCCGGGT_B1_hash4	B	batch2	B_naive
ATTATCCGTGTGGCTC_B1_hash4	-3.93569	-9.35565	B1_hash4	2764	1098	0.000361795	hash4	B1_ctrl	ATTATCCGTGTGGCTC_B1_hash4	B	batch2	Neutrophil
ATTATCCGTTACGTCA_B1_hash2	3.81431	-3.97109	B1_hash2	4138	1918	0.0142581	hash2	B1_ctrl	ATTATCCGTTACGTCA_B1_hash2	B	batch2	B_Ighd
ATTATCCGTTCGTTGA_B1_hash2	8.83685	-1.72467	B1_hash2	4731	2040	0.0160643	hash2	B1_ctrl	ATTATCCGTTCGTTGA_B1_hash2	B	batch2	B_naive
ATTATCCTCACTTACT_B1_hash3	3.20178	2.35829	B1_hash3	4913	2091	0.0339915	hash3	B1_ctrl	ATTATCCTCACTTACT_B1_hash3	B	batch2	B_Ighd
ATTATCCTCCCTTGTG_B1_hash3	1.30591	11.9219	B1_hash3	13904	3757	0.0158228	hash3	B1_ctrl	ATTATCCTCCCTTGTG_B1_hash3	B	batch2	Mono_Ly6c_high
ATTCTACAGACTAGAT_B1_hash3	3.28304	-0.657951	B1_hash3	4284	2003	0.0235761	hash3	B1_ctrl	ATTCTACAGACTAGAT_B1_hash3	B	batch2	B_Ighd
ATTCTACAGCTATGCT_B1_hash2	-3.28351	-11.549	B1_hash2	2500	1241	0	hash2	B1_ctrl	ATTCTACAGCTATGCT_B1_hash2	B	batch2	Neutrophil
ATTCTACAGGTGCTTT_B1_hash2	-1.78266	-0.30035	B1_hash2	11097	3474	0.0203659	hash2	B1_ctrl	ATTCTACAGGTGCTTT_B1_hash2	B	batch2	B_memory
ATTCTACCAATAGCGG_B1_hash3	-3.2403	-9.41313	B1_hash3	3591	1258	0.0011139	hash3	B1_ctrl	ATTCTACCAATAGCGG_B1_hash3	B	batch2	Neutrophil
ATTCTACCACAGCGTC_B1_hash5	-9.09964	4.429	B1_hash5	5534	2335	0.0321648	hash5	B1_ctrl	ATTCTACCACAGCGTC_B1_hash5	B	batch2	CD4_Treg
ATTCTACCATGCTAGT_B1_hash5	-12.6143	-1.31473	B1_hash5	5302	2503	0.0165975	hash5	B1_ctrl	ATTCTACCATGCTAGT_B1_hash5	B	batch2	NK
ATTCTACCATTCGACA_B1_hash3	-3.49472	-11.5658	B1_hash3	3085	1400	0	hash3	B1_ctrl	ATTCTACCATTCGACA_B1_hash3	B	batch2	Neutrophil
ATTCTACGTAATTGGA_B1_hash2	-2.67561	11.9702	B1_hash2	6284	2454	0.00875239	hash2	B1_ctrl	ATTCTACGTAATTGGA_B1_hash2	B	batch2	Mono_Ly6c_low
ATTCTACGTATAAACG_B1_hash4	-0.728902	-10.306	B1_hash4	2124	993	0	hash4	B1_ctrl	ATTCTACGTATAAACG_B1_hash4	B	batch2	Neutrophil
ATTCTACGTCGAACAG_B1_hash2	-11.3526	-0.318886	B1_hash2	2962	1659	0.00979068	hash2	B1_ctrl	ATTCTACGTCGAACAG_B1_hash2	B	batch2	NK
ATTCTACGTTCTCATT_B1_hash2	-0.417672	17.6202	B1_hash2	6061	2406	0.00841445	hash2	B1_ctrl	ATTCTACGTTCTCATT_B1_hash2	B	batch2	Basophil
ATTCTACTCAAGGCTT_B1_hash3	7.76654	-0.886093	B1_hash3	4443	2140	0.018456	hash3	B1_ctrl	ATTCTACTCAAGGCTT_B1_hash3	B	batch2	B_naive
ATTCTACTCCGCGTTT_B1_hash1	3.48044	-2.11668	B1_hash1	4348	1884	0.0206992	hash1	B1_ctrl	ATTCTACTCCGCGTTT_B1_hash1	B	batch2	B_Ighd
ATTCTACTCCTTGACC_B1_hash1	3.54375	-0.0349722	B1_hash1	5038	2130	0.0258039	hash1	B1_ctrl	ATTCTACTCCTTGACC_B1_hash1	B	batch2	B_Ighd
ATTGGACAGAAACCGC_B1_hash4	4.00824	-0.196641	B1_hash4	5417	2186	0.0247369	hash4	B1_ctrl	ATTGGACAGAAACCGC_B1_hash4	B	batch2	B_Ighd
ATTGGACAGGCCCTTG_B1_hash2	-11.3017	5.50941	B1_hash2	6369	2437	0.0186843	hash2	B1_ctrl	ATTGGACAGGCCCTTG_B1_hash2	B	batch2	CD8_T
ATTGGACAGGGAAACA_B1_hash3	4.33578	-0.619924	B1_hash3	5104	2249	0.0239028	hash3	B1_ctrl	ATTGGACAGGGAAACA_B1_hash3	B	batch2	B_Ighd
ATTGGACAGTAAGTAC_B1_hash3	6.15325	0.256635	B1_hash3	9410	3428	0.0244421	hash3	B1_ctrl	ATTGGACAGTAAGTAC_B1_hash3	B	batch2	B_naive
ATTGGACAGTACTTGC_B1_hash1	-1.47934	-9.75442	B1_hash1	3212	1319	0.00124533	hash1	B1_ctrl	ATTGGACAGTACTTGC_B1_hash1	B	batch2	Neutrophil
ATTGGACCAACGATCT_B1_hash3	4.30658	0.617289	B1_hash3	4975	2173	0.0277387	hash3	B1_ctrl	ATTGGACCAACGATCT_B1_hash3	B	batch2	B_naive
ATTGGACCAATCACAC_B1_hash2	2.10031	11.7376	B1_hash2	16741	4393	0.0134401	hash2	B1_ctrl	ATTGGACCAATCACAC_B1_hash2	B	batch2	Mono_Ly6c_high
ATTGGACCAGGCGATA_B1_hash2	3.59399	-2.47224	B1_hash2	4000	1834	0.02225	hash2	B1_ctrl	ATTGGACCAGGCGATA_B1_hash2	B	batch2	B_Ighd
ATTGGACTCACGCATA_B1_hash4	0.899684	-0.45365	B1_hash4	5876	2423	0.0260381	hash4	B1_ctrl	ATTGGACTCACGCATA_B1_hash4	B	batch2	B_Ighd
ATTGGACTCAGCACAT_B1_hash5	-1.39116	0.152207	B1_hash5	11196	3550	0.0310825	hash5	B1_ctrl	ATTGGACTCAGCACAT_B1_hash5	B	batch2	B_memory
ATTGGACTCGACAGCC_B1_hash4	-11.4106	-3.73784	B1_hash4	4540	2199	0.010793	hash4	B1_ctrl	ATTGGACTCGACAGCC_B1_hash4	B	batch2	NK
ATTGGACTCTAACTTC_B1_hash1	-3.29268	12.2365	B1_hash1	4285	1926	0.0123687	hash1	B1_ctrl	ATTGGACTCTAACTTC_B1_hash1	B	batch2	Mono_Ly6c_low
ATTGGTGAGAGACGAA_B1_hash4	8.76691	-1.39378	B1_hash4	5217	2185	0.0170596	hash4	B1_ctrl	ATTGGTGAGAGACGAA_B1_hash4	B	batch2	B_naive
ATTGGTGAGCGAGAAA_B1_hash2	3.78194	-0.3855	B1_hash2	4973	2017	0.0261412	hash2	B1_ctrl	ATTGGTGAGCGAGAAA_B1_hash2	B	batch2	B_Ighd
ATTGGTGCAAGCCGCT_B1_hash2	4.89225	-1.76301	B1_hash2	6483	2509	0.0206694	hash2	B1_ctrl	ATTGGTGCAAGCCGCT_B1_hash2	B	batch2	B_Ighd
ATTGGTGCAATCTACG_B1_hash2	-5.00085	-9.14911	B1_hash2	2647	1035	0.000377786	hash2	B1_ctrl	ATTGGTGCAATCTACG_B1_hash2	B	batch2	Neutrophil
ATTGGTGCACCCATGG_B1_hash2	8.04095	0.0924766	B1_hash2	3817	1875	0.0220068	hash2	B1_ctrl	ATTGGTGCACCCATGG_B1_hash2	B	batch2	B_naive
ATTGGTGCACGTAAGG_B1_hash2	4.26628	-3.66065	B1_hash2	4209	2033	0.0156807	hash2	B1_ctrl	ATTGGTGCACGTAAGG_B1_hash2	B	batch2	B_Ighd
ATTGGTGCAGATGGGT_B1_hash3	-3.87572	-8.71374	B1_hash3	2131	892	0.000938527	hash3	B1_ctrl	ATTGGTGCAGATGGGT_B1_hash3	B	batch2	Neutrophil
ATTGGTGCAGCGATCC_B1_hash2	7.20274	9.75696	B1_hash2	9565	3304	0.0290643	hash2	B1_ctrl	ATTGGTGCAGCGATCC_B1_hash2	B	batch2	pDC
ATTGGTGCATTGGGCC_B1_hash2	-2.07423	13.3643	B1_hash2	15615	3867	0.010887	hash2	B1_ctrl	ATTGGTGCATTGGGCC_B1_hash2	B	batch2	Mono_Ly6c_low
ATTGGTGGTACAAGTA_B1_hash2	-3.09078	-9.95727	B1_hash2	2939	1211	0.000680504	hash2	B1_ctrl	ATTGGTGGTACAAGTA_B1_hash2	B	batch2	Neutrophil
ATTGGTGGTACAGACG_B1_hash3	8.38529	-1.28973	B1_hash3	5473	2462	0.0160789	hash3	B1_ctrl	ATTGGTGGTACAGACG_B1_hash3	B	batch2	B_naive
ATTGGTGGTCTCCACT_B1_hash3	2.7902	3.00699	B1_hash3	3757	1863	0.0346021	hash3	B1_ctrl	ATTGGTGGTCTCCACT_B1_hash3	B	batch2	B_Ighd
ATTGGTGGTGAGGGAG_B1_hash3	-3.71287	-12.0145	B1_hash3	1623	915	0	hash3	B1_ctrl	ATTGGTGGTGAGGGAG_B1_hash3	B	batch2	Neutrophil
ATTGGTGGTTCAGACT_B1_hash1	-2.94149	-8.9573	B1_hash1	3872	1349	0.00129132	hash1	B1_ctrl	ATTGGTGGTTCAGACT_B1_hash1	B	batch2	Neutrophil
ATTGGTGTCAATAAGG_B1_hash5	-2.82185	0.299639	B1_hash5	13906	3721	0.0258881	hash5	B1_ctrl	ATTGGTGTCAATAAGG_B1_hash5	B	batch2	B_memory
ATTGGTGTCATCTGCC_B1_hash3	4.84481	-2.36646	B1_hash3	5423	2404	0.0204684	hash3	B1_ctrl	ATTGGTGTCATCTGCC_B1_hash3	B	batch2	B_Ighd
ATTGGTGTCCCAGGTG_B1_hash2	-3.31978	-10.244	B1_hash2	1647	742	0.00182149	hash2	B1_ctrl	ATTGGTGTCCCAGGTG_B1_hash2	B	batch2	Neutrophil
ATTGGTGTCTGAGTGT_B1_hash1	-11.3855	5.04517	B1_hash1	6229	2403	0.0138064	hash1	B1_ctrl	ATTGGTGTCTGAGTGT_B1_hash1	B	batch2	CD8_T
ATTGGTGTCTTGCATT_B1_hash5	1.71951	11.7223	B1_hash5	14943	4052	0.0209463	hash5	B1_ctrl	ATTGGTGTCTTGCATT_B1_hash5	B	batch2	Mono_Ly6c_high
ATTTCTGAGCCATCGC_B1_hash2	1.87609	2.32419	B1_hash2	2729	1361	0.0296812	hash2	B1_ctrl	ATTTCTGAGCCATCGC_B1_hash2	B	batch2	B_Ighd
ATTTCTGAGTGTACCT_B1_hash4	3.81242	-2.5876	B1_hash4	3885	1737	0.0190476	hash4	B1_ctrl	ATTTCTGAGTGTACCT_B1_hash4	B	batch2	B_Ighd
ATTTCTGCAAGCTGTT_B1_hash5	8.14846	2.88997	B1_hash5	4669	2143	0.0282716	hash5	B1_ctrl	ATTTCTGCAAGCTGTT_B1_hash5	B	batch2	B_naive
ATTTCTGCACCAGCAC_B1_hash1	3.13518	-1.93546	B1_hash1	3594	1595	0.0225376	hash1	B1_ctrl	ATTTCTGCACCAGCAC_B1_hash1	B	batch2	B_Ighd
ATTTCTGCACTTCTGC_B1_hash1	-6.95603	5.5589	B1_hash1	7591	2645	0.0270057	hash1	B1_ctrl	ATTTCTGCACTTCTGC_B1_hash1	B	batch2	CD4_T
ATTTCTGCATGCGCAC_B1_hash1	3.14918	-4.35096	B1_hash1	3178	1532	0.0166772	hash1	B1_ctrl	ATTTCTGCATGCGCAC_B1_hash1	B	batch2	B_Ighd
ATTTCTGGTTGGACCC_B1_hash1	-1.26137	12.3215	B1_hash1	7240	2560	0.0160221	hash1	B1_ctrl	ATTTCTGGTTGGACCC_B1_hash1	B	batch2	Mono_int
ATTTCTGGTTTAGCTG_B1_hash2	6.31969	2.04489	B1_hash2	4094	1963	0.0288227	hash2	B1_ctrl	ATTTCTGGTTTAGCTG_B1_hash2	B	batch2	B_naive
ATTTCTGTCAACGAAA_B1_hash4	5.16239	-0.705908	B1_hash4	8496	2950	0.0200094	hash4	B1_ctrl	ATTTCTGTCAACGAAA_B1_hash4	B	batch2	B_naive
ATTTCTGTCAGTTCGA_B1_hash3	2.86463	-1.77695	B1_hash3	4804	2238	0.0206078	hash3	B1_ctrl	ATTTCTGTCAGTTCGA_B1_hash3	B	batch2	B_Ighd
ATTTCTGTCCCTTGTG_B1_hash5	-1.66555	12.8057	B1_hash5	12271	3574	0.00937169	hash5	B1_ctrl	ATTTCTGTCCCTTGTG_B1_hash5	B	batch2	Mono_int
ATTTCTGTCTGGTTCC_B1_hash2	8.10869	-0.676415	B1_hash2	4328	2085	0.0194085	hash2	B1_ctrl	ATTTCTGTCTGGTTCC_B1_hash2	B	batch2	B_naive
ATTTCTGTCTGTCTCG_B1_hash2	2.44662	-1.29808	B1_hash2	3701	1781	0.0251283	hash2	B1_ctrl	ATTTCTGTCTGTCTCG_B1_hash2	B	batch2	B_Ighd
CAACCAAAGAAACGAG_B1_hash2	6.62906	2.91556	B1_hash2	3522	1706	0.0315162	hash2	B1_ctrl	CAACCAAAGAAACGAG_B1_hash2	B	batch2	B_naive
CAACCAAAGCGATCCC_B1_hash2	-0.402754	2.41795	B1_hash2	3973	1687	0.0420337	hash2	B1_ctrl	CAACCAAAGCGATCCC_B1_hash2	B	batch2	B_memory
CAACCAAAGTGTGAAT_B1_hash1	-11.2589	5.13439	B1_hash1	6157	2338	0.0172162	hash1	B1_ctrl	CAACCAAAGTGTGAAT_B1_hash1	B	batch2	CD8_T
CAACCAACACATCCGG_B1_hash1	7.81633	1.93502	B1_hash1	4515	2172	0.0281285	hash1	B1_ctrl	CAACCAACACATCCGG_B1_hash1	B	batch2	B_naive
CAACCAACACGACTCG_B1_hash1	-1.27068	-11.3226	B1_hash1	2269	953	0	hash1	B1_ctrl	CAACCAACACGACTCG_B1_hash1	B	batch2	Neutrophil
CAACCAACATTCTTAC_B1_hash3	-1.7466	1.7294	B1_hash3	8170	2782	0.0347613	hash3	B1_ctrl	CAACCAACATTCTTAC_B1_hash3	B	batch2	B_memory
CAACCAAGTACCGTAT_B1_hash1	4.21355	-1.51252	B1_hash1	3898	1897	0.0223191	hash1	B1_ctrl	CAACCAAGTACCGTAT_B1_hash1	B	batch2	B_Ighd
CAACCAAGTATTACCG_B1_hash2	-2.87963	-10.1911	B1_hash2	2075	937	0.000481928	hash2	B1_ctrl	CAACCAAGTATTACCG_B1_hash2	B	batch2	Neutrophil
CAACCAAGTGAGGCTA_B1_hash1	-0.251691	-0.0719198	B1_hash1	6696	2573	0.0222521	hash1	B1_ctrl	CAACCAAGTGAGGCTA_B1_hash1	B	batch2	B_memory
CAACCAAGTGCAGACA_B1_hash3	8.21798	-0.183351	B1_hash3	4018	1898	0.0199104	hash3	B1_ctrl	CAACCAAGTGCAGACA_B1_hash3	B	batch2	B_naive
CAACCAAGTTCACGGC_B1_hash4	-10.8938	-0.669178	B1_hash4	5368	2394	0.0106185	hash4	B1_ctrl	CAACCAAGTTCACGGC_B1_hash4	B	batch2	NK
CAACCAATCACGAAGG_B1_hash1	-3.3916	-9.28282	B1_hash1	2261	938	0.000884564	hash1	B1_ctrl	CAACCAATCACGAAGG_B1_hash1	B	batch2	Neutrophil
CAACCAATCCAGTAGT_B1_hash4	6.97414	-2.81613	B1_hash4	4537	2063	0.0196165	hash4	B1_ctrl	CAACCAATCCAGTAGT_B1_hash4	B	batch2	B_naive
CAACCAATCTATGTGG_B1_hash3	-3.12378	-8.01521	B1_hash3	2400	951	0.00125	hash3	B1_ctrl	CAACCAATCTATGTGG_B1_hash3	B	batch2	Neutrophil
CAACCTCAGCTAACTC_B1_hash2	4.76669	-0.96252	B1_hash2	7776	2886	0.0201903	hash2	B1_ctrl	CAACCTCAGCTAACTC_B1_hash2	B	batch2	B_naive
CAACCTCAGGTTCCTA_B1_hash4	4.07298	-2.90098	B1_hash4	4743	1962	0.0177103	hash4	B1_ctrl	CAACCTCAGGTTCCTA_B1_hash4	B	batch2	B_Ighd
CAACCTCAGTTAAGTG_B1_hash2	-1.75006	-9.58943	B1_hash2	1853	833	0	hash2	B1_ctrl	CAACCTCAGTTAAGTG_B1_hash2	B	batch2	Neutrophil
CAACCTCCACATCCAA_B1_hash3	-3.30037	-7.06208	B1_hash3	4078	1289	0.000980873	hash3	B1_ctrl	CAACCTCCACATCCAA_B1_hash3	B	batch2	Neutrophil
CAACCTCCATCCCACT_B1_hash3	-2.30114	-9.67307	B1_hash3	3366	1224	0.00118835	hash3	B1_ctrl	CAACCTCCATCCCACT_B1_hash3	B	batch2	Neutrophil
CAACCTCCATGACGGA_B1_hash3	4.04066	-2.25239	B1_hash3	5115	2138	0.0205279	hash3	B1_ctrl	CAACCTCCATGACGGA_B1_hash3	B	batch2	B_Ighd
CAACCTCGTAGAGGAA_B1_hash3	-4.09836	-11.0133	B1_hash3	3232	1453	0.00990099	hash3	B1_ctrl	CAACCTCGTAGAGGAA_B1_hash3	B	batch2	Neutrophil
CAACCTCGTATTAGCC_B1_hash4	9.20494	-1.49559	B1_hash4	4396	1977	0.0136488	hash4	B1_ctrl	CAACCTCGTATTAGCC_B1_hash4	B	batch2	B_naive
CAACCTCGTCTAGAGG_B1_hash2	-1.80292	0.131613	B1_hash2	12787	3608	0.0221319	hash2	B1_ctrl	CAACCTCGTCTAGAGG_B1_hash2	B	batch2	B_memory
CAACCTCGTCTGCAAT_B1_hash1	2.63405	-0.102903	B1_hash1	4327	2109	0.0254218	hash1	B1_ctrl	CAACCTCGTCTGCAAT_B1_hash1	B	batch2	B_Ighd
CAACCTCGTGGTAACG_B1_hash1	3.80789	-3.32699	B1_hash1	5158	2118	0.0186119	hash1	B1_ctrl	CAACCTCGTGGTAACG_B1_hash1	B	batch2	B_Ighd
CAACCTCGTTAAGACA_B1_hash4	2.67447	-3.27454	B1_hash4	3970	1841	0.0166247	hash4	B1_ctrl	CAACCTCGTTAAGACA_B1_hash4	B	batch2	B_Ighd
CAACCTCGTTCGTCTC_B1_hash4	3.82663	-4.01099	B1_hash4	4006	1828	0.0134798	hash4	B1_ctrl	CAACCTCGTTCGTCTC_B1_hash4	B	batch2	B_Ighd
CAACCTCTCCAGATCA_B1_hash2	4.43673	-1.13103	B1_hash2	5231	2104	0.0240872	hash2	B1_ctrl	CAACCTCTCCAGATCA_B1_hash2	B	batch2	B_Ighd
CAACCTCTCCCTTGTG_B1_hash4	4.24891	0.449886	B1_hash4	6312	2604	0.0280418	hash4	B1_ctrl	CAACCTCTCCCTTGTG_B1_hash4	B	batch2	B_Ighd
CAACTAGAGAGACTTA_B1_hash1	9.36615	-1.21323	B1_hash1	5936	2529	0.0141509	hash1	B1_ctrl	CAACTAGAGAGACTTA_B1_hash1	B	batch2	B_naive
CAACTAGAGATCACGG_B1_hash3	3.35881	1.20041	B1_hash3	4678	1967	0.0282172	hash3	B1_ctrl	CAACTAGAGATCACGG_B1_hash3	B	batch2	B_Ighd
CAACTAGAGCCGGTAA_B1_hash2	-3.92379	-9.70909	B1_hash2	2463	959	0	hash2	B1_ctrl	CAACTAGAGCCGGTAA_B1_hash2	B	batch2	Neutrophil
CAACTAGAGCGGCTTC_B1_hash2	7.28644	-2.72694	B1_hash2	3542	1650	0.0177866	hash2	B1_ctrl	CAACTAGAGCGGCTTC_B1_hash2	B	batch2	B_naive
CAACTAGAGCTCCCAG_B1_hash4	-14.0028	-0.723424	B1_hash4	1448	1004	0.0441989	hash4	B1_ctrl	CAACTAGAGCTCCCAG_B1_hash4	B	batch2	NK
CAACTAGCAAACTGTC_B1_hash3	1.89564	-2.91723	B1_hash3	1428	841	0.0189076	hash3	B1_ctrl	CAACTAGCAAACTGTC_B1_hash3	B	batch2	B_Ighd
CAACTAGCAATGACCT_B1_hash3	-10.9305	-2.78373	B1_hash3	6222	2739	0.00658952	hash3	B1_ctrl	CAACTAGCAATGACCT_B1_hash3	B	batch2	NK
CAACTAGCACTGTCGG_B1_hash2	2.55672	-1.56347	B1_hash2	4128	1811	0.0220446	hash2	B1_ctrl	CAACTAGCACTGTCGG_B1_hash2	B	batch2	B_Ighd
CAACTAGCAGGTCCAC_B1_hash4	4.62568	-3.49804	B1_hash4	4839	2104	0.017359	hash4	B1_ctrl	CAACTAGCAGGTCCAC_B1_hash4	B	batch2	B_Ighd
CAACTAGCAGTCAGAG_B1_hash1	3.28181	-1.72346	B1_hash1	4288	1922	0.0219216	hash1	B1_ctrl	CAACTAGCAGTCAGAG_B1_hash1	B	batch2	B_Ighd
CAACTAGGTGATGCCC_B1_hash2	8.88264	-1.75789	B1_hash2	3412	1768	0.0161196	hash2	B1_ctrl	CAACTAGGTGATGCCC_B1_hash2	B	batch2	B_naive
CAACTAGTCACCCGAG_B1_hash4	7.51338	10.0215	B1_hash4	12538	3761	0.0283937	hash4	B1_ctrl	CAACTAGTCACCCGAG_B1_hash4	B	batch2	pDC
CAACTAGTCAGTTGAC_B1_hash4	-0.408108	-10.8843	B1_hash4	2289	984	0.000873744	hash4	B1_ctrl	CAACTAGTCAGTTGAC_B1_hash4	B	batch2	Neutrophil
CAACTAGTCATGGTCA_B1_hash3	3.78308	1.22821	B1_hash3	5295	2215	0.0287063	hash3	B1_ctrl	CAACTAGTCATGGTCA_B1_hash3	B	batch2	B_Ighd
CAACTAGTCCAGGGCT_B1_hash2	8.7167	-2.2536	B1_hash2	4079	2022	0.010787	hash2	B1_ctrl	CAACTAGTCCAGGGCT_B1_hash2	B	batch2	B_naive
CAACTAGTCTTGAGGT_B1_hash4	1.94393	2.08461	B1_hash4	2257	1204	0.0287993	hash4	B1_ctrl	CAACTAGTCTTGAGGT_B1_hash4	B	batch2	B_Ighd
CAAGAAAAGAGAACAG_B1_hash1	7.36103	2.5279	B1_hash1	4093	1875	0.0278524	hash1	B1_ctrl	CAAGAAAAGAGAACAG_B1_hash1	B	batch2	B_naive
CAAGAAAAGAGAGCTC_B1_hash2	-3.98741	-7.22587	B1_hash2	1382	586	0.000723589	hash2	B1_ctrl	CAAGAAAAGAGAGCTC_B1_hash2	B	batch2	Neutrophil
CAAGAAAAGATGGGTC_B1_hash1	-10.7642	-1.69913	B1_hash1	4298	2042	0.00907399	hash1	B1_ctrl	CAAGAAAAGATGGGTC_B1_hash1	B	batch2	NK
CAAGAAAAGCTAGGCA_B1_hash1	7.56365	1.57646	B1_hash1	3153	1636	0.0263241	hash1	B1_ctrl	CAAGAAAAGCTAGGCA_B1_hash1	B	batch2	B_naive
CAAGAAAAGGCTAGCA_B1_hash3	-0.164858	13.5037	B1_hash3	2589	1578	0.0254925	hash3	B1_ctrl	CAAGAAAAGGCTAGCA_B1_hash3	B	batch2	Mono_Ly6c_low
CAAGAAAAGTATCGAA_B1_hash4	9.21878	-1.45006	B1_hash4	4138	1928	0.0205413	hash4	B1_ctrl	CAAGAAAAGTATCGAA_B1_hash4	B	batch2	B_naive
CAAGAAAAGTGTTAGA_B1_hash5	-0.629039	12.1057	B1_hash5	9509	2791	0.0219792	hash5	B1_ctrl	CAAGAAAAGTGTTAGA_B1_hash5	B	batch2	Mono_int
CAAGAAACAACACGCC_B1_hash1	-10.8986	-3.4281	B1_hash1	3244	1795	0.00832306	hash1	B1_ctrl	CAAGAAACAACACGCC_B1_hash1	B	batch2	NK
CAAGAAACACTGTCGG_B1_hash4	1.87407	-1.05608	B1_hash4	2756	1391	0.0250363	hash4	B1_ctrl	CAAGAAACACTGTCGG_B1_hash4	B	batch2	B_Ighd
CAAGAAACATACTACG_B1_hash4	-3.99016	-10.234	B1_hash4	1212	694	0	hash4	B1_ctrl	CAAGAAACATACTACG_B1_hash4	B	batch2	Neutrophil
CAAGAAACATATACGC_B1_hash4	2.71114	-2.33258	B1_hash4	3398	1586	0.0214832	hash4	B1_ctrl	CAAGAAACATATACGC_B1_hash4	B	batch2	B_Ighd
CAAGAAACATGCCTTC_B1_hash2	4.21474	-0.0524393	B1_hash2	6058	2602	0.0257511	hash2	B1_ctrl	CAAGAAACATGCCTTC_B1_hash2	B	batch2	B_Ighd
CAAGAAAGTCACACGC_B1_hash5	-4.28929	-10.922	B1_hash5	1202	691	0	hash5	B1_ctrl	CAAGAAAGTCACACGC_B1_hash5	B	batch2	Neutrophil
CAAGAAAGTGTGAATA_B1_hash1	-2.58802	12.8856	B1_hash1	4254	2001	0.0115186	hash1	B1_ctrl	CAAGAAAGTGTGAATA_B1_hash1	B	batch2	Mono_Ly6c_low
CAAGAAAGTTATCCGA_B1_hash3	2.68297	3.36937	B1_hash3	2487	1238	0.0365903	hash3	B1_ctrl	CAAGAAAGTTATCCGA_B1_hash3	B	batch2	B_Ighd
CAAGAAAGTTATCGGT_B1_hash3	2.89117	-2.66687	B1_hash3	3212	1462	0.0227273	hash3	B1_ctrl	CAAGAAAGTTATCGGT_B1_hash3	B	batch2	B_Ighd
CAAGAAAGTTGAGTTC_B1_hash3	-3.68774	-9.17373	B1_hash3	2583	1030	0	hash3	B1_ctrl	CAAGAAAGTTGAGTTC_B1_hash3	B	batch2	Neutrophil
CAAGAAATCAGCTCGG_B1_hash4	3.01149	-1.3482	B1_hash4	3274	1431	0.0241295	hash4	B1_ctrl	CAAGAAATCAGCTCGG_B1_hash4	B	batch2	B_Ighd
CAAGAAATCCCTTGTG_B1_hash4	-3.55631	-10.0384	B1_hash4	2037	929	0.000490918	hash4	B1_ctrl	CAAGAAATCCCTTGTG_B1_hash4	B	batch2	Neutrophil
CAAGAAATCCTCTAGC_B1_hash2	-0.372633	1.08418	B1_hash2	3955	1867	0.0273072	hash2	B1_ctrl	CAAGAAATCCTCTAGC_B1_hash2	B	batch2	B_memory
CAAGAAATCTCCTATA_B1_hash3	2.24266	3.33788	B1_hash3	2740	1390	0.0339416	hash3	B1_ctrl	CAAGAAATCTCCTATA_B1_hash3	B	batch2	B_Ighd
CAAGAAATCTCTAGGA_B1_hash1	-10.2832	-3.25323	B1_hash1	3494	1896	0.00457928	hash1	B1_ctrl	CAAGAAATCTCTAGGA_B1_hash1	B	batch2	NK
CAAGAAATCTGTCTAT_B1_hash3	-12.9423	-0.609429	B1_hash3	4548	2058	0.0246262	hash3	B1_ctrl	CAAGAAATCTGTCTAT_B1_hash3	B	batch2	NK
CAAGATCAGAGCCCAA_B1_hash3	-4.84078	-8.38683	B1_hash3	1479	724	0.00135227	hash3	B1_ctrl	CAAGATCAGAGCCCAA_B1_hash3	B	batch2	Neutrophil
CAAGATCAGCGATATA_B1_hash2	7.81289	-1.52298	B1_hash2	4223	1964	0.0196543	hash2	B1_ctrl	CAAGATCAGCGATATA_B1_hash2	B	batch2	B_naive
CAAGATCAGCGTGAAC_B1_hash1	4.48278	-1.49436	B1_hash1	5133	2099	0.02143	hash1	B1_ctrl	CAAGATCAGCGTGAAC_B1_hash1	B	batch2	B_Ighd
CAAGATCAGGAATGGA_B1_hash1	8.87352	0.423006	B1_hash1	4279	2028	0.0215004	hash1	B1_ctrl	CAAGATCAGGAATGGA_B1_hash1	B	batch2	B_naive
CAAGATCAGGCCGAAT_B1_hash4	8.23675	0.525117	B1_hash4	4459	2198	0.0208567	hash4	B1_ctrl	CAAGATCAGGCCGAAT_B1_hash4	B	batch2	B_naive
CAAGATCAGGCTCAGA_B1_hash3	3.57935	-2.28602	B1_hash3	4474	1999	0.0212338	hash3	B1_ctrl	CAAGATCAGGCTCAGA_B1_hash3	B	batch2	B_Ighd
CAAGATCAGGGATGGG_B1_hash3	-3.5176	-9.44903	B1_hash3	1947	795	0.000513611	hash3	B1_ctrl	CAAGATCAGGGATGGG_B1_hash3	B	batch2	Neutrophil
CAAGATCAGTGGAGTC_B1_hash4	1.82866	11.6286	B1_hash4	12246	3460	0.0187816	hash4	B1_ctrl	CAAGATCAGTGGAGTC_B1_hash4	B	batch2	Mono_Ly6c_high
CAAGATCAGTGGCACA_B1_hash4	3.92394	-1.64401	B1_hash4	5340	2364	0.0207865	hash4	B1_ctrl	CAAGATCAGTGGCACA_B1_hash4	B	batch2	B_Ighd
CAAGATCCACGGATAG_B1_hash1	-0.929565	11.9933	B1_hash1	7817	2567	0.0133043	hash1	B1_ctrl	CAAGATCCACGGATAG_B1_hash1	B	batch2	Mono_int
CAAGATCCACTCTGTC_B1_hash1	8.0862	1.47695	B1_hash1	4906	2312	0.0232369	hash1	B1_ctrl	CAAGATCCACTCTGTC_B1_hash1	B	batch2	B_naive
CAAGATCCACTGTCGG_B1_hash1	4.44616	-1.8149	B1_hash1	6171	2456	0.020256	hash1	B1_ctrl	CAAGATCCACTGTCGG_B1_hash1	B	batch2	B_Ighd
CAAGATCCAGCTGCAC_B1_hash3	-2.89349	-9.11932	B1_hash3	2153	1045	0	hash3	B1_ctrl	CAAGATCCAGCTGCAC_B1_hash3	B	batch2	Neutrophil
CAAGATCCATGTCCTC_B1_hash5	8.61805	1.54472	B1_hash5	5154	2389	0.0261932	hash5	B1_ctrl	CAAGATCCATGTCCTC_B1_hash5	B	batch2	B_naive
CAAGATCGTAAGTGGC_B1_hash3	-0.323797	10.3625	B1_hash3	13603	3907	0.016614	hash3	B1_ctrl	CAAGATCGTAAGTGGC_B1_hash3	B	batch2	Mono_int
CAAGATCGTAGAAAGG_B1_hash4	-2.64257	-9.87922	B1_hash4	2571	998	0.00116686	hash4	B1_ctrl	CAAGATCGTAGAAAGG_B1_hash4	B	batch2	Neutrophil
CAAGATCGTCTAGGTT_B1_hash2	6.53408	0.671037	B1_hash2	7495	2685	0.0282855	hash2	B1_ctrl	CAAGATCGTCTAGGTT_B1_hash2	B	batch2	B_naive
CAAGATCGTCTCTTAT_B1_hash2	-0.480285	13.3727	B1_hash2	1933	1239	0.0491464	hash2	B1_ctrl	CAAGATCGTCTCTTAT_B1_hash2	B	batch2	Mono_Ly6c_low
CAAGATCGTTCGCGAC_B1_hash2	7.3242	-2.07857	B1_hash2	4410	1987	0.0197279	hash2	B1_ctrl	CAAGATCGTTCGCGAC_B1_hash2	B	batch2	B_naive
CAAGATCGTTCGGGCT_B1_hash4	-1.84416	-9.89714	B1_hash4	5946	1832	0.00117726	hash4	B1_ctrl	CAAGATCGTTCGGGCT_B1_hash4	B	batch2	Neutrophil
CAAGATCGTTTCGCTC_B1_hash5	3.44256	-3.46824	B1_hash5	4440	1933	0.0191441	hash5	B1_ctrl	CAAGATCGTTTCGCTC_B1_hash5	B	batch2	B_Ighd
CAAGATCTCAACCAAC_B1_hash2	-0.123347	-0.0833151	B1_hash2	5631	2561	0.024152	hash2	B1_ctrl	CAAGATCTCAACCAAC_B1_hash2	B	batch2	B_memory
CAAGATCTCACTGGGC_B1_hash2	0.996233	11.5746	B1_hash2	16325	4052	0.018683	hash2	B1_ctrl	CAAGATCTCACTGGGC_B1_hash2	B	batch2	Mono_Ly6c_high
CAAGGCCAGTTGTAGA_B1_hash5	-1.30978	12.0325	B1_hash5	12141	3466	0.0141669	hash5	B1_ctrl	CAAGGCCAGTTGTAGA_B1_hash5	B	batch2	Mono_int
CAAGGCCCAAAGCAAT_B1_hash3	7.25624	2.48099	B1_hash3	4605	2108	0.0306189	hash3	B1_ctrl	CAAGGCCCAAAGCAAT_B1_hash3	B	batch2	B_naive
CAAGGCCCACAAGCCC_B1_hash5	4.83623	-2.2274	B1_hash5	5466	2143	0.0217709	hash5	B1_ctrl	CAAGGCCCACAAGCCC_B1_hash5	B	batch2	B_Ighd
CAAGGCCGTCTCACCT_B1_hash4	-11.5626	-3.64312	B1_hash4	5277	2282	0.0102331	hash4	B1_ctrl	CAAGGCCGTCTCACCT_B1_hash4	B	batch2	NK
CAAGGCCGTCTCGTTC_B1_hash4	3.62927	-0.435811	B1_hash4	3898	1616	0.0253976	hash4	B1_ctrl	CAAGGCCGTCTCGTTC_B1_hash4	B	batch2	B_Ighd
CAAGGCCGTGTTTGTG_B1_hash5	-9.87745	-1.89403	B1_hash5	9306	3189	0.0105308	hash5	B1_ctrl	CAAGGCCGTGTTTGTG_B1_hash5	B	batch2	NK
CAAGGCCTCAATCTCT_B1_hash1	-2.59748	0.515675	B1_hash1	11781	3502	0.0248706	hash1	B1_ctrl	CAAGGCCTCAATCTCT_B1_hash1	B	batch2	B_memory
CAAGGCCTCACTCCTG_B1_hash1	4.11511	-1.37951	B1_hash1	5353	2334	0.0233514	hash1	B1_ctrl	CAAGGCCTCACTCCTG_B1_hash1	B	batch2	B_Ighd
CAAGGCCTCATCGGAT_B1_hash2	-1.30441	-0.108993	B1_hash2	9766	3139	0.0235511	hash2	B1_ctrl	CAAGGCCTCATCGGAT_B1_hash2	B	batch2	B_memory
CAAGGCCTCGGATGTT_B1_hash2	-2.89753	-9.46595	B1_hash2	3048	1278	0.000656168	hash2	B1_ctrl	CAAGGCCTCGGATGTT_B1_hash2	B	batch2	Neutrophil
CAAGGCCTCTCGTATT_B1_hash5	-0.196098	17.2999	B1_hash5	5484	2209	0.0131291	hash5	B1_ctrl	CAAGGCCTCTCGTATT_B1_hash5	B	batch2	Basophil
CAAGTTGAGAAGCCCA_B1_hash4	-2.27395	13.2209	B1_hash4	3281	1650	0.0152393	hash4	B1_ctrl	CAAGTTGAGAAGCCCA_B1_hash4	B	batch2	Mono_Ly6c_low
CAAGTTGAGGATGGTC_B1_hash2	-1.10581	11.2674	B1_hash2	7663	2594	0.00730784	hash2	B1_ctrl	CAAGTTGAGGATGGTC_B1_hash2	B	batch2	Mono_int
CAAGTTGCAAAGGAAG_B1_hash5	-7.0669	5.04517	B1_hash5	5703	2255	0.0229704	hash5	B1_ctrl	CAAGTTGCAAAGGAAG_B1_hash5	B	batch2	CD4_T
CAAGTTGCAATCCGAT_B1_hash2	-1.10791	-9.96071	B1_hash2	2569	1066	0.00155703	hash2	B1_ctrl	CAAGTTGCAATCCGAT_B1_hash2	B	batch2	Neutrophil
CAAGTTGCACAAGCCC_B1_hash1	-12.6873	-1.56649	B1_hash1	8833	3132	0.0187932	hash1	B1_ctrl	CAAGTTGCACAAGCCC_B1_hash1	B	batch2	NK
CAAGTTGCACGGCCAT_B1_hash1	2.24904	-1.16685	B1_hash1	1426	759	0.0238429	hash1	B1_ctrl	CAAGTTGCACGGCCAT_B1_hash1	B	batch2	B_Ighd
CAAGTTGCATGAGCGA_B1_hash3	-0.806782	-8.88191	B1_hash3	3519	1047	0.00113669	hash3	B1_ctrl	CAAGTTGCATGAGCGA_B1_hash3	B	batch2	Neutrophil
CAAGTTGCATGCATGT_B1_hash5	-10.9962	-1.54207	B1_hash5	3743	1965	0.00828213	hash5	B1_ctrl	CAAGTTGCATGCATGT_B1_hash5	B	batch2	NK
CAAGTTGCATGTCGAT_B1_hash5	-10.421	6.03438	B1_hash5	3999	1840	0.0242561	hash5	B1_ctrl	CAAGTTGCATGTCGAT_B1_hash5	B	batch2	CD8_T
CAAGTTGGTCAATACC_B1_hash3	-5.76576	-9.6414	B1_hash3	2555	1220	0.00156556	hash3	B1_ctrl	CAAGTTGGTCAATACC_B1_hash3	B	batch2	Neutrophil
CAAGTTGGTCCGAGTC_B1_hash3	-3.86691	-10.2166	B1_hash3	2248	996	0.00044484	hash3	B1_ctrl	CAAGTTGGTCCGAGTC_B1_hash3	B	batch2	Neutrophil
CAAGTTGGTCGAATCT_B1_hash2	7.59244	2.39565	B1_hash2	4420	2046	0.028733	hash2	B1_ctrl	CAAGTTGGTCGAATCT_B1_hash2	B	batch2	B_naive
CAAGTTGTCCGTAGTA_B1_hash3	7.46252	0.350085	B1_hash3	3782	1778	0.0214172	hash3	B1_ctrl	CAAGTTGTCCGTAGTA_B1_hash3	B	batch2	B_naive
CAAGTTGTCCTTGCCA_B1_hash3	8.47903	-1.2324	B1_hash3	3805	2029	0.0160315	hash3	B1_ctrl	CAAGTTGTCCTTGCCA_B1_hash3	B	batch2	B_naive
CAAGTTGTCGATCCCT_B1_hash2	-1.22678	-8.50748	B1_hash2	1918	850	0	hash2	B1_ctrl	CAAGTTGTCGATCCCT_B1_hash2	B	batch2	Neutrophil
CAAGTTGTCGCCAGCA_B1_hash3	-3.17862	-11.5246	B1_hash3	2271	1052	0	hash3	B1_ctrl	CAAGTTGTCGCCAGCA_B1_hash3	B	batch2	Neutrophil
CAAGTTGTCTCACATT_B1_hash2	8.22208	2.69064	B1_hash2	5801	2531	0.030512	hash2	B1_ctrl	CAAGTTGTCTCACATT_B1_hash2	B	batch2	B_naive
CAAGTTGTCTCTTATG_B1_hash4	-0.941725	-10.1209	B1_hash4	2982	1157	0.00134138	hash4	B1_ctrl	CAAGTTGTCTCTTATG_B1_hash4	B	batch2	Neutrophil
CACAAACAGGCAAAGA_B1_hash3	-3.54242	-9.89801	B1_hash3	3271	1334	0	hash3	B1_ctrl	CACAAACAGGCAAAGA_B1_hash3	B	batch2	Neutrophil
CACAAACAGTAACCCT_B1_hash4	-2.83584	-10.0631	B1_hash4	2549	1057	0.000392311	hash4	B1_ctrl	CACAAACAGTAACCCT_B1_hash4	B	batch2	Neutrophil
CACAAACCAAAGAATC_B1_hash1	-3.05108	12.3683	B1_hash1	5819	2433	0.0094518	hash1	B1_ctrl	CACAAACCAAAGAATC_B1_hash1	B	batch2	Mono_Ly6c_low
CACAAACCAAGGTTTC_B1_hash1	8.54355	0.284987	B1_hash1	5775	2449	0.0209524	hash1	B1_ctrl	CACAAACCAAGGTTTC_B1_hash1	B	batch2	B_naive
CACAAACCACCATGTA_B1_hash4	-1.5127	-0.152832	B1_hash4	11206	3505	0.0204355	hash4	B1_ctrl	CACAAACCACCATGTA_B1_hash4	B	batch2	B_memory
CACAAACCAGCGTTCG_B1_hash2	5.30639	-3.29834	B1_hash2	5208	2069	0.0172811	hash2	B1_ctrl	CACAAACCAGCGTTCG_B1_hash2	B	batch2	B_Ighd
CACAAACCATCCGTGG_B1_hash1	3.7992	-1.87751	B1_hash1	4750	2178	0.0218947	hash1	B1_ctrl	CACAAACCATCCGTGG_B1_hash1	B	batch2	B_Ighd
CACAAACGTCCAGTGC_B1_hash2	-3.20706	-8.96996	B1_hash2	4358	1435	0.00229463	hash2	B1_ctrl	CACAAACGTCCAGTGC_B1_hash2	B	batch2	Neutrophil
CACAAACGTCTTCAAG_B1_hash4	-1.33375	12.3076	B1_hash4	15066	4003	0.0100889	hash4	B1_ctrl	CACAAACGTCTTCAAG_B1_hash4	B	batch2	Mono_int
CACAAACGTGCTTCTC_B1_hash2	-3.47851	-10.2167	B1_hash2	1716	834	0.000582751	hash2	B1_ctrl	CACAAACGTGCTTCTC_B1_hash2	B	batch2	Neutrophil
CACAAACGTTCCACTC_B1_hash2	7.27907	-1.70482	B1_hash2	4594	2044	0.0206791	hash2	B1_ctrl	CACAAACGTTCCACTC_B1_hash2	B	batch2	B_naive
CACAAACGTTCTGGTA_B1_hash2	9.18944	0.910729	B1_hash2	6990	2923	0.02103	hash2	B1_ctrl	CACAAACGTTCTGGTA_B1_hash2	B	batch2	B_naive
CACAAACGTTTGGCGC_B1_hash5	5.49767	-2.02517	B1_hash5	5484	2425	0.0229759	hash5	B1_ctrl	CACAAACGTTTGGCGC_B1_hash5	B	batch2	B_naive
CACAAACTCAACCATG_B1_hash3	-0.709518	1.54413	B1_hash3	7521	2640	0.030581	hash3	B1_ctrl	CACAAACTCAACCATG_B1_hash3	B	batch2	B_memory
CACAAACTCACGACTA_B1_hash3	-10.8598	-2.45441	B1_hash3	4505	2274	0.00688124	hash3	B1_ctrl	CACAAACTCACGACTA_B1_hash3	B	batch2	NK
CACAAACTCAGCAACT_B1_hash3	-1.53551	-8.37607	B1_hash3	1540	703	0.000649351	hash3	B1_ctrl	CACAAACTCAGCAACT_B1_hash3	B	batch2	Neutrophil
CACAAACTCAGCCTAA_B1_hash3	4.53516	-0.208991	B1_hash3	5953	2466	0.0235176	hash3	B1_ctrl	CACAAACTCAGCCTAA_B1_hash3	B	batch2	B_Ighd
CACAAACTCCCTAACC_B1_hash4	-3.3742	13.3008	B1_hash4	6447	2541	0.00946177	hash4	B1_ctrl	CACAAACTCCCTAACC_B1_hash4	B	batch2	Mono_Ly6c_low
CACAAACTCCGTAGGC_B1_hash2	-12.4011	-1.38802	B1_hash2	4377	2214	0.0155358	hash2	B1_ctrl	CACAAACTCCGTAGGC_B1_hash2	B	batch2	NK
CACAAACTCTAGAGTC_B1_hash3	-1.73023	0.695702	B1_hash3	15604	3929	0.0257626	hash3	B1_ctrl	CACAAACTCTAGAGTC_B1_hash3	B	batch2	B_memory
CACAAACTCTGGCGTG_B1_hash3	2.61026	0.710567	B1_hash3	4392	1919	0.0275501	hash3	B1_ctrl	CACAAACTCTGGCGTG_B1_hash3	B	batch2	B_Ighd
CACACAAAGAACTGTA_B1_hash2	-2.3741	13.3914	B1_hash2	8714	2993	0.010443	hash2	B1_ctrl	CACACAAAGAACTGTA_B1_hash2	B	batch2	Mono_Ly6c_low
CACACAAAGACTTTCG_B1_hash3	3.32555	-3.46008	B1_hash3	4874	2189	0.0178498	hash3	B1_ctrl	CACACAAAGACTTTCG_B1_hash3	B	batch2	B_Ighd
CACACAAAGATAGGAG_B1_hash3	-3.76127	-8.62456	B1_hash3	3340	1078	0.000898204	hash3	B1_ctrl	CACACAAAGATAGGAG_B1_hash3	B	batch2	Neutrophil
CACACAAAGATCCTGT_B1_hash4	7.9506	-0.398108	B1_hash4	3834	2002	0.0161711	hash4	B1_ctrl	CACACAAAGATCCTGT_B1_hash4	B	batch2	B_naive
CACACAAAGGACAGAA_B1_hash4	-9.07836	0.671865	B1_hash4	15673	4392	0.0103362	hash4	B1_ctrl	CACACAAAGGACAGAA_B1_hash4	B	batch2	NK
CACACAACAAACAACA_B1_hash2	7.61865	10.1806	B1_hash2	14378	4242	0.0223953	hash2	B1_ctrl	CACACAACAAACAACA_B1_hash2	B	batch2	pDC
CACACAACAATGGATA_B1_hash4	-12.0644	-0.72707	B1_hash4	5090	2495	0.0151277	hash4	B1_ctrl	CACACAACAATGGATA_B1_hash4	B	batch2	NK
CACACAACATCTGGTA_B1_hash2	8.63669	-0.625249	B1_hash2	5441	2487	0.0176438	hash2	B1_ctrl	CACACAACATCTGGTA_B1_hash2	B	batch2	B_naive
CACACAAGTACGAAAT_B1_hash4	-3.69698	-9.37883	B1_hash4	2644	1092	0.0026475	hash4	B1_ctrl	CACACAAGTACGAAAT_B1_hash4	B	batch2	Neutrophil
CACACAAGTATAAACG_B1_hash5	-1.05197	0.736085	B1_hash5	12678	3288	0.0240574	hash5	B1_ctrl	CACACAAGTATAAACG_B1_hash5	B	batch2	B_memory
CACACAAGTCAAAGAT_B1_hash3	-11.1128	-0.831034	B1_hash3	5938	2636	0.00909397	hash3	B1_ctrl	CACACAAGTCAAAGAT_B1_hash3	B	batch2	NK
CACACAAGTCACACGC_B1_hash3	2.41261	2.66977	B1_hash3	3304	1673	0.0299637	hash3	B1_ctrl	CACACAAGTCACACGC_B1_hash3	B	batch2	B_Ighd
CACACAAGTCGAGTTT_B1_hash1	-3.47198	-7.64889	B1_hash1	3723	1243	0.000805802	hash1	B1_ctrl	CACACAAGTCGAGTTT_B1_hash1	B	batch2	Neutrophil
CACACAAGTGTGGCTC_B1_hash3	6.95333	2.66221	B1_hash3	5385	2368	0.0311978	hash3	B1_ctrl	CACACAAGTGTGGCTC_B1_hash3	B	batch2	B_naive
CACACAAGTTACCGAT_B1_hash2	-4.26976	-9.70789	B1_hash2	1427	826	0	hash2	B1_ctrl	CACACAAGTTACCGAT_B1_hash2	B	batch2	Neutrophil
CACACAAGTTCGGCAC_B1_hash5	-2.29423	0.178256	B1_hash5	14513	3451	0.0270792	hash5	B1_ctrl	CACACAAGTTCGGCAC_B1_hash5	B	batch2	B_memory
CACACAATCTGCCCTA_B1_hash4	-11.4489	-0.601846	B1_hash4	7622	3038	0.0140383	hash4	B1_ctrl	CACACAATCTGCCCTA_B1_hash4	B	batch2	NK
CACACCTAGAACTGTA_B1_hash1	4.03067	-1.12703	B1_hash1	5659	2332	0.0233257	hash1	B1_ctrl	CACACCTAGAACTGTA_B1_hash1	B	batch2	B_Ighd
CACACCTAGATCTGCT_B1_hash4	8.08233	-1.77852	B1_hash4	5232	2229	0.0185398	hash4	B1_ctrl	CACACCTAGATCTGCT_B1_hash4	B	batch2	B_naive
CACACCTAGCCGATTT_B1_hash2	8.05608	-2.00184	B1_hash2	3665	1902	0.0160982	hash2	B1_ctrl	CACACCTAGCCGATTT_B1_hash2	B	batch2	B_naive
CACACCTAGCGTAGTG_B1_hash4	4.45251	-4.72449	B1_hash4	3137	1540	0.0130698	hash4	B1_ctrl	CACACCTAGCGTAGTG_B1_hash4	B	batch2	B_Ighd
CACACCTAGGATGCGT_B1_hash2	2.45963	-1.38385	B1_hash2	3521	1728	0.0247089	hash2	B1_ctrl	CACACCTAGGATGCGT_B1_hash2	B	batch2	B_Ighd
CACACCTAGGATGTAT_B1_hash3	8.37444	1.14266	B1_hash3	5373	2416	0.0251256	hash3	B1_ctrl	CACACCTAGGATGTAT_B1_hash3	B	batch2	B_naive
CACACCTAGTGAACGC_B1_hash5	1.98085	11.6843	B1_hash5	16334	4188	0.00697931	hash5	B1_ctrl	CACACCTAGTGAACGC_B1_hash5	B	batch2	Mono_Ly6c_high
CACACCTCAAACGCGA_B1_hash3	4.49135	-3.75162	B1_hash3	3982	1811	0.0160723	hash3	B1_ctrl	CACACCTCAAACGCGA_B1_hash3	B	batch2	B_Ighd
CACACCTCAACTGGCC_B1_hash2	7.36997	2.07766	B1_hash2	1966	1138	0.025941	hash2	B1_ctrl	CACACCTCAACTGGCC_B1_hash2	B	batch2	B_naive
CACACCTCACAAGTAA_B1_hash4	8.55898	-1.71644	B1_hash4	4952	2260	0.016559	hash4	B1_ctrl	CACACCTCACAAGTAA_B1_hash4	B	batch2	B_naive
CACACCTCACCCTATC_B1_hash2	9.113	1.04647	B1_hash2	4917	2205	0.0227781	hash2	B1_ctrl	CACACCTCACCCTATC_B1_hash2	B	batch2	B_naive
CACACCTCACGAGGTA_B1_hash4	3.59848	3.27674	B1_hash4	4904	1871	0.0285481	hash4	B1_ctrl	CACACCTCACGAGGTA_B1_hash4	B	batch2	Neutrophil
CACACCTCATTTCACT_B1_hash3	4.95487	-2.28379	B1_hash3	4978	2138	0.0168742	hash3	B1_ctrl	CACACCTCATTTCACT_B1_hash3	B	batch2	B_Ighd
CACACCTGTACTCGCG_B1_hash4	5.10927	-3.20199	B1_hash4	4924	2116	0.0182778	hash4	B1_ctrl	CACACCTGTACTCGCG_B1_hash4	B	batch2	B_Ighd
CACACCTGTCACTGGC_B1_hash3	-3.4685	-8.25126	B1_hash3	2100	906	0.00142857	hash3	B1_ctrl	CACACCTGTCACTGGC_B1_hash3	B	batch2	Neutrophil
CACACCTGTCATGCCG_B1_hash1	-2.76224	-7.86396	B1_hash1	3638	1184	0.00164926	hash1	B1_ctrl	CACACCTGTCATGCCG_B1_hash1	B	batch2	Neutrophil
CACACCTGTCTCGTTC_B1_hash4	-3.58502	-10.0315	B1_hash4	2626	1028	0	hash4	B1_ctrl	CACACCTGTCTCGTTC_B1_hash4	B	batch2	Neutrophil
CACACCTGTGTTGAGG_B1_hash4	-3.79899	-8.23972	B1_hash4	3158	1135	0.000316656	hash4	B1_ctrl	CACACCTGTGTTGAGG_B1_hash4	B	batch2	Neutrophil
CACACCTGTTCTGTTT_B1_hash1	-10.9868	-2.98992	B1_hash1	6527	2876	0.0114907	hash1	B1_ctrl	CACACCTGTTCTGTTT_B1_hash1	B	batch2	NK
CACACCTTCAACACGT_B1_hash5	-2.72956	-10.9163	B1_hash5	2122	955	0.000942507	hash5	B1_ctrl	CACACCTTCAACACGT_B1_hash5	B	batch2	Neutrophil
CACACCTTCACGCGGT_B1_hash1	-4.69055	-9.5806	B1_hash1	2525	1220	0	hash1	B1_ctrl	CACACCTTCACGCGGT_B1_hash1	B	batch2	Neutrophil
CACACCTTCCCTTGTG_B1_hash3	3.65536	-2.07966	B1_hash3	4707	2141	0.0210325	hash3	B1_ctrl	CACACCTTCCCTTGTG_B1_hash3	B	batch2	B_Ighd
CACACTCAGACACGAC_B1_hash2	-3.63276	-9.25537	B1_hash2	3339	1182	0.000299491	hash2	B1_ctrl	CACACTCAGACACGAC_B1_hash2	B	batch2	Neutrophil
CACACTCAGAGCCTAG_B1_hash3	9.47511	-1.67493	B1_hash3	4579	2174	0.0131033	hash3	B1_ctrl	CACACTCAGAGCCTAG_B1_hash3	B	batch2	B_naive
CACACTCAGATATGCA_B1_hash5	-6.80066	4.93205	B1_hash5	12714	3728	0.0244612	hash5	B1_ctrl	CACACTCAGATATGCA_B1_hash5	B	batch2	CD4_T
CACACTCCAGCTGTAT_B1_hash3	-0.202843	-1.64473	B1_hash3	6619	2653	0.0190361	hash3	B1_ctrl	CACACTCCAGCTGTAT_B1_hash3	B	batch2	B_memory
CACACTCCATCCGCGA_B1_hash2	-1.18616	-0.13157	B1_hash2	8286	2634	0.0200338	hash2	B1_ctrl	CACACTCCATCCGCGA_B1_hash2	B	batch2	B_memory
CACACTCCATGCAACT_B1_hash5	0.0279075	13.5266	B1_hash5	1823	1170	0.0285244	hash5	B1_ctrl	CACACTCCATGCAACT_B1_hash5	B	batch2	Mono_Ly6c_low
CACACTCCATGTTGAC_B1_hash2	7.36666	2.0351	B1_hash2	3765	1970	0.0270916	hash2	B1_ctrl	CACACTCCATGTTGAC_B1_hash2	B	batch2	B_naive
CACACTCCATTTGCTT_B1_hash1	-2.13195	13.0439	B1_hash1	4258	2093	0.0155002	hash1	B1_ctrl	CACACTCCATTTGCTT_B1_hash1	B	batch2	Mono_Ly6c_low
CACACTCGTCTTCGTC_B1_hash2	8.51059	-0.583147	B1_hash2	4413	2184	0.0188081	hash2	B1_ctrl	CACACTCGTCTTCGTC_B1_hash2	B	batch2	B_naive
CACACTCGTGCCTTGG_B1_hash3	3.8684	-0.780832	B1_hash3	5228	2285	0.0248661	hash3	B1_ctrl	CACACTCGTGCCTTGG_B1_hash3	B	batch2	B_Ighd
CACACTCGTTCACCTC_B1_hash2	-3.70047	-10.9664	B1_hash2	2141	1036	0.00233536	hash2	B1_ctrl	CACACTCGTTCACCTC_B1_hash2	B	batch2	Neutrophil
CACACTCTCAGGCCCA_B1_hash1	-7.33368	5.57365	B1_hash1	4670	2048	0.0248394	hash1	B1_ctrl	CACACTCTCAGGCCCA_B1_hash1	B	batch2	CD4_T
CACACTCTCCAGAGGA_B1_hash4	6.17755	-1.31626	B1_hash4	4636	2095	0.0239431	hash4	B1_ctrl	CACACTCTCCAGAGGA_B1_hash4	B	batch2	B_Ighd
CACACTCTCCTGCCAT_B1_hash4	7.71699	1.75578	B1_hash4	3567	1807	0.025792	hash4	B1_ctrl	CACACTCTCCTGCCAT_B1_hash4	B	batch2	B_naive
CACACTCTCTCTAGGA_B1_hash4	-1.06554	2.11933	B1_hash4	7889	3005	0.0343516	hash4	B1_ctrl	CACACTCTCTCTAGGA_B1_hash4	B	batch2	B_memory
CACACTCTCTGTACGA_B1_hash3	9.00527	2.07222	B1_hash3	7037	2810	0.0258633	hash3	B1_ctrl	CACACTCTCTGTACGA_B1_hash3	B	batch2	B_naive
CACAGGCAGACACTAA_B1_hash2	-0.433761	17.3559	B1_hash2	7501	2658	0.0131982	hash2	B1_ctrl	CACAGGCAGACACTAA_B1_hash2	B	batch2	Basophil
CACAGGCCAGGTTTCA_B1_hash4	-3.30347	-11.3677	B1_hash4	1322	716	0.00075643	hash4	B1_ctrl	CACAGGCCAGGTTTCA_B1_hash4	B	batch2	Neutrophil
CACAGGCCATCGATTG_B1_hash3	-3.09151	-8.37653	B1_hash3	4155	1376	0.000240674	hash3	B1_ctrl	CACAGGCCATCGATTG_B1_hash3	B	batch2	Neutrophil
CACAGGCCATGTAAGA_B1_hash3	0.576738	13.3665	B1_hash3	3151	1856	0.0460171	hash3	B1_ctrl	CACAGGCCATGTAAGA_B1_hash3	B	batch2	Mono_Ly6c_low
CACAGGCGTATGAATG_B1_hash3	2.83654	0.460187	B1_hash3	4713	2005	0.0267346	hash3	B1_ctrl	CACAGGCGTATGAATG_B1_hash3	B	batch2	B_Ighd
CACAGGCGTGCGCTTG_B1_hash3	-0.939161	-10.3549	B1_hash3	1385	676	0	hash3	B1_ctrl	CACAGGCGTGCGCTTG_B1_hash3	B	batch2	Neutrophil
CACAGGCTCCAAACTG_B1_hash3	7.3365	9.99496	B1_hash3	12903	4059	0.0327831	hash3	B1_ctrl	CACAGGCTCCAAACTG_B1_hash3	B	batch2	pDC
CACAGTAAGAAGGTTT_B1_hash1	8.3704	0.970643	B1_hash1	5186	2267	0.0246818	hash1	B1_ctrl	CACAGTAAGAAGGTTT_B1_hash1	B	batch2	B_naive
CACAGTAAGCTGGAAC_B1_hash4	1.12576	11.3637	B1_hash4	2349	1266	0.0149	hash4	B1_ctrl	CACAGTAAGCTGGAAC_B1_hash4	B	batch2	Mono_Ly6c_high
CACAGTAAGGAACTGC_B1_hash4	-10.1332	-3.52543	B1_hash4	4471	2183	0.00514426	hash4	B1_ctrl	CACAGTAAGGAACTGC_B1_hash4	B	batch2	NK
CACAGTAAGGCATGTG_B1_hash2	-0.265901	10.6442	B1_hash2	14033	3669	0.0145372	hash2	B1_ctrl	CACAGTAAGGCATGTG_B1_hash2	B	batch2	Mono_int
CACAGTAAGGGCTTCC_B1_hash2	-2.41467	11.861	B1_hash2	8517	2825	0.0096278	hash2	B1_ctrl	CACAGTAAGGGCTTCC_B1_hash2	B	batch2	Mono_int
CACAGTACAAGTAATG_B1_hash4	2.23038	3.56066	B1_hash4	3223	1669	0.0338194	hash4	B1_ctrl	CACAGTACAAGTAATG_B1_hash4	B	batch2	B_Ighd
CACAGTACACAGGTTT_B1_hash1	-10.1701	-3.5827	B1_hash1	4519	2237	0.00442576	hash1	B1_ctrl	CACAGTACACAGGTTT_B1_hash1	B	batch2	NK
CACAGTACACATCTTT_B1_hash3	9.2755	-0.669209	B1_hash3	5449	2425	0.0192696	hash3	B1_ctrl	CACAGTACACATCTTT_B1_hash3	B	batch2	B_naive
CACAGTACACCATCCT_B1_hash4	-3.54314	-8.32282	B1_hash4	3588	1207	0.000557414	hash4	B1_ctrl	CACAGTACACCATCCT_B1_hash4	B	batch2	Neutrophil
CACAGTACACCCATTC_B1_hash2	-3.17115	12.2047	B1_hash2	3792	1763	0.00896624	hash2	B1_ctrl	CACAGTACACCCATTC_B1_hash2	B	batch2	Mono_Ly6c_low
CACAGTACATTCTTAC_B1_hash3	-3.67176	-10.4636	B1_hash3	2698	1171	0	hash3	B1_ctrl	CACAGTACATTCTTAC_B1_hash3	B	batch2	Neutrophil
CACAGTAGTAAAGTCA_B1_hash4	-3.71131	-9.07607	B1_hash4	2653	1151	0	hash4	B1_ctrl	CACAGTAGTAAAGTCA_B1_hash4	B	batch2	Neutrophil
CACAGTAGTACATGTC_B1_hash2	-0.842165	12.0924	B1_hash2	13613	3810	0.0143245	hash2	B1_ctrl	CACAGTAGTACATGTC_B1_hash2	B	batch2	Mono_int
CACAGTAGTATCAGTC_B1_hash3	-2.88288	-9.23774	B1_hash3	3242	1314	0.00215916	hash3	B1_ctrl	CACAGTAGTATCAGTC_B1_hash3	B	batch2	Neutrophil
CACAGTAGTATCTGCA_B1_hash5	-1.90385	-0.426841	B1_hash5	10467	3128	0.0241712	hash5	B1_ctrl	CACAGTAGTATCTGCA_B1_hash5	B	batch2	B_memory
CACAGTAGTCGAGTTT_B1_hash3	2.57791	3.21838	B1_hash3	3816	1713	0.0348532	hash3	B1_ctrl	CACAGTAGTCGAGTTT_B1_hash3	B	batch2	B_Ighd
CACAGTAGTCGTTGTA_B1_hash2	-5.29408	-9.46546	B1_hash2	1445	770	0.000692042	hash2	B1_ctrl	CACAGTAGTCGTTGTA_B1_hash2	B	batch2	Neutrophil
CACAGTAGTGTTAAGA_B1_hash4	7.27425	9.93976	B1_hash4	12249	3902	0.0300433	hash4	B1_ctrl	CACAGTAGTGTTAAGA_B1_hash4	B	batch2	pDC
CACAGTAGTTCAGACT_B1_hash5	-2.98438	12.6898	B1_hash5	5307	2375	0.0105521	hash5	B1_ctrl	CACAGTAGTTCAGACT_B1_hash5	B	batch2	Mono_Ly6c_low
CACAGTATCGACGGAA_B1_hash3	4.59104	-0.465366	B1_hash3	7169	2599	0.0232947	hash3	B1_ctrl	CACAGTATCGACGGAA_B1_hash3	B	batch2	B_Ighd
CACAGTATCGCGATCG_B1_hash1	3.82953	-3.62645	B1_hash1	4094	1937	0.0148999	hash1	B1_ctrl	CACAGTATCGCGATCG_B1_hash1	B	batch2	B_Ighd
CACAGTATCGTTTATC_B1_hash3	3.57285	-3.24863	B1_hash3	4288	2001	0.0170243	hash3	B1_ctrl	CACAGTATCGTTTATC_B1_hash3	B	batch2	B_Ighd
CACATAGAGAAACCTA_B1_hash2	-4.0651	-9.41087	B1_hash2	2001	818	0.00249875	hash2	B1_ctrl	CACATAGAGAAACCTA_B1_hash2	B	batch2	Neutrophil
CACATAGAGACCGGAT_B1_hash3	3.19741	-1.60815	B1_hash3	4935	2044	0.0206687	hash3	B1_ctrl	CACATAGAGACCGGAT_B1_hash3	B	batch2	B_Ighd
CACATAGAGCGATATA_B1_hash4	-4.21207	-7.79503	B1_hash4	1576	621	0.00190355	hash4	B1_ctrl	CACATAGAGCGATATA_B1_hash4	B	batch2	Neutrophil
CACATAGAGCGATGAC_B1_hash2	8.6323	0.681506	B1_hash2	5277	2359	0.0231192	hash2	B1_ctrl	CACATAGAGCGATGAC_B1_hash2	B	batch2	B_naive
CACATAGAGGCTACGA_B1_hash4	8.3406	1.3049	B1_hash4	2971	1563	0.025244	hash4	B1_ctrl	CACATAGAGGCTACGA_B1_hash4	B	batch2	B_naive
CACATAGCACAAGACG_B1_hash4	8.63383	1.76701	B1_hash4	6349	2638	0.0263034	hash4	B1_ctrl	CACATAGCACAAGACG_B1_hash4	B	batch2	B_naive
CACATAGCACAGGCCT_B1_hash1	-2.86054	-11.3051	B1_hash1	2394	1148	0	hash1	B1_ctrl	CACATAGCACAGGCCT_B1_hash1	B	batch2	Neutrophil
CACATAGCACATAACC_B1_hash1	3.61726	-2.64919	B1_hash1	5390	2148	0.0176252	hash1	B1_ctrl	CACATAGCACATAACC_B1_hash1	B	batch2	B_Ighd
CACATAGCAGCCTGTG_B1_hash2	8.1739	-0.181537	B1_hash2	4462	2081	0.0206186	hash2	B1_ctrl	CACATAGCAGCCTGTG_B1_hash2	B	batch2	B_naive
CACATAGCAGCTCGAC_B1_hash2	-2.3446	-7.86348	B1_hash2	2733	1055	0.00109769	hash2	B1_ctrl	CACATAGCAGCTCGAC_B1_hash2	B	batch2	Neutrophil
CACATAGCAGCTTCGG_B1_hash2	9.23491	-1.37116	B1_hash2	4569	2145	0.0181659	hash2	B1_ctrl	CACATAGCAGCTTCGG_B1_hash2	B	batch2	B_naive
CACATAGCATACGCCG_B1_hash4	3.7214	-3.16656	B1_hash4	3990	1886	0.0180451	hash4	B1_ctrl	CACATAGCATACGCCG_B1_hash4	B	batch2	B_Ighd
CACATAGCATCATCCC_B1_hash2	-10.5752	6.07161	B1_hash2	5291	2015	0.023814	hash2	B1_ctrl	CACATAGCATCATCCC_B1_hash2	B	batch2	CD8_T
CACATAGGTCCAAGTT_B1_hash4	-10.6558	5.56679	B1_hash4	4610	2203	0.0201735	hash4	B1_ctrl	CACATAGGTCCAAGTT_B1_hash4	B	batch2	CD8_T
CACATAGGTGACGCCT_B1_hash1	-11.3137	-1.39322	B1_hash1	7145	2930	0.0144157	hash1	B1_ctrl	CACATAGGTGACGCCT_B1_hash1	B	batch2	NK
CACATAGGTGTAATGA_B1_hash4	-12.4726	-0.583383	B1_hash4	4213	2072	0.0173273	hash4	B1_ctrl	CACATAGGTGTAATGA_B1_hash4	B	batch2	NK
CACATAGTCAACCAAC_B1_hash3	1.68976	-1.90607	B1_hash3	1501	784	0.0213191	hash3	B1_ctrl	CACATAGTCAACCAAC_B1_hash3	B	batch2	B_Ighd
CACATAGTCACATACG_B1_hash1	-0.71839	11.2553	B1_hash1	14220	3829	0.0111814	hash1	B1_ctrl	CACATAGTCACATACG_B1_hash1	B	batch2	Mono_int
CACATAGTCACCGTAA_B1_hash3	-10.1767	4.91018	B1_hash3	4120	1846	0.0186893	hash3	B1_ctrl	CACATAGTCACCGTAA_B1_hash3	B	batch2	CD8_T
CACATAGTCAGCAACT_B1_hash2	-0.674752	12.0296	B1_hash2	13257	3591	0.0128234	hash2	B1_ctrl	CACATAGTCAGCAACT_B1_hash2	B	batch2	Mono_int
CACATAGTCCAGAAGG_B1_hash4	5.00703	-2.28004	B1_hash4	5470	2326	0.0179159	hash4	B1_ctrl	CACATAGTCCAGAAGG_B1_hash4	B	batch2	B_Ighd
CACATAGTCGCATGGC_B1_hash2	7.57242	2.95131	B1_hash2	5808	2358	0.0318526	hash2	B1_ctrl	CACATAGTCGCATGGC_B1_hash2	B	batch2	B_naive
CACATTTAGATAGGAG_B1_hash4	2.68233	0.71279	B1_hash4	4057	1843	0.0280996	hash4	B1_ctrl	CACATTTAGATAGGAG_B1_hash4	B	batch2	B_Ighd
CACATTTAGGCGTACA_B1_hash1	4.6928	-3.84302	B1_hash1	3805	1775	0.0155059	hash1	B1_ctrl	CACATTTAGGCGTACA_B1_hash1	B	batch2	B_Ighd
CACATTTAGGCTAGAC_B1_hash4	2.62228	11.9507	B1_hash4	15928	3986	0.0134982	hash4	B1_ctrl	CACATTTAGGCTAGAC_B1_hash4	B	batch2	Mono_Ly6c_high
CACATTTAGGTGGGTT_B1_hash3	7.27764	2.73988	B1_hash3	4405	2159	0.030647	hash3	B1_ctrl	CACATTTAGGTGGGTT_B1_hash3	B	batch2	B_naive
CACATTTAGTCCGGTC_B1_hash4	2.23828	3.60336	B1_hash4	2839	1468	0.0394505	hash4	B1_ctrl	CACATTTAGTCCGGTC_B1_hash4	B	batch2	B_Ighd
CACATTTAGTGAATTG_B1_hash3	3.3427	0.132727	B1_hash3	5044	2289	0.0267645	hash3	B1_ctrl	CACATTTAGTGAATTG_B1_hash3	B	batch2	B_Ighd
CACATTTAGTTAGGTA_B1_hash3	-13.8385	-0.915452	B1_hash3	5670	2444	0.0389771	hash3	B1_ctrl	CACATTTAGTTAGGTA_B1_hash3	B	batch2	NK
CACATTTCAAAGTCAA_B1_hash2	-1.1125	-10.6101	B1_hash2	2833	1198	0.000352983	hash2	B1_ctrl	CACATTTCAAAGTCAA_B1_hash2	B	batch2	Neutrophil
CACATTTCAACTGCGC_B1_hash5	-2.9407	-10.4606	B1_hash5	3020	1406	0.00165563	hash5	B1_ctrl	CACATTTCAACTGCGC_B1_hash5	B	batch2	Neutrophil
CACATTTCACAAGTAA_B1_hash3	-1.37153	12.2361	B1_hash3	8064	2674	0.0120288	hash3	B1_ctrl	CACATTTCACAAGTAA_B1_hash3	B	batch2	Mono_int
CACATTTCAGACTCGC_B1_hash2	8.60619	-1.2086	B1_hash2	3533	1849	0.0175488	hash2	B1_ctrl	CACATTTCAGACTCGC_B1_hash2	B	batch2	B_naive
CACATTTCAGTAACGG_B1_hash4	8.59043	-1.12311	B1_hash4	5223	2192	0.0183802	hash4	B1_ctrl	CACATTTCAGTAACGG_B1_hash4	B	batch2	B_naive
CACATTTCATCAGTAC_B1_hash3	-11.8434	-3.04852	B1_hash3	4816	2222	0.0105897	hash3	B1_ctrl	CACATTTCATCAGTAC_B1_hash3	B	batch2	NK
CACATTTCATGAACCT_B1_hash2	-2.27681	13.0527	B1_hash2	6965	2651	0.0146447	hash2	B1_ctrl	CACATTTCATGAACCT_B1_hash2	B	batch2	Mono_Ly6c_low
CACATTTGTACATGTC_B1_hash3	-3.24582	-10.57	B1_hash3	2819	1053	0.00106421	hash3	B1_ctrl	CACATTTGTACATGTC_B1_hash3	B	batch2	Neutrophil
CACATTTGTCCGAATT_B1_hash3	-11.6453	-2.53796	B1_hash3	6549	2810	0.0126737	hash3	B1_ctrl	CACATTTGTCCGAATT_B1_hash3	B	batch2	NK
CACATTTGTCGGCTCA_B1_hash5	9.27568	-0.68382	B1_hash5	6158	2423	0.0180253	hash5	B1_ctrl	CACATTTGTCGGCTCA_B1_hash5	B	batch2	B_naive
CACATTTGTCGTCTTC_B1_hash2	-2.30743	11.7738	B1_hash2	5752	2306	0.0104312	hash2	B1_ctrl	CACATTTGTCGTCTTC_B1_hash2	B	batch2	Mono_Ly6c_low
CACATTTGTCTCACCT_B1_hash3	-11.9599	-1.1309	B1_hash3	3520	1974	0.0136364	hash3	B1_ctrl	CACATTTGTCTCACCT_B1_hash3	B	batch2	NK
CACATTTGTCTGCAAT_B1_hash2	-1.17881	-8.83649	B1_hash2	2172	880	0.000460405	hash2	B1_ctrl	CACATTTGTCTGCAAT_B1_hash2	B	batch2	Neutrophil
CACATTTTCCCAAGAT_B1_hash1	-3.15474	-7.97098	B1_hash1	4084	1275	0.00122429	hash1	B1_ctrl	CACATTTTCCCAAGAT_B1_hash1	B	batch2	Neutrophil
CACATTTTCCGCTGTT_B1_hash1	4.28369	-2.28789	B1_hash1	4542	1998	0.0206957	hash1	B1_ctrl	CACATTTTCCGCTGTT_B1_hash1	B	batch2	B_Ighd
CACATTTTCGTCTGAA_B1_hash1	-2.95197	-10.8502	B1_hash1	2379	1006	0.000420345	hash1	B1_ctrl	CACATTTTCGTCTGAA_B1_hash1	B	batch2	Neutrophil
CACCACTAGAAAGTGG_B1_hash3	3.53681	-0.523437	B1_hash3	4231	1965	0.0252895	hash3	B1_ctrl	CACCACTAGAAAGTGG_B1_hash3	B	batch2	B_Ighd
CACCACTAGAACAATC_B1_hash3	5.0244	-0.911582	B1_hash3	7155	2592	0.019986	hash3	B1_ctrl	CACCACTAGAACAATC_B1_hash3	B	batch2	B_naive
CACCACTAGATGTCGG_B1_hash3	2.84621	3.67373	B1_hash3	4330	1767	0.0438799	hash3	B1_ctrl	CACCACTAGATGTCGG_B1_hash3	B	batch2	B_Ighd
CACCACTCAAGTCTGT_B1_hash4	-5.6575	-9.31569	B1_hash4	2710	1033	0.00295203	hash4	B1_ctrl	CACCACTCAAGTCTGT_B1_hash4	B	batch2	Neutrophil
CACCACTCACCGGAAA_B1_hash2	-2.59249	-8.5117	B1_hash2	3020	1065	0.000993377	hash2	B1_ctrl	CACCACTCACCGGAAA_B1_hash2	B	batch2	Neutrophil
CACCACTGTAGCCTCG_B1_hash4	-4.12115	-10.5244	B1_hash4	1943	816	0	hash4	B1_ctrl	CACCACTGTAGCCTCG_B1_hash4	B	batch2	Neutrophil
CACCACTGTTATCCGA_B1_hash2	-1.68503	0.243339	B1_hash2	18718	4177	0.0176301	hash2	B1_ctrl	CACCACTGTTATCCGA_B1_hash2	B	batch2	B_memory
CACCACTGTTGCCTCT_B1_hash3	-9.57721	7.07604	B1_hash3	5289	2168	0.04481	hash3	B1_ctrl	CACCACTGTTGCCTCT_B1_hash3	B	batch2	CD4_T
CACCACTGTTTGTGTG_B1_hash3	-3.69307	-11.071	B1_hash3	1746	868	0.000572738	hash3	B1_ctrl	CACCACTGTTTGTGTG_B1_hash3	B	batch2	Neutrophil
CACCACTTCGTACGGC_B1_hash1	-7.32547	5.72125	B1_hash1	6080	2460	0.0264803	hash1	B1_ctrl	CACCACTTCGTACGGC_B1_hash1	B	batch2	CD4_T
CACCACTTCTGAAAGA_B1_hash1	7.40775	1.35685	B1_hash1	6360	2633	0.0272013	hash1	B1_ctrl	CACCACTTCTGAAAGA_B1_hash1	B	batch2	B_naive
CACCACTTCTTTCCTC_B1_hash3	-1.93257	13.2928	B1_hash3	12039	3655	0.0128748	hash3	B1_ctrl	CACCACTTCTTTCCTC_B1_hash3	B	batch2	Mono_Ly6c_low
CACCAGGAGATCTGAA_B1_hash3	-2.30732	-7.68449	B1_hash3	3883	1193	0.000515066	hash3	B1_ctrl	CACCAGGAGATCTGAA_B1_hash3	B	batch2	Neutrophil
CACCAGGAGCGATATA_B1_hash2	8.72764	0.767005	B1_hash2	5711	2548	0.0224129	hash2	B1_ctrl	CACCAGGAGCGATATA_B1_hash2	B	batch2	B_naive
CACCAGGAGGCCCGTT_B1_hash3	5.38297	-3.48158	B1_hash3	4085	1935	0.0200734	hash3	B1_ctrl	CACCAGGAGGCCCGTT_B1_hash3	B	batch2	B_Ighd
CACCAGGAGTCCCACG_B1_hash3	2.28848	11.967	B1_hash3	14939	3732	0.0146596	hash3	B1_ctrl	CACCAGGAGTCCCACG_B1_hash3	B	batch2	Mono_Ly6c_high
CACCAGGCAACACGCC_B1_hash3	-2.03214	-10.7764	B1_hash3	2390	937	0.00083682	hash3	B1_ctrl	CACCAGGCAACACGCC_B1_hash3	B	batch2	Neutrophil
CACCAGGCAATAGAGT_B1_hash1	0.17648	11.6189	B1_hash1	10094	3075	0.00832178	hash1	B1_ctrl	CACCAGGCAATAGAGT_B1_hash1	B	batch2	Mono_int
CACCAGGGTAACGCGA_B1_hash4	9.75715	0.969169	B1_hash4	5195	2211	0.0227141	hash4	B1_ctrl	CACCAGGGTAACGCGA_B1_hash4	B	batch2	B_naive
CACCAGGGTACCGGCT_B1_hash4	-7.15455	5.45383	B1_hash4	4380	1915	0.0242009	hash4	B1_ctrl	CACCAGGGTACCGGCT_B1_hash4	B	batch2	CD4_T
CACCAGGGTACTTCTT_B1_hash3	-0.645047	11.6681	B1_hash3	11009	3513	0.0167136	hash3	B1_ctrl	CACCAGGGTACTTCTT_B1_hash3	B	batch2	Mono_int
CACCAGGGTAGATTAG_B1_hash5	3.55868	-2.08191	B1_hash5	4179	1844	0.021297	hash5	B1_ctrl	CACCAGGGTAGATTAG_B1_hash5	B	batch2	B_Ighd
CACCAGGGTCCAAGTT_B1_hash1	5.28639	-3.64707	B1_hash1	4498	2105	0.018675	hash1	B1_ctrl	CACCAGGGTCCAAGTT_B1_hash1	B	batch2	B_Ighd
CACCAGGGTCTGATCA_B1_hash2	-4.76456	-9.47841	B1_hash2	2752	982	0.00181686	hash2	B1_ctrl	CACCAGGGTCTGATCA_B1_hash2	B	batch2	Neutrophil
CACCAGGGTTACTGAC_B1_hash2	-3.48377	-8.64517	B1_hash2	1809	758	0.00110558	hash2	B1_ctrl	CACCAGGGTTACTGAC_B1_hash2	B	batch2	Neutrophil
CACCAGGGTTATGTGC_B1_hash3	2.34761	0.488093	B1_hash3	4859	2163	0.0273719	hash3	B1_ctrl	CACCAGGGTTATGTGC_B1_hash3	B	batch2	B_Ighd
CACCAGGTCCTTAATC_B1_hash2	-1.39054	-10.2634	B1_hash2	2324	1024	0.000430293	hash2	B1_ctrl	CACCAGGTCCTTAATC_B1_hash2	B	batch2	Neutrophil
CACCAGGTCGATCCCT_B1_hash3	3.00144	1.71107	B1_hash3	4598	2019	0.0306655	hash3	B1_ctrl	CACCAGGTCGATCCCT_B1_hash3	B	batch2	B_Ighd
CACCAGGTCGGCCGAT_B1_hash1	3.15995	-4.24447	B1_hash1	3976	1820	0.0140845	hash1	B1_ctrl	CACCAGGTCGGCCGAT_B1_hash1	B	batch2	B_Ighd
CACCTTGAGATGCGAC_B1_hash1	-3.80991	-9.57264	B1_hash1	2706	997	0	hash1	B1_ctrl	CACCTTGAGATGCGAC_B1_hash1	B	batch2	Neutrophil
CACCTTGAGCACAGGT_B1_hash3	4.04294	-2.91095	B1_hash3	5607	2142	0.0162297	hash3	B1_ctrl	CACCTTGAGCACAGGT_B1_hash3	B	batch2	B_Ighd
CACCTTGAGCTGCAAG_B1_hash4	-3.07999	-9.71619	B1_hash4	3170	1200	0.000630915	hash4	B1_ctrl	CACCTTGAGCTGCAAG_B1_hash4	B	batch2	Neutrophil
CACCTTGAGGCTACGA_B1_hash2	-10.5655	-3.47145	B1_hash2	5154	2478	0.00504463	hash2	B1_ctrl	CACCTTGAGGCTACGA_B1_hash2	B	batch2	NK
CACCTTGCAAATCCGT_B1_hash2	-2.39678	0.317579	B1_hash2	13631	3564	0.0223021	hash2	B1_ctrl	CACCTTGCAAATCCGT_B1_hash2	B	batch2	B_memory
CACCTTGCACCACCAG_B1_hash1	3.44138	0.782244	B1_hash1	5639	2204	0.0289058	hash1	B1_ctrl	CACCTTGCACCACCAG_B1_hash1	B	batch2	B_Ighd
[truncated: 53,369 more rows]

## Sheet: Fig.s7c
	Mono_Ly6c_high	Mono_int	Mono_Ly6c_low
Ly6c1	2.41404	1.03171	0.10846
Ly6c2	31.9328	12.9655	1.09229
Ccr2	13.319	8.25694	2.94236
Cx3cr1	1.34138	2.73146	3.54179
Spn	0.491399	1.95475	4.70115
Nr4a1	1.17886	4.42857	7.82797
Cd36	0.00609321	0.437117	2.50136
Fcgr1	1.26199	1.63694	0.65426
Fcgr2b	2.364	3.88725	2.71803
Fcgr3	5.92687	4.9106	3.92397
Fcgr4	0.268247	1.78897	5.13989

## Sheet: Fig.s7d
	Mono_Ly6c_high	Mono_int	Mono_Ly6c_low	all_Monocytes	Ratio.(Ly6c_high/Ly6c_low)	tx_group	mouse_id
B1_hash1	2.67673	3.36307	4.80439	10.8442	0.557143	B1_ctrl	B1_hash1
B1_hash2	2.30888	3.54028	3.54028	9.38943	0.652174	B1_ctrl	B1_hash2
B1_hash3	2.74987	5.49974	4.86515	13.1148	0.565217	B1_ctrl	B1_hash3
B1_hash4	2.81538	4.0065	3.57336	10.3952	0.787879	B1_ctrl	B1_hash4
B1_hash5	1.92024	4.72674	6.35155	12.9985	0.302326	B1_ctrl	B1_hash5
B2_hash1	1.16392	2.8128	5.52861	9.50533	0.210526	B2_PDL1	B2_hash1
B2_hash2	1.08992	1.90736	8.17439	11.1717	0.133333	B2_PDL1	B2_hash2
B2_hash3	2.5284	4.91022	6.00953	13.4481	0.420732	B2_PDL1	B2_hash3
B2_hash4	1.67379	3.27635	5.73362	10.6838	0.291925	B2_PDL1	B2_hash4
B2_hash5	1.68919	2.78716	6.25	10.7264	0.27027	B2_PDL1	B2_hash5
B3_hash1	0.888325	3.64848	6.40863	10.9454	0.138614	B3_tigit2b	B3_hash1
B3_hash2	0.790514	1.97628	4.34783	7.11462	0.181818	B3_tigit2b	B3_hash2
B3_hash3	1.26652	2.86344	7.32379	11.4537	0.172932	B3_tigit2b	B3_hash3
B3_hash4	0.95339	2.64831	5.72034	9.32203	0.166667	B3_tigit2b	B3_hash4
B3_hash5	4.61797	4.82788	7.7246	17.1704	0.597826	B3_tigit2b	B3_hash5
B4_hash1	1.10803	1.86981	2.07756	5.0554	0.533333	B4_tigit2a	B4_hash1
B4_hash2	0.808781	2.59965	3.4662	6.87464	0.233333	B4_tigit2a	B4_hash2
B4_hash3	1.86615	2.63835	2.4453	6.94981	0.763158	B4_tigit2a	B4_hash3
B4_hash4	1.55039	3.16041	4.29338	9.00417	0.361111	B4_tigit2a	B4_hash4
B4_hash5	1.63934	2.29508	1.96721	5.90164	0.833333	B4_tigit2a	B4_hash5
B5_hash1	1.09718	3.814	8.62069	13.5319	0.127273	B5_PDL1tg2b	B5_hash1
B5_hash2	1.66754	3.90829	6.09693	11.6727	0.273504	B5_PDL1tg2b	B5_hash2
B5_hash3	0.454545	3.40909	5.22727	9.09091	0.0869565	B5_PDL1tg2b	B5_hash3
B5_hash4	1.22478	4.10663	4.82709	10.1585	0.253731	B5_PDL1tg2b	B5_hash4
B5_hash5	1.72997	4.58819	5.1147	11.4329	0.338235	B5_PDL1tg2b	B5_hash5
B6_hash1	1.57846	4.45682	4.9675	11.0028	0.317757	B6_PDL1tg2a	B6_hash1
B6_hash2	1.19097	3.98357	3.6961	8.87064	0.322222	B6_PDL1tg2a	B6_hash2
B6_hash3	1.88309	4.31542	2.2754	8.47391	0.827586	B6_PDL1tg2a	B6_hash3
B6_hash4	2.27273	2.5	2.95455	7.72727	0.769231	B6_PDL1tg2a	B6_hash4
B6_hash5	2.19245	3.49168	3.41048	9.0946	0.642857	B6_PDL1tg2a	B6_hash5

## Sheet: Fig.7e_Ly6c_high_PT2a_vs_PDL1
	p_val	avg_logFC	pct.1	pct.2	p_val_adj	log2FC	label_in_plot
Gbp2	1.07543e-11	0.535826	0.686	0.331	1.95073e-07	0.773033	No
Psme2	1.07339e-10	0.265693	1	0.977	1.94701e-06	0.383313	Yes
Rpl29	3.95492e-10	0.305212	0.994	0.919	7.17383e-06	0.440328	No
B2m	4.89717e-10	0.226004	1	1	8.88298e-06	0.326055	Yes
Ftl1-ps1	1.37014e-08	-0.274742	0.514	0.727	0.000248529	-0.396369	No
Cdc42	8.87155e-08	0.156751	1	1	0.00160921	0.226143	No
Gm3839	1.15453e-07	0.274204	0.617	0.395	0.00209419	0.395593	No
Stat1	1.83842e-07	0.42231	0.954	0.907	0.00333471	0.609264	Yes
Ifi47	1.84799e-07	0.434582	0.874	0.715	0.00335207	0.62697	No
Tgtp2	4.23808e-07	0.30145	0.394	0.174	0.00768745	0.434901	No
Ly6c2	4.40995e-07	0.282026	1	0.994	0.00799921	0.406877	No
Gbp2b	4.54787e-07	0.191485	0.303	0.087	0.00824937	0.276255	No
Ly6e	6.26312e-07	0.189528	0.994	1	0.0113607	0.273431	Yes
Gm8797	6.3001e-07	-0.295338	0.48	0.657	0.0114278	-0.426082	No
H2-T23	8.75957e-07	0.2622	0.989	0.988	0.015889	0.378275	Yes
Psma4	1.19105e-06	0.22073	0.943	0.884	0.0216045	0.318446	No
Rpl21	1.31931e-06	0.165959	1	1	0.023931	0.239428	No
H2-K1	1.35528e-06	0.216413	1	1	0.0245835	0.312218	Yes
Psmb8	1.96929e-06	0.225195	0.994	0.983	0.0357209	0.324888	Yes
H2-D1	2.3381e-06	0.177676	1	1	0.0424109	0.256332	No
mt-Co3	3.36187e-06	-0.169298	1	1	0.060981	-0.244245	No
Rps29	4.63915e-06	-0.116643	1	1	0.0841495	-0.16828	No
Sell	5.0479e-06	0.248007	0.966	0.913	0.0915639	0.357798	No
Tspo	6.73775e-06	0.178131	1	1	0.122216	0.256989	No
Ctsc	1.01208e-05	0.202049	1	1	0.18358	0.291495	No
Samhd1	1.88941e-05	0.163651	1	1	0.34272	0.236098	No
Gbp4	2.20092e-05	0.217729	0.143	0.017	0.399226	0.314116	No
Psmb9	2.45623e-05	0.219124	0.96	0.907	0.445535	0.316129	No
Fgl2	2.61411e-05	0.261363	0.851	0.773	0.474173	0.377068	No
Nfkb2	2.97627e-05	-0.206886	0.343	0.547	0.539865	-0.298474	No
H2-T22	3.14946e-05	0.222853	0.691	0.523	0.57128	0.321509	No
Dusp1	4.88372e-05	-0.341462	0.354	0.541	0.885859	-0.492625	No
Sp140	5.53595e-05	0.22707	0.903	0.797	1	0.327592	No
Zbp1	6.75131e-05	0.215646	0.943	0.808	1	0.311111	No
Ifitm3	6.92196e-05	0.11786	1	1	1	0.170035	No
Gbp3	7.64366e-05	0.265842	0.531	0.355	1	0.383529	No
Gbp7	8.47662e-05	0.257093	0.617	0.436	1	0.370907	No
Sp110	0.000103584	0.196969	0.92	0.82	1	0.284166	No
Psme1	0.000109894	0.175858	0.994	0.988	1	0.25371	No
Dmac2	0.000123791	-0.138002	0.183	0.36	1	-0.199095	No
Ms4a4c	0.000140872	0.202818	1	0.977	1	0.292605	No
Btbd9	0.000142263	-0.167203	0.303	0.506	1	-0.241223	No
Junb	0.000172276	-0.224014	0.943	0.959	1	-0.323184	No
Eif1	0.000183823	-0.12758	1	1	1	-0.184059	No
Cd52	0.000197594	0.119431	1	1	1	0.172303	No
Exosc8	0.000210319	-0.120693	0.234	0.43	1	-0.174123	No
Slfn1	0.000212033	0.230676	0.977	0.907	1	0.332795	No
Nacc2	0.000212803	0.0802265	0.143	0.029	1	0.115742	No
Gm26532	0.000240099	-0.28344	0.36	0.506	1	-0.408918	No
Ifi203	0.000245767	0.271132	0.971	0.93	1	0.39116	No
Ms4a6b	0.000247519	0.183798	0.989	0.988	1	0.265164	No
Btg2	0.000261026	-0.166843	0.754	0.895	1	-0.240704	No
Oasl2	0.000324484	0.227269	0.577	0.384	1	0.32788	No
Calhm6	0.000336182	0.246294	0.583	0.378	1	0.355327	No
Prkab2	0.000338529	-0.114363	0.16	0.331	1	-0.164991	No
A530040E14Rik	0.000341654	0.159035	0.297	0.151	1	0.229439	No
Irf1	0.000355505	0.269559	0.829	0.756	1	0.388892	No
Ifi211	0.000382938	0.235894	0.926	0.872	1	0.340323	No
Phf8	0.000387538	-0.166122	0.343	0.517	1	-0.239663	No
A530032D15Rik	0.00041611	0.105753	0.274	0.128	1	0.152569	No
Atp5j2	0.000434525	0.127365	1	0.988	1	0.183749	No
Mrpl16	0.000447481	0.117086	0.394	0.215	1	0.16892	No
Plaur	0.000457254	-0.184549	0.834	0.913	1	-0.266248	No
Lonp2	0.000483293	0.152776	0.571	0.395	1	0.220409	No
Pnp	0.000520077	0.263393	0.914	0.849	1	0.379995	No
Fbxl2	0.000521378	-0.0828356	0.046	0.157	1	-0.119507	No
Herc4	0.000538163	-0.174715	0.76	0.82	1	-0.25206	No
Nlrc5	0.000542352	0.14138	0.343	0.18	1	0.203969	No
Cyfip1	0.000546778	-0.152966	0.84	0.849	1	-0.220683	No
Them6	0.000563176	0.101768	0.206	0.076	1	0.14682	No
Rps27	0.000582777	-0.10757	1	1	1	-0.15519	No
Klrk1	0.000644142	0.16498	0.36	0.198	1	0.238016	No
Dctn2	0.000645096	-0.133671	0.737	0.762	1	-0.192846	No
Znhit1	0.000683554	0.151555	0.88	0.733	1	0.218648	No
Slc16a10	0.000730476	0.177143	0.463	0.308	1	0.255563	No
Gls	0.000748441	0.165843	0.697	0.57	1	0.239261	No
Ncf1	0.00076539	0.160881	0.914	0.872	1	0.232102	No
Fos	0.000786686	-0.344311	0.64	0.744	1	-0.496736	No
Gm10260	0.00080432	0.167652	0.806	0.703	1	0.241871	No
Plac8	0.000860779	0.164273	1	0.994	1	0.236996	No
Rnd1	0.00092016	-0.0518219	0.006	0.076	1	-0.0747633	No
AW112010	0.000960713	0.311937	0.543	0.39	1	0.45003	No
Phf21a	0.000969958	-0.133114	0.28	0.465	1	-0.192043	No
Sdcbp	0.00097297	0.138683	0.994	0.977	1	0.200078	No
Gga3	0.000995065	-0.118676	0.2	0.36	1	-0.171213	No
Zfyve26	0.00103348	-0.105555	0.097	0.227	1	-0.152283	No
Cebpd	0.00108086	-0.225754	0.886	0.924	1	-0.325694	No
Higd2a	0.00110845	-0.132537	0.92	0.93	1	-0.19121	No
Irgm1	0.00113381	0.203455	0.823	0.657	1	0.293524	No
Mybbp1a	0.00115777	0.118622	0.474	0.297	1	0.171135	No
Zfp358	0.00116113	-0.0824715	0.074	0.192	1	-0.118981	No
Map3k14	0.00117959	-0.112309	0.297	0.506	1	-0.162028	No
Tsc22d3	0.00119746	-0.202557	0.954	0.959	1	-0.292229	No
Rplp2	0.00122527	0.0852581	1	1	1	0.123001	No
Hsf1	0.00122685	-0.132851	0.291	0.459	1	-0.191663	No
Nt5c3	0.00122697	0.147711	0.383	0.233	1	0.213102	No
Rpl37a	0.00123679	-0.0886824	1	1	1	-0.127942	No
Grk2	0.00124464	-0.171415	0.869	0.901	1	-0.2473	No
Fbxw7	0.00136106	-0.111721	0.091	0.215	1	-0.16118	No
Plcg2	0.00141277	0.137635	0.903	0.866	1	0.198565	No
Hif1a	0.00142865	0.239477	0.749	0.64	1	0.345492	No
B4galt4	0.00144014	0.0546568	0.086	0.012	1	0.0788532	No
Gpalpp1	0.00145109	0.0785478	0.394	0.233	1	0.11332	No
Selenop	0.00150861	-0.186525	0.971	0.977	1	-0.269098	No
Rps18	0.00154531	-0.10265	1	1	1	-0.148092	No
Trim21	0.0016584	0.112674	0.36	0.203	1	0.162554	No
Ripk2	0.00167026	-0.139063	0.354	0.523	1	-0.200626	No
Nod1	0.0017067	0.132049	0.354	0.203	1	0.190507	No
Rhbdd3	0.0017268	0.0585398	0.097	0.017	1	0.0844551	No
Fam177a	0.00173642	-0.100067	0.149	0.291	1	-0.144366	No
Gda	0.00177556	0.199085	0.954	0.901	1	0.287219	No
Mgst1	0.00185161	0.150488	1	0.988	1	0.217108	No
Arl6ip1	0.00190122	0.140675	0.96	0.936	1	0.202952	No
Ifi35	0.00195147	0.178859	0.766	0.645	1	0.258039	No
Slfn8	0.00199745	0.15885	0.806	0.663	1	0.229172	No
Hnrnpa2b1	0.00203397	0.0831913	1	1	1	0.12002	No
Wdr33	0.00203835	-0.157804	0.509	0.651	1	-0.227663	No
Ubr1	0.00208304	-0.112786	0.16	0.302	1	-0.162716	No
Itm2b	0.00208955	0.0836314	1	1	1	0.120655	No
Leprotl1	0.00217123	0.145608	0.703	0.558	1	0.210068	No
Hspa8	0.00233026	0.191239	1	1	1	0.275899	No
Il1b	0.00236498	-0.530676	0.354	0.5	1	-0.765604	No
Ube2k	0.0024256	0.141209	0.709	0.593	1	0.203721	No
Lars2	0.00242721	0.164852	0.966	0.983	1	0.237831	No
Cacybp	0.00253179	0.155414	0.834	0.756	1	0.224214	No
BC005537	0.00270045	-0.144864	0.771	0.86	1	-0.208995	No
Mlh3	0.00277173	-0.101612	0.069	0.169	1	-0.146596	No
1600002K03Rik	0.00286273	0.123146	0.32	0.186	1	0.177662	No
Haghl	0.00289512	-0.108372	0.171	0.302	1	-0.156347	No
Tial1	0.00290243	0.118341	0.617	0.465	1	0.17073	No
Wdr13	0.00301039	-0.119848	0.131	0.256	1	-0.172903	No
Gm47283	0.00301746	-0.106243	0.097	0.209	1	-0.153276	No
Sirpa	0.00302331	-0.104483	0.983	0.983	1	-0.150737	No
Psmb5	0.00305083	0.130494	0.966	0.901	1	0.188264	No
Igtp	0.00307589	0.219863	0.594	0.483	1	0.317195	No
Helz	0.00308732	0.0925926	0.257	0.128	1	0.133583	No
B4galt3	0.00311037	-0.110528	0.194	0.326	1	-0.159458	No
Togaram1	0.00311964	0.0924652	0.2	0.087	1	0.133399	No
Klhdc2	0.00316794	-0.134442	0.383	0.529	1	-0.193959	No
Psmb10	0.00326707	0.16767	0.943	0.901	1	0.241897	No
Lamtor5	0.00330709	0.136263	0.851	0.779	1	0.196586	No
Degs1	0.00333165	-0.172594	0.886	0.936	1	-0.249001	No
Pou2f2	0.0033747	-0.129517	0.737	0.855	1	-0.186854	No
Map4k3	0.00346895	-0.0804615	0.034	0.116	1	-0.116081	No
Gsk3b	0.00347816	-0.125806	0.686	0.756	1	-0.181499	No
Il18bp	0.00349134	0.0638041	0.12	0.035	1	0.0920499	No
Cytip	0.00350185	-0.142465	0.983	0.994	1	-0.205533	No
Ncdn	0.0035136	0.0644366	0.109	0.029	1	0.0929624	No
Gm1673	0.00352167	-0.191778	0.406	0.552	1	-0.276677	No
Rhou	0.00354962	0.163931	0.406	0.273	1	0.236502	No
Grn	0.00356859	0.125269	1	0.983	1	0.180726	No
Rtraf	0.00365143	0.107721	0.954	0.924	1	0.155409	No
mt-Nd2	0.00376287	-0.110806	0.994	0.983	1	-0.15986	No
Eif2ak3	0.00377868	0.101722	0.423	0.267	1	0.146754	No
Cetn2	0.00384171	0.137143	0.429	0.291	1	0.197856	No
Rsrp1	0.00384719	-0.123144	0.994	1	1	-0.177659	No
Cpsf4	0.00387382	0.111331	0.389	0.244	1	0.160617	No
Rnf215	0.0040749	-0.103259	0.171	0.302	1	-0.148971	No
Armc7	0.00407516	0.0892964	0.331	0.192	1	0.128828	No
Ms4a6d	0.00417348	0.178627	0.989	0.983	1	0.257704	No
Tvp23b	0.00418163	0.0801043	0.314	0.174	1	0.115566	No
Parp8	0.00437653	-0.146627	0.434	0.57	1	-0.211538	No
Ogt	0.00449516	-0.187392	0.629	0.744	1	-0.27035	No
Gm49980	0.00458747	0.0467318	0.097	0.023	1	0.0674197	No
Igf1r	0.00458838	-0.122663	0.08	0.18	1	-0.176965	No
H2-Q4	0.00459285	0.16121	0.863	0.75	1	0.232577	No
Brms1	0.00462592	0.110502	0.531	0.372	1	0.15942	No
Piezo1	0.00477734	-0.134477	0.434	0.581	1	-0.194009	No
Ifi30	0.00478958	0.168064	1	1	1	0.242465	No
Inpp4b	0.0048125	0.116299	0.303	0.174	1	0.167784	No
Pdia3	0.00486131	0.138941	0.994	0.942	1	0.20045	No
Nme2	0.00498484	0.10551	1	0.994	1	0.152219	No
Srgap2	0.00503985	-0.119188	0.509	0.64	1	-0.171951	No
Ftl1	0.00506832	0.0688824	1	1	1	0.0993764	No
Arid1b	0.00511851	-0.151254	0.389	0.512	1	-0.218213	No
Prkch	0.00514688	-0.111882	0.229	0.372	1	-0.161411	No
Uvrag	0.00531025	0.137389	0.749	0.68	1	0.198211	No
Tspan13	0.00531954	-0.191908	0.76	0.855	1	-0.276865	No
Klra2	0.00533172	0.181698	0.72	0.599	1	0.262136	No
Ubxn4	0.00535403	0.134265	0.863	0.779	1	0.193704	No
Actb	0.00550489	0.056862	1	1	1	0.0820345	No
Vars2	0.00553971	-0.0439984	0.011	0.07	1	-0.0634763	No
Cyb5r1	0.00557292	-0.151784	0.531	0.674	1	-0.218979	No
Ube2m	0.00559369	0.155377	0.783	0.744	1	0.224161	No
Atp13a3	0.00568837	0.173794	0.629	0.541	1	0.250732	No
H2-Q6	0.00581103	0.135164	0.337	0.221	1	0.195001	No
Gm4070	0.00584369	0.130155	0.663	0.517	1	0.187774	No
Reep5	0.00586847	0.114216	0.983	0.977	1	0.164778	No
Zfp946	0.00588406	-0.0827666	0.063	0.151	1	-0.119407	No
Ubtf	0.00589004	-0.115744	0.469	0.616	1	-0.166983	No
Ifit2	0.00593849	0.233629	0.234	0.122	1	0.337056	No
Nob1	0.00599938	-0.111351	0.24	0.384	1	-0.160646	No
Bmf	0.00602189	-0.0899035	0.08	0.18	1	-0.129703	No
Prkcd	0.00602277	-0.114041	0.966	0.959	1	-0.164526	No
Gapt	0.00608731	0.0900372	0.629	0.488	1	0.129896	No
Hint3	0.00610373	0.11183	0.303	0.186	1	0.161337	No
Usp9x	0.00612756	0.156635	0.583	0.483	1	0.225977	No
Rassf3	0.00621397	-0.155465	0.794	0.872	1	-0.224289	No
Stat2	0.00623982	0.171129	0.76	0.657	1	0.246887	No
Tmem30a	0.00626328	0.145177	0.811	0.738	1	0.209446	No
Vsir	0.00628442	0.0907899	0.983	0.983	1	0.130982	No
Gm15964	0.00631072	-0.073681	0.074	0.174	1	-0.106299	No
Gas2l1	0.00645978	-0.12514	0.16	0.273	1	-0.180539	No
Plbd1	0.00649169	-0.128535	0.977	0.994	1	-0.185437	No
AC149090.1	0.00659798	-0.13775	0.651	0.767	1	-0.198731	No
Arf2	0.00664737	-0.159876	0.331	0.477	1	-0.230653	No
Ly6c1	0.00676859	0.168797	0.909	0.837	1	0.243523	No
Esf1	0.00683279	0.114167	0.457	0.291	1	0.164709	No
Sugt1	0.00694247	0.120175	0.709	0.599	1	0.173377	No
Nfx1	0.00698669	0.0904321	0.36	0.233	1	0.130466	No
Spata2	0.00705321	-0.0790093	0.086	0.18	1	-0.113986	No
Arhgdib	0.00707091	0.0861214	1	1	1	0.124247	No
Tefm	0.00707308	0.0613698	0.12	0.041	1	0.0885379	No
Pecr	0.00714971	-0.0290697	0	0.041	1	-0.0419387	No
Dkk2	0.00714971	-0.0332172	0	0.041	1	-0.0479223	No
Abcb10	0.00720418	-0.0634853	0.046	0.122	1	-0.09159	No
Gbp5	0.00727902	0.187644	0.269	0.157	1	0.270712	No
Ace	0.00733156	-0.230608	0.171	0.291	1	-0.332697	No
Gdi2	0.00735985	-0.114218	0.994	0.994	1	-0.164781	No
Rpl38	0.00738343	-0.0862977	1	0.994	1	-0.124501	No
Tmem185a	0.0074154	0.0885729	0.291	0.174	1	0.127784	No
Ndufa7	0.00745332	-0.135992	0.949	0.983	1	-0.196195	No
AI467606	0.00756042	0.1284	0.571	0.442	1	0.185242	No
Rgs2	0.00756177	0.130963	0.943	0.907	1	0.188939	No
Morrbid	0.00768201	-0.122621	0.394	0.517	1	-0.176905	No
Gpx1	0.0077822	0.0775425	1	1	1	0.11187	No
Tpm3	0.00791933	0.109877	0.994	0.988	1	0.158519	No
Gramd1a	0.0079646	-0.102304	0.257	0.378	1	-0.147594	No
Iws1	0.00802043	-0.111264	0.183	0.297	1	-0.160519	No
Mfsd13a	0.00802058	-0.0660203	0.137	0.256	1	-0.0952472	No
Nhsl2	0.00803297	0.157096	0.697	0.576	1	0.226641	No
Aig1	0.00810642	0.0747673	0.211	0.105	1	0.107866	No
Tom1l2	0.00812438	-0.0480436	0.029	0.099	1	-0.0693123	No
Wars	0.00813008	0.119473	0.423	0.302	1	0.172363	No
Pnisr	0.0083993	-0.138098	0.64	0.738	1	-0.199233	No
Mbd4	0.00862274	0.0575174	0.137	0.052	1	0.08298	No
Prdx1	0.00885782	0.121568	0.994	0.988	1	0.175385	No
Slfn9	0.00887733	0.153629	0.331	0.203	1	0.22164	No
Pstpip2	0.00892532	0.115834	0.749	0.634	1	0.167113	No
Zfyve9	0.00898045	-0.15211	0.777	0.826	1	-0.219449	No
Zbtb11	0.0091122	-0.112172	0.137	0.244	1	-0.161829	No
Hpgd	0.00911545	-0.183212	0.069	0.157	1	-0.26432	No
Ssr4	0.00912301	-0.0918345	0.96	0.959	1	-0.132489	No
Il17ra	0.00912659	-0.136145	0.891	0.924	1	-0.196416	No
Epb41l4aos	0.00918057	0.0880675	0.32	0.203	1	0.127055	No
Mfap3	0.0092065	-0.0840096	0.343	0.494	1	-0.1212	No
Sap25	0.00922973	-0.0793286	0.074	0.163	1	-0.114447	No
Zfp740	0.00925745	-0.110682	0.274	0.401	1	-0.159681	No
Rbck1	0.0093045	0.0976081	0.72	0.587	1	0.140819	No
Tmsb10	0.00931241	0.135357	1	0.994	1	0.195278	No
Atp8b2	0.00938513	-0.0860832	0.074	0.163	1	-0.124192	No
Arhgap30	0.00944351	-0.115045	0.971	0.983	1	-0.165975	No
Slc7a5	0.00947266	-0.0359624	0.006	0.052	1	-0.0518828	No
Kdm5a	0.00951281	-0.120278	0.354	0.465	1	-0.173525	No
Kansl1	0.00958237	-0.12058	0.463	0.581	1	-0.17396	No
Relb	0.00959822	-0.0838699	0.246	0.378	1	-0.120999	No
Commd8	0.00974409	-0.132869	0.589	0.68	1	-0.191689	No
Xist	0.00974677	-0.135816	0.851	0.919	1	-0.195941	No
Zbtb1	0.00978493	0.0823354	0.366	0.238	1	0.118785	No
Smn1	0.00988624	0.095792	0.543	0.401	1	0.138199	No
Bbs7	0.00988763	-0.0420221	0.006	0.052	1	-0.0606251	No
Ifi44l	0.00993517	-0.151981	0.451	0.552	1	-0.219262	No
Spaca6	0.00999388	-0.0294261	0.006	0.052	1	-0.0424529	No
Pomk	0.010018	-0.0739659	0.109	0.209	1	-0.10671	No
Rpl9-ps6	0.0100333	-0.0768406	1	1	1	-0.110858	No
Spag9	0.0100715	-0.103169	0.491	0.669	1	-0.148842	No
Map2k7	0.0100793	-0.0907628	0.263	0.407	1	-0.130943	No
Myoz1	0.0101011	-0.0331519	0.006	0.052	1	-0.0478281	No
Usp18	0.0101808	0.171335	0.514	0.372	1	0.247184	No
Gm48065	0.010242	-0.0672383	0.063	0.145	1	-0.0970044	No
Itfg1	0.0102983	0.106201	0.52	0.384	1	0.153216	No
N6amt1	0.010405	0.081157	0.229	0.122	1	0.117085	No
Mark3	0.0105133	-0.113199	0.497	0.616	1	-0.163312	No
Lrrc45	0.0105793	-0.0894883	0.131	0.238	1	-0.129104	No
Nsmf	0.0106522	-0.0439056	0.011	0.064	1	-0.0633424	No
Ranbp6	0.0107346	-0.0665411	0.046	0.122	1	-0.0959986	No
Rgs3	0.010806	-0.105884	0.314	0.453	1	-0.152758	No
Snf8	0.0108104	0.132687	0.846	0.75	1	0.191427	No
Cwf19l1	0.0108334	0.0436162	0.097	0.029	1	0.0629249	No
Abtb1	0.0108509	-0.149012	0.589	0.68	1	-0.214979	No
Zfp691	0.010853	-0.0363492	0.011	0.064	1	-0.0524408	No
Plek	0.0109604	-0.153098	0.697	0.75	1	-0.220874	No
Cotl1	0.0110378	0.105169	1	0.988	1	0.151727	No
Syngr2	0.0111323	-0.123049	0.886	0.913	1	-0.177522	No
Eps8	0.0111656	0.132664	0.554	0.465	1	0.191393	No
AW554918	0.011259	0.0501889	0.143	0.058	1	0.0724073	No
Klhl26	0.0112695	-0.0503265	0.029	0.093	1	-0.0726057	No
Gatm	0.0112944	0.140763	0.891	0.808	1	0.203078	No
Trim14	0.0113199	0.0968028	0.469	0.331	1	0.139657	No
Jund	0.0116687	-0.194258	0.703	0.762	1	-0.280255	No
9230116L04Rik	0.0117141	0.0291717	0.051	0.006	1	0.0420858	No
Slc9a9	0.0117509	-0.0931129	0.251	0.372	1	-0.134333	No
Cbl	0.0117752	-0.128469	0.84	0.93	1	-0.185342	No
Zfp637	0.0118274	-0.0906412	0.149	0.256	1	-0.130768	No
S100a11	0.0118399	0.13158	1	1	1	0.18983	No
mt-Atp8	0.0118399	-0.100196	0.994	1	1	-0.144553	No
Adam8	0.0119728	-0.0684486	0.063	0.145	1	-0.0987504	No
Lgals9	0.0119884	0.138337	0.897	0.849	1	0.199577	No
C330018D20Rik	0.0120148	0.057421	0.137	0.058	1	0.082841	No
Slc25a13	0.0120165	0.0912393	0.257	0.151	1	0.131631	No
Ighm	0.0120668	0.149863	0.606	0.448	1	0.216207	No
Herc3	0.0120691	-0.0525458	0.04	0.11	1	-0.0758075	No
Fam49b	0.0121307	0.107737	1	0.988	1	0.155431	No
Hcfc2	0.0121711	0.033158	0.086	0.023	1	0.0478368	No
Gm9725	0.0122196	-0.0536539	0.029	0.093	1	-0.0774063	No
Tecr	0.0123503	-0.0929015	0.857	0.901	1	-0.134029	No
Mpp6	0.0123696	-0.129499	0.549	0.622	1	-0.186828	No
Relt	0.0123701	-0.112605	0.537	0.657	1	-0.162455	No
Irf7	0.0124759	0.207327	0.96	0.924	1	0.299109	No
Ttc39b	0.012581	0.055402	0.103	0.035	1	0.0799282	No
Gm38843	0.0126744	-0.0494073	0.029	0.093	1	-0.0712797	No
Atp5g1	0.0127079	0.129205	0.971	0.936	1	0.186403	No
Gm16556	0.0127276	-0.0690438	0.023	0.081	1	-0.0996092	No
Bccip	0.012821	0.108574	0.611	0.471	1	0.156639	No
Fam107b	0.0128285	-0.129715	0.84	0.872	1	-0.187139	No
Gm42595	0.0129074	-0.0220075	0	0.035	1	-0.0317501	No
Firre	0.0129074	-0.0270457	0	0.035	1	-0.0390187	No
Pard3b	0.0129074	-0.0396194	0	0.035	1	-0.0571587	No
Gps1	0.0129158	-0.0858337	0.349	0.465	1	-0.123832	No
Cxcr4	0.01298	-0.136133	0.257	0.366	1	-0.196399	No
Csnk1g2	0.013045	-0.108584	0.371	0.494	1	-0.156654	No
Armc1	0.0130537	0.096363	0.566	0.407	1	0.139022	No
Slc16a6	0.0130581	0.0812266	0.16	0.076	1	0.117185	No
Mitd1	0.0132253	0.0727277	0.469	0.337	1	0.104924	No
Cox6a1	0.0132784	0.111774	0.977	0.988	1	0.161256	No
Parp12	0.0133734	0.135271	0.617	0.477	1	0.195155	No
Setd3	0.0133886	-0.112931	0.463	0.587	1	-0.162925	No
Ubxn11	0.0134333	-0.0356391	0.029	0.093	1	-0.0514164	No
Fut11	0.0135436	-0.0958705	0.194	0.297	1	-0.138312	No
Clec4d	0.0135783	-0.137226	0.177	0.279	1	-0.197975	No
St6gal1	0.0136999	-0.0889325	0.097	0.186	1	-0.128303	No
Chchd2	0.013764	0.0844074	1	1	1	0.121774	No
Ddrgk1	0.0137927	-0.0924529	0.594	0.709	1	-0.133381	No
Ptbp2	0.0138367	-0.0689513	0.097	0.192	1	-0.0994756	No
Gga2	0.013988	0.0704278	0.126	0.052	1	0.101606	No
Mitf	0.0142024	0.121575	0.406	0.279	1	0.175396	No
Snrpg	0.0142593	0.114622	0.983	0.919	1	0.165365	No
Tmem176b	0.0142689	-0.308985	0.514	0.622	1	-0.445771	No
Smagp	0.0145273	-0.0498005	0.023	0.081	1	-0.0718469	No
Stox2	0.0145395	0.0250235	0.034	0	1	0.0361013	No
Hist4h4	0.0145436	-0.0944414	0.171	0.279	1	-0.13625	No
Ptdss2	0.0146401	0.0569337	0.137	0.058	1	0.0821379	No
Cdk7	0.0147033	0.0905856	0.343	0.233	1	0.130687	No
Smc1a	0.0147102	0.125965	0.789	0.686	1	0.181729	No
Vipas39	0.0148339	0.0720015	0.36	0.233	1	0.103876	No
Tap2	0.0149453	0.0896993	0.669	0.529	1	0.129409	No
Map3k5	0.0150394	-0.113999	0.303	0.436	1	-0.164466	No
Usp39	0.0150464	0.0876925	0.366	0.238	1	0.126513	No
Pias2	0.0151204	0.0743205	0.211	0.116	1	0.107222	No
Supt5	0.0151915	-0.109309	0.509	0.564	1	-0.1577	No
Flt3	0.0152866	-0.0582933	0.017	0.07	1	-0.0840994	No
Casp12	0.0153439	0.0456789	0.091	0.029	1	0.0659007	No
Adal	0.0154178	0.042009	0.103	0.035	1	0.0606061	No
Top2b	0.0154516	0.130848	0.817	0.756	1	0.188773	No
Pgm2	0.0154742	-0.0956263	0.354	0.459	1	-0.13796	No
Purg	0.0155443	-0.0386756	0.017	0.07	1	-0.0557971	No
Rad21	0.0156496	-0.0837124	0.543	0.663	1	-0.120772	No
Arid5b	0.0157928	0.0834419	0.526	0.39	1	0.120381	No
Adgre4	0.0158547	-0.122179	0.371	0.506	1	-0.176268	No
Selplg	0.0159353	-0.116784	0.966	0.994	1	-0.168484	No
Otulin	0.015945	-0.108801	0.566	0.657	1	-0.156967	No
Errfi1	0.0160425	-0.0513981	0.057	0.134	1	-0.0741518	No
Msra	0.0161992	0.0753123	0.503	0.349	1	0.108653	No
Atp5f1	0.0162416	0.0967335	0.994	0.959	1	0.139557	No
Noc4l	0.0162914	0.0994413	0.331	0.215	1	0.143463	No
Irgm2	0.016322	0.117824	0.366	0.238	1	0.169984	No
Rnf38	0.0163569	-0.105779	0.286	0.395	1	-0.152607	No
Pdcl3	0.0163723	-0.104537	0.491	0.616	1	-0.150815	No
Zc3h12a	0.0163784	-0.0907853	0.177	0.291	1	-0.130975	No
mt-Co2	0.0164815	-0.0715793	1	1	1	-0.103267	No
Atg5	0.0165173	-0.113285	0.52	0.645	1	-0.163436	No
Rps3a1	0.0166508	-0.0688766	1	0.994	1	-0.0993679	No
AI597479	0.0166546	-0.0482324	0.046	0.116	1	-0.0695847	No
Lifr	0.0167105	0.110529	0.331	0.227	1	0.15946	No
Ptafr	0.0167298	0.100704	0.509	0.378	1	0.145285	No
Nmi	0.0167497	0.1156	0.669	0.599	1	0.166775	No
D230025D16Rik	0.0167608	0.0909838	0.383	0.262	1	0.131262	No
Tarm1	0.0168163	-0.0939748	0.12	0.215	1	-0.135577	No
Hps5	0.0168533	-0.0821041	0.257	0.36	1	-0.118451	No
1700094D03Rik	0.016904	-0.0335679	0.006	0.047	1	-0.0484283	No
Sdccag8	0.0169699	-0.0987175	0.269	0.39	1	-0.142419	No
Casd1	0.0170044	-0.109904	0.177	0.279	1	-0.158558	No
Naga	0.0170354	-0.114333	0.549	0.686	1	-0.164947	No
Gpr137b	0.0170439	-0.0723994	0.12	0.215	1	-0.10445	No
Zfp69	0.0171418	-0.0565867	0.029	0.087	1	-0.0816374	No
Cycs	0.0171839	0.132167	0.966	0.924	1	0.190677	No
Serf1	0.0172133	-0.0419526	0.011	0.058	1	-0.0605247	No
Cxcr2	0.0172682	-0.297938	0.063	0.14	1	-0.429834	No
Tatdn1	0.0172779	-0.0760595	0.114	0.203	1	-0.109731	No
Bst2	0.0174433	0.157744	0.937	0.907	1	0.227577	No
Txnip	0.0174697	-0.15419	0.989	0.994	1	-0.222449	No
Mapk3	0.0174736	-0.117132	0.811	0.86	1	-0.168985	No
Isg15	0.0175226	0.324139	0.726	0.669	1	0.467634	No
Llgl2	0.0175319	-0.0330767	0.011	0.058	1	-0.0477197	No
Rtp4	0.0176151	0.169478	0.846	0.791	1	0.244506	No
Cmpk2	0.0176393	0.143192	0.6	0.494	1	0.206582	No
Parp14	0.0176779	0.168256	0.851	0.82	1	0.242742	No
Dcun1d1	0.017717	0.104155	0.646	0.477	1	0.150264	No
Zkscan8	0.0177585	0.042814	0.137	0.058	1	0.0617676	No
Cyb561d2	0.0177995	-0.0845519	0.12	0.209	1	-0.121983	No
Me2	0.0179138	0.0969885	0.851	0.756	1	0.139925	No
Rpl13	0.0182975	-0.0562528	1	1	1	-0.0811556	No
Psmb2	0.0184495	0.0800223	0.903	0.895	1	0.115448	No
Mia3	0.0184599	-0.118947	0.68	0.756	1	-0.171604	No
Gm21887	0.0185192	-0.0309596	0.011	0.058	1	-0.0446653	No
Zbtb20	0.0185523	-0.0788086	0.131	0.233	1	-0.113697	No
Afg1l	0.0185659	0.0351308	0.069	0.017	1	0.050683	No
Gcsh	0.0185825	-0.0662161	0.114	0.203	1	-0.0955297	No
Dgkd	0.0187821	-0.0678408	0.537	0.651	1	-0.0978736	No
Nek9	0.018791	-0.104734	0.309	0.424	1	-0.1511	No
Arl10	0.0187919	-0.123282	0.314	0.401	1	-0.177858	No
Ptk2b	0.0187996	-0.0897785	0.56	0.657	1	-0.129523	No
Hp	0.0191593	0.135032	1	1	1	0.19481	No
Ankhd1	0.0192026	0.0994111	0.56	0.424	1	0.14342	No
Iqcc	0.0192096	-0.0788604	0.126	0.221	1	-0.113772	No
Eif4b	0.0192258	-0.107916	0.754	0.831	1	-0.15569	No
Zfp644	0.0192469	-0.118977	0.406	0.517	1	-0.171648	No
Lrp1	0.0192497	-0.137464	0.903	0.913	1	-0.198318	No
Micos13	0.0193635	0.136365	0.766	0.657	1	0.196733	No
Timm29	0.0193648	0.0730416	0.246	0.145	1	0.105377	No
Prpf4	0.0195232	0.0724452	0.223	0.128	1	0.104516	No
Twf1	0.0195258	0.0654367	0.451	0.32	1	0.0944052	No
Snapc3	0.0196539	-0.125318	0.194	0.302	1	-0.180796	No
Agpat3	0.0196551	-0.0793444	0.086	0.163	1	-0.11447	No
Gnl3	0.0197214	-0.0453641	0.069	0.145	1	-0.0654465	No
Srsf9	0.0197565	-0.0951394	0.943	0.93	1	-0.137257	No
Rab2b	0.0197586	-0.0600582	0.051	0.122	1	-0.0866457	No
Ppme1	0.0199172	0.0798667	0.251	0.151	1	0.115223	No
Ccr5	0.0200039	0.103844	0.183	0.099	1	0.149815	No
Wdfy4	0.020013	-0.121603	0.291	0.413	1	-0.175436	No
Rad54l2	0.0200926	0.065894	0.143	0.07	1	0.095065	No
Sf3b2	0.0201859	-0.0932987	0.931	0.948	1	-0.134602	No
A430005L14Rik	0.0202357	0.0923443	0.423	0.314	1	0.133225	No
Tmem216	0.0202357	0.0427725	0.097	0.035	1	0.0617076	No
Prkar1a	0.0202618	0.0933869	0.897	0.86	1	0.134729	No
D330050I16Rik	0.020273	0.0363939	0.057	0.012	1	0.0525053	No
Jag1	0.0202998	0.0359708	0.046	0.006	1	0.0518949	No
Atg4b	0.0203278	0.0674129	0.32	0.203	1	0.0972562	No
Fbxo32	0.0203381	-0.0596337	0.029	0.087	1	-0.0860333	No
Rab3d	0.0204535	0.140883	0.514	0.43	1	0.203252	No
Polr1c	0.0204981	0.0945969	0.234	0.145	1	0.136475	No
Trmt6	0.0206141	-0.0906486	0.194	0.285	1	-0.130778	No
Ifi207	0.0206592	0.136198	0.874	0.779	1	0.196493	No
Fam214a	0.0207721	-0.0514794	0.029	0.087	1	-0.0742691	No
Mbp	0.0207991	-0.160814	0.686	0.785	1	-0.232006	No
Zmynd11	0.0208011	0.0866956	0.446	0.32	1	0.125075	No
Krcc1	0.0209462	-0.14022	0.657	0.744	1	-0.202294	No
Ppm1a	0.0210218	-0.0947944	0.394	0.506	1	-0.136759	No
Mmp9	0.0211475	-0.111215	0.04	0.105	1	-0.16045	No
Trim12c	0.0211968	0.0930466	0.686	0.57	1	0.134238	No
B930036N10Rik	0.021203	0.0311335	0.057	0.012	1	0.0449161	No
Zfp770	0.0212126	-0.0640034	0.097	0.186	1	-0.0923374	No
Pdcd6ip	0.0212418	-0.096178	0.749	0.808	1	-0.138755	No
Itgal	0.0212727	-0.15232	0.863	0.901	1	-0.219752	No
Dpep2	0.0212855	-0.0984343	0.16	0.262	1	-0.142011	No
Rara	0.0212858	-0.120766	0.977	0.948	1	-0.174229	No
Eny2	0.0212894	-0.103885	0.571	0.686	1	-0.149875	No
Zfp260	0.0214027	0.0798365	0.326	0.221	1	0.11518	No
Lsp1	0.021501	-0.0740935	1	1	1	-0.106894	No
Hars	0.0215152	-0.12478	0.303	0.39	1	-0.180019	No
Ube2j1	0.021558	0.107902	0.566	0.448	1	0.15567	No
Parp11	0.0216773	0.106181	0.286	0.186	1	0.153187	No
Mpp1	0.0217194	0.140195	0.891	0.919	1	0.202258	No
Mrps15	0.0218016	0.0937587	0.709	0.587	1	0.135265	No
Orc6	0.0218151	-0.0427377	0.051	0.122	1	-0.0616574	No
Chic2	0.0220409	0.0942823	0.834	0.779	1	0.136021	No
Ralbp1	0.0220915	-0.120441	0.823	0.884	1	-0.173759	No
Ugt1a7c	0.0222078	0.0899863	0.834	0.791	1	0.129823	No
Chmp4b	0.0222098	0.0985781	1	0.988	1	0.142218	No
Myo9b	0.0222246	0.084779	0.691	0.581	1	0.12231	No
Prkx	0.0222413	0.110032	0.8	0.669	1	0.158742	No
Rpl35a	0.0223666	0.0624958	1	1	1	0.0901624	No
Tmem67	0.0223863	0.070965	0.166	0.087	1	0.102381	No
D10Wsu102e	0.022399	0.0663678	0.177	0.099	1	0.0957485	No
Chd2	0.0224506	-0.103062	0.194	0.291	1	-0.148688	No
Trf	0.0224715	-0.155907	0.886	0.93	1	-0.224927	No
Tnfaip8	0.0224983	0.131759	0.766	0.674	1	0.190088	No
Mfsd11	0.0225128	-0.069388	0.189	0.285	1	-0.100106	No
Rps6ka3	0.02253	-0.109244	0.446	0.541	1	-0.157606	No
Mlst8	0.0226625	-0.043533	0.04	0.105	1	-0.0628048	No
Gin1	0.0227831	-0.0564726	0.12	0.215	1	-0.0814727	No
Pip5k1c	0.0228474	-0.0816146	0.286	0.413	1	-0.117745	No
Kif1b	0.0230523	-0.069398	0.349	0.448	1	-0.10012	No
B3gnt8	0.0230627	-0.124853	0.383	0.494	1	-0.180125	No
Ppp4r2	0.0231876	-0.147062	0.491	0.587	1	-0.212166	No
Usp46	0.023311	-0.0414206	0.063	0.14	1	-0.0597573	No
Dhx40	0.0233181	-0.120634	0.377	0.471	1	-0.174038	No
Rbm22	0.0233853	0.0763894	0.446	0.331	1	0.110207	No
Prtn3	0.0234211	0.128829	0.594	0.453	1	0.185861	No
Gm19710	0.0234532	-0.020643	0	0.029	1	-0.0297815	No
Cercam	0.0234534	-0.0197239	0	0.029	1	-0.0284556	No
Ralgds	0.0234534	-0.019995	0	0.029	1	-0.0288467	No
0610039K10Rik	0.0234534	-0.0210482	0	0.029	1	-0.0303661	No
Tstd1	0.0234534	-0.0212326	0	0.029	1	-0.0306322	No
Gm15902	0.0234534	-0.0216624	0	0.029	1	-0.0312523	No
Fbxo10	0.0234534	-0.0220613	0	0.029	1	-0.0318277	No
Arhgap29	0.0234534	-0.0222747	0	0.029	1	-0.0321356	No
Gm9752	0.0234534	-0.0222893	0	0.029	1	-0.0321567	No
Akap1	0.0234534	-0.0235082	0	0.029	1	-0.0339151	No
Bbs12	0.0234534	-0.0260439	0	0.029	1	-0.0375734	No
Slc25a36	0.023518	-0.077131	0.171	0.285	1	-0.111276	No
Batf3	0.0235302	-0.125132	0.446	0.535	1	-0.180527	No
Sf1	0.0235551	0.0971329	0.8	0.721	1	0.140133	No
Zdhhc5	0.0236228	0.100054	0.28	0.186	1	0.144348	No
Tmem184b	0.0236435	-0.128425	0.469	0.552	1	-0.185279	No
Tnfaip3	0.0237573	-0.05627	0.103	0.192	1	-0.0811804	No
Tlr8	0.0237687	0.101013	0.509	0.378	1	0.145732	No
Nudt1	0.0239184	0.0645683	0.12	0.052	1	0.0931523	No
Otud3	0.0239184	0.0562651	0.12	0.052	1	0.0811734	No
Dnaaf3	0.0239184	0.0551772	0.12	0.052	1	0.0796039	No
App	0.0239537	0.0632605	0.994	0.965	1	0.0912656	No
Kctd2	0.0241075	-0.0819582	0.171	0.273	1	-0.118241	No
Zfp512b	0.024133	-0.050338	0.023	0.076	1	-0.0726224	No
Samd4b	0.0241775	-0.0814379	0.183	0.291	1	-0.11749	No
Slc40a1	0.024422	-0.0550613	0.04	0.105	1	-0.0794367	No
Marcks	0.0244316	-0.154502	0.749	0.837	1	-0.222899	No
Psma5	0.0244595	0.119189	0.897	0.855	1	0.171953	No
Slx1b	0.0244709	0.0588246	0.12	0.052	1	0.084866	No
Cpd	0.0244729	-0.0923527	0.149	0.244	1	-0.133237	No
Riok3	0.0245399	-0.124853	0.726	0.738	1	-0.180124	No
Raf1	0.0246624	0.09836	0.634	0.529	1	0.141904	No
Mfsd1	0.0247409	0.112287	0.806	0.674	1	0.161996	No
Cfb	0.0248976	0.0651876	0.314	0.215	1	0.0940458	No
Sin3b	0.024967	-0.0987566	0.743	0.826	1	-0.142476	No
Rnd3	0.0250747	-0.0903892	0.343	0.459	1	-0.130404	No
Tdp1	0.0250817	0.0448726	0.114	0.047	1	0.0647375	No
Mapk1ip1l	0.0250819	0.0558786	0.491	0.378	1	0.0806157	No
Sipa1	0.025151	0.0820569	0.651	0.529	1	0.118383	No
Rps19	0.025252	-0.0777466	1	0.994	1	-0.112165	No
Tradd	0.0252536	0.0707093	0.446	0.314	1	0.102012	No
Ghitm	0.0252972	0.102265	0.834	0.75	1	0.147538	No
Csnk1d	0.0253827	0.0904711	0.56	0.459	1	0.130522	No
Dhx58	0.0254286	0.0838173	0.606	0.471	1	0.120923	No
Tab2	0.0255463	-0.100182	0.714	0.814	1	-0.144531	No
Bfar	0.025608	-0.103421	0.326	0.419	1	-0.149205	No
Rnf115	0.0257719	0.109173	0.829	0.744	1	0.157503	No
Neurl4	0.0258157	-0.0633507	0.051	0.116	1	-0.0913957	No
mt-Co1	0.0258164	-0.0579353	1	1	1	-0.0835829	No
Gm12185	0.0259421	0.0246338	0.029	0	1	0.0355391	No
Car7	0.0259421	0.0208055	0.029	0	1	0.030016	No
Slc33a1	0.0260421	0.071491	0.229	0.14	1	0.10314	No
Tpst2	0.0261202	0.100504	0.794	0.733	1	0.144997	No
Dus3l	0.0261571	-0.067809	0.177	0.273	1	-0.0978278	No
Hopx	0.0262277	0.125325	0.931	0.942	1	0.180806	No
Zfp865	0.026343	-0.0698681	0.097	0.18	1	-0.100798	No
Susd3	0.0263972	-0.108203	0.794	0.849	1	-0.156104	No
E030030I06Rik	0.026533	-0.0754388	0.166	0.262	1	-0.108835	No
Hook3	0.0266924	-0.150713	0.526	0.61	1	-0.217433	No
Rnase6	0.0266952	0.138459	0.857	0.808	1	0.199755	No
Gm37494	0.0267015	-0.119086	0.109	0.192	1	-0.171805	No
Siah2	0.0267133	0.0934463	0.606	0.477	1	0.134815	No
Casp9	0.0267484	0.0642558	0.326	0.209	1	0.0927015	No
Lin37	0.026761	-0.0844762	0.286	0.401	1	-0.121873	No
Gstt2	0.0268251	0.0328705	0.086	0.029	1	0.0474221	No
Myo1g	0.0268428	-0.102983	0.749	0.808	1	-0.148573	No
Nt5c	0.0269485	0.114526	0.874	0.814	1	0.165226	No
Prodh	0.0269764	-0.0342923	0.017	0.064	1	-0.0494733	No
1700030K09Rik	0.0270601	0.0405584	0.074	0.023	1	0.0585135	No
Uba5	0.0271213	0.0998611	0.411	0.302	1	0.144069	No
Mrpl22	0.0271636	-0.0988974	0.434	0.564	1	-0.142679	No
Zbtb45	0.0271679	-0.065419	0.2	0.308	1	-0.0943797	No
Pus7	0.0271941	-0.032669	0.017	0.064	1	-0.0471315	No
Ranbp2	0.0271987	0.0973929	0.526	0.43	1	0.140508	No
Ebna1bp2	0.0273138	0.0903383	0.554	0.448	1	0.130331	No
Inppl1	0.0274935	0.094818	0.309	0.209	1	0.136793	No
Tpk1	0.0275659	-0.0540799	0.04	0.099	1	-0.0780208	No
Timmdc1	0.0276185	0.0554417	0.291	0.186	1	0.0799854	No
Ifngr1	0.0276508	-0.119941	0.989	0.988	1	-0.173038	No
Fnip1	0.027723	0.0717596	0.354	0.238	1	0.103527	No
Extl3	0.0279227	-0.0658418	0.091	0.169	1	-0.0949896	No
Dhrs7	0.0279377	-0.141839	0.646	0.692	1	-0.204631	No
Rbak	0.0280196	-0.0293945	0.011	0.052	1	-0.0424073	No
Cep72	0.0280196	-0.0394177	0.011	0.052	1	-0.0568677	No
Fam50a	0.0280598	0.0593564	0.629	0.506	1	0.0856332	No
Oas1g	0.0282839	0.118413	0.309	0.209	1	0.170834	No
Ric1	0.0283996	-0.0664057	0.109	0.192	1	-0.0958032	No
Csf1r	0.0284524	-0.116532	0.96	0.983	1	-0.16812	No
Stx6	0.0284756	-0.0954804	0.28	0.39	1	-0.137749	No
Eif4e3	0.0285673	0.116138	0.806	0.715	1	0.167552	No
Vdac3	0.0285681	-0.103753	0.811	0.849	1	-0.149685	No
AY036118	0.0285707	-0.226636	1	0.994	1	-0.326967	No
Kif16b	0.0288632	0.0457381	0.137	0.064	1	0.0659861	No
Ftsj3	0.0288662	-0.0788873	0.189	0.285	1	-0.11381	No
Zfp771	0.0289298	0.0813579	0.229	0.14	1	0.117375	No
Trim30c	0.0291933	0.0883644	0.263	0.169	1	0.127483	No
Hsd17b10	0.0292056	-0.0910856	0.497	0.61	1	-0.131409	No
Oaz2	0.0292366	-0.100445	0.217	0.314	1	-0.144911	No
Tcf4	0.0292887	-0.116897	0.514	0.593	1	-0.168646	No
Snx21	0.0292927	-0.0576231	0.086	0.163	1	-0.0831325	No
Gk	0.0293046	0.0616011	0.194	0.11	1	0.0888716	No
Mad2l1	0.029319	0.0346324	0.074	0.023	1	0.049964	No
Nlk	0.0295075	-0.0674148	0.12	0.203	1	-0.0972589	No
Magi2	0.02956	-0.0253706	0.006	0.041	1	-0.036602	No
Haao	0.0295664	-0.089004	0.24	0.343	1	-0.128406	No
Ssr1	0.0298095	0.0966325	0.697	0.587	1	0.139411	No
Eif3e	0.0298801	-0.100303	0.931	0.913	1	-0.144706	No
Rps6kc1	0.0300735	-0.0589493	0.069	0.14	1	-0.0850459	No
Ppp1r12a	0.0303476	-0.133438	0.834	0.831	1	-0.192511	No
Fer	0.0304962	-0.024795	0.006	0.041	1	-0.0357716	No
Itpa	0.0306506	0.0910465	0.291	0.192	1	0.131352	No
Nr2c2	0.0307118	-0.0892161	0.274	0.378	1	-0.128712	No
Fastkd5	0.0308139	-0.0221822	0.006	0.041	1	-0.0320021	No
Prmt1	0.0308142	0.0954176	0.56	0.453	1	0.137658	No
Top3a	0.030848	-0.0574524	0.057	0.122	1	-0.0828862	No
Aph1c	0.0308652	-0.101073	0.309	0.419	1	-0.145817	No
Cd63	0.0309107	-0.0568381	0.011	0.052	1	-0.0820001	No
Pde2a	0.0309816	-0.106035	0.303	0.401	1	-0.152976	No
Cd1d1	0.0310111	-0.0444486	0.029	0.081	1	-0.0641257	No
Herc2	0.0310133	0.0716722	0.486	0.378	1	0.103401	No
Fbxw10	0.0311344	-0.0247877	0.006	0.041	1	-0.035761	No
Rif1	0.0311735	0.0451168	0.269	0.163	1	0.0650898	No
Golga1	0.0311984	0.0557201	0.246	0.151	1	0.0803872	No
Vcan	0.0313863	0.13066	0.366	0.279	1	0.188503	No
Srsf3	0.0314402	0.107632	0.92	0.913	1	0.15528	No
Rassf7	0.0314578	-0.0200503	0.006	0.041	1	-0.0289265	No
Abcf1	0.0314816	-0.116164	0.543	0.634	1	-0.167589	No
Ndufaf4	0.0314957	0.0679743	0.291	0.198	1	0.0980661	No
Zfp617	0.0316244	-0.0782855	0.12	0.209	1	-0.112942	No
Gm26917	0.0317289	-0.185845	0.52	0.605	1	-0.268118	No
2700049A03Rik	0.0317423	0.0445027	0.091	0.035	1	0.0642038	No
Slc25a27	0.0319354	-0.0563045	0.074	0.145	1	-0.0812302	No
Nudt4	0.0319852	-0.117455	0.383	0.477	1	-0.169452	No
Arap3	0.0320166	-0.0849637	0.103	0.18	1	-0.122577	No
Rft1	0.0322899	0.0505286	0.143	0.07	1	0.0728974	No
Dhx33	0.0324856	-0.0460381	0.086	0.163	1	-0.0664189	No
Mrpl17	0.0325531	0.0713746	0.686	0.599	1	0.102972	No
Leng1	0.0326236	-0.0714246	0.126	0.203	1	-0.103044	No
Xpo4	0.0326986	-0.0533248	0.08	0.151	1	-0.0769314	No
Zfp280d	0.0327043	0.0612539	0.223	0.134	1	0.0883706	No
Commd3	0.0327197	0.113738	0.646	0.552	1	0.164089	No
Atp5g3	0.0327358	0.0788343	0.994	0.994	1	0.113734	No
Mettl8	0.0327634	0.0353185	0.091	0.035	1	0.0509538	No
Ap2s1	0.032809	0.0803427	0.954	0.936	1	0.11591	No
Coasy	0.0329836	0.0766097	0.274	0.18	1	0.110524	No
Gm16096	0.0331182	0.0348714	0.04	0.006	1	0.0503089	No
Mtx3	0.0331182	0.0274638	0.04	0.006	1	0.0396218	No
Trim65	0.0331332	-0.0794105	0.126	0.209	1	-0.114565	No
Qars	0.0331788	-0.0871975	0.503	0.61	1	-0.125799	No
Tapbp	0.0332976	0.129355	0.96	0.942	1	0.18662	No
Spidr	0.0333315	0.0727252	0.217	0.134	1	0.10492	No
Xdh	0.0333354	0.0824918	0.943	0.942	1	0.119011	No
Casc3	0.0333973	-0.0738419	0.291	0.401	1	-0.106531	No
Naip1	0.033459	0.028718	0.04	0.006	1	0.0414313	No
Rnh1	0.0334688	0.100583	0.977	0.907	1	0.14511	No
Itpkb	0.033471	-0.109212	0.229	0.32	1	-0.157559	No
Znrd1	0.0335153	0.0865415	0.731	0.645	1	0.124853	No
Pabpc1	0.0335303	-0.0555893	1	1	1	-0.0801984	No
Erlin2	0.0335679	-0.0603828	0.194	0.297	1	-0.0871139	No
Gbp6	0.0336004	0.031	0.091	0.035	1	0.0447236	No
Fam160b1	0.0337787	-0.094567	0.251	0.337	1	-0.136431	No
Raph1	0.0338762	-0.0987641	0.303	0.401	1	-0.142486	No
Ccdc86	0.0339449	0.0711622	0.349	0.25	1	0.102665	No
Dph5	0.0339539	0.0568665	0.16	0.087	1	0.082041	No
Mbtps1	0.0339766	-0.0928996	0.24	0.337	1	-0.134026	No
Casp8	0.0341328	0.100579	0.754	0.657	1	0.145105	No
Oxnad1	0.0342029	0.0221518	0.063	0.017	1	0.0319582	No
Pdk1	0.0343194	-0.0466424	0.023	0.07	1	-0.0672907	No
Entr1	0.034483	-0.0647293	0.446	0.558	1	-0.0933846	No
Gm48855	0.0345	0.0233966	0.04	0.006	1	0.0337541	No
Ubc	0.0348578	-0.117532	0.451	0.576	1	-0.169563	No
Ppp2r1a	0.034907	-0.0998165	0.629	0.721	1	-0.144005	No
Napsa	0.0350296	0.0972132	1	0.983	1	0.140249	No
Gvin1	0.0351675	0.053236	0.137	0.07	1	0.0768033	No
Dmkn	0.0352092	0.0390265	0.04	0.006	1	0.0563033	No
Tarbp1	0.0352092	0.0247855	0.04	0.006	1	0.035758	No
Rsl1	0.0352092	0.0232943	0.04	0.006	1	0.0336065	No
Ptcd2	0.0352638	0.0757594	0.469	0.349	1	0.109298	No
Cop1	0.0352863	-0.094806	0.526	0.628	1	-0.136776	No
Mta1	0.0353724	0.0538219	0.309	0.198	1	0.0776486	No
Eid2b	0.0353948	0.0422796	0.194	0.105	1	0.0609965	No
Fbxw11	0.0354753	-0.0861434	0.154	0.238	1	-0.124279	No
Rnf167	0.0355082	-0.117403	0.537	0.605	1	-0.169377	No
Rex1bd	0.0355146	0.104393	0.789	0.686	1	0.150607	No
A930015D03Rik	0.0355201	0.0585997	0.137	0.07	1	0.0845415	No
Ovca2	0.0355684	0.0194618	0.04	0.006	1	0.0280775	No
Ing1	0.035725	0.0698183	0.423	0.32	1	0.100726	No
Senp5	0.0357737	-0.0596981	0.177	0.279	1	-0.0861261	No
Cptp	0.0358599	0.0441281	0.114	0.052	1	0.0636634	No
Impdh2	0.0358725	-0.0817321	0.343	0.465	1	-0.117914	No
Lancl2	0.03592	0.051022	0.143	0.076	1	0.0736092	No
Ndufb10	0.03603	0.0885085	0.96	0.901	1	0.127691	No
Ywhaq	0.0360519	0.106611	0.88	0.843	1	0.153807	No
Hadhb	0.0360821	0.105031	0.68	0.581	1	0.151528	No
Impdh1	0.0361498	-0.0517107	0.034	0.087	1	-0.0746027	No
Ctsz	0.036155	0.0890409	0.989	0.971	1	0.128459	No
Angel2	0.0363057	-0.111169	0.349	0.43	1	-0.160383	No
Atp6v1h	0.0363076	0.069337	0.623	0.523	1	0.100032	No
Ptpre	0.0365069	-0.118521	0.92	0.942	1	-0.170989	No
Tmem219	0.0365074	-0.0595972	0.686	0.744	1	-0.0859806	No
Rin3	0.036593	-0.153713	0.726	0.802	1	-0.221761	No
Evi2a	0.0366338	0.0769153	0.766	0.692	1	0.110965	No
Espl1	0.0366367	-0.03276	0.023	0.07	1	-0.0472627	No
Tuba1a	0.036715	-0.0941803	0.589	0.692	1	-0.135873	No
Neil1	0.0368481	0.0632121	0.166	0.093	1	0.0911958	No
Pycrl	0.0369791	-0.0642432	0.126	0.209	1	-0.0926833	No
Zfp658	0.0369799	-0.0433249	0.074	0.145	1	-0.0625046	No
Carf	0.0369852	0.0236052	0.051	0.012	1	0.0340551	No
Trappc2l	0.0370164	0.103451	0.84	0.814	1	0.149249	No
Gnas	0.0371663	-0.0646105	1	1	1	-0.0932133	No
Pde7a	0.0371921	-0.0416058	0.08	0.151	1	-0.0600244	No
Mmgt1	0.037223	-0.0394521	0.057	0.122	1	-0.0569173	No
Nfkbia	0.0372647	-0.1675	0.869	0.901	1	-0.241651	No
Gbp8	0.0373059	0.0213205	0.051	0.012	1	0.030759	No
Dcakd	0.037318	-0.0950234	0.354	0.459	1	-0.13709	No
Hist1h4h	0.0373243	0.0481959	0.131	0.064	1	0.069532	No
Stag2	0.0374748	0.114382	0.743	0.669	1	0.165018	No
Cpsf1	0.037536	0.0685234	0.417	0.308	1	0.0988583	No
Lima1	0.0375653	-0.09645	0.131	0.209	1	-0.139148	No
Mrps33	0.0376568	-0.0886825	0.731	0.814	1	-0.127942	No
Slfn5	0.0376868	0.152908	0.966	0.919	1	0.2206	No
Ahcyl1	0.0376945	0.0767409	0.349	0.238	1	0.110714	No
Zfp609	0.0377224	-0.0549259	0.08	0.151	1	-0.0792413	No
Fry	0.0378419	-0.0924862	0.263	0.372	1	-0.133429	No
Cant1	0.0379301	-0.0620997	0.257	0.372	1	-0.089591	No
Pnkp	0.0379474	-0.112885	0.651	0.744	1	-0.162859	No
Psmf1	0.0379713	0.062476	0.337	0.227	1	0.0901338	No
Plekhg2	0.0380664	-0.0458288	0.074	0.145	1	-0.0661169	No
Mrps31	0.0381562	-0.0852142	0.257	0.343	1	-0.122938	No
Cklf	0.0382032	-0.124119	0.56	0.61	1	-0.179065	No
Gmnn	0.0382136	0.0711698	0.24	0.145	1	0.102676	No
Plppr3	0.0382886	0.0420904	0.114	0.052	1	0.0607236	No
Ap1g2	0.03834	0.0619526	0.331	0.215	1	0.0893786	No
Spata13	0.0383428	-0.0670618	0.126	0.209	1	-0.0967497	No
Mfge8	0.0384136	-0.0443839	0.063	0.128	1	-0.0640324	No
Commd4	0.0385721	0.0992872	0.777	0.721	1	0.143241	No
Phf12	0.0386782	-0.0802238	0.28	0.372	1	-0.115738	No
Nectin4	0.038739	-0.0382801	0.046	0.105	1	-0.0552266	No
Akap13	0.0387511	-0.114872	0.966	0.988	1	-0.165726	No
Ppfia4	0.0388492	-0.118689	0.674	0.756	1	-0.171232	No
Hypk	0.0389166	-0.0738667	0.314	0.39	1	-0.106567	No
Rps28	0.0390052	-0.0503261	1	0.994	1	-0.0726053	No
Eftud2	0.0390177	0.0866289	0.457	0.349	1	0.124979	No
Tbl3	0.0390217	0.0644292	0.194	0.116	1	0.0929516	No
Zswim4	0.0391187	-0.0672081	0.126	0.209	1	-0.0969608	No
Ap2a2	0.0391373	-0.0906313	0.657	0.767	1	-0.130753	No
Atp1b3	0.0392098	0.0856755	0.914	0.884	1	0.123604	No
Psmb1	0.0393094	0.0907474	0.983	0.971	1	0.130921	No
BC004004	0.0393497	0.0627129	0.606	0.483	1	0.0904756	No
Zfp263	0.0394364	-0.0813051	0.343	0.459	1	-0.117299	No
Cox14	0.0395632	-0.105886	0.754	0.802	1	-0.152761	No
Cox6c	0.0396694	0.0732415	1	1	1	0.105665	No
Ufsp2	0.039678	0.113519	0.549	0.477	1	0.163773	No
Eif2a	0.0397339	-0.0957265	0.497	0.57	1	-0.138104	No
Prpf38a	0.0397727	0.102826	0.354	0.273	1	0.148346	No
Rpl4	0.0398238	-0.0662998	0.989	0.983	1	-0.0956503	No
Ccdc138	0.039867	0.0381168	0.08	0.029	1	0.054991	No
Oas1a	0.0399321	0.151857	0.806	0.773	1	0.219083	No
Ndufv2	0.0399925	0.0741287	0.88	0.831	1	0.106945	No
Sel1l	0.0399939	-0.0936007	0.411	0.523	1	-0.135037	No
Snx32	0.039995	-0.0379083	0.034	0.087	1	-0.0546902	No
Zfp873	0.039995	-0.0408357	0.034	0.087	1	-0.0589134	No
Surf2	0.0399988	-0.0753312	0.166	0.267	1	-0.10868	No
Cd244a	0.0400238	-0.182315	0.537	0.581	1	-0.263025	No
Pold3	0.0400254	0.0662548	0.32	0.227	1	0.0955854	No
Tra2b	0.0400274	0.0828771	0.84	0.837	1	0.119566	No
Ccdc91	0.0400386	-0.060012	0.109	0.186	1	-0.0865791	No
Agfg2	0.0404854	-0.0703233	0.126	0.203	1	-0.101455	No
Asl	0.0405548	-0.0728068	0.206	0.302	1	-0.105038	No
Dubr	0.0407217	-0.0630369	0.103	0.174	1	-0.090943	No
Ktn1	0.0407431	-0.0686457	0.251	0.343	1	-0.0990348	No
Tapbpl	0.0407691	0.106725	0.411	0.32	1	0.153972	No
Ccdc69	0.0408088	0.065719	0.251	0.157	1	0.0948125	No
Ei24	0.0408122	0.0886058	0.543	0.453	1	0.127831	No
Gm39469	0.0408504	-0.050337	0.08	0.151	1	-0.0726209	No
Gm10076	0.0408681	-0.0650205	1	1	1	-0.0938047	No
Agpat2	0.0408825	-0.0899763	0.257	0.366	1	-0.129808	No
Prkrip1	0.0409571	0.074864	0.24	0.157	1	0.108006	No
Cherp	0.0409648	-0.0606013	0.32	0.424	1	-0.0874292	No
Foxn3	0.040988	-0.109811	0.571	0.645	1	-0.158424	No
Rnf121	0.0410464	-0.0605449	0.091	0.163	1	-0.0873479	No
Ncoa6	0.0410509	-0.0907259	0.343	0.448	1	-0.13089	No
Gm5165	0.0410541	-0.0636568	0.051	0.11	1	-0.0918374	No
Ss18l1	0.0410628	-0.0553101	0.029	0.076	1	-0.0797955	No
Aldh9a1	0.0411349	-0.0889738	0.469	0.581	1	-0.128362	No
Eif3f	0.0413987	-0.0534725	0.994	0.994	1	-0.0771445	No
Letm1	0.041445	0.0747299	0.423	0.308	1	0.107812	No
Idh1	0.0415524	0.0985105	0.903	0.89	1	0.142121	No
Ccdc9	0.0415689	-0.0585648	0.303	0.43	1	-0.0844911	No
Lrif1	0.0415928	-0.073528	0.257	0.349	1	-0.106078	No
Tiam1	0.0416669	-0.149732	0.457	0.558	1	-0.216017	No
Qrsl1	0.0417868	0.0505007	0.137	0.07	1	0.0728572	No
Nsun2	0.0417875	0.0856809	0.486	0.384	1	0.123611	No
Gna13	0.0418356	-0.0799544	0.623	0.715	1	-0.11535	No
Ifitm2	0.0419352	0.0865511	1	1	1	0.124867	No
Rpl30	0.0419352	-0.0551511	1	1	1	-0.0795662	No
Tmed5	0.0421527	0.0811058	0.766	0.64	1	0.117011	No
Epsti1	0.0421545	0.128477	0.64	0.587	1	0.185352	No
Brd8	0.0422532	-0.0793296	0.274	0.384	1	-0.114448	No
Tank	0.0422799	0.0878545	0.423	0.349	1	0.126747	No
Lamp1	0.0423686	0.0568387	1	1	1	0.0820009	No
Gcnt1	0.0424667	-0.0554571	0.074	0.14	1	-0.0800077	No
Ctla2b	0.0425109	-0.0394405	0.017	0.058	1	-0.0569006	No
Snrnp70	0.0425921	0.0866051	0.829	0.802	1	0.124945	No
Trappc8	0.0427383	-0.0668237	0.194	0.291	1	-0.0964063	No
Dynll1	0.042804	0.104842	0.983	0.965	1	0.151255	No
Ccdc25	0.0428753	0.0695125	0.337	0.233	1	0.100285	No
Birc6	0.0428856	-0.070132	0.657	0.767	1	-0.101179	No
Rhbdl1	0.0430492	-0.0141675	0	0.023	1	-0.0204393	No
Gm4707	0.0430492	-0.0151757	0	0.023	1	-0.0218939	No
2500004C02Rik	0.0430492	-0.016085	0	0.023	1	-0.0232058	No
Gm26885	0.0430492	-0.0172452	0	0.023	1	-0.0248795	No
Ccdc122	0.0430492	-0.0173612	0	0.023	1	-0.0250469	No
1700063J08Rik	0.0430492	-0.0174382	0	0.023	1	-0.025158	No
Olfr920	0.0430492	-0.0177182	0	0.023	1	-0.0255619	No
Usp46os2	0.0430492	-0.017864	0	0.023	1	-0.0257723	No
Exd1	0.0430492	-0.0179848	0	0.023	1	-0.0259466	No
Nutf2-ps1	0.0430492	-0.0186367	0	0.023	1	-0.0268871	No
Slc9a3r2	0.0430492	-0.0202847	0	0.023	1	-0.0292646	No
Mical2	0.0430492	-0.0216951	0	0.023	1	-0.0312994	No
4930568A12Rik	0.0430492	-0.0224516	0	0.023	1	-0.0323908	No
Ifnlr1	0.0430492	-0.0234179	0	0.023	1	-0.0337848	No
Gas2	0.0430492	-0.0235971	0	0.023	1	-0.0340435	No
Luzp1	0.043152	-0.072334	0.234	0.337	1	-0.104356	No
Coq8a	0.0431788	-0.031644	0.017	0.058	1	-0.0456527	No
Elk3	0.0432065	-0.057507	0.491	0.599	1	-0.0829651	No
Psen1	0.04334	-0.0978449	0.514	0.645	1	-0.14116	No
Hnrnpd	0.0433582	0.0929919	0.949	0.89	1	0.134159	No
Traf1	0.043516	-0.0371114	0.017	0.058	1	-0.0535404	No
Tmem258	0.0435189	0.0986015	0.966	0.959	1	0.142252	No
Hdac9	0.0436156	0.0531709	0.16	0.087	1	0.0767094	No
Atp2a2	0.0436498	-0.111067	0.463	0.552	1	-0.160236	No
Arrdc2	0.0437184	-0.090791	0.229	0.326	1	-0.130984	No
Tmem43	0.0437521	-0.170313	0.646	0.68	1	-0.24571	No
Prkdc	0.0440801	-0.0616133	0.131	0.215	1	-0.0888892	No
Gapdh	0.0440831	0.11023	0.983	0.977	1	0.159029	No
Rab29	0.0442834	0.0846996	0.714	0.634	1	0.122196	No
Fundc1	0.0443002	0.098179	0.623	0.506	1	0.141642	No
Thap3	0.0443857	-0.0740036	0.251	0.349	1	-0.106765	No
Rilp	0.0445411	-0.0294807	0.017	0.058	1	-0.0425316	No
Apmap	0.0447572	-0.085111	0.194	0.273	1	-0.122789	No
Gm42418	0.0448206	-0.213953	1	1	1	-0.30867	No
P2ry6	0.0448538	-0.137337	0.531	0.64	1	-0.198136	No
Rps13	0.0449348	0.0570278	1	1	1	0.0822737	No
Il1rn	0.044941	-0.0555784	0.131	0.215	1	-0.0801827	No
Slc38a10	0.0449743	-0.0901815	0.389	0.483	1	-0.130104	No
Id2	0.0450025	-0.157133	0.726	0.756	1	-0.226696	No
Trpv2	0.0451021	-0.0816455	0.4	0.506	1	-0.11779	No
Rhob	0.0451228	-0.0745102	0.509	0.599	1	-0.107496	No
Tlr13	0.0451351	0.0876567	0.794	0.762	1	0.126462	No
Pvr	0.0453449	0.0335186	0.097	0.041	1	0.0483571	No
Psme4	0.045413	0.0677163	0.577	0.442	1	0.0976939	No
Nup54	0.0454642	0.0400888	0.217	0.128	1	0.0578359	No
Zfp931	0.0454642	-0.0708875	0.131	0.215	1	-0.102269	No
Exosc3	0.0454745	0.0805542	0.56	0.459	1	0.116215	No
Rrs1	0.0454841	0.0764726	0.257	0.169	1	0.110327	No
Lnpep	0.0454985	0.0907583	0.857	0.802	1	0.130937	No
Cbr4	0.0455083	-0.0365736	0.051	0.11	1	-0.0527645	No
Nabp2	0.0456991	0.0845534	0.554	0.453	1	0.121985	No
Ugp2	0.0458808	-0.0923624	0.72	0.767	1	-0.133251	No
Ttc12	0.0459394	-0.0280922	0.017	0.058	1	-0.0405285	No
Clint1	0.0459534	0.0726105	0.954	0.93	1	0.104755	No
Rdx	0.045976	0.109161	0.56	0.477	1	0.157485	No
Dna2	0.0460653	-0.0871803	0.703	0.75	1	-0.125775	No
Ifi214	0.0460714	0.095706	0.36	0.256	1	0.138075	No
Scamp1	0.0462115	-0.0689885	0.091	0.157	1	-0.0995294	No
Fn1	0.0463242	-0.15048	0.983	0.977	1	-0.217097	No
Dimt1	0.0465859	-0.0678632	0.114	0.186	1	-0.0979058	No
Shld3	0.0467565	0.027804	0.023	0	1	0.0401127	No
Serinc4	0.0467565	0.0253745	0.023	0	1	0.0366077	No
Mmrn1	0.0467565	0.0205083	0.023	0	1	0.0295872	No
Phgdh	0.0467565	0.0196711	0.023	0	1	0.0283793	No
Cd3e	0.0467565	0.0192146	0.023	0	1	0.0277208	No
Ica1	0.0467565	0.0188657	0.023	0	1	0.0272175	No
Slc25a15	0.0467565	0.0181087	0.023	0	1	0.0261253	No
Gm15156	0.0467565	0.0163946	0.023	0	1	0.0236525	No
Cage1	0.0467565	0.0162824	0.023	0	1	0.0234906	No
Cyp2u1	0.0467565	0.0159967	0.023	0	1	0.0230783	No
Gm17767	0.0467565	0.0153512	0.023	0	1	0.0221471	No
Gm48194	0.0467565	0.0151687	0.023	0	1	0.0218838	No
Hscb	0.046827	0.0903086	0.4	0.297	1	0.130288	No
Gm26510	0.0469557	0.0447239	0.069	0.023	1	0.0645229	No
Mif4gd	0.0470077	-0.0936048	0.314	0.401	1	-0.135043	No
Cog8	0.0470694	0.0773673	0.446	0.331	1	0.111617	No
Mcl1	0.047093	-0.0804253	1	0.994	1	-0.116029	No
Mgat2	0.0471087	0.0823776	0.777	0.663	1	0.118846	No
Acbd5	0.0472292	-0.0701356	0.451	0.581	1	-0.101184	No
Pak4	0.0472457	-0.0582367	0.131	0.215	1	-0.0840178	No
Abt1	0.0472981	0.0717447	0.274	0.18	1	0.103506	No
Sgk1	0.0474086	-0.151381	0.674	0.709	1	-0.218397	No
Arhgap25	0.0474776	0.0387825	0.429	0.302	1	0.0559513	No
Grap	0.0475216	-0.0347168	0.029	0.076	1	-0.0500858	No
Traf3	0.0475359	-0.0678946	0.217	0.302	1	-0.0979511	No
Rhoh	0.0477062	-0.0708443	0.063	0.122	1	-0.102207	No
Trim62	0.0478344	-0.0403437	0.029	0.076	1	-0.0582036	No
Pmm1	0.0478728	-0.0717268	0.091	0.157	1	-0.10348	No
Iah1	0.0480013	-0.106575	0.509	0.593	1	-0.153755	No
Ms4a6c	0.0481135	0.0715808	1	1	1	0.103269	No
Atp6v1a	0.0481404	0.104194	0.863	0.791	1	0.15032	No
D130040H23Rik	0.0481489	-0.0440089	0.029	0.076	1	-0.0634914	No
Hdc	0.0482685	-0.0997151	0.051	0.11	1	-0.143858	No
S100a6	0.0482955	0.0805247	1	1	1	0.116173	No
Mpst	0.0483777	0.0540573	0.286	0.186	1	0.0779883	No
Lcor	0.0484026	-0.0682798	0.143	0.221	1	-0.098507	No
B9d2	0.048411	-0.13552	0.503	0.552	1	-0.195514	No
Rpp21	0.0487236	0.0924282	0.766	0.686	1	0.133346	No
Smim4	0.048762	0.110265	0.543	0.471	1	0.159078	No
Mterf3	0.0487667	0.062771	0.423	0.314	1	0.0905594	No
Phka1	0.0488473	-0.024386	0.017	0.058	1	-0.0351815	No
Kynu	0.0488536	-0.0636029	0.046	0.099	1	-0.0917595	No
Ranbp10	0.0489412	-0.0728201	0.257	0.349	1	-0.105057	No
Tbcd	0.0489527	-0.0728868	0.229	0.32	1	-0.105153	No
Pithd1	0.0490285	-0.0734625	0.291	0.401	1	-0.105984	No
Stx18	0.0492137	0.0750713	0.389	0.285	1	0.108305	No
Mtrf1l	0.0493064	-0.0422258	0.051	0.11	1	-0.0609189	No
Rasal2	0.0493322	-0.0492365	0.12	0.198	1	-0.0710333	No
Cox4i1	0.0493377	0.0615485	1	1	1	0.0887958	No
Adipor1	0.0493905	-0.111838	0.949	0.965	1	-0.161347	No
Zfp619	0.0494093	0.0395613	0.057	0.017	1	0.0570749	No
Ippk	0.0494245	-0.0288963	0.029	0.076	1	-0.0416885	No
Tnfrsf11a	0.0495271	-0.0544257	0.12	0.198	1	-0.0785197	No
Cd9	0.0495945	-0.0863683	0.131	0.209	1	-0.124603	No
Cpeb2	0.0496735	-0.0631439	0.097	0.163	1	-0.0910973	No
Tmem191c	0.0497035	0.0237079	0.097	0.041	1	0.0342033	No
Ube2l6	0.0498945	0.129918	0.617	0.57	1	0.187432	No
Rxylt1	0.0501639	-0.0527154	0.269	0.36	1	-0.0760522	No
Idua	0.0502384	-0.0522648	0.046	0.099	1	-0.0754021	No
Fbxo11	0.0503103	-0.053727	0.166	0.25	1	-0.0775116	No
Arhgap35	0.0505152	-0.0270638	0.011	0.047	1	-0.0390449	No
Wdr46	0.0507759	-0.0763225	0.251	0.343	1	-0.11011	No
Stard9	0.0509059	-0.0706352	0.377	0.477	1	-0.101905	No
Spag7	0.0509105	-0.075167	0.429	0.512	1	-0.108443	No
Pigx	0.0509503	-0.105819	0.463	0.576	1	-0.152665	No
Mocs1	0.0510063	-0.065798	0.211	0.297	1	-0.0949264	No
Poc1b	0.0510124	0.0670004	0.217	0.14	1	0.0966611	No
Ppp1r11	0.0510824	0.0861716	0.697	0.645	1	0.124319	No
Itgav	0.0510905	-0.091	0.251	0.343	1	-0.131285	No
Alpk1	0.0511996	-0.133686	0.463	0.517	1	-0.192868	No
H3f3a	0.051223	0.0500959	1	1	1	0.0722731	No
Atm	0.0513027	0.0699117	0.143	0.081	1	0.100861	No
Hspa2	0.0513222	0.0315206	0.057	0.017	1	0.0454747	No
Zfp526	0.051391	-0.0329893	0.029	0.076	1	-0.0475935	No
Alms1	0.0513924	-0.0304609	0.011	0.047	1	-0.0439458	No
Tnip3	0.0513924	-0.0353764	0.011	0.047	1	-0.0510374	No
Clock	0.0513963	0.0559896	0.309	0.209	1	0.0807759	No
Setd2	0.0514028	-0.122679	0.543	0.616	1	-0.176988	No
Usb1	0.0514725	0.0984256	0.469	0.384	1	0.141998	No
Fam129b	0.0515337	-0.0994512	0.337	0.43	1	-0.143478	No
Nln	0.0515784	-0.0980625	0.371	0.459	1	-0.141474	No
Pdgfb	0.0518357	-0.0319103	0.011	0.047	1	-0.0460368	No
Pros1	0.0519435	-0.122969	0.549	0.605	1	-0.177406	No
Uxs1	0.0519804	-0.0922232	0.326	0.419	1	-0.13305	No
Cib1	0.0520547	0.101425	0.914	0.919	1	0.146325	No
Atf2	0.0521258	-0.0852354	0.286	0.384	1	-0.122969	No
Ssbp2	0.0521589	-0.096546	0.343	0.436	1	-0.139286	No
Ap3s1	0.0521611	-0.0990746	0.617	0.715	1	-0.142934	No
Rgs18	0.0523032	-0.0917426	0.417	0.523	1	-0.132357	No
Gm15729	0.0523277	-0.0351074	0.006	0.035	1	-0.0506493	No
Usp15	0.0523929	-0.0546889	0.606	0.709	1	-0.0788994	No
Fmnl1	0.0525016	-0.0740031	0.954	0.953	1	-0.106764	No
Rrp12	0.0525224	-0.0436131	0.046	0.099	1	-0.0629204	No
Arhgap4	0.0525559	-0.110771	0.537	0.605	1	-0.159809	No
Pbdc1	0.0525894	0.0913965	0.526	0.43	1	0.131857	No
Pnpla7	0.0527622	-0.0997075	0.28	0.366	1	-0.143848	No
Frmd6	0.0528636	-0.0223338	0.006	0.035	1	-0.0322208	No
4930453N24Rik	0.0530372	0.0566664	0.429	0.326	1	0.0817523	No
Alad	0.0530794	0.0394247	0.074	0.029	1	0.0568778	No
Kansl1l	0.0531068	-0.0407	0.046	0.099	1	-0.0587177	No
Pgd	0.0532246	0.10073	0.949	0.965	1	0.145323	No
Bcas2	0.0532674	-0.0779005	0.571	0.674	1	-0.112387	No
Rab23	0.0534042	-0.0208751	0.006	0.035	1	-0.0301164	No
Lpin1	0.0534042	-0.0247138	0.006	0.035	1	-0.0356545	No
Cetn4	0.0534042	-0.026024	0.006	0.035	1	-0.0375447	No
Irak1	0.0536268	-0.0688822	0.543	0.645	1	-0.0993759	No
Pacs2	0.053755	-0.0700878	0.349	0.465	1	-0.101115	No
Mrpl41	0.0538229	0.0641206	0.337	0.238	1	0.0925065	No
Arf4	0.0538926	0.0904744	0.903	0.797	1	0.130527	No
Fam161a	0.0539494	-0.0210139	0.006	0.035	1	-0.0303166	No
Mipol1	0.0539494	-0.024538	0.006	0.035	1	-0.0354009	No
Cyp4f17	0.0539494	-0.0295769	0.006	0.035	1	-0.0426704	No
Akr1b10	0.0539576	0.0625273	0.32	0.233	1	0.0902078	No
Isca1	0.0539805	0.0810561	0.326	0.233	1	0.116939	No
Rabl3	0.0540965	0.0327942	0.091	0.041	1	0.047312	No
Map4k2	0.0542005	-0.0648405	0.251	0.349	1	-0.0935451	No
Mpv17	0.0542236	-0.0597413	0.274	0.39	1	-0.0861885	No
Wdr41	0.0542472	0.0697793	0.366	0.267	1	0.10067	No
Tnfrsf13b	0.0543455	-0.116372	0.526	0.622	1	-0.167889	No
Atp5o	0.0544122	0.0735475	0.954	0.936	1	0.106107	No
Atxn7l3b	0.0544678	-0.06905	0.863	0.866	1	-0.0996182	No
Foxo4	0.0544795	-0.050991	0.051	0.105	1	-0.0735644	No
AI506816	0.0544992	-0.0215343	0.006	0.035	1	-0.0310675	No
Palb2	0.0544992	-0.0224934	0.006	0.035	1	-0.0324511	No
Gprin3	0.0544992	-0.0230595	0.006	0.035	1	-0.0332678	No
Gm11973	0.0544992	-0.0248959	0.006	0.035	1	-0.0359172	No
A630052C17Rik	0.0545057	-0.0448732	0.023	0.064	1	-0.0647383	No
Ppt2	0.054576	-0.0662015	0.423	0.523	1	-0.0955085	No
Prdx2	0.054676	-0.0996969	0.84	0.872	1	-0.143832	No
Slamf6	0.0548138	-0.0276453	0.029	0.076	1	-0.0398837	No
Nsmce4a	0.0548189	0.099659	0.691	0.628	1	0.143778	No
Klf6	0.0548668	-0.128254	0.88	0.895	1	-0.185032	No
Nagpa	0.0549164	0.0651437	0.566	0.471	1	0.0939824	No
Homer1	0.0549975	0.0583769	0.194	0.116	1	0.0842201	No
Knstrn	0.0550329	0.0474869	0.091	0.041	1	0.0685091	No
Zc3h10	0.0550453	-0.0631867	0.143	0.215	1	-0.0911592	No
Gm10553	0.0550536	-0.020353	0.006	0.035	1	-0.0293631	No
Gm48066	0.0550536	-0.0263216	0.006	0.035	1	-0.0379741	No
Sem1	0.0551749	0.0587703	1	0.994	1	0.0847876	No
Cops8	0.0552025	-0.0640701	0.423	0.512	1	-0.0924337	No
Lamtor2	0.0552259	0.0678	0.931	0.965	1	0.0978147	No
Pcyox1l	0.0553343	0.0242389	0.057	0.017	1	0.0349694	No
Dennd4a	0.0554218	-0.100395	0.583	0.669	1	-0.144839	No
Vopp1	0.0554359	-0.0739221	0.177	0.267	1	-0.106647	No
Kctd11	0.0555034	-0.0583249	0.091	0.157	1	-0.0841451	No
Inpp5d	0.0555583	-0.103565	0.743	0.808	1	-0.149413	No
Tmem39b	0.0558463	-0.0502285	0.086	0.151	1	-0.0724644	No
Bmx	0.0560201	-0.0819279	0.2	0.285	1	-0.118197	No
4632427E13Rik	0.0560568	0.0853834	0.36	0.273	1	0.123182	No
Wnt6	0.0561674	0.0203822	0.057	0.017	1	0.0294052	No
Dusp2	0.056184	-0.038717	0.063	0.122	1	-0.0558568	No
Ykt6	0.0561992	-0.0652584	0.28	0.372	1	-0.094148	No
Pan3	0.0562774	-0.102918	0.509	0.593	1	-0.148479	No
Dusp11	0.0564846	0.086441	0.851	0.82	1	0.124708	No
Hivep3	0.0565716	-0.107851	0.206	0.279	1	-0.155596	No
Upf3a	0.0565821	-0.0744037	0.371	0.483	1	-0.107342	No
Hlcs	0.0566442	-0.0512835	0.24	0.331	1	-0.0739864	No
Rreb1	0.0567271	-0.0877244	0.274	0.36	1	-0.12656	No
Tceanc	0.056836	-0.0334575	0.023	0.064	1	-0.048269	No
St8sia4	0.0569133	-0.127693	0.76	0.802	1	-0.184221	No
Tlr5	0.0569573	0.0396056	0.074	0.029	1	0.0571388	No
Bfsp1	0.0572323	-0.0478288	0.023	0.064	1	-0.0690024	No
Gla	0.0572832	0.038062	0.171	0.099	1	0.0549118	No
Dhdh	0.0573168	0.081076	0.194	0.122	1	0.116968	No
Hist2h4	0.05741	0.0231168	0.046	0.012	1	0.0333505	No
Trappc6b	0.0574676	0.0653583	0.674	0.57	1	0.0942921	No
Ciao2b	0.0577924	-0.0908838	0.486	0.581	1	-0.131118	No
E330009J07Rik	0.0578209	-0.0395437	0.074	0.14	1	-0.0570495	No
Gyg	0.0579497	0.10151	0.926	0.866	1	0.146448	No
Magi3	0.0580318	-0.0412053	0.023	0.064	1	-0.0594468	No
Ppa1	0.0580555	0.0583601	0.217	0.14	1	0.0841959	No
Capza2	0.0580898	0.064731	0.994	1	1	0.0933871	No
Adamts3	0.0581879	0.0194297	0.034	0.006	1	0.0280311	No
Psmg4	0.0582224	0.0777246	0.76	0.709	1	0.112133	No
Atp6v1g1	0.0582287	0.0803946	0.989	0.953	1	0.115985	No
Phf11b	0.0582415	0.112845	0.6	0.494	1	0.162801	No
Tnip2	0.0584151	-0.073753	0.32	0.395	1	-0.106403	No
Ropn1l	0.0584165	0.0584344	0.149	0.081	1	0.0843031	No
Safb	0.0585705	-0.0880097	0.543	0.64	1	-0.126971	No
Acp5	0.0585915	0.0486565	0.171	0.099	1	0.0701965	No
Osbpl8	0.0586045	-0.0768965	0.514	0.628	1	-0.110938	No
Tmem60	0.0586263	-0.0769622	0.303	0.395	1	-0.111033	No
Ets1	0.0586569	-0.058999	0.034	0.081	1	-0.0851176	No
Cdh23	0.0587734	0.0297348	0.034	0.006	1	0.0428983	No
Nek4	0.0588406	-0.0441115	0.023	0.064	1	-0.0636394	No
Cep97	0.0588789	0.0318396	0.046	0.012	1	0.0459348	No
D3Ertd751e	0.0590117	-0.0344909	0.034	0.081	1	-0.0497599	No
Ints12	0.0591154	-0.0543652	0.469	0.576	1	-0.0784325	No
Fcgrt	0.0591258	-0.124441	0.606	0.727	1	-0.17953	No
Acer3	0.059186	0.0878871	0.949	0.907	1	0.126794	No
Atf4	0.0592178	-0.0890878	0.423	0.529	1	-0.128526	No
Pex10	0.0592749	-0.0381943	0.063	0.122	1	-0.0551027	No
Tle1	0.0592794	-0.0453831	0.097	0.169	1	-0.065474	No
Gm7292	0.0593638	0.022423	0.034	0.006	1	0.0323496	No
Efemp2	0.0593638	0.0223922	0.034	0.006	1	0.0323051	No
Lrp12	0.0593638	0.0222339	0.034	0.006	1	0.0320767	No
Ninj1	0.0594263	0.13606	0.674	0.616	1	0.196293	No
Glyr1	0.0594277	0.0794234	0.674	0.605	1	0.114584	No
Vars	0.0594943	-0.0759581	0.354	0.442	1	-0.109584	No
Atp6v1c1	0.0596144	-0.0812647	0.48	0.552	1	-0.11724	No
Cd2ap	0.0596244	0.1075	0.891	0.855	1	0.155089	No
Paqr3	0.0597266	-0.0346852	0.034	0.081	1	-0.0500401	No
Ccdc59	0.0597486	-0.0611934	0.497	0.581	1	-0.0882834	No
Lamp2	0.0598081	0.104398	0.96	0.977	1	0.150615	No
Morf4l1	0.0598121	0.0688958	0.989	0.994	1	0.0993956	No
Dffa	0.0599005	-0.0577579	0.12	0.198	1	-0.083327	No
Ampd2	0.0599431	-0.0606538	0.126	0.203	1	-0.087505	No
Gm17552	0.059959	0.0230012	0.034	0.006	1	0.0331837	No
Bcl9	0.0600714	-0.0332122	0.023	0.064	1	-0.047915	No
Zfp157	0.0602528	0.0576564	0.154	0.087	1	0.0831805	No
Esyt1	0.0603809	0.0883196	0.874	0.791	1	0.127418	No
Hsf2	0.0604344	-0.0465597	0.149	0.227	1	-0.0671714	No
Rsph3b	0.0604748	0.0606925	0.194	0.122	1	0.0875607	No
Mob1a	0.0605585	-0.0891458	0.834	0.837	1	-0.12861	No
Jazf1	0.0605593	0.0268978	0.034	0.006	1	0.0388053	No
Gimap7	0.0605593	0.0247919	0.034	0.006	1	0.0357672	No
Gm4631	0.0605593	0.0209519	0.034	0.006	1	0.0302272	No
Tab3	0.0609359	-0.0526058	0.04	0.087	1	-0.0758941	No
Dbi	0.0610576	0.0801414	1	0.983	1	0.11562	No
Acbd4	0.061079	-0.0519601	0.097	0.163	1	-0.0749626	No
Gm8098	0.0611645	0.0343419	0.034	0.006	1	0.0495448	No
Glb1	0.061171	-0.0552797	0.217	0.314	1	-0.0797517	No
Lgals3bp	0.0612107	0.127553	0.526	0.442	1	0.18402	No
Gm5150	0.0613165	-0.08102	0.909	0.901	1	-0.116887	No
Cryzl1	0.0613373	0.0822404	0.503	0.419	1	0.118648	No
Uap1l1	0.0615591	-0.0620608	0.183	0.267	1	-0.0895348	No
Rap1gds1	0.0616759	-0.0593397	0.457	0.587	1	-0.0856092	No
Mrps6	0.0617709	-0.0529007	0.08	0.145	1	-0.0763195	No
Dock2	0.0617727	-0.108487	0.897	0.919	1	-0.156514	No
Wdr19	0.0617744	0.0191284	0.034	0.006	1	0.0275965	No
2510017J16Rik	0.0617747	0.0183419	0.034	0.006	1	0.0264618	No
Olfr56	0.0617747	0.0179946	0.034	0.006	1	0.0259607	No
Arsi	0.0617747	0.0127946	0.034	0.006	1	0.0184587	No
Nfkbiz	0.0618961	-0.0685093	0.166	0.244	1	-0.0988381	No
Gtf2b	0.0619838	0.0682893	0.709	0.581	1	0.0985206	No
2010315B03Rik	0.0619842	-0.0526428	0.086	0.151	1	-0.0759476	No
Grk3	0.0619951	-0.154925	0.377	0.448	1	-0.223509	No
Ctdp1	0.0620778	0.0652106	0.251	0.169	1	0.094079	No
Pnrc1	0.0621275	0.0784714	0.777	0.767	1	0.11321	No
Rab5if	0.0622494	0.0809365	1	0.988	1	0.116767	No
Stk3	0.0624336	-0.0686259	0.211	0.297	1	-0.0990062	No
Cdk20	0.0625251	-0.0583479	0.091	0.157	1	-0.0841782	No
S100a9	0.0625379	-0.22603	0.177	0.267	1	-0.326092	No
Vamp7	0.0625625	-0.10585	0.343	0.43	1	-0.15271	No
Amd2	0.0625636	0.0357624	0.234	0.145	1	0.0515943	No
Kif23	0.0625949	0.0210771	0.194	0.116	1	0.0304078	No
Cd300lb	0.0627531	-0.1001	0.617	0.674	1	-0.144414	No
Slc39a13	0.0627881	-0.0421319	0.097	0.169	1	-0.0607834	No
Treml2	0.0628178	0.072441	0.194	0.122	1	0.10451	No
Tmem64	0.06286	-0.0423936	0.069	0.128	1	-0.0611611	No
Hint1	0.0629275	0.102532	0.989	0.977	1	0.147922	No
Sf3a1	0.0630297	0.0955575	0.429	0.349	1	0.13786	No
Mkks	0.0630333	-0.0315089	0.034	0.081	1	-0.0454578	No
Tbkbp1	0.0631124	0.0625204	0.406	0.302	1	0.0901979	No
Jaml	0.0631345	0.107285	0.926	0.855	1	0.154779	No
Rnf138	0.0634786	-0.0797641	0.28	0.349	1	-0.115075	No
Kdm5b	0.0635083	-0.101669	0.314	0.407	1	-0.146677	No
Hbp1	0.0638265	0.0578773	0.714	0.587	1	0.0834993	No
Kat5	0.0639811	0.0534863	0.303	0.215	1	0.0771644	No
Mxd1	0.0640443	-0.123061	0.2	0.273	1	-0.17754	No
Slc35b1	0.0642081	0.0526342	0.571	0.5	1	0.0759351	No
Exoc6	0.0642119	0.0941659	0.451	0.39	1	0.135853	No
1500011B03Rik	0.0642978	-0.0750882	0.589	0.715	1	-0.108329	No
Sema4d	0.0642979	-0.0975341	0.589	0.715	1	-0.140712	No
Slc35c1	0.0644219	0.0684583	0.611	0.5	1	0.0987644	No
Akap9	0.0645009	-0.0790586	0.503	0.634	1	-0.114057	No
Ano8	0.0647159	-0.0505667	0.029	0.07	1	-0.0729523	No
Gm26648	0.064768	-0.0257588	0.023	0.064	1	-0.0371621	No
Pparg	0.064768	-0.030271	0.023	0.064	1	-0.0436718	No
Tmbim6	0.0649235	0.0682936	0.994	0.994	1	0.0985269	No
Sfpq	0.0651124	0.070714	0.834	0.767	1	0.102019	No
Nprl3	0.0651671	-0.0600757	0.137	0.215	1	-0.0866709	No
Psen2	0.0652517	-0.104343	0.44	0.517	1	-0.150535	No
Gspt1	0.0653077	0.0814852	0.651	0.552	1	0.117558	No
Adap2	0.0655229	0.0227759	0.091	0.041	1	0.0328587	No
Zfhx3	0.0656838	0.0841893	0.36	0.273	1	0.121459	No
Tmem176a	0.0659838	-0.168894	0.36	0.453	1	-0.243663	No
Hoxb4	0.0660175	-0.0674509	0.12	0.192	1	-0.0973111	No
Fndc3a	0.0660615	0.0709963	0.72	0.605	1	0.102426	No
Renbp	0.0660973	-0.0768441	0.177	0.262	1	-0.110863	No
Pde8a	0.0661092	0.0430765	0.143	0.081	1	0.0621462	No
Phc3	0.0661412	-0.107694	0.286	0.372	1	-0.15537	No
Uap1	0.06625	0.0671598	0.451	0.36	1	0.0968912	No
Man2a2	0.0663253	-0.105638	0.291	0.36	1	-0.152403	No
Grina	0.0664719	0.0888948	0.857	0.779	1	0.128248	No
Scai	0.066741	-0.0338943	0.04	0.087	1	-0.0488991	No
Yae1d1	0.0668985	-0.0429507	0.103	0.174	1	-0.0619648	No
Rpl10	0.0669708	0.0591711	1	1	1	0.0853658	No
Gm14410	0.0672276	0.0285059	0.063	0.023	1	0.0411253	No
Gmip	0.0673596	-0.0756146	0.491	0.605	1	-0.109089	No
Srd5a3	0.0676825	-0.110666	0.589	0.657	1	-0.159657	No
Dcaf15	0.0677724	0.0671093	0.217	0.145	1	0.0968183	No
Maco1	0.0682448	-0.0573888	0.08	0.14	1	-0.0827945	No
Itgb3	0.0682449	-0.0472347	0.08	0.14	1	-0.0681453	No
Fam193b	0.0682828	-0.0393842	0.137	0.215	1	-0.0568193	No
Epc1	0.0683249	-0.118127	0.434	0.506	1	-0.170421	No
Mfsd10	0.0684277	-0.0652645	0.32	0.419	1	-0.0941568	No
Ranbp3	0.0685294	-0.0568054	0.246	0.349	1	-0.0819529	No
Pfdn2	0.0685626	-0.102481	0.749	0.837	1	-0.147849	No
Rpl32	0.0687443	-0.0441965	1	0.994	1	-0.0637621	No
Polb	0.0687584	-0.0729234	0.526	0.628	1	-0.105206	No
Hmox2	0.068796	0.101153	0.846	0.814	1	0.145933	No
Rack1	0.0688258	0.0540916	1	0.994	1	0.0780377	No
Ap2b1	0.0689666	0.0763239	0.417	0.326	1	0.110112	No
Etf1	0.0691847	0.124713	0.657	0.587	1	0.179923	No
Tgfbr2	0.0693901	-0.0915477	0.389	0.477	1	-0.132075	No
Svip	0.0695093	-0.115153	0.823	0.808	1	-0.166131	No
Tmem101	0.0695408	0.0670167	0.291	0.215	1	0.0966847	No
Tsix	0.0695753	-0.0259477	0.046	0.099	1	-0.0374347	No
Bmp2k	0.0696386	-0.108676	0.451	0.523	1	-0.156786	No
Raly	0.069641	0.0966582	0.92	0.866	1	0.139448	No
Sft2d2	0.0696622	0.0883959	0.383	0.302	1	0.127528	No
Csgalnact2	0.0696632	-0.116659	0.549	0.587	1	-0.168303	No
Tmem87b	0.0697488	-0.0613078	0.137	0.209	1	-0.0884485	No
Eif2b2	0.0698335	-0.0705154	0.446	0.547	1	-0.101732	No
Il6st	0.0698957	-0.0993973	0.469	0.564	1	-0.1434	No
Rnf126	0.0701483	0.089906	0.48	0.395	1	0.129707	No
Cpne1	0.0703312	-0.102937	0.411	0.483	1	-0.148507	No
Sp4	0.0705435	0.0597211	0.143	0.081	1	0.0861594	No
Agpat1	0.0706412	0.0524853	0.394	0.291	1	0.0757202	No
Ola1	0.0706428	-0.109544	0.571	0.651	1	-0.158039	No
Aars	0.0708083	0.0603309	0.234	0.163	1	0.0870391	No
Acvr1b	0.0708136	-0.046324	0.103	0.169	1	-0.0668315	No
Irf3	0.0708322	0.0839946	0.423	0.337	1	0.121179	No
Crebl2	0.0711858	-0.0472772	0.029	0.07	1	-0.0682066	No
Lpcat4	0.0712984	-0.0767489	0.4	0.459	1	-0.110725	No
Gars	0.0713599	0.0731956	0.577	0.483	1	0.105599	No
Prdx3	0.07137	0.0750291	0.726	0.616	1	0.108244	No
Hivep2	0.0714179	0.0325157	0.063	0.023	1	0.0469102	No
Rbm43	0.0714537	0.101178	0.446	0.372	1	0.145969	No
Gigyf1	0.0714556	-0.0771212	0.103	0.163	1	-0.111262	No
Hagh	0.0715006	0.0833186	0.589	0.465	1	0.120203	No
Mlxip	0.0715963	-0.0872991	0.28	0.355	1	-0.125946	No
Igfbp4	0.0717863	-0.0392509	0.04	0.087	1	-0.056627	No
Rdh10	0.0719111	-0.0307481	0.057	0.11	1	-0.0443601	No
Slc36a4	0.0720211	-0.0663677	0.154	0.221	1	-0.0957483	No
Mtss1	0.0720871	-0.0391843	0.051	0.105	1	-0.0565311	No
Dhx37	0.0721759	0.0336334	0.08	0.035	1	0.0485228	No
Ldb1	0.0722456	-0.0886895	0.463	0.512	1	-0.127952	No
Fancf	0.0723107	-0.0295337	0.017	0.052	1	-0.0426081	No
Tbc1d10c	0.0723796	-0.0598546	0.16	0.238	1	-0.086352	No
Rpl31	0.0724071	-0.053773	0.994	0.988	1	-0.077578	No
Prdx5	0.0724072	0.0651822	1	0.994	1	0.094038	No
Gbp9	0.0724737	0.104895	0.429	0.331	1	0.151331	No
4933434E20Rik	0.0724827	-0.0537906	0.326	0.424	1	-0.0776035	No
Id1	0.0724969	0.0879335	0.297	0.209	1	0.126861	No
Frg1	0.0725412	0.0546553	0.777	0.709	1	0.0788509	No
Ccng1	0.0726121	0.0938921	0.771	0.68	1	0.135458	No
Usf2	0.0727986	-0.0970671	0.554	0.634	1	-0.140038	No
Rgl2	0.0728132	0.0743801	0.451	0.36	1	0.107308	No
Polr2k	0.0728884	0.100331	0.766	0.709	1	0.144748	No
Bptf	0.0730453	-0.0846899	0.64	0.698	1	-0.122182	No
Cdk2	0.0731623	-0.0484815	0.114	0.186	1	-0.0699441	No
Nme1	0.0733851	0.101609	0.903	0.866	1	0.146591	No
Tbcel	0.073512	-0.0396205	0.16	0.244	1	-0.0571604	No
Nmt2	0.0735584	-0.0364245	0.051	0.105	1	-0.0525494	No
Neu1	0.0736284	-0.0936789	0.457	0.535	1	-0.13515	No
4933412E12Rik	0.0737441	0.0416401	0.103	0.052	1	0.0600739	No
Ing3	0.0738473	0.0788955	0.48	0.378	1	0.113822	No
Smarcd1	0.0738961	-0.0410045	0.149	0.233	1	-0.059157	No
Arf3	0.0739187	0.0839595	0.657	0.576	1	0.121128	No
Pbx3	0.0739301	-0.0360097	0.051	0.105	1	-0.051951	No
Ncf4	0.073951	0.0706802	1	1	1	0.10197	No
Ankra2	0.0739643	-0.0674681	0.286	0.372	1	-0.097336	No
Gtpbp6	0.0740219	0.0575337	0.28	0.192	1	0.0830036	No
Nufip1	0.0740915	0.0815228	0.36	0.279	1	0.117613	No
Cpne3	0.0742047	0.097046	0.863	0.785	1	0.140008	No
Shc1	0.0743756	0.0878184	0.354	0.273	1	0.126695	No
Adar	0.0745346	0.0630204	0.646	0.547	1	0.0909192	No
Cap1	0.0745586	0.0555913	0.994	1	1	0.0802013	No
Arl15	0.0745644	-0.0580636	0.194	0.273	1	-0.0837681	No
Thumpd3	0.0745644	-0.0620611	0.194	0.273	1	-0.0895353	No
Idh3b	0.0748857	-0.102841	0.726	0.767	1	-0.148368	No
Mob3a	0.0749151	-0.0848546	0.663	0.698	1	-0.122419	No
Fbxo8	0.0750217	0.0463451	0.16	0.099	1	0.0668619	No
Tsacc	0.0750436	-0.0283414	0.04	0.087	1	-0.040888	No
Tnfrsf1a	0.075344	-0.0954619	0.977	0.977	1	-0.137722	No
Mier1	0.0753664	-0.0941737	0.806	0.86	1	-0.135864	No
Cfap36	0.0754555	0.0693636	0.269	0.192	1	0.10007	No
Zfp319	0.075538	-0.0300383	0.069	0.128	1	-0.0433361	No
Car13	0.0755898	-0.0223841	0.017	0.052	1	-0.0322935	No
Man1c1	0.0756629	-0.0791376	0.246	0.326	1	-0.114171	No
Pml	0.0756833	0.0935838	0.326	0.256	1	0.135013	No
Zfyve1	0.0757012	-0.0545791	0.051	0.099	1	-0.0787411	No
Drosha	0.07588	0.0520319	0.126	0.07	1	0.0750662	No
Cnep1r1	0.0760244	0.0439872	0.349	0.256	1	0.06346	No
Arhgef12	0.0763224	0.0241327	0.063	0.023	1	0.0348161	No
Fpgt	0.0766123	-0.0322908	0.057	0.11	1	-0.0465858	No
Galnt9	0.0766761	0.0445437	0.543	0.465	1	0.064263	No
Aldh6a1	0.0767354	-0.0320067	0.029	0.07	1	-0.0461759	No
Amz2	0.076756	-0.0727102	0.217	0.297	1	-0.104899	No
Kdm1a	0.0768386	-0.103038	0.537	0.593	1	-0.148652	No
Nudt14	0.0768691	-0.065814	0.206	0.279	1	-0.0949496	No
Myo1c	0.0768775	-0.121863	0.4	0.465	1	-0.175811	No
Acaa1a	0.0769969	0.0648452	0.891	0.855	1	0.0935518	No
Pgk1	0.077093	0.0743787	0.926	0.89	1	0.107306	No
Aamp	0.0771001	0.106343	0.726	0.686	1	0.153421	No
Ndufv3	0.0772139	0.0867182	0.886	0.791	1	0.125108	No
Hook2	0.0772595	-0.0607418	0.051	0.099	1	-0.0876319	No
Gas5	0.0773007	-0.104545	0.823	0.826	1	-0.150827	No
Sntb2	0.0774684	0.0573327	0.354	0.267	1	0.0827136	No
Dnttip1	0.0775742	0.0744439	0.577	0.477	1	0.1074	No
Ebpl	0.0777442	-0.0714498	0.229	0.32	1	-0.10308	No
Tmem167	0.0779563	0.0874863	0.926	0.924	1	0.126216	No
Sec23a	0.0779706	0.0425138	0.166	0.105	1	0.0613344	No
Ltb	0.0780068	-0.117676	0.88	0.872	1	-0.16977	No
Jkamp	0.0780174	-0.0514717	0.286	0.366	1	-0.074258	No
Zfp146	0.078103	-0.0523681	0.091	0.151	1	-0.0755512	No
Insig2	0.0781151	-0.0543774	0.189	0.273	1	-0.07845	No
Rab12	0.0781461	-0.0657107	0.28	0.366	1	-0.0948005	No
Dalrd3	0.0782286	-0.0615216	0.177	0.25	1	-0.0887569	No
Cebpg	0.0782368	-0.0997541	0.737	0.785	1	-0.143915	No
Tmem29	0.0786291	-0.0426101	0.109	0.18	1	-0.0614734	No
Celsr3	0.0786618	-0.0312736	0.029	0.07	1	-0.0451182	No
Cep57	0.0786911	-0.0594793	0.16	0.238	1	-0.0858104	No
Ophn1	0.0787037	0.0224196	0.08	0.035	1	0.0323446	No
Cox5a	0.078741	0.0738138	0.966	0.977	1	0.106491	No
Tmbim1	0.0787604	0.054063	0.257	0.174	1	0.0779964	No
Gm14327	0.0789892	0.035982	0.051	0.017	1	0.051911	No
Zfp930	0.0791445	-0.040469	0.046	0.093	1	-0.0583844	No
Sumf2	0.0791632	-0.0436994	0.063	0.116	1	-0.063045	No
Atp5b	0.0792006	0.0536753	0.989	0.988	1	0.077437	No
Ostc	0.0792083	0.0921496	0.829	0.82	1	0.132944	No
Cdkn2c	0.079343	-0.0323364	0.074	0.134	1	-0.0466516	No
Cse1l	0.0793612	-0.0577394	0.246	0.343	1	-0.0833003	No
Slc35c2	0.0795647	-0.0763709	0.554	0.645	1	-0.11018	No
Dnajc27	0.0795677	0.0294687	0.051	0.017	1	0.0425144	No
Tmem126a	0.0796742	0.0827817	0.491	0.413	1	0.119429	No
Cdc42se1	0.0799257	-0.118971	0.943	0.977	1	-0.171639	No
Prr14l	0.0800085	0.0368407	0.434	0.355	1	0.0531498	No
Pgm2l1	0.0800262	0.0107034	0.16	0.093	1	0.0154418	No
Rasa4	0.0801943	0.108841	0.48	0.384	1	0.157024	No
Jak2	0.0801952	-0.0616141	0.383	0.488	1	-0.0888904	No
Gm16982	0.0803247	-0.0101502	0	0.017	1	-0.0146436	No
Zfp541	0.0803247	-0.0102735	0	0.017	1	-0.0148216	No
Anks6	0.0803247	-0.0103089	0	0.017	1	-0.0148725	No
Gm44649	0.0803247	-0.0105905	0	0.017	1	-0.0152788	No
Nr1d1	0.0803247	-0.0108274	0	0.017	1	-0.0156206	No
Uckl1os	0.0803247	-0.0108418	0	0.017	1	-0.0156414	No
Sned1	0.0803247	-0.0111301	0	0.017	1	-0.0160574	No
9430091E24Rik	0.0803247	-0.0112561	0	0.017	1	-0.0162392	No
Gm11613	0.0803247	-0.0113067	0	0.017	1	-0.0163121	No
BC065397	0.0803247	-0.011332	0	0.017	1	-0.0163486	No
Gm13710	0.0803247	-0.011396	0	0.017	1	-0.016441	No
Gm10131	0.0803247	-0.0114008	0	0.017	1	-0.0164478	No
Gm47920	0.0803247	-0.0115286	0	0.017	1	-0.0166323	No
Gm15472	0.0803247	-0.0117105	0	0.017	1	-0.0168947	No
Gm4189	0.0803247	-0.0117217	0	0.017	1	-0.0169109	No
Ptrh1	0.0803247	-0.0121663	0	0.017	1	-0.0175522	No
Trpv4	0.0803247	-0.0124436	0	0.017	1	-0.0179523	No
9230104M06Rik	0.0803247	-0.0125809	0	0.017	1	-0.0181504	No
Myl6b	0.0803247	-0.0126489	0	0.017	1	-0.0182485	No
Frg2f1	0.0803247	-0.01274	0	0.017	1	-0.0183799	No
Gm34342	0.0803247	-0.012929	0	0.017	1	-0.0186527	No
Gm10575	0.0803247	-0.013366	0	0.017	1	-0.0192831	No
C8g	0.0803247	-0.0133723	0	0.017	1	-0.0192922	No
Nol4l	0.0803247	-0.0134254	0	0.017	1	-0.0193687	No
Il17rd	0.0803247	-0.0135042	0	0.017	1	-0.0194825	No
Gm15927	0.0803247	-0.0136548	0	0.017	1	-0.0196997	No
Adgrg1	0.0803247	-0.0136882	0	0.017	1	-0.0197479	No
Adgrv1	0.0803247	-0.0139497	0	0.017	1	-0.0201251	No
Hpn	0.0803247	-0.0141036	0	0.017	1	-0.0203471	No
Gm42664	0.0803247	-0.0141197	0	0.017	1	-0.0203704	No
Gm20219	0.0803247	-0.0147081	0	0.017	1	-0.0212193	No
Gm15706	0.0803247	-0.0148197	0	0.017	1	-0.0213804	No
Frmd8os	0.0803247	-0.0148832	0	0.017	1	-0.0214719	No
Wtip	0.0803247	-0.0149248	0	0.017	1	-0.0215319	No
Gm10522	0.0803247	-0.015169	0	0.017	1	-0.0218842	No
A330084C13Rik	0.0803247	-0.0153608	0	0.017	1	-0.022161	No
Tonsl	0.0803247	-0.015377	0	0.017	1	-0.0221843	No
Fam161b	0.0803247	-0.0154214	0	0.017	1	-0.0222484	No
Mok	0.0803247	-0.0154646	0	0.017	1	-0.0223107	No
Gm28609	0.0803247	-0.0154873	0	0.017	1	-0.0223434	No
Tmtc4	0.0803247	-0.0157519	0	0.017	1	-0.0227252	No
Susd2	0.0803247	-0.0162128	0	0.017	1	-0.0233902	No
Elovl7	0.0803247	-0.016424	0	0.017	1	-0.0236948	No
1700001L05Rik	0.0803247	-0.0174031	0	0.017	1	-0.0251073	No
Tle2	0.0803247	-0.0174639	0	0.017	1	-0.0251951	No
Capns2	0.0803247	-0.01763	0	0.017	1	-0.0254347	No
Knl1	0.0803247	-0.0178257	0	0.017	1	-0.025717	No
Gm9895	0.0803247	-0.0180288	0	0.017	1	-0.02601	No
Olfr1033	0.0803247	-0.0191728	0	0.017	1	-0.0276605	No
Rhoc	0.0803247	-0.0198807	0	0.017	1	-0.0286818	No
Gm10638	0.0803247	-0.020388	0	0.017	1	-0.0294137	No
Gm49774	0.0803247	-0.0210761	0	0.017	1	-0.0304064	No
Serpina3g	0.0803247	-0.0225358	0	0.017	1	-0.0325122	No
Klhl35	0.0803247	-0.0241755	0	0.017	1	-0.0348778	No
Stk17b	0.0803875	-0.128478	0.88	0.872	1	-0.185354	No
Spns1	0.0804051	-0.0607914	0.303	0.384	1	-0.0877035	No
Cd300lf	0.0805872	0.0777999	0.56	0.459	1	0.112241	No
Tmem167b	0.0805914	-0.0465236	0.206	0.285	1	-0.0671194	No
Snapin	0.0806578	-0.0673826	0.286	0.366	1	-0.0972125	No
Rbm47	0.0806897	0.049666	0.52	0.424	1	0.0716529	No
Rpl15	0.0807686	-0.0570081	1	0.994	1	-0.0822453	No
Vps9d1	0.0809825	-0.0778531	0.269	0.343	1	-0.112318	No
Ltbr	0.0811832	0.0853654	0.789	0.692	1	0.123156	No
Rhoa	0.0813279	0.0564044	1	1	1	0.0813743	No
Zfp639	0.0813433	-0.0831855	0.263	0.337	1	-0.120011	No
Ccdc77	0.0814758	0.0426565	0.086	0.041	1	0.0615404	No
Copz1	0.0815799	0.0777892	0.857	0.866	1	0.112226	No
Zfp62	0.0815808	0.0574205	0.223	0.151	1	0.0828403	No
Arfgef2	0.0816232	0.0366116	0.149	0.087	1	0.0528193	No
Bcl2	0.0816251	-0.0197799	0.029	0.07	1	-0.0285364	No
Hist1h3e	0.0816805	-0.0474667	0.091	0.151	1	-0.06848	No
Itgb5	0.0818314	-0.0803829	0.246	0.326	1	-0.115968	No
Arl4a	0.0818765	-0.0575499	0.12	0.186	1	-0.0830269	No
Rab8a	0.0819999	0.0484428	0.863	0.814	1	0.0698881	No
Eaf1	0.0820692	-0.0499704	0.126	0.198	1	-0.0720921	No
Mvk	0.0820985	-0.0356003	0.046	0.093	1	-0.0513603	No
Frrs1	0.0822288	-0.0620795	0.349	0.442	1	-0.0895618	No
Mrps16	0.0823155	0.0946049	0.806	0.744	1	0.136486	No
Zfp959	0.082345	-0.0548721	0.091	0.151	1	-0.0791638	No
Ncf2	0.0823613	-0.0504982	0.989	0.994	1	-0.0728536	No
Wdr25	0.0825119	0.0257405	0.051	0.017	1	0.0371357	No
Faap24	0.0825476	-0.0396289	0.063	0.116	1	-0.0571724	No
Prickle3	0.0826302	-0.0471631	0.177	0.256	1	-0.068042	No
Rasa2	0.0829409	-0.0537261	0.097	0.157	1	-0.0775104	No
Ifngr2	0.0829478	-0.0982062	0.874	0.919	1	-0.141682	No
Proser3	0.0829595	-0.0221776	0.011	0.041	1	-0.0319955	No
Mrgpra2b	0.0829595	-0.0321284	0.011	0.041	1	-0.0463515	No
Arhgap18	0.0830121	-0.0436369	0.149	0.221	1	-0.0629548	No
Mrpl13	0.0831272	-0.0613794	0.246	0.331	1	-0.0885517	No
Ccdc93	0.0834848	-0.0497701	0.28	0.372	1	-0.071803	No
Lsm2	0.0835932	0.0555767	0.463	0.349	1	0.0801803	No
Riok1	0.0836078	0.0533429	0.349	0.256	1	0.0769576	No
1600014C10Rik	0.0836675	0.139534	0.731	0.738	1	0.201305	No
A130014A01Rik	0.0837682	-0.0598793	0.114	0.18	1	-0.0863875	No
Ifi208	0.0838782	0.0785155	0.137	0.081	1	0.113274	No
Gclc	0.0840512	0.0750869	0.229	0.157	1	0.108328	No
Tmem51	0.0840528	0.0705289	0.571	0.465	1	0.101752	No
Btbd10	0.0840894	-0.0686009	0.177	0.25	1	-0.0989702	No
Usp5	0.084132	-0.0837447	0.366	0.448	1	-0.120818	No
Cad	0.0841631	-0.0225582	0.029	0.07	1	-0.0325446	No
Mmut	0.084244	-0.053368	0.171	0.238	1	-0.0769938	No
Btbd3	0.0843488	-0.0231722	0.011	0.041	1	-0.0334304	No
Slc25a22	0.0844588	0.0830288	0.269	0.198	1	0.119785	No
Ifih1	0.0845049	0.112142	0.646	0.57	1	0.161787	No
Cluap1	0.0847267	-0.04832	0.103	0.169	1	-0.069711	No
Gtf2e1	0.0848099	-0.0406177	0.051	0.099	1	-0.058599	No
Slc30a9	0.0849752	0.0632933	0.274	0.198	1	0.0913129	No
Dlg1	0.0850191	0.0695643	0.246	0.174	1	0.10036	No
Asprv1	0.0850506	-0.120922	0.011	0.041	1	-0.174454	No
Osbpl11	0.0851145	-0.0746175	0.331	0.413	1	-0.10765	No
Tbc1d32	0.0851412	-0.0397108	0.046	0.093	1	-0.0572906	No
Gna11	0.0851844	0.0371079	0.154	0.093	1	0.0535353	No
Zbtb39	0.0852144	-0.053531	0.034	0.076	1	-0.0772289	No
Stam2	0.0853435	0.0974087	0.331	0.267	1	0.140531	No
Ogdh	0.0853639	0.0946948	0.669	0.587	1	0.136616	No
Anxa3	0.0853777	-0.102454	0.36	0.448	1	-0.147811	No
Agl	0.0855349	-0.0760442	0.183	0.256	1	-0.109709	No
Cdk5rap2	0.0855439	0.0208678	0.051	0.017	1	0.0301059	No
Stfa2	0.0856566	0.0450025	0.017	0	1	0.0649248	No
Gm20540	0.0856566	0.0297974	0.017	0	1	0.0429885	No
Klhdc8b	0.0856566	0.0177816	0.017	0	1	0.0256534	No
Fggy	0.0856566	0.0177107	0.017	0	1	0.0255511	No
Cd28	0.0856566	0.0173304	0.017	0	1	0.0250025	No
Gm49066	0.0856566	0.0171049	0.017	0	1	0.0246771	No
Txnrd3	0.0856566	0.0167487	0.017	0	1	0.0241633	No
Gm10863	0.0856566	0.0165211	0.017	0	1	0.0238349	No
Xrcc2	0.0856566	0.0165147	0.017	0	1	0.0238257	No
Igkv4-72	0.0856566	0.0162917	0.017	0	1	0.023504	No
Gm12764	0.0856566	0.0159189	0.017	0	1	0.0229661	No
Ptchd1	0.0856566	0.014557	0.017	0	1	0.0210013	No
Tmem267	0.0856566	0.0142225	0.017	0	1	0.0205187	No
Zscan2	0.0856566	0.0140376	0.017	0	1	0.0202519	No
Kdr	0.0856566	0.0137675	0.017	0	1	0.0198624	No
Gm27232	0.0856566	0.0133515	0.017	0	1	0.0192621	No
F730016J06Rik	0.0856566	0.013337	0.017	0	1	0.0192413	No
Cpne8	0.0856566	0.0130247	0.017	0	1	0.0187907	No
Gm43653	0.0856566	0.012989	0.017	0	1	0.0187391	No
Abhd6	0.0856566	0.012812	0.017	0	1	0.0184838	No
Gm32856	0.0856566	0.0127165	0.017	0	1	0.018346	No
Prag1	0.0856566	0.0124187	0.017	0	1	0.0179164	No
Gm49077	0.0856566	0.0123764	0.017	0	1	0.0178554	No
Gm49625	0.0856566	0.0121794	0.017	0	1	0.0175711	No
Aldh1l1	0.0856566	0.0121487	0.017	0	1	0.0175269	No
Zfp973	0.0856566	0.0117595	0.017	0	1	0.0169654	No
Gm10874	0.0856566	0.0117533	0.017	0	1	0.0169565	No
Echdc3	0.0856566	0.0117352	0.017	0	1	0.0169303	No
Abca1	0.0856566	0.0116947	0.017	0	1	0.0168719	No
Armcx2	0.0856566	0.0116028	0.017	0	1	0.0167392	No
Mastl	0.0856566	0.0115872	0.017	0	1	0.0167167	No
Abcb6	0.0856566	0.0114164	0.017	0	1	0.0164704	No
Cenpf	0.0856566	0.0113567	0.017	0	1	0.0163843	No
BC052040	0.0856566	0.0113194	0.017	0	1	0.0163305	No
Iqcg	0.0856566	0.0112003	0.017	0	1	0.0161587	No
Stamos	0.0856566	0.0111656	0.017	0	1	0.0161086	No
Gm26619	0.0856566	0.0110214	0.017	0	1	0.0159005	No
Gm17108	0.0856566	0.010955	0.017	0	1	0.0158048	No
Hist1h2ad	0.0856566	0.0108959	0.017	0	1	0.0157194	No
Col27a1	0.0856566	0.0107288	0.017	0	1	0.0154784	No
Sp9	0.0856566	0.0106729	0.017	0	1	0.0153978	No
Paqr4	0.0856566	0.0105656	0.017	0	1	0.0152429	No
A830035O19Rik	0.0856566	0.0104171	0.017	0	1	0.0150286	No
Gm47079	0.0856566	0.00981659	0.017	0	1	0.0141623	No
Dnajc10	0.0856806	-0.0794614	0.554	0.622	1	-0.114639	No
Dis3l2	0.0857336	-0.0429669	0.091	0.151	1	-0.0619882	No
Dhfr	0.085757	-0.0213597	0.011	0.041	1	-0.0308155	No
Fzd7	0.085757	-0.0269222	0.011	0.041	1	-0.0388406	No
Ypel3	0.0857729	-0.0760362	0.949	0.919	1	-0.109697	No
1700037C18Rik	0.0858042	-0.076834	0.251	0.314	1	-0.110848	No
Tubgcp2	0.0858649	0.0371494	0.154	0.093	1	0.0535953	No
Sp3os	0.0859506	-0.0613073	0.206	0.279	1	-0.0884478	No
Ier5l	0.0859954	-0.0442848	0.086	0.145	1	-0.0638895	No
Prmt5	0.0860816	-0.0666949	0.109	0.169	1	-0.0962204	No
Sqor	0.0861072	-0.0805744	0.811	0.878	1	-0.116244	No
Zfp787	0.0861321	-0.0777025	0.223	0.285	1	-0.112101	No
Adora2a	0.0861986	-0.0423588	0.023	0.058	1	-0.0611108	No
Fcgr1	0.0862105	0.157339	0.669	0.64	1	0.226992	No
Snapc2	0.0862793	0.0604616	0.223	0.157	1	0.0872277	No
2610203C22Rik	0.0864681	-0.0206012	0.011	0.041	1	-0.0297212	No
Adck2	0.0865659	0.032925	0.24	0.157	1	0.0475007	No
Rbm15b	0.0867435	0.0561217	0.206	0.14	1	0.0809665	No
Itprip	0.0868741	-0.0695098	0.16	0.233	1	-0.100281	No
Plppr4	0.087119	0.0195313	0.149	0.087	1	0.0281777	No
Zkscan6	0.087119	-0.0740155	0.091	0.145	1	-0.106782	No
Igip	0.0871841	-0.0191421	0.011	0.041	1	-0.0276162	No
Blnk	0.0871841	-0.0292635	0.011	0.041	1	-0.0422184	No
Hspe1	0.0873659	0.0464817	0.851	0.802	1	0.0670589	No
Fcho1	0.0877023	-0.0554798	0.069	0.122	1	-0.0800405	No
Ptpn7	0.0877283	0.0601892	0.177	0.116	1	0.0868346	No
Tmcc1	0.0877523	-0.116461	0.88	0.93	1	-0.168018	No
Zfp442	0.0879048	-0.0207146	0.011	0.041	1	-0.0298849	No
Lss	0.0879048	-0.0211792	0.011	0.041	1	-0.0305551	No
Gm17690	0.0879048	-0.0236639	0.011	0.041	1	-0.0341398	No
5830428M24Rik	0.0879048	-0.0343711	0.011	0.041	1	-0.0495871	No
Rtl6	0.0880338	0.0209345	0.051	0.017	1	0.0302022	No
Ttc30b	0.0880338	0.0207978	0.051	0.017	1	0.0300049	No
Tbc1d14	0.0881083	0.067779	0.423	0.331	1	0.0977845	No
Vps13b	0.0881555	0.0641181	0.52	0.395	1	0.0925029	No
Igsf6	0.0881656	-0.10642	0.949	0.948	1	-0.153532	No
Ivns1abp	0.0883982	-0.0791793	0.297	0.366	1	-0.114232	No
Acsl4	0.0884099	-0.0640907	0.154	0.221	1	-0.0924633	No
Fyb	0.0884874	-0.0936897	0.994	0.988	1	-0.135166	No
P3h1	0.0886241	0.0353354	0.069	0.029	1	0.0509782	No
Tlk1	0.0887031	0.0823335	0.56	0.488	1	0.118782	No
Nfkbid	0.0887157	-0.0598187	0.126	0.192	1	-0.0863001	No
Bmpr2	0.088798	0.0467496	0.594	0.506	1	0.0674455	No
Haus6	0.0888226	0.0379706	0.086	0.041	1	0.05478	No
Pdpr	0.0888533	-0.0303695	0.063	0.116	1	-0.0438139	No
Ubqln1	0.0894313	-0.064479	0.52	0.581	1	-0.0930236	No
Fut4	0.0895917	0.057737	0.223	0.151	1	0.0832968	No
Mgat4b	0.0897456	-0.0670221	0.177	0.244	1	-0.0966924	No
Camkmt	0.0897774	-0.0206997	0.04	0.087	1	-0.0298633	No
Flt1	0.0897971	-0.0409772	0.051	0.099	1	-0.0591176	No
2410131K14Rik	0.0898894	0.0395001	0.109	0.058	1	0.0569865	No
Ifit1	0.0899536	0.11856	0.2	0.134	1	0.171046	No
Atr	0.0899768	-0.067783	0.091	0.145	1	-0.0977902	No
Acadm	0.090023	0.0682729	0.537	0.465	1	0.0984969	No
Myof	0.0900545	0.0735532	0.629	0.552	1	0.106115	No
Ddost	0.090058	0.0744597	0.829	0.785	1	0.107423	No
Gm26782	0.0900957	-0.0179144	0.011	0.041	1	-0.025845	No
Tnks1bp1	0.0902433	0.0294451	0.069	0.029	1	0.0424804	No
Socs6	0.0902833	0.100082	0.474	0.39	1	0.144388	No
Ccnk	0.0902991	0.074687	0.429	0.343	1	0.107751	No
Plaa	0.0903758	-0.0863327	0.451	0.523	1	-0.124552	No
Rab33b	0.0905708	-0.0662579	0.126	0.186	1	-0.09559	No
Ankrd13a	0.0906701	-0.0855469	0.617	0.698	1	-0.123418	No
Dgkg	0.0907392	0.0920322	0.394	0.32	1	0.132774	No
Hmgcr	0.091045	0.0468857	0.354	0.267	1	0.0676418	No
Tmem107	0.0910493	0.0488659	0.143	0.087	1	0.0704986	No
Lmo4	0.0910505	0.088925	0.794	0.75	1	0.128292	No
Zmiz1	0.0910633	-0.092498	0.703	0.767	1	-0.133446	No
Sgsm3	0.0911362	-0.0364672	0.051	0.099	1	-0.052611	No
Dazap1	0.0912198	-0.0995003	0.509	0.552	1	-0.143549	No
Cyp27a1	0.0914815	-0.0750397	0.297	0.384	1	-0.108259	No
Cdc42ep3	0.0915047	-0.0933369	0.743	0.767	1	-0.134657	No
Dus4l	0.0915806	-0.0181221	0.011	0.041	1	-0.0261446	No
Ofd1	0.0915861	-0.0445582	0.051	0.099	1	-0.0642839	No
Chml	0.0916742	-0.0491255	0.074	0.128	1	-0.0708731	No
Mat2b	0.0917147	-0.0912426	0.663	0.709	1	-0.131635	No
Prkcb	0.0918358	-0.0744431	0.577	0.651	1	-0.107399	No
Rsrc2	0.0919421	-0.0706881	0.589	0.64	1	-0.101981	No
Ldha	0.092134	0.0825579	0.96	0.948	1	0.119106	No
Zfp710	0.0922096	-0.138832	0.646	0.657	1	-0.200292	No
Suv39h1	0.0922351	0.042943	0.131	0.076	1	0.0619536	No
Mib1	0.0924287	0.0723237	0.417	0.343	1	0.104341	No
Tomm70a	0.0925272	0.0853306	0.577	0.483	1	0.123106	No
Dync1i2	0.0926383	-0.067318	0.543	0.616	1	-0.0971193	No
Cstdc4	0.0927116	-0.219635	0.023	0.058	1	-0.316866	No
Tns4	0.0928961	-0.0532146	0.131	0.192	1	-0.0767724	No
Hddc2	0.093154	-0.0495803	0.109	0.169	1	-0.0715293	No
Trmt5	0.0933227	-0.0300349	0.023	0.058	1	-0.0433311	No
Mcm4	0.0937723	0.0619242	0.229	0.163	1	0.0893377	No
Kbtbd8	0.0937942	-0.0171144	0.006	0.029	1	-0.0246909	No
Plag1	0.0937942	-0.0198683	0.006	0.029	1	-0.0286639	No
A530013C23Rik	0.0937942	-0.0217715	0.006	0.029	1	-0.0314096	No
Tal1	0.0937942	-0.0231443	0.006	0.029	1	-0.0333902	No
Clstn1	0.0937942	-0.0267626	0.006	0.029	1	-0.0386103	No
Ing5	0.0939238	-0.0634866	0.16	0.233	1	-0.0915917	No
Mllt6	0.0939371	-0.0254266	0.023	0.058	1	-0.0366828	No
Gpr89	0.0939556	-0.0395177	0.091	0.151	1	-0.057012	No
Specc1	0.0941079	-0.0741632	0.229	0.297	1	-0.106995	No
Cops6	0.0941468	0.0615924	0.714	0.657	1	0.088859	No
Prps2	0.0941607	0.0574459	0.194	0.134	1	0.0828769	No
Cul7	0.0942264	0.0213116	0.04	0.012	1	0.0307462	No
Gm12319	0.0942264	0.0207917	0.04	0.012	1	0.0299961	No
Casp3	0.0943628	0.0802233	0.537	0.442	1	0.115738	No
Rnf213	0.0944802	0.0929704	0.857	0.802	1	0.134128	No
Lair1	0.0945332	0.118672	0.246	0.174	1	0.171207	No
Recql5	0.0945689	-0.053326	0.086	0.14	1	-0.0769332	No
Haus1	0.0946778	0.0231241	0.069	0.029	1	0.033361	No
Fam171a1	0.0947268	-0.0167589	0.006	0.029	1	-0.024178	No
Rtl8c	0.0947268	-0.0174906	0.006	0.029	1	-0.0252336	No
Masp2	0.0947268	-0.0177687	0.006	0.029	1	-0.0256348	No
Gm30541	0.0947268	-0.0181914	0.006	0.029	1	-0.0262446	No
Stard6	0.0947268	-0.0184368	0.006	0.029	1	-0.0265986	No
Gm26947	0.0947268	-0.0186105	0.006	0.029	1	-0.0268493	No
Rom1	0.0947268	-0.0194152	0.006	0.029	1	-0.0280102	No
Ocstamp	0.0947268	-0.0332079	0.006	0.029	1	-0.0479089	No
Psma7	0.0947641	0.0540788	1	0.994	1	0.0780193	No
Spata5	0.0948277	0.04863	0.171	0.11	1	0.0701583	No
Trim28	0.0948317	-0.0765978	0.337	0.419	1	-0.110507	No
Rtl8a	0.0948871	-0.0605967	0.16	0.227	1	-0.0874225	No
Eif6	0.0949661	-0.0634455	0.783	0.773	1	-0.0915325	No
Slc25a33	0.0949935	0.0296303	0.04	0.012	1	0.0427475	No
Ctcf	0.095074	-0.0820718	0.509	0.593	1	-0.118405	No
Rras2	0.0951033	-0.0361984	0.097	0.157	1	-0.0522233	No
Stap1	0.095206	-0.0805185	0.211	0.279	1	-0.116164	No
H2afj	0.095294	-0.0539946	1	1	1	-0.0778978	No
Acap3	0.0955832	0.0275501	0.16	0.099	1	0.0397464	No
Rhot1	0.0955962	0.0640458	0.28	0.203	1	0.0923986	No
Ppp1r9a	0.0956669	-0.0197684	0.006	0.029	1	-0.0285198	No
Gins1	0.0956669	-0.0206465	0.006	0.029	1	-0.0297866	No
AC166172.1	0.0956669	-0.0229367	0.006	0.029	1	-0.0330906	No
C9orf72	0.0957624	-0.0602828	0.177	0.256	1	-0.0869697	No
Znrf1	0.0957688	-0.0723649	0.56	0.622	1	-0.1044	No
Anapc2	0.0957757	0.0367781	0.463	0.337	1	0.0530596	No
1810058I24Rik	0.0957971	-0.10992	0.806	0.86	1	-0.158581	No
Trmt1	0.0958353	-0.0801686	0.246	0.32	1	-0.115659	No
Ubl4a	0.0958855	-0.0672422	0.24	0.308	1	-0.09701	No
Hnrnpa0	0.0963328	-0.061887	0.806	0.86	1	-0.089284	No
Wdr43	0.0965974	0.0625008	0.32	0.25	1	0.0901696	No
Neil3	0.0966144	-0.0153711	0.006	0.029	1	-0.0221759	No
Kctd14	0.0966144	-0.0154296	0.006	0.029	1	-0.0222603	No
Fhl3	0.0966144	-0.0162256	0.006	0.029	1	-0.0234086	No
Gm43920	0.0966144	-0.018837	0.006	0.029	1	-0.027176	No
Gm28791	0.0966144	-0.0208439	0.006	0.029	1	-0.0300715	No
Nckap5l	0.0966144	-0.0239732	0.006	0.029	1	-0.034586	No
Apoe	0.0967229	-0.228659	0.6	0.64	1	-0.329885	No
Colec12	0.0967816	-0.12882	0.789	0.785	1	-0.185848	No
Il10ra	0.0968785	-0.0748762	0.811	0.872	1	-0.108024	No
Plpp6	0.0968826	0.0452666	0.189	0.122	1	0.0653059	No
Zfp652	0.0968891	0.0985239	0.423	0.343	1	0.14214	No
Ints3	0.0970579	0.0498191	0.229	0.157	1	0.0718738	No
Mansc1	0.097058	-0.0256414	0.023	0.058	1	-0.0369928	No
Mrpl43	0.0971991	0.0854511	0.806	0.797	1	0.12328	No
Oasl1	0.0972035	0.11602	0.4	0.326	1	0.167382	No
Rnf169	0.0972035	-0.0554253	0.32	0.407	1	-0.0799618	No
Prkd3	0.0972497	0.0918952	0.486	0.419	1	0.132577	No
Rufy2	0.097325	0.0579219	0.154	0.099	1	0.0835637	No
Fbxo7	0.097339	0.0577692	0.257	0.186	1	0.0833434	No
Aldh3b1	0.0973546	0.0827446	0.686	0.605	1	0.119375	No
Ldlrap1	0.0973741	-0.0657216	0.149	0.215	1	-0.0948162	No
Zmiz2	0.0974092	-0.0609558	0.28	0.372	1	-0.0879407	No
Mfap1a	0.0974251	-0.0681579	0.457	0.529	1	-0.098331	No
Pex2	0.0974477	0.0667428	0.491	0.424	1	0.0962895	No
Cdkn2d	0.0975039	-0.0794984	0.629	0.703	1	-0.114692	No
Edf1	0.0975415	0.0766697	0.971	0.971	1	0.110611	No
Cfap54	0.0975694	-0.014173	0.006	0.029	1	-0.0204473	No
Gm4737	0.0975694	-0.015454	0.006	0.029	1	-0.0222954	No
P2ry2	0.0975694	-0.0156422	0.006	0.029	1	-0.022567	No
F630206G17Rik	0.0975694	-0.0191244	0.006	0.029	1	-0.0275907	No
Ndufaf2	0.0975989	-0.023627	0.051	0.099	1	-0.0340866	No
Pdha1	0.0976824	-0.0804697	0.571	0.64	1	-0.116093	No
Crip1	0.0978706	-0.0777266	1	0.994	1	-0.112136	No
Itpk1	0.0980189	-0.0657103	0.149	0.215	1	-0.0948	No
Rbm34	0.0980264	-0.0647551	0.114	0.18	1	-0.0934219	No
Clk1	0.0980872	-0.0906381	0.651	0.709	1	-0.130763	No
E230032D23Rik	0.0981121	0.0207962	0.04	0.012	1	0.0300026	No
Dennd4b	0.0981963	-0.0637633	0.206	0.285	1	-0.091991	No
Wipi1	0.0982552	0.0336571	0.189	0.122	1	0.0485569	No
Maged1	0.098291	-0.0951988	0.057	0.105	1	-0.137343	No
Pibf1	0.0983446	-0.068193	0.24	0.314	1	-0.0983817	No
Rps6ka2	0.098532	-0.0125319	0.006	0.029	1	-0.0180798	No
Sash1	0.098532	-0.0130528	0.006	0.029	1	-0.0188312	No
Pidd1	0.098532	-0.0135655	0.006	0.029	1	-0.0195708	No
Comp	0.098532	-0.013772	0.006	0.029	1	-0.0198688	No
Ubxn2a	0.0985955	-0.0509052	0.126	0.192	1	-0.0734407	No
Gsr	0.0986188	0.0636631	0.829	0.785	1	0.0918465	No
Tulp4	0.0987245	-0.0483289	0.04	0.081	1	-0.0697239	No
Wdr59	0.0989699	-0.0252648	0.023	0.058	1	-0.0364494	No
Dnaja1	0.0991203	0.120178	0.914	0.849	1	0.17338	No
Psmd8	0.0991367	0.0722877	0.937	0.936	1	0.104289	No
Cox5b	0.0991796	0.0619158	1	1	1	0.0893256	No
Ccar2	0.099208	0.0618041	0.154	0.099	1	0.0891644	No
Ndufa11	0.0993014	0.0839194	0.869	0.837	1	0.12107	No
Ifit3	0.0995006	0.237209	0.28	0.209	1	0.34222	No
Tmem8	0.0995112	-0.0339788	0.051	0.099	1	-0.049021	No
Smchd1	0.0995411	0.0925845	0.726	0.674	1	0.133571	No
Scarf1	0.099652	0.034107	0.074	0.035	1	0.049206	No
Ablim1	0.0997018	0.0417398	0.04	0.012	1	0.0602178	No
Upb1	0.0997018	0.0184764	0.04	0.012	1	0.0266558	No
Sirt2	0.0997819	-0.0719116	0.583	0.692	1	-0.103747	No
Nfya	0.0998287	0.0645779	0.251	0.18	1	0.0931663	No
Mdh1	0.100109	0.0671157	0.857	0.802	1	0.0968275	No
Csnk1e	0.100217	-0.0817724	0.434	0.488	1	-0.117973	No
Chsy1	0.10026	-0.0990052	0.406	0.488	1	-0.142834	No
Atp5j	0.10028	0.0673673	0.977	0.983	1	0.0971905	No
H3f3b	0.100281	0.0614968	1	1	1	0.0887212	No
Edem1	0.100289	0.088326	0.709	0.634	1	0.127428	No
Rsad2	0.10043	0.104826	0.149	0.093	1	0.151232	No
Ubap2l	0.10052	0.0690219	0.749	0.68	1	0.0995775	No
Zfp362	0.100673	-0.0381234	0.126	0.192	1	-0.0550005	No
Ciao2a	0.100713	0.06995	0.966	0.953	1	0.100917	No
Stk38	0.100716	-0.0585061	0.983	0.942	1	-0.0844064	No
Dnajb6	0.100755	0.0787159	0.823	0.762	1	0.113563	No
Casp7	0.100914	0.0489275	0.211	0.145	1	0.0705875	No
Pik3cd	0.100968	0.0892319	0.903	0.826	1	0.128734	No
Pex26	0.101058	0.0217435	0.069	0.029	1	0.0313692	No
Ero1lb	0.10107	-0.0737028	0.32	0.395	1	-0.106331	No
Kcnk6	0.101338	-0.0534251	0.143	0.209	1	-0.0770761	No
Nop10	0.101355	0.0720618	0.897	0.843	1	0.103963	No
Lncpint	0.101355	-0.0328887	0.08	0.134	1	-0.0474483	No
S100a4	0.101504	-0.0619329	0.994	0.994	1	-0.0893503	No
Commd1	0.101553	0.0683022	0.663	0.64	1	0.0985392	No
Serinc3	0.101615	0.0727929	0.994	0.977	1	0.105018	No
Hfe	0.101713	-0.0814058	0.314	0.378	1	-0.117444	No
Gm26642	0.101748	0.0327612	0.091	0.047	1	0.0472645	No
Eef1e1	0.101788	-0.0421126	0.16	0.238	1	-0.0607556	No
Slc4a7	0.101792	-0.0452448	0.406	0.517	1	-0.0652744	No
Gramd4	0.101895	-0.0731208	0.246	0.32	1	-0.105491	No
Mtx2	0.101922	0.0842843	0.463	0.39	1	0.121597	No
Inafm1	0.102223	0.028603	0.057	0.023	1	0.0412654	No
Emp1	0.102302	-0.116909	0.24	0.308	1	-0.168664	No
Gm36161	0.1024	0.104354	0.994	0.977	1	0.150551	No
Atp6v0a2	0.102428	0.0959604	0.451	0.366	1	0.138442	No
Gm19719	0.102458	0.0228459	0.029	0.006	1	0.0329597	No
Cdkl5	0.102458	0.0146505	0.029	0.006	1	0.0211362	No
Ssr2	0.102461	0.0631104	0.777	0.756	1	0.0910491	No
E230001N04Rik	0.102482	-0.0456911	0.04	0.081	1	-0.0659183	No
Nrip1	0.102669	-0.0655456	0.349	0.436	1	-0.0945623	No
Stk16	0.102705	0.0688579	0.571	0.494	1	0.099341	No
Gsdmd	0.102734	0.0515105	0.8	0.744	1	0.0743139	No
Kri1	0.102878	-0.0624723	0.366	0.442	1	-0.0901285	No
Rad50	0.103025	-0.105258	0.223	0.291	1	-0.151855	No
Fam118b	0.103038	0.0641837	0.383	0.308	1	0.0925975	No
Dnajb14	0.103144	-0.0714888	0.76	0.808	1	-0.103137	No
Slirp	0.103185	0.0645305	0.686	0.558	1	0.0930979	No
Zcchc2	0.103271	0.0666436	0.377	0.297	1	0.0961464	No
Mllt3	0.103312	0.0437909	0.114	0.064	1	0.063177	No
Pitpnm1	0.103318	-0.0693923	0.4	0.471	1	-0.100112	No
Fcer1g	0.103417	0.0319089	1	1	1	0.0460348	No
Tmem81	0.103459	0.020918	0.029	0.006	1	0.0301782	No
Wdpcp	0.103459	0.0168987	0.029	0.006	1	0.0243797	No
Gm36486	0.103459	0.0163501	0.029	0.006	1	0.0235883	No
Prcc	0.103479	0.0449479	0.229	0.157	1	0.0648461	No
Lipt2	0.103679	-0.0384861	0.109	0.169	1	-0.0555238	No
Spcs3	0.103755	0.0921057	0.646	0.564	1	0.13288	No
Anxa1	0.103758	0.11391	0.983	0.994	1	0.164338	No
Micu1	0.103787	-0.0598983	0.257	0.349	1	-0.086415	No
Polr2l	0.103877	0.0507557	0.806	0.808	1	0.073225	No
Neat1	0.104037	-0.114914	0.823	0.89	1	-0.165786	No
Zfand3	0.104195	0.0501243	0.629	0.517	1	0.072314	No
Slc7a6	0.104423	0.0417591	0.097	0.052	1	0.0602457	No
6720489N17Rik	0.104468	0.0217052	0.029	0.006	1	0.0313139	No
Fmnl3	0.104468	0.0192672	0.029	0.006	1	0.0277968	No
1700028J19Rik	0.104468	0.0157223	0.029	0.006	1	0.0226825	No
Cela1	0.104468	0.0146111	0.029	0.006	1	0.0210794	No
Nelfcd	0.104557	-0.0658784	0.274	0.366	1	-0.0950424	No
Trmt2a	0.104565	-0.035883	0.217	0.302	1	-0.0517682	No
Acp2	0.104822	0.0506616	0.217	0.151	1	0.0730892	No
Zfp451	0.104881	0.0590066	0.349	0.262	1	0.0851285	No
Ccnq	0.105312	0.0490135	0.257	0.186	1	0.0707116	No
Chtop	0.105348	-0.0669	0.486	0.587	1	-0.0965163	No
Lyrm9	0.105352	-0.0303288	0.063	0.11	1	-0.0437552	No
Rbm48	0.105353	-0.0653727	0.126	0.186	1	-0.0943129	No
Tent5a	0.105438	-0.118036	0.897	0.872	1	-0.17029	No
Terf2ip	0.105439	-0.0508261	0.2	0.273	1	-0.0733266	No
Tmem51os1	0.105484	0.01871	0.029	0.006	1	0.0269929	No
Cdca8	0.105484	0.0182361	0.029	0.006	1	0.0263092	No
Khdc3	0.105484	0.0174866	0.029	0.006	1	0.0252278	No
Bdp1	0.105548	0.0918911	0.497	0.407	1	0.132571	No
Tnni2	0.105785	-0.0656208	0.114	0.169	1	-0.0946708	No
Gatad2a	0.105789	0.0810944	0.491	0.395	1	0.116994	No
Frmd4a	0.105837	-0.133141	0.371	0.436	1	-0.192082	No
Clec4a2	0.106011	-0.0696106	0.789	0.89	1	-0.100427	No
Tubgcp3	0.106116	0.0563149	0.251	0.186	1	0.0812452	No
Irf5	0.106167	0.0784428	0.989	0.988	1	0.113169	No
Jrkl	0.106352	-0.034699	0.04	0.081	1	-0.0500601	No
Uqcrb	0.10639	-0.0792609	0.96	0.965	1	-0.114349	No
Paics	0.10645	-0.0643801	0.509	0.599	1	-0.0928808	No
1700056E22Rik	0.106508	0.0220941	0.029	0.006	1	0.031875	No
Tmem170	0.106508	0.0162136	0.029	0.006	1	0.0233913	No
Gm20528	0.106695	0.0372082	0.166	0.105	1	0.05368	No
Cdt1	0.106814	-0.0574397	0.16	0.227	1	-0.082868	No
Manf	0.106841	0.0909942	0.829	0.82	1	0.131277	No
E2f3	0.10692	-0.012689	0.023	0.058	1	-0.0183064	No
Tkt	0.106983	-0.0659997	0.914	0.913	1	-0.0952174	No
Aurka	0.10754	0.01547	0.029	0.006	1	0.0223186	No
Nlrp10	0.10754	0.0119586	0.029	0.006	1	0.0172527	No
Lrrfip1	0.107643	-0.0846278	0.834	0.843	1	-0.122092	No
Ndufaf5	0.107656	0.0329672	0.143	0.087	1	0.0475616	No
Atp11c	0.107765	-0.0476292	0.131	0.198	1	-0.0687143	No
Micall1	0.107973	0.0381503	0.114	0.064	1	0.0550392	No
Mocs3	0.108119	0.0443462	0.177	0.116	1	0.063978	No
Cog5	0.108176	-0.0385994	0.217	0.302	1	-0.0556872	No
Ptar1	0.108313	0.0333474	0.074	0.035	1	0.0481102	No
Ssb	0.108344	0.0449652	0.863	0.831	1	0.0648711	No
Lrmp	0.108414	-0.073612	0.48	0.576	1	-0.1062	No
Tdrd7	0.108419	0.0388933	0.589	0.471	1	0.0561111	No
Ip6k1	0.108506	-0.0674693	0.371	0.459	1	-0.0973376	No
Immp1l	0.108659	-0.069374	0.263	0.337	1	-0.100086	No
Nap1l1	0.10869	-0.0592219	0.914	0.89	1	-0.0854392	No
Kdm6b	0.108694	-0.109954	0.474	0.512	1	-0.15863	No
Tmem41a	0.10886	-0.0346074	0.057	0.105	1	-0.0499279	No
Il16	0.108869	-0.107868	0.686	0.767	1	-0.155621	No
Rps6	0.108975	0.0468044	1	1	1	0.0675244	No
Mettl22	0.108984	0.0217568	0.057	0.023	1	0.0313884	No
Pik3ip1	0.108985	0.0248721	0.057	0.023	1	0.0358828	No
Dync2h1	0.109006	0.0488284	0.097	0.052	1	0.0704445	No
Slc2a9	0.109051	0.0808575	0.183	0.128	1	0.116653	No
Slc43a2	0.109102	-0.0752252	0.611	0.645	1	-0.108527	No
Snx1	0.109132	-0.0825562	0.914	0.878	1	-0.119103	No
Scnm1	0.109209	0.0440082	0.2	0.134	1	0.0634905	No
Hus1	0.109396	-0.0381753	0.046	0.087	1	-0.0550753	No
Slc25a26	0.109411	-0.0303498	0.029	0.064	1	-0.0437856	No
Rubcnl	0.109427	0.0194092	0.189	0.122	1	0.0280016	No
Stx2	0.109665	0.0609634	0.223	0.157	1	0.0879517	No
Ndufc1	0.10967	0.0710461	0.829	0.82	1	0.102498	No
Gm10762	0.10968	0.0304137	0.057	0.023	1	0.0438778	No
Fcsk	0.10968	0.0241443	0.057	0.023	1	0.0348328	No
Ruvbl1	0.109749	0.0823477	0.337	0.273	1	0.118803	No
Mthfr	0.109792	-0.0766787	0.143	0.203	1	-0.110624	No
Ccnj	0.109863	-0.0487615	0.057	0.105	1	-0.070348	No
Cd200r1	0.109925	0.0679147	0.291	0.215	1	0.0979802	No
Cdk8	0.110088	0.0696432	0.337	0.267	1	0.100474	No
Cdk14	0.110368	-0.0364007	0.057	0.105	1	-0.0525151	No
Rheb	0.110481	-0.0655345	0.754	0.785	1	-0.0945463	No
Tax1bp1	0.111097	0.0680472	0.971	0.93	1	0.0981714	No
Magoh	0.111226	-0.0508015	0.474	0.535	1	-0.0732911	No
Lyrm4	0.111336	-0.0224186	0.017	0.047	1	-0.0323432	No
Parp9	0.111348	0.0765337	0.674	0.599	1	0.110415	No
Calm1	0.111359	0.0504401	1	1	1	0.0727697	No
Cspp1	0.111382	0.0538101	0.263	0.198	1	0.0776315	No
Tmem159	0.111412	-0.0481116	0.137	0.198	1	-0.0694104	No
Ankrd37	0.111788	0.0534034	0.08	0.041	1	0.0770448	No
Mrpl47	0.111881	-0.0337991	0.086	0.14	1	-0.0487618	No
Glrx	0.112089	0.0711334	0.8	0.733	1	0.102624	No
Esr1	0.112339	0.0231425	0.091	0.047	1	0.0333876	No
Nxpe3	0.112373	-0.0262247	0.04	0.081	1	-0.0378342	No
Gtf2h2	0.112426	-0.0478543	0.114	0.169	1	-0.0690392	No
Sik1	0.112512	-0.083686	0.211	0.279	1	-0.120733	No
Rae1	0.112585	-0.0875772	0.434	0.494	1	-0.126347	No
Wdr81	0.112616	-0.0546065	0.177	0.238	1	-0.0787805	No
Kat8	0.112622	0.0678227	0.389	0.308	1	0.0978474	No
Zfp61	0.112667	-0.0340861	0.04	0.081	1	-0.0491758	No
Clcn6	0.112712	-0.0397172	0.029	0.064	1	-0.0572997	No
Eral1	0.112788	-0.044743	0.166	0.238	1	-0.0645505	No
Son	0.112923	-0.0941958	0.971	0.959	1	-0.135896	No
Slc39a9	0.113116	0.0495717	0.211	0.145	1	0.0715169	No
Pts	0.113127	0.0474336	0.617	0.541	1	0.0684322	No
Zfp692	0.113147	0.0348752	0.149	0.093	1	0.0503143	No
Ergic3	0.113164	0.0683945	0.783	0.703	1	0.0986724	No
Ddb1	0.113192	0.0731387	0.526	0.459	1	0.105517	No
Ccr1	0.11322	0.0451963	0.531	0.436	1	0.0652045	No
Gnaq	0.11322	-0.0907913	0.28	0.337	1	-0.130984	No
Gpatch4	0.113255	-0.0401942	0.04	0.081	1	-0.057988	No
Pgrmc2	0.113384	0.064699	0.314	0.25	1	0.093341	No
Calr	0.113459	0.0861072	0.806	0.808	1	0.124226	No
Ifi27l2a	0.113782	0.0914057	0.983	0.977	1	0.131871	No
Clcc1	0.113881	0.0366637	0.349	0.273	1	0.0528946	No
Esd	0.114019	0.0595725	0.96	0.965	1	0.0859449	No
Sun2	0.114072	-0.046325	0.217	0.297	1	-0.0668328	No
Hspbp1	0.11413	0.0411853	0.263	0.192	1	0.0594178	No
Ids	0.114268	-0.0576469	0.389	0.448	1	-0.0831668	No
Clec10a	0.114273	-0.0683509	0.171	0.238	1	-0.0986095	No
Ndufb11	0.114394	0.0673426	0.983	0.971	1	0.0971548	No
2310033P09Rik	0.114607	-0.0735133	0.16	0.221	1	-0.106057	No
Tbk1	0.114622	-0.0804119	0.349	0.442	1	-0.11601	No
Siva1	0.114809	-0.0562717	0.783	0.808	1	-0.0811828	No
Ccdc71	0.114944	-0.0626041	0.263	0.349	1	-0.0903186	No
Faim	0.114975	0.0668285	0.457	0.372	1	0.0964131	No
Gng10	0.115134	-0.0549946	0.983	0.977	1	-0.0793404	No
Ank	0.115155	-0.061775	0.109	0.163	1	-0.0891225	No
Dand5	0.115368	0.0231614	0.057	0.023	1	0.0334148	No
Chaf1a	0.115368	0.0217585	0.057	0.023	1	0.0313909	No
Osm	0.115368	0.0177194	0.057	0.023	1	0.0255637	No
Bcl3	0.115479	0.0208569	0.651	0.541	1	0.0300901	No
Harbi1	0.115642	-0.0322711	0.063	0.11	1	-0.0465573	No
Atp6v0a1	0.115644	-0.0806355	0.223	0.285	1	-0.116332	No
Arhgap45	0.115751	-0.0676337	0.989	0.965	1	-0.0975748	No
Pard6a	0.115861	-0.0403048	0.08	0.134	1	-0.0581476	No
Pop4	0.115966	0.0386274	0.189	0.122	1	0.0557276	No
Zbtb22	0.116014	0.0332046	0.217	0.145	1	0.0479041	No
Bax	0.116063	-0.0729796	0.863	0.936	1	-0.105287	No
Zfp113	0.116169	-0.0256592	0.017	0.047	1	-0.0370184	No
Ppfibp1	0.116169	-0.0306651	0.017	0.047	1	-0.0442403	No
Suclg1	0.11626	0.0508097	0.691	0.547	1	0.073303	No
Ppm1h	0.116313	-0.0729097	0.337	0.401	1	-0.105186	No
Cep128	0.116406	0.0439755	0.166	0.105	1	0.0634432	No
Slc35b4	0.116431	0.0230789	0.246	0.169	1	0.0332958	No
Lrrc25	0.116497	-0.0698269	0.726	0.767	1	-0.100739	No
Nab1	0.116595	-0.0658997	0.617	0.703	1	-0.0950731	No
P2ry10b	0.116635	0.0455427	0.246	0.174	1	0.0657043	No
Shmt2	0.116771	0.0373927	0.177	0.116	1	0.0539462	No
Celf4	0.116777	-0.0271102	0.029	0.064	1	-0.0391118	No
Med1	0.116799	-0.0466812	0.36	0.448	1	-0.0673468	No
Gpr137c	0.116991	-0.0192875	0.017	0.047	1	-0.027826	No
Zkscan4	0.116991	-0.0263605	0.017	0.047	1	-0.0380301	No
Ddx50	0.117263	0.0649352	0.36	0.297	1	0.0936817	No
Padi2	0.117393	-0.0801164	0.246	0.314	1	-0.115583	No
Acox3	0.117411	-0.0851341	0.411	0.459	1	-0.122823	No
Appbp2os	0.117465	-0.0253451	0.029	0.064	1	-0.0365652	No
Esyt2	0.117542	-0.057841	0.189	0.256	1	-0.0834469	No
Poll	0.11756	0.0288616	0.074	0.035	1	0.0416384	No
9930021J03Rik	0.117616	-0.0370389	0.109	0.169	1	-0.0534358	No
Zfp719	0.117689	-0.0396702	0.063	0.11	1	-0.057232	No
Gnai2	0.11775	0.0503935	1	1	1	0.0727024	No
Nrg2	0.117817	-0.0224094	0.017	0.047	1	-0.0323299	No
Rin2	0.11793	0.0468731	0.457	0.36	1	0.0676236	No
Snap29	0.117937	0.0696172	0.674	0.593	1	0.100436	No
B230208H11Rik	0.11805	-0.0231145	0.04	0.081	1	-0.0333472	No
Trim35	0.118066	-0.0760547	0.251	0.314	1	-0.109724	No
Cers6	0.118077	0.0553389	0.88	0.855	1	0.0798371	No
Tmub2	0.118227	0.0482229	0.314	0.233	1	0.0695709	No
Tnpo2	0.11836	-0.0276	0.074	0.128	1	-0.0398184	No
Hmgn5	0.118409	0.0300509	0.12	0.07	1	0.0433543	No
Pgam5	0.118441	-0.0650116	0.171	0.233	1	-0.0937919	No
Ubtd1	0.118725	0.0487035	0.206	0.14	1	0.0702644	No
Lamtor1	0.118736	0.0780624	0.88	0.86	1	0.11262	No
Mboat1	0.118773	0.0180951	0.109	0.058	1	0.0261056	No
Wdr12	0.118812	0.0579019	0.177	0.116	1	0.0835348	No
L1cam	0.118874	-0.0799656	0.251	0.331	1	-0.115366	No
mt-Cytb	0.118885	-0.0914024	0.994	1	1	-0.131866	No
Ctbp2	0.118924	-0.0701096	0.337	0.401	1	-0.101147	No
B4galt5	0.118987	0.0938873	0.52	0.459	1	0.135451	No
Abraxas2	0.11905	0.0693381	0.52	0.453	1	0.100034	No
2900076A07Rik	0.119062	-0.0340802	0.046	0.087	1	-0.0491673	No
Rybp	0.119068	-0.0305298	0.149	0.209	1	-0.0440452	No
Eif2b4	0.119378	-0.0381849	0.28	0.378	1	-0.0550891	No
Ccdc15	0.119482	-0.0233699	0.017	0.047	1	-0.0337156	No
Slc2a3	0.119482	-0.0428933	0.017	0.047	1	-0.061882	No
Ddx58	0.119514	0.110898	0.634	0.564	1	0.159991	No
Mettl4	0.119541	0.0377343	0.143	0.087	1	0.0544391	No
Slc22a4	0.11955	-0.0261661	0.029	0.064	1	-0.0377497	No
Smpd2	0.1196	0.0538136	0.263	0.203	1	0.0776366	No
Slc25a46	0.119682	-0.0890845	0.297	0.36	1	-0.128522	No
Cenpc1	0.119768	0.0434446	0.103	0.058	1	0.0626773	No
Gm8369	0.11983	0.0187037	0.109	0.058	1	0.0269838	No
Dcxr	0.11984	-0.0502176	0.32	0.39	1	-0.0724487	No
Dolk	0.119907	-0.040262	0.074	0.122	1	-0.0580858	No
Slc41a3	0.120095	-0.0531184	0.154	0.227	1	-0.0766337	No
Pomt1	0.120197	0.0330424	0.08	0.041	1	0.0476701	No
Zdhhc20	0.120197	-0.0751262	0.549	0.622	1	-0.108384	No
Prdm1	0.120233	0.0746714	0.171	0.11	1	0.107728	No
Erlin1	0.120237	-0.081803	0.383	0.459	1	-0.118017	No
Aldh3a2	0.12025	-0.0562632	0.234	0.308	1	-0.0811707	No
Entpd7	0.12027	0.0512292	0.229	0.157	1	0.073908	No
Uba52	0.120284	0.0355414	1	1	1	0.0512754	No
2510002D24Rik	0.120288	0.0469502	0.109	0.064	1	0.0677348	No
Gsto1	0.12033	-0.0889499	0.503	0.564	1	-0.128328	No
Ccndbp1	0.120446	-0.0588929	0.577	0.645	1	-0.0849646	No
Pdap1	0.120459	0.0582366	0.674	0.605	1	0.0840176	No
Ifi44	0.120482	0.122955	0.817	0.773	1	0.177386	No
0610030E20Rik	0.120514	-0.0882202	0.451	0.494	1	-0.127275	No
Arrdc1	0.12067	0.072085	0.68	0.587	1	0.103997	No
Sumo3	0.12085	-0.0777788	0.406	0.5	1	-0.112211	No
Tyw1	0.121045	0.0728646	0.2	0.145	1	0.105121	No
Prdx6	0.121187	0.063811	0.897	0.849	1	0.0920598	No
Tob1	0.121414	-0.0615085	0.183	0.244	1	-0.088738	No
Thrap3	0.121596	0.0801232	0.737	0.703	1	0.115593	No
Sec22a	0.121736	-0.0603898	0.126	0.18	1	-0.0871241	No
Vps4b	0.121844	-0.0779274	0.731	0.791	1	-0.112425	No
Mbnl1	0.121949	-0.0802706	0.966	0.977	1	-0.115806	No
Brf2	0.121951	-0.0404661	0.114	0.174	1	-0.0583802	No
Thop1	0.122015	-0.0205586	0.017	0.047	1	-0.0296598	No
Tarsl2	0.122015	-0.0215578	0.017	0.047	1	-0.0311014	No
Haus5	0.122015	-0.0236791	0.017	0.047	1	-0.0341618	No
Papss1	0.12204	-0.033124	0.28	0.366	1	-0.0477878	No
Fam219a	0.122082	0.0236667	0.074	0.035	1	0.0341439	No
Nudt3	0.122094	0.0836405	0.36	0.302	1	0.120668	No
Jmjd1c	0.122095	-0.0865319	0.634	0.669	1	-0.124839	No
Bscl2	0.122156	0.0411717	0.794	0.738	1	0.0593982	No
Brpf1	0.122199	0.0653538	0.6	0.535	1	0.0942856	No
Pcsk7	0.122239	0.0513748	0.297	0.227	1	0.0741182	No
Cnot1	0.122275	-0.0533558	0.406	0.459	1	-0.0769761	No
Prps1	0.122329	0.0446133	0.211	0.145	1	0.0643634	No
Ears2	0.122329	0.0375917	0.086	0.047	1	0.0542333	No
Fut7	0.12237	-0.0329671	0.086	0.14	1	-0.0475614	No
Chchd10	0.122398	0.0568886	0.109	0.064	1	0.0820728	No
Mettl1	0.122398	-0.0308858	0.063	0.11	1	-0.0445588	No
Ndufb1-ps	0.122468	0.0453658	0.971	0.983	1	0.065449	No
Smad3	0.122488	-0.0558624	0.08	0.134	1	-0.0805924	No
Elmo1	0.122689	-0.0837409	0.554	0.64	1	-0.120813	No
Ebag9	0.122858	-0.0550367	0.183	0.244	1	-0.0794011	No
Ffar4	0.122868	-0.0160937	0.017	0.047	1	-0.0232184	No
Spop	0.122978	0.0764776	0.84	0.82	1	0.110334	No
Nme7	0.123089	0.0288854	0.063	0.029	1	0.0416728	No
Zfp992	0.123232	-0.0229722	0.046	0.087	1	-0.0331418	No
Zer1	0.123404	-0.0395043	0.074	0.122	1	-0.0569927	No
Chchd4	0.123423	0.0458963	0.337	0.256	1	0.0662144	No
Camk1d	0.123673	-0.0969061	0.783	0.773	1	-0.139806	No
Derl2	0.123682	0.0528611	0.537	0.442	1	0.0762624	No
Ccdc88c	0.123714	-0.0799684	0.469	0.529	1	-0.11537	No
Fam217b	0.123868	0.0451328	0.303	0.227	1	0.0651129	No
Smap1	0.124021	-0.0890728	0.68	0.715	1	-0.128505	No
Far1	0.124077	-0.076209	0.754	0.785	1	-0.109946	No
Atp5md	0.12416	0.0510925	0.983	0.965	1	0.0737109	No
Immt	0.124352	-0.0551115	0.509	0.593	1	-0.0795091	No
Lyst	0.124509	0.0772074	0.611	0.523	1	0.111387	No
Ppp2cb	0.124554	-0.0331486	0.463	0.535	1	-0.0478233	No
Necap2	0.124726	0.0879846	0.794	0.762	1	0.126935	No
Sec63	0.124739	0.101785	0.543	0.459	1	0.146845	No
Ccdc171	0.124863	0.028555	0.097	0.052	1	0.0411961	No
Ndufs4	0.124878	0.067303	0.88	0.826	1	0.0970978	No
Cdip1	0.124907	-0.0612948	0.166	0.227	1	-0.0884297	No
Cln6	0.124953	-0.0468144	0.211	0.285	1	-0.0675389	No
Fam187b	0.125023	0.0251295	0.046	0.017	1	0.0362542	No
Retreg3	0.125054	0.0424925	0.48	0.355	1	0.0613037	No
Ciao3	0.125151	0.0614414	0.343	0.273	1	0.0886412	No
Brd1	0.125446	-0.0815499	0.651	0.709	1	-0.117652	No
Jade3	0.125457	-0.0177308	0.017	0.047	1	-0.0255802	No
Fam131a	0.125457	-0.0190523	0.017	0.047	1	-0.0274866	No
Dapp1	0.125501	-0.101198	0.566	0.616	1	-0.145998	No
Magohb	0.125652	0.098508	0.526	0.488	1	0.142117	No
Pex14	0.125787	0.0360499	0.223	0.157	1	0.052009	No
Oat	0.125845	0.0847812	0.417	0.331	1	0.122313	No
Arsa	0.125901	-0.0679989	0.234	0.297	1	-0.0981017	No
St3gal6	0.12591	-0.0414973	0.034	0.07	1	-0.0598679	No
Psmd12	0.126094	0.106589	0.577	0.529	1	0.153775	No
Pi16	0.126109	-0.0635496	0.754	0.779	1	-0.0916827	No
Polr2j	0.126229	0.0613688	0.84	0.738	1	0.0885364	No
Gstz1	0.12628	-0.0354552	0.046	0.087	1	-0.051151	No
Calu	0.126282	0.0414271	0.389	0.297	1	0.0597667	No
C87436	0.126385	-0.0441977	0.217	0.291	1	-0.0637639	No
Atp13a1	0.126563	0.0692615	0.417	0.355	1	0.0999232	No
Bcl2a1a	0.126601	-0.0421511	0.034	0.07	1	-0.0608112	No
Ptges3	0.126651	0.0757113	0.84	0.802	1	0.109228	No
Marf1	0.127111	-0.0608784	0.303	0.36	1	-0.087829	No
Mir17hg	0.127206	-0.0156751	0.017	0.047	1	-0.0226144	No
Zfp60	0.127369	-0.0446519	0.051	0.093	1	-0.0644191	No
Pdpk1	0.127421	-0.0559656	0.269	0.349	1	-0.0807413	No
Dusp10	0.127646	0.0219934	0.046	0.017	1	0.0317297	No
Kctd17	0.12765	0.0322725	0.131	0.081	1	0.0465594	No
Pes1	0.127696	-0.0690154	0.486	0.558	1	-0.0995682	No
Srrm1	0.127738	0.0374262	0.886	0.831	1	0.0539947	No
Rapgef1	0.127961	-0.0700235	0.337	0.401	1	-0.101023	No
Hacd1	0.127966	-0.0465397	0.051	0.093	1	-0.0671426	No
Ptov1	0.128093	-0.0601603	0.286	0.355	1	-0.086793	No
Lbr	0.12811	0.0790137	0.726	0.698	1	0.113993	No
Cisd3	0.128354	0.038713	0.103	0.058	1	0.055851	No
[truncated: 11,348 more rows]

## Sheet: Fig.7e_Ly6c_int_PT2a_vs_PDL1
	p_val	avg_logFC	pct.1	pct.2	p_val_adj	log2FC	label_in_plot
H2-K1	5.56176e-22	0.26669	1	0.997	1.00885e-17	0.384752	Yes
Ftl1-ps1	2.21917e-19	-0.373617	0.388	0.659	4.02535e-15	-0.539015	No
B2m	9.60472e-17	0.183937	0.998	1	1.7422e-12	0.265365	Yes
Stat1	1.35873e-16	0.44765	0.965	0.881	2.4646e-12	0.645823	Yes
Psmb8	6.1885e-15	0.244872	0.995	0.988	1.12253e-10	0.353275	Yes
Rpl37a	4.91457e-13	-0.149381	0.995	1	8.91454e-09	-0.215511	No
AW112010	1.76051e-12	0.444333	0.77	0.573	3.19339e-08	0.641038	No
Psmb9	1.80782e-12	0.267511	0.97	0.921	3.27921e-08	0.385936	Yes
Gbp3	2.47109e-12	0.330294	0.555	0.305	4.48231e-08	0.476514	Yes
Rps27	1.12812e-11	-0.154542	1	1	2.0463e-07	-0.222956	No
Rpl29	1.14723e-11	0.269755	0.943	0.86	2.08096e-07	0.389174	No
H2-T23	1.88842e-11	0.220027	0.99	0.982	3.4254e-07	0.317432	Yes
H2-Q4	3.53198e-11	0.253603	0.938	0.857	6.40666e-07	0.365872	Yes
Gbp2	3.77245e-11	0.413039	0.565	0.329	6.84285e-07	0.59589	No
Ifi47	7.22265e-11	0.371256	0.792	0.619	1.31012e-06	0.535609	No
H2-D1	8.64441e-11	0.152063	1	1	1.56801e-06	0.21938	No
H2-T22	8.97307e-11	0.273257	0.79	0.598	1.62763e-06	0.394226	Yes
Gbp2b	9.84443e-11	0.264046	0.308	0.11	1.78568e-06	0.380938	No
Psme2	1.06029e-10	0.225306	0.965	0.939	1.92326e-06	0.325048	Yes
Psme1	1.32328e-10	0.212052	0.993	0.994	2.4003e-06	0.305926	Yes
Gm42418	7.88999e-10	-0.366116	1	1	1.43117e-05	-0.528193	No
Rps29	1.24228e-09	-0.116663	1	1	2.25337e-05	-0.168309	No
Gm8797	1.43285e-09	-0.241148	0.362	0.558	2.59905e-05	-0.347902	No
Tgtp2	3.24948e-09	0.298724	0.517	0.305	5.89423e-05	0.430968	No
Irf1	3.32067e-09	0.290508	0.863	0.732	6.02337e-05	0.419114	Yes
Rps18	6.18456e-09	-0.141473	0.998	0.994	0.000112182	-0.204103	No
H2-Q6	8.64785e-09	0.272679	0.715	0.534	0.000156863	0.393393	Yes
Gbp7	1.67304e-08	0.274458	0.43	0.241	0.000303473	0.39596	Yes
Rsrp1	2.60586e-08	-0.171759	0.995	1	0.000472677	-0.247795	No
Ifi205	4.29595e-08	0.280449	0.685	0.503	0.000779242	0.404603	No
Ms4a6d	1.7148e-07	0.225198	0.968	0.936	0.00311047	0.324892	No
Cfb	1.73464e-07	0.274288	0.46	0.271	0.00314647	0.395714	No
Tmsb10	2.45161e-07	0.188883	1	1	0.00444698	0.272501	No
Apoe	2.68829e-07	-0.40363	0.848	0.912	0.00487629	-0.582315	No
Gm3839	2.89957e-07	0.166981	0.45	0.256	0.00525953	0.240902	No
Pira2	3.05879e-07	0.200573	0.868	0.756	0.00554834	0.289365	No
Plac8	3.19152e-07	0.152791	0.995	1	0.0057891	0.220431	No
Sp140	4.43367e-07	0.19567	0.87	0.765	0.00804224	0.282292	No
Samhd1	5.15679e-07	0.183675	1	0.997	0.0093539	0.264987	Yes
Cx3cr1	6.14119e-07	-0.229539	0.767	0.869	0.0111395	-0.331155	Yes
Gbp8	6.88831e-07	0.134817	0.162	0.046	0.0124947	0.194501	No
Hspa8	6.94114e-07	0.176222	1	1	0.0125905	0.254234	No
Rpl21	8.6794e-07	0.128531	0.998	1	0.0157436	0.185431	No
Phf11b	9.64274e-07	0.225086	0.657	0.488	0.017491	0.32473	No
Ifi30	1.10967e-06	0.259066	0.96	0.899	0.0201284	0.373753	Yes
Ly6c2	1.20106e-06	0.306861	0.922	0.817	0.021786	0.442708	No
Pnp	1.21855e-06	0.239835	0.81	0.692	0.0221033	0.346009	Yes
Ms4a4c	1.77748e-06	0.174491	0.955	0.896	0.0322417	0.251738	No
Tap1	1.87538e-06	0.19522	0.818	0.701	0.0340175	0.281642	Yes
Trf	2.05595e-06	-0.253829	0.902	0.939	0.037293	-0.366198	No
AY036118	2.31752e-06	-0.276712	0.985	1	0.0420376	-0.399212	No
Zbp1	2.39838e-06	0.2018	0.843	0.747	0.0435042	0.291136	Yes
Noc4l	2.75337e-06	0.159432	0.308	0.155	0.0499434	0.230012	No
Gbp6	2.8521e-06	0.12252	0.128	0.03	0.0517343	0.176758	No
Ass1	4.6745e-06	0.184406	0.422	0.262	0.0847908	0.266042	No
Rps28	6.09475e-06	-0.0967323	1	1	0.110553	-0.139555	No
Plaat3	7.9009e-06	0.206496	0.603	0.46	0.143314	0.297911	No
Mdh2	8.54358e-06	0.217779	0.943	0.875	0.154972	0.314188	No
Itgb7	1.05566e-05	0.204897	0.642	0.476	0.191487	0.295604	No
Abca7	1.47717e-05	-0.180295	0.332	0.463	0.267945	-0.26011	No
mt-Co3	1.5771e-05	-0.110638	1	1	0.286071	-0.159616	No
Igtp	1.66273e-05	0.199013	0.555	0.409	0.301603	0.287114	No
Cdc42	3.13576e-05	0.0886737	0.998	1	0.568796	0.127929	No
Mef2c	3.2415e-05	-0.175366	0.713	0.811	0.587975	-0.253	No
Oas1g	5.39074e-05	0.11455	0.382	0.235	0.977826	0.165261	No
Ldha	5.6546e-05	0.135702	0.93	0.89	1	0.195777	No
Calhm6	6.90821e-05	0.281273	0.71	0.619	1	0.405791	No
Gtpbp10	9.49528e-05	-0.0605206	0.025	0.091	1	-0.0873128	No
Setd1a	0.000101198	-0.108954	0.148	0.259	1	-0.157188	No
Fth1	0.000103167	0.0937024	0.998	1	1	0.135184	No
Nckap1l	0.000114998	-0.163979	0.675	0.75	1	-0.236572	No
Cd300lf	0.000118903	0.127677	0.358	0.22	1	0.1842	No
mt-Atp8	0.000125371	-0.14811	0.995	0.997	1	-0.213678	No
Cndp2	0.000129296	0.135014	0.682	0.558	1	0.194785	No
Gm26532	0.000130767	-0.162154	0.205	0.311	1	-0.233939	No
Klra2	0.000134613	0.162483	0.812	0.735	1	0.234413	No
Spon1	0.00013944	0.159786	0.338	0.21	1	0.230522	No
Marcks	0.000144526	-0.17182	0.922	0.951	1	-0.247884	No
A530040E14Rik	0.000152509	0.097022	0.268	0.149	1	0.139973	No
Il18bp	0.00015307	0.0808528	0.145	0.058	1	0.116646	No
Lars2	0.000153547	-0.272734	0.99	0.985	1	-0.393472	No
Tpm3	0.000170559	0.134448	0.993	0.979	1	0.193967	No
Fcgr4	0.000182062	0.25089	0.703	0.588	1	0.361958	No
Spata13	0.000184624	-0.197764	0.252	0.363	1	-0.285314	No
Rtp4	0.00020146	0.161359	0.868	0.741	1	0.232792	No
Ifi203	0.000207624	0.160927	0.887	0.82	1	0.232168	No
Gstp1	0.000213026	0.140061	0.895	0.845	1	0.202065	No
Myo5a	0.00022009	-0.124473	0.415	0.521	1	-0.179576	No
Gpr132	0.000220622	-0.154252	0.507	0.613	1	-0.222538	No
Ifi211	0.000224139	0.158681	0.81	0.726	1	0.228929	No
Sell	0.000226962	0.278007	0.318	0.204	1	0.401079	No
Tap2	0.000235791	0.149878	0.665	0.564	1	0.216229	No
Stx7	0.000237896	0.147263	0.865	0.768	1	0.212455	No
Atp5g3	0.000251117	0.106163	0.98	0.985	1	0.15316	No
Rps11	0.000269991	-0.0789989	0.998	1	1	-0.113971	No
Arhgap39	0.00027162	-0.133129	0.36	0.47	1	-0.192064	No
Palm	0.000273864	0.120879	0.408	0.287	1	0.174392	No
Pdia3	0.000290034	0.170099	0.958	0.96	1	0.245401	No
Rps9	0.000294581	-0.0771733	1	1	1	-0.111338	No
Ccng1	0.000316053	0.142587	0.7	0.552	1	0.20571	No
Dynlt1f	0.00033142	-0.0855827	0.09	0.177	1	-0.12347	No
Ldlrad3	0.000332395	-0.146463	0.452	0.555	1	-0.211301	No
Evi2a	0.000340448	0.118888	0.682	0.552	1	0.171519	No
Apoc2	0.000354367	-0.340216	0.485	0.588	1	-0.490828	No
Upp1	0.000356206	0.0968909	0.052	0.006	1	0.139784	No
Mrpl33	0.000410143	-0.152642	0.945	0.954	1	-0.220216	No
Morrbid	0.000413305	0.10044	0.268	0.155	1	0.144904	No
Ssh2	0.000426981	-0.145032	0.87	0.887	1	-0.209236	No
Pgap2	0.000442253	0.139242	0.458	0.323	1	0.200883	No
Slfn1	0.000476996	0.226481	0.777	0.744	1	0.326744	No
H2-Ab1	0.00049042	0.165216	0.88	0.704	1	0.238357	No
Shisa5	0.000491615	0.121049	0.973	0.97	1	0.174637	No
Rpl34	0.000501878	-0.0749917	0.995	1	1	-0.10819	No
Tspo	0.00057571	0.102236	0.973	0.957	1	0.147495	No
Slc28a2	0.000588245	0.0775182	0.162	0.076	1	0.111835	No
Ctsc	0.000592341	0.162617	0.96	0.921	1	0.234606	No
Pitpna	0.00059254	0.103676	0.965	0.97	1	0.149573	No
Herc4	0.000595229	-0.144505	0.62	0.726	1	-0.208477	No
Irf7	0.000598663	0.13428	0.973	0.945	1	0.193725	No
Gbp4	0.000602475	0.17637	0.272	0.168	1	0.254448	No
Stip1	0.000608056	0.124032	0.475	0.338	1	0.17894	No
Aif1	0.000609614	0.132319	0.907	0.826	1	0.190895	No
Cept1	0.000629254	0.13859	0.675	0.543	1	0.199943	No
Mtdh	0.000640774	-0.118264	0.885	0.893	1	-0.170619	No
Arl16	0.000651372	0.0756124	0.148	0.067	1	0.109086	No
Rps3a1	0.000660749	-0.0687469	1	1	1	-0.0991808	No
Ndufa4	0.000667092	0.108448	0.973	0.966	1	0.156458	No
Kmt2c	0.000679031	-0.128102	0.462	0.564	1	-0.184813	No
Gbp5	0.000700068	0.163623	0.292	0.186	1	0.236059	No
Slc35e1	0.000715259	-0.091149	0.15	0.244	1	-0.1315	No
Mphosph9	0.000721569	0.0534014	0.055	0.009	1	0.077042	No
H2-Eb1	0.000776446	0.218531	0.79	0.649	1	0.315274	No
Psma3	0.000779644	0.122604	0.94	0.869	1	0.176881	No
Irgm1	0.000793724	0.108205	0.72	0.61	1	0.156107	No
Dnajb11	0.000835337	0.138912	0.715	0.598	1	0.200407	No
Vipas39	0.000845737	0.083657	0.212	0.119	1	0.120692	No
Cd74	0.000849436	0.163581	0.97	0.881	1	0.235998	No
Ctse	0.000855473	-0.123051	0.272	0.375	1	-0.177525	No
Pram1	0.000894084	0.102133	0.21	0.119	1	0.147347	No
Mrpl52	0.000899331	0.116919	0.91	0.848	1	0.168679	No
Tnfrsf1b	0.000902523	-0.137982	0.943	0.97	1	-0.199066	No
Cd52	0.000918028	0.12177	1	1	1	0.175677	No
Mlx	0.00091887	0.127797	0.517	0.402	1	0.184373	No
Clec12a	0.00092617	-0.120991	0.807	0.863	1	-0.174553	No
As3mt	0.000946926	0.112311	0.3	0.192	1	0.162031	No
Fcgr1	0.000964354	0.145878	0.755	0.622	1	0.210458	No
Zfp703	0.00100033	-0.0983341	0.102	0.183	1	-0.141866	No
Scpep1	0.00101131	0.14163	0.605	0.506	1	0.204329	No
Vcan	0.00103111	0.0810383	0.07	0.018	1	0.116913	No
Psma5	0.00104073	0.136821	0.795	0.716	1	0.197392	No
Trafd1	0.00104814	0.113959	0.83	0.747	1	0.164408	No
Zup1	0.00105454	0.128969	0.61	0.476	1	0.186064	No
Klrk1	0.00108255	0.149118	0.475	0.357	1	0.215131	No
Smpdl3b	0.00109286	0.0756615	0.382	0.259	1	0.109156	No
Poc1b	0.00109499	0.0714502	0.15	0.07	1	0.103081	No
Tmbim4	0.00110353	0.0976967	0.855	0.759	1	0.140947	No
H2-DMb2	0.00110801	0.141393	0.708	0.543	1	0.203987	No
Il2rg	0.00112018	0.141283	0.855	0.799	1	0.203828	No
Btg2	0.00113248	-0.154001	0.797	0.832	1	-0.222177	No
Psma2	0.0011402	0.126275	0.905	0.86	1	0.182177	No
Coro1b	0.00115643	0.121981	0.975	0.951	1	0.175981	No
Psmb1	0.0012053	0.120071	0.932	0.863	1	0.173226	No
Kif23	0.00127184	-0.0895316	0.05	0.113	1	-0.129167	No
Gm4070	0.00132693	0.150306	0.623	0.503	1	0.216845	No
Cyb561a3	0.00135015	0.07817	0.205	0.116	1	0.112775	No
H2-Aa	0.00137249	0.148856	0.892	0.762	1	0.214754	No
Slamf8	0.001432	0.143265	0.445	0.332	1	0.206688	No
Dennd4a	0.00143822	-0.164882	0.378	0.473	1	-0.237874	No
Casp1	0.00147951	0.141417	0.775	0.686	1	0.204022	No
Oas1a	0.00148061	0.115038	0.81	0.729	1	0.165964	No
Clip2	0.0014841	0.0547958	0.108	0.043	1	0.0790536	No
Cyba	0.00150777	0.0720243	1	1	1	0.103909	No
Zbtb20	0.0015347	-0.11164	0.148	0.235	1	-0.161063	No
Ccnd2	0.00160615	0.081033	0.082	0.027	1	0.116906	No
Sdcbp	0.00165911	0.117748	0.925	0.89	1	0.169874	No
Zfp418	0.0017035	-0.0276916	0	0.024	1	-0.0399506	No
Me2	0.00176751	0.145148	0.667	0.613	1	0.209404	No
Ciita	0.00180513	0.127314	0.57	0.457	1	0.183676	No
Neat1	0.00181288	-0.1354	0.85	0.866	1	-0.19534	No
Il17ra	0.00183241	-0.153916	0.902	0.915	1	-0.222054	No
Serpina3g	0.00185908	0.0676411	0.055	0.012	1	0.0975854	No
Cyp4v3	0.00188787	0.0945628	0.342	0.235	1	0.136425	No
Kdm6b	0.00190085	-0.126695	0.465	0.579	1	-0.182782	No
Il27	0.0019078	0.0734214	0.182	0.101	1	0.105925	No
Lrrc25	0.00191777	0.110986	0.787	0.677	1	0.160119	No
Gpr141	0.00192679	0.145885	0.948	0.927	1	0.210468	No
Echdc1	0.00198123	0.0636451	0.125	0.058	1	0.0918205	No
H2-DMa	0.00205542	0.137375	0.935	0.866	1	0.19819	No
A630035G10Rik	0.00206831	-0.0298568	0.002	0.03	1	-0.0430743	No
Tmem69	0.00206911	0.0657595	0.102	0.043	1	0.0948708	No
Snap47	0.00207059	0.0381445	0.055	0.012	1	0.0550308	No
Slc7a1	0.00211763	-0.0410541	0.05	0.113	1	-0.0592286	No
Cenpt	0.0021222	0.0543993	0.07	0.021	1	0.0784817	No
Ly6i	0.00213935	0.17503	0.452	0.348	1	0.252515	No
Klf3	0.00222524	-0.158022	0.87	0.881	1	-0.227977	No
Akap13	0.00224047	-0.130828	0.895	0.939	1	-0.188745	No
Hist1h1d	0.0022449	0.0627705	0.155	0.079	1	0.0905587	No
Gm10076	0.00226084	-0.057041	1	1	1	-0.0822927	No
Ndufv3	0.00228217	0.132318	0.74	0.668	1	0.190895	No
Nme2	0.00232283	0.110407	0.978	0.973	1	0.159283	No
Sod1	0.00233285	-0.103828	0.192	0.287	1	-0.149792	No
Lyz2	0.0023519	-0.133604	0.993	1	1	-0.19275	No
Mafb	0.00235406	0.15048	0.552	0.454	1	0.217096	No
Rasgrp1	0.00235914	0.128347	0.4	0.299	1	0.185166	No
Nxn	0.00240505	0.0559083	0.13	0.061	1	0.0806587	No
Lsp1	0.00245339	-0.110737	0.978	0.985	1	-0.159759	No
Map2k4	0.00245882	-0.0877399	0.242	0.338	1	-0.126582	No
Plxnb2	0.00248126	-0.132753	0.73	0.777	1	-0.191522	No
Rbm38	0.00249775	0.0989102	0.352	0.247	1	0.142697	No
Myc	0.00250546	0.0603023	0.085	0.03	1	0.0869978	No
Cyp4f16	0.00250859	-0.129335	0.735	0.784	1	-0.186591	No
Gm5431	0.0026419	0.121197	0.362	0.259	1	0.17485	No
Cyp4f18	0.00265694	-0.147611	0.278	0.372	1	-0.212958	No
Ccdc69	0.00271506	0.0692756	0.205	0.119	1	0.0999436	No
Vps18	0.0027255	-0.0794349	0.132	0.213	1	-0.1146	No
Ndufa9	0.00282201	0.112537	0.45	0.335	1	0.162356	No
Dynll1	0.00288999	0.0967421	0.968	0.942	1	0.139569	No
Arhgap45	0.00290987	-0.125256	0.887	0.93	1	-0.180706	No
Ppp1cb	0.00293	-0.154491	0.61	0.698	1	-0.222883	No
Cxcr4	0.00296417	-0.119887	0.308	0.409	1	-0.17296	No
Fgl2	0.00296481	0.189421	0.552	0.46	1	0.273277	No
Armc1	0.00299503	0.103395	0.365	0.259	1	0.149168	No
Rassf3	0.00300302	-0.143809	0.682	0.744	1	-0.207472	No
D430042O09Rik	0.00302505	-0.0693393	0.092	0.165	1	-0.100035	No
Sh2b2	0.00311102	-0.0525546	0.092	0.165	1	-0.0758203	No
Ubb	0.00316105	0.0650692	0.995	1	1	0.093875	No
Tlr1	0.00318623	0.106477	0.28	0.186	1	0.153614	No
Por	0.00336095	0.0868223	0.498	0.378	1	0.125258	No
Tmbim6	0.00354513	0.0967946	0.995	0.973	1	0.139645	No
Keap1	0.00356554	0.0961187	0.392	0.296	1	0.13867	No
Arf6	0.00356776	0.107815	0.845	0.82	1	0.155544	No
Atp11c	0.00359563	-0.0528232	0.08	0.149	1	-0.0762078	No
Rb1	0.00359668	-0.0629533	0.52	0.61	1	-0.0908224	No
Dcaf13	0.00361358	0.0919079	0.395	0.29	1	0.132595	No
Gm21887	0.00361778	-0.0409312	0.018	0.058	1	-0.0590513	No
Hipk2	0.00364219	0.1146	0.345	0.253	1	0.165333	No
Map3k1	0.00366375	-0.123949	0.522	0.588	1	-0.178821	No
Sco2	0.00372232	0.0397626	0.078	0.027	1	0.0573653	No
Hmgn1	0.00375266	0.0610326	0.16	0.088	1	0.0880514	No
Lgals3bp	0.00375583	0.100937	0.605	0.485	1	0.145622	No
S100a11	0.00375718	0.134335	0.968	0.957	1	0.193804	No
6720427I07Rik	0.00375906	-0.0605423	0.055	0.113	1	-0.0873441	No
Prelid1	0.00377708	0.094594	0.91	0.872	1	0.13647	No
Abhd16a	0.00382767	0.0726254	0.385	0.274	1	0.104776	No
Purb	0.00382898	-0.12312	0.595	0.68	1	-0.177625	No
Foxp1	0.00391599	-0.101896	0.627	0.716	1	-0.147005	No
Iigp1	0.00394317	0.0549116	0.032	0.003	1	0.0792207	No
Susd1	0.00397063	0.0325452	0.025	0	1	0.0469529	No
Suv39h2	0.00397063	0.0210248	0.025	0	1	0.0303324	No
Enpp4	0.00400698	0.0363619	0.045	0.009	1	0.0524591	No
Odr4	0.00404581	0.087538	0.29	0.189	1	0.126291	No
Isg15	0.0040668	0.15516	0.655	0.558	1	0.223848	No
Hopx	0.00409037	0.170123	0.575	0.476	1	0.245436	No
S1pr2	0.00415104	-0.064035	0.088	0.155	1	-0.092383	No
Psmb2	0.00417618	0.0949328	0.865	0.82	1	0.136959	No
Tmem242	0.00421048	-0.105627	0.26	0.345	1	-0.152388	No
Dennd1b	0.00421489	0.0737883	0.362	0.259	1	0.106454	No
Dnajb12	0.00421921	0.0941617	0.342	0.244	1	0.135847	No
Pgm2l1	0.00424183	-0.0644596	0.04	0.091	1	-0.0929955	No
Hsd17b10	0.00430017	0.079887	0.412	0.299	1	0.115253	No
Cox5a	0.00431623	0.0825921	0.97	0.973	1	0.119155	No
Tlr4	0.00433729	0.0785975	0.248	0.159	1	0.113392	No
Efhd2	0.00436722	0.129791	0.92	0.875	1	0.187249	No
Stam2	0.00438247	0.0783078	0.302	0.204	1	0.112974	No
Cd274	0.00438974	0.0941748	0.298	0.201	1	0.135866	No
Vsir	0.00445273	0.0981846	0.835	0.762	1	0.14165	No
Rcn2	0.00448023	0.0945087	0.318	0.226	1	0.136347	No
Ocrl	0.0044859	-0.0769469	0.088	0.155	1	-0.111011	No
Cnih4	0.00453224	0.113301	0.78	0.698	1	0.163458	No
Batf2	0.00463125	0.0580451	0.112	0.052	1	0.0837414	No
A530032D15Rik	0.00464439	0.0788776	0.195	0.116	1	0.113796	No
Fos	0.00467164	-0.199696	0.228	0.317	1	-0.2881	No
Rpl7a	0.00469425	0.0772204	0.998	0.997	1	0.111406	No
Itprid2	0.00475039	-0.111777	0.355	0.433	1	-0.16126	No
Cycs	0.00477818	0.115817	0.925	0.89	1	0.167089	No
Nf1	0.00479343	0.0596538	0.132	0.067	1	0.0860623	No
Ifi214	0.00481755	0.0372865	0.232	0.146	1	0.053793	No
Ptpre	0.00482539	-0.120073	0.877	0.887	1	-0.173229	No
Srp72	0.00483784	-0.114143	0.51	0.582	1	-0.164673	No
Mrfap1	0.00491698	-0.0942674	0.868	0.887	1	-0.135999	No
Selenop	0.00492328	-0.171178	0.885	0.921	1	-0.246957	No
Glrx2	0.00496307	0.0956323	0.56	0.445	1	0.137968	No
Cbfa2t3	0.00506	0.092503	0.657	0.558	1	0.133454	No
Galnt7	0.00506673	-0.0807045	0.117	0.189	1	-0.116432	No
Atox1	0.00516622	0.0811283	0.998	1	1	0.117043	No
mt-Co1	0.0051804	-0.0540273	1	1	1	-0.0779449	No
Wipf2	0.00520107	-0.0951266	0.195	0.274	1	-0.137239	No
Myo1c	0.00543586	-0.109465	0.48	0.555	1	-0.157924	No
Prpsap2	0.00550899	0.0654056	0.192	0.116	1	0.0943603	No
Rap2b	0.00552173	-0.120488	0.49	0.555	1	-0.173828	No
Mapk9	0.00555308	0.0813577	0.36	0.265	1	0.117374	No
Fam204a	0.005558	-0.077816	0.225	0.317	1	-0.112265	No
Eng	0.00557879	0.0406286	0.098	0.043	1	0.0586147	No
Zfp638	0.00558163	-0.131839	0.46	0.521	1	-0.190204	No
Trim11	0.00559785	0.0775232	0.255	0.168	1	0.111842	No
Mapk3	0.00561415	-0.134877	0.815	0.823	1	-0.194586	No
Rwdd4a	0.00565713	0.0677311	0.215	0.134	1	0.0977153	No
Nmi	0.00565797	0.109405	0.62	0.515	1	0.157839	No
Hspd1	0.0057057	0.0754012	0.6	0.466	1	0.108781	No
Bcl2a1a	0.0057262	0.16688	0.605	0.512	1	0.240757	No
4933412E12Rik	0.0057288	0.0593598	0.117	0.058	1	0.0856381	No
Rhou	0.00580683	0.0663857	0.14	0.076	1	0.0957744	No
Ap3m2	0.00595897	-0.0548403	0.055	0.11	1	-0.0791179	No
Tlr5	0.00603539	0.0338045	0.043	0.009	1	0.0487696	No
Ear2	0.0060423	-0.236955	0.723	0.741	1	-0.341854	No
Zfand6	0.006058	0.0796867	0.665	0.552	1	0.114964	No
Creb3	0.0060753	0.10119	0.595	0.5	1	0.145986	No
Ubr2	0.00608693	-0.134132	0.465	0.549	1	-0.193511	No
Ddrgk1	0.00617087	-0.10536	0.507	0.573	1	-0.152003	No
Idh1	0.00618242	0.133226	0.705	0.634	1	0.192205	No
Zbtb32	0.00619248	0.0764992	0.095	0.043	1	0.110365	No
Jaml	0.00625163	0.151662	0.7	0.625	1	0.218802	No
Tet2	0.00630465	-0.118425	0.522	0.591	1	-0.170851	No
Sirpa	0.00631142	-0.122839	0.94	0.957	1	-0.177219	No
Kctd1	0.00631839	0.0260089	0.03	0.003	1	0.037523	No
Igkv6-17	0.00632015	0.222085	0.022	0	1	0.3204	No
Cmtm3	0.00645085	0.128776	0.537	0.448	1	0.185784	No
Socs1	0.00645203	0.0893834	0.125	0.064	1	0.128953	No
Cyhr1	0.006458	0.0649025	0.332	0.229	1	0.0936345	No
Gbp10	0.00646797	0.0254571	0.03	0.003	1	0.0367268	No
Utp18	0.00650318	0.0840479	0.282	0.192	1	0.121255	No
Itga8	0.00656247	-0.0371317	0.02	0.058	1	-0.0535698	No
Stap1	0.00661855	-0.158843	0.505	0.573	1	-0.229162	No
Lrrc28	0.00662967	0.0351472	0.048	0.012	1	0.0507067	No
Dbt	0.00663459	-0.0464243	0.028	0.07	1	-0.066976	No
Pdxp	0.00666373	-0.0157234	0	0.018	1	-0.0226841	No
Ube4bos1	0.00666373	-0.0166697	0	0.018	1	-0.0240493	No
9530068E07Rik	0.00671372	0.084813	0.593	0.518	1	0.122359	No
Usp45	0.00673583	0.0862532	0.272	0.192	1	0.124437	No
Rela	0.00680001	-0.115409	0.48	0.564	1	-0.1665	No
H2-M3	0.00680907	0.0928462	0.605	0.515	1	0.133949	No
Zmiz1	0.00681807	-0.123436	0.735	0.808	1	-0.17808	No
Mrpl55	0.00690163	0.0565162	0.245	0.159	1	0.0815356	No
Sdhb	0.00692994	0.109392	0.843	0.765	1	0.157819	No
Ncf1	0.00696827	0.12283	0.735	0.659	1	0.177206	No
Zfp983	0.007122	0.0690363	0.215	0.131	1	0.0995983	No
Sec14l1	0.00719431	-0.101206	0.388	0.479	1	-0.146009	No
Dennd1c	0.0072049	0.132813	0.39	0.293	1	0.191609	No
Uba7	0.00724363	0.0900742	0.362	0.265	1	0.12995	No
Klhl22	0.00730219	0.0299454	0.052	0.015	1	0.043202	No
Gas8	0.00732628	0.0300748	0.052	0.015	1	0.0433887	No
Myof	0.00732821	0.117685	0.623	0.527	1	0.169783	No
Mrpl49	0.00732941	0.0745514	0.258	0.174	1	0.107555	No
Hck	0.00733776	0.10553	0.965	0.948	1	0.152248	No
Nfix	0.00741378	0.0986468	0.432	0.338	1	0.142317	No
Mrpl19	0.00765422	0.0727427	0.322	0.223	1	0.104945	No
Ptch1	0.00772021	-0.0222799	0.002	0.024	1	-0.032143	No
Snx10	0.00781098	0.111952	0.715	0.619	1	0.161513	No
Car5b	0.00789179	-0.0190419	0.002	0.024	1	-0.0274716	No
Acp5	0.00792731	0.19152	0.322	0.241	1	0.276305	No
Scaf11	0.00798679	0.121572	0.72	0.655	1	0.175392	No
Shkbp1	0.00805086	0.0832009	0.278	0.192	1	0.120034	No
Rpl35a	0.00806567	0.0549782	0.998	1	1	0.0793168	No
0610039K10Rik	0.00806678	-0.0169054	0.002	0.024	1	-0.0243894	No
Gm13212	0.00808022	0.0318291	0.062	0.021	1	0.0459196	No
Vapa	0.00811706	0.0852159	0.855	0.796	1	0.122941	No
Mrpl15	0.00815632	0.077513	0.462	0.363	1	0.111828	No
Cebpd	0.00819851	-0.109114	0.68	0.738	1	-0.157419	No
Ints7	0.00832591	-0.0639217	0.068	0.122	1	-0.0922195	No
Rpl9-ps6	0.0083316	-0.0648004	0.995	1	1	-0.0934873	No
Dym	0.00840738	0.083436	0.24	0.162	1	0.120373	No
Osbpl8	0.00850887	-0.0975789	0.478	0.552	1	-0.140777	No
Grk5	0.00855908	-0.118329	0.265	0.338	1	-0.170713	No
Alg2	0.00859752	-0.0467953	0.035	0.079	1	-0.0675114	No
Ifi35	0.00883795	0.112659	0.688	0.591	1	0.162533	No
Chd4	0.00889979	-0.100644	0.715	0.759	1	-0.145199	No
Ipo8	0.00891762	0.0532025	0.272	0.186	1	0.0767549	No
Dleu2	0.00893827	-0.11637	0.93	0.905	1	-0.167886	No
Rab7	0.00911549	-0.0851549	0.797	0.835	1	-0.122853	No
Wdr46	0.00916049	-0.0749726	0.162	0.235	1	-0.108163	No
Sema4d	0.00920375	-0.137511	0.787	0.832	1	-0.198387	No
Txn1	0.00923188	0.106643	0.905	0.915	1	0.153853	No
Fau	0.00925326	-0.0435687	1	1	1	-0.0628564	No
Clec4b1	0.00926376	-0.0988329	0.208	0.29	1	-0.142586	No
Slc25a44	0.00927341	0.0535832	0.195	0.119	1	0.0773043	No
Pkm	0.00929111	0.0865625	0.993	0.957	1	0.124883	No
Crtc3	0.00936315	-0.0986565	0.295	0.372	1	-0.142331	No
Ranbp2	0.00966474	-0.107445	0.455	0.524	1	-0.15501	No
Ciapin1	0.00969157	-0.0892149	0.35	0.415	1	-0.12871	No
Bst2	0.0097464	0.0551059	0.892	0.796	1	0.079501	No
Zfp942	0.00975169	-0.0597874	0.043	0.088	1	-0.086255	No
Alpk1	0.00978003	-0.10722	0.445	0.524	1	-0.154685	No
Slk	0.00984856	0.114531	0.865	0.845	1	0.165233	No
Parp8	0.00990095	-0.0950754	0.325	0.405	1	-0.137165	No
Agpat3	0.0100326	0.0891147	0.405	0.311	1	0.128565	No
AI504432	0.0100755	-0.0586233	0.028	0.067	1	-0.0845756	No
Relt	0.0100921	0.0807926	0.547	0.439	1	0.116559	No
Akap17b	0.0100927	0.0193354	0.02	0	1	0.0278951	No
Arhgap15	0.0101447	-0.0725506	0.53	0.622	1	-0.104668	No
Dnajc11	0.0101747	0.070006	0.195	0.125	1	0.100997	No
Castor2	0.0101992	-0.0437612	0.04	0.085	1	-0.063134	No
Galnt2	0.0101994	0.0607109	0.245	0.165	1	0.0875873	No
Lmnb1	0.0102602	0.091715	0.298	0.213	1	0.132317	No
Dcaf11	0.0102999	-0.109069	0.345	0.409	1	-0.157353	No
Fam149b	0.0103146	0.0475538	0.117	0.061	1	0.0686056	No
Dusp1	0.0103382	-0.188544	0.272	0.348	1	-0.272012	No
Maml2	0.0103513	0.0347247	0.05	0.015	1	0.0500972	No
Htra3	0.0103861	0.0606446	0.055	0.018	1	0.0874917	No
Cnn3	0.0104807	0.0841021	0.102	0.052	1	0.121334	No
Tubb6	0.0105405	0.145027	0.535	0.466	1	0.20923	No
Il27ra	0.0107888	0.0400582	0.065	0.024	1	0.0577917	No
Lims1	0.0108241	-0.0823568	0.68	0.729	1	-0.118816	No
Plau	0.0109442	0.050453	0.12	0.064	1	0.0727883	No
Ece1	0.0109936	0.0671199	0.308	0.21	1	0.0968335	No
Eno1	0.0110393	0.0781656	0.99	0.997	1	0.112769	No
Atp6v1g2	0.011126	-0.0259358	0.007	0.034	1	-0.0374174	No
C920021L13Rik	0.0112039	-0.0299611	0.013	0.043	1	-0.0432248	No
Med26	0.0112762	-0.0465101	0.07	0.125	1	-0.0670998	No
Psmb10	0.0113267	0.119986	0.9	0.857	1	0.173104	No
Gm10260	0.0113588	0.0967604	0.738	0.674	1	0.139596	No
Fmnl3	0.0113657	-0.0383117	0.02	0.055	1	-0.0552721	No
Mtmr2	0.0113849	-0.0699458	0.18	0.259	1	-0.10091	No
Slc37a2	0.011389	0.0674653	0.182	0.116	1	0.0973319	No
Taf6	0.0113902	0.0654124	0.2	0.128	1	0.0943702	No
Hnrnph1	0.0114548	-0.0977092	0.442	0.527	1	-0.140965	No
Acp1	0.0114742	0.0920229	0.455	0.348	1	0.132761	No
Pde4b	0.0115602	-0.129247	0.495	0.579	1	-0.186465	No
Mpg	0.0115849	-0.0777789	0.145	0.21	1	-0.112211	No
Coprs	0.0116765	-0.0394182	0.022	0.058	1	-0.0568684	No
H2afj	0.0116988	-0.100847	0.973	0.982	1	-0.145491	No
H2-DMb1	0.0117066	0.127728	0.608	0.5	1	0.184273	No
Taf5	0.0117627	0.0471248	0.212	0.134	1	0.0679866	No
Cd72	0.0118886	0.102452	0.09	0.043	1	0.147807	No
Tspyl1	0.0119545	0.0895236	0.502	0.409	1	0.129155	No
Iws1	0.0119899	0.0872857	0.31	0.229	1	0.125927	No
Basp1	0.0120441	0.0922213	0.085	0.04	1	0.133047	No
Hnrnpul1	0.0120846	-0.122961	0.62	0.671	1	-0.177395	No
Gfm2	0.0120962	0.0447987	0.14	0.079	1	0.0646309	No
Lcp2	0.012111	0.0994695	0.953	0.872	1	0.143504	No
2810004N23Rik	0.0121999	-0.0894745	0.335	0.409	1	-0.129084	No
Ube4b	0.0122226	-0.0830486	0.188	0.256	1	-0.119814	No
Ccl24	0.0122731	-0.120669	0.215	0.293	1	-0.174089	No
Aurkaip1	0.012311	0.07752	0.78	0.674	1	0.111838	No
Hexim1	0.0123941	-0.0801232	0.198	0.268	1	-0.115593	No
Aig1	0.0124268	0.0910384	0.21	0.146	1	0.131341	No
Cutc	0.0125563	0.052627	0.19	0.119	1	0.0759247	No
Uqcrc2	0.012564	0.0810344	0.708	0.625	1	0.116908	No
Pdia6	0.0126029	0.130387	0.877	0.784	1	0.188108	No
Cnot6l	0.0126417	-0.142106	0.405	0.476	1	-0.205015	No
Tial1	0.0126565	0.0971983	0.48	0.387	1	0.140228	No
Trim8	0.0128593	-0.0863223	0.468	0.54	1	-0.124537	No
Ifngr1	0.0129503	-0.0795352	0.988	0.991	1	-0.114745	No
Patl1	0.0129777	0.0541674	0.318	0.223	1	0.0781471	No
Atxn7l3b	0.0130451	-0.0852707	0.71	0.759	1	-0.12302	No
Rsbn1	0.0131178	-0.09354	0.315	0.387	1	-0.13495	No
Ndnf	0.0131338	-0.0375015	0.005	0.027	1	-0.0541032	No
Ndel1	0.0131817	-0.102452	0.398	0.473	1	-0.147807	No
Pip4k2b	0.0132232	-0.0604199	0.09	0.146	1	-0.0871675	No
Cables2	0.0132564	-0.0640898	0.082	0.137	1	-0.0924621	No
Mir99ahg	0.0133278	-0.01289	0	0.015	1	-0.0185963	No
Srp54b	0.0133278	-0.0137644	0	0.015	1	-0.0198579	No
Gm16059	0.0133278	-0.0140794	0	0.015	1	-0.0203122	No
A930029G22Rik	0.0133278	-0.0148594	0	0.015	1	-0.0214376	No
Olfr482	0.0133278	-0.0178785	0	0.015	1	-0.0257932	No
Rnf115	0.0133807	0.0653581	0.71	0.628	1	0.0942918	No
Adamts6	0.0134458	-0.0227174	0.005	0.027	1	-0.0327742	No
Psma4	0.0134951	0.0932693	0.802	0.729	1	0.134559	No
Ubr7	0.013536	0.0666448	0.175	0.11	1	0.0961482	No
Zfp36	0.0135991	-0.1316	0.89	0.918	1	-0.189859	No
Atrip	0.0136097	0.100926	0.552	0.46	1	0.145605	No
Plk4	0.0136589	0.0518794	0.062	0.024	1	0.0748462	No
Gapdh	0.0136994	0.0778445	0.905	0.887	1	0.112306	No
Alcam	0.0137203	-0.104226	0.37	0.436	1	-0.150366	No
Ccm2	0.0137359	-0.0941858	0.507	0.579	1	-0.135881	No
Plscr1	0.0137468	0.077079	0.135	0.079	1	0.111201	No
Abca6	0.0138069	-0.0262072	0.015	0.046	1	-0.037809	No
Tes	0.0138285	0.0922611	0.272	0.189	1	0.133105	No
Ikbkb	0.0139529	-0.113484	0.88	0.863	1	-0.163723	No
Anapc7	0.0139647	-0.0643573	0.098	0.155	1	-0.092848	No
Pdia5	0.0140045	0.0260189	0.038	0.009	1	0.0375373	No
Mlst8	0.0140118	0.0402495	0.102	0.052	1	0.0580677	No
Bzw1	0.0141457	0.0751743	0.877	0.82	1	0.108454	No
Fasn	0.0141803	-0.0626353	0.082	0.14	1	-0.0903636	No
Fam172a	0.0141969	0.077069	0.352	0.256	1	0.111187	No
Dhx32	0.0142015	-0.0539872	0.06	0.11	1	-0.0778871	No
Prkcb	0.0142651	-0.119333	0.66	0.726	1	-0.172161	No
Rnase6	0.0143047	0.11267	0.925	0.893	1	0.162549	No
Tpst1	0.0143182	0.0909896	0.268	0.192	1	0.13127	No
Oaz2	0.01436	-0.12545	0.262	0.329	1	-0.180986	No
Rac1	0.0143604	0.0632328	0.99	0.991	1	0.0912256	No
Dpysl2	0.0144304	0.0980864	0.255	0.177	1	0.141509	No
Cstb	0.0145481	0.0917021	0.8	0.729	1	0.132298	No
Nemp1	0.0145554	-0.0369671	0.025	0.061	1	-0.0533323	No
Tgm2	0.0145616	0.130794	0.402	0.32	1	0.188695	No
Fcmr	0.0146272	0.0625565	0.043	0.012	1	0.09025	No
Nop2	0.01477	0.0416154	0.122	0.067	1	0.0600383	No
Ctla2a	0.0147832	0.125007	0.075	0.034	1	0.180347	No
Phc3	0.0147871	-0.0666122	0.225	0.305	1	-0.0961012	No
Nfia	0.0148539	-0.0204711	0.01	0.037	1	-0.0295336	No
Dbnl	0.0148745	0.0957387	0.86	0.811	1	0.138122	No
Ranbp1	0.0148753	0.101283	0.688	0.613	1	0.146121	No
Tmem33	0.0149301	0.0932704	0.458	0.36	1	0.134561	No
Nup85	0.0149384	0.0440366	0.13	0.073	1	0.0635314	No
Gm20513	0.0149559	0.0290501	0.038	0.009	1	0.0419105	No
Dnajb2	0.0150104	0.0246023	0.038	0.009	1	0.0354937	No
Dph2	0.0150394	0.0327102	0.058	0.021	1	0.0471908	No
Tcp1	0.0150419	0.0795984	0.733	0.643	1	0.114836	No
Mlkl	0.0151226	0.0462779	0.112	0.061	1	0.0667649	No
Clasp2	0.015191	-0.088684	0.28	0.354	1	-0.127944	No
Zfp273	0.0153279	-0.0204931	0.002	0.021	1	-0.0295652	No
Prpf38a	0.0153449	0.0754655	0.318	0.229	1	0.108874	No
Traf6	0.0153458	0.0903765	0.322	0.241	1	0.130386	No
Ints8	0.0153476	0.0651525	0.315	0.229	1	0.0939952	No
Trp53cor1	0.0154109	-0.0171058	0.002	0.021	1	-0.0246785	No
Dram2	0.0154457	0.10217	0.752	0.701	1	0.1474	No
Ap5z1	0.0155164	0.047968	0.158	0.095	1	0.0692032	No
Rpl23	0.0155374	-0.0430369	1	1	1	-0.0620891	No
Ddx17	0.0156371	-0.109522	0.65	0.692	1	-0.158007	No
Jcad	0.015674	0.0184797	0.025	0.003	1	0.0266606	No
Slc39a14	0.015674	0.0167359	0.025	0.003	1	0.0241448	No
Ccdc107	0.0157058	0.0736528	0.195	0.128	1	0.106259	No
Snrpb	0.0157232	-0.0563963	0.948	0.966	1	-0.0813626	No
Tnnt1	0.0158189	0.016656	0.025	0.003	1	0.0240296	No
Mmp19	0.0158304	0.0300956	0.048	0.015	1	0.0434187	No
Serpinb9	0.0159302	0.0362811	0.048	0.015	1	0.0523426	No
Mbtps1	0.0159511	-0.0822308	0.185	0.25	1	-0.118634	No
Zfp455	0.0159778	-0.0196705	0.01	0.037	1	-0.0283785	No
B930036N10Rik	0.016186	0.015651	0.018	0	1	0.0225796	No
Dyrk3	0.016186	0.0128408	0.018	0	1	0.0185253	No
Nme4	0.016186	0.0124523	0.018	0	1	0.0179649	No
Ppp1r9b	0.0162195	-0.0979573	0.545	0.601	1	-0.141322	No
Edc4	0.016262	-0.0492895	0.16	0.226	1	-0.0711097	No
Vamp7	0.0162815	0.0681311	0.31	0.226	1	0.0982925	No
Haus7	0.0163136	-0.0381818	0.04	0.082	1	-0.0550847	No
Csf2rb2	0.0163464	0.0754947	0.205	0.137	1	0.108916	No
Parp12	0.0164732	0.0570933	0.52	0.412	1	0.0823682	No
Orai2	0.0165393	-0.0477013	0.208	0.284	1	-0.0688184	No
Maml1	0.0166605	-0.0825673	0.15	0.21	1	-0.119119	No
Usp19	0.0166621	0.0863738	0.388	0.293	1	0.124611	No
Rps16	0.0166853	-0.0503014	1	1	1	-0.0725696	No
Fabp4	0.0167684	-0.148113	0.165	0.238	1	-0.213681	No
Runx2	0.0168636	-0.0948596	0.28	0.354	1	-0.136854	No
Slc31a1	0.0169124	0.0644747	0.372	0.284	1	0.0930173	No
Sept2	0.0169497	0.0807899	0.34	0.256	1	0.116555	No
9230116N13Rik	0.0170634	0.0345465	0.075	0.034	1	0.0498401	No
Khnyn	0.0170708	-0.090155	0.205	0.271	1	-0.130066	No
Bin1	0.0172684	0.0405434	0.248	0.165	1	0.0584918	No
Prkab2	0.0172901	-0.081249	0.172	0.241	1	-0.117217	No
Pptc7	0.0173585	0.0413349	0.205	0.134	1	0.0596336	No
Zfp329	0.017559	0.0757092	0.228	0.152	1	0.109225	No
Pik3ap1	0.0177233	-0.129999	0.828	0.851	1	-0.187548	No
Ly6e	0.0177959	0.0563707	0.998	1	1	0.0813258	No
[truncated: 13,415 more rows]

## Sheet: Fig.7e_Ly6c_low_PT2a_vs_PDL1
	p_val	avg_logFC	pct.1	pct.2	p_val_adj	log2FC	label_in_plot
[truncated: 13,654 more rows]

[truncated: 3 more sheets: Fig.7f_Ly6c_high_PT2b_vs_PDL1, Fig.7f_Ly6c_int_PT2b_vs_PDL1, Fig.7f_Ly6c_low_PT2b_vs_PDL1]
