# Supplementary material for: Anti-TIGIT antibody improves PD-L1 blockade through myeloid and Treg cells
Source: Nature. 2024 Feb 28;627(8004):646–55. doi: 10.1038/s41586-024-07121-9 (PMC11139643; doi:10.1038/s41586-024-07121-9)
Supplement: Supplementary file 15 — Source Data Extended Data Fig. 8 [file 41586_2024_7121_MOESM15_ESM.xlsx]

## Sheet: Fig.s8a
Fig. S8a left	Control IgG	PDL1 + TIGIT LALAPG	PDL1 + TIGIT IgG2a
Tumor DC_normalized MHCII gMFI_expt1_D7	0.921712	1.39555	1.24926
Tumor DC_normalized MHCII gMFI_expt1_D7	0.926854	0.959249	1.29503
Tumor DC_normalized MHCII gMFI_expt1_D7	0.98496	0.863864	1.13331
Tumor DC_normalized MHCII gMFI_expt1_D7	1.02892	1.42306	1.18987
Tumor DC_normalized MHCII gMFI_expt2_D7	1.22946	1.60792	1.85525
Tumor DC_normalized MHCII gMFI_expt2_D7	1.01504	1.20607	1.44877
Tumor DC_normalized MHCII gMFI_expt2_D7	1.22124	1.41663	1.88996
Tumor DC_normalized MHCII gMFI_expt2_D7	0.974161	1.13588	1.41381
Fig. S8a middle	Control IgG	PDL1 + TIGIT LALAPG	PDL1 + TIGIT IgG2a
Tumor Mac_normalized MHCII gMFI_expt1_D7	0.580679	1.84076	2.5913
Tumor Mac_normalized MHCII gMFI_expt1_D7	0.590234	1.67197	3.1879
Tumor Mac_normalized MHCII gMFI_expt1_D7	1.00743	1.26221	1.72611
Tumor Mac_normalized MHCII gMFI_expt1_D7	1.31529	2.11996	1.99788
Tumor Mac_normalized MHCII gMFI_expt2_D7	0.814225	1.85669	2.90021
Tumor Mac_normalized MHCII gMFI_expt2_D7	0.992569	1.73992	2.46709
Tumor Mac_normalized MHCII gMFI_expt2_D7	1.34289	1.60191	2.95648
Tumor Mac_normalized MHCII gMFI_expt2_D7	1.44374	1.31953	1.45648
Fig. S8a right	Control IgG	PDL1 + TIGIT LALAPG	PDL1 + TIGIT IgG2a
Tumor Mono_normalized MHCII gMFI_expt1_D7	0.225347	2.03125	1.42361
Tumor Mono_normalized MHCII gMFI_expt1_D7	0.304514	2.03125	2.04167
Tumor Mono_normalized MHCII gMFI_expt1_D7	0.486111	1.42014	2.19444
Tumor Mono_normalized MHCII gMFI_expt1_D7	0.902778	3.00347	1.42361
Tumor Mono_normalized MHCII gMFI_expt2_D7	1.09722	2.63194	6.02778
Tumor Mono_normalized MHCII gMFI_expt2_D7	1.38194	2.13542	4.03472
Tumor Mono_normalized MHCII gMFI_expt2_D7	1.82986	1.875	4.86806
Tumor Mono_normalized MHCII gMFI_expt2_D7	2.07639	1.65972	2.22917

## Sheet: Fig.s8b
Fig.8b
% Foxp3-CD4+ T cells of tumor CD45+
	Control IgG	PDL1+control	PDL1+ TIGIT-LALAPG	PDL1+ TIGIT IgG2b	PDL1+ TIGIT IgG2a
	4.57	4.11	5.95	4.18	2.87
	4.86	5.71	9.21	4.03	4.39
	5.44	5.65	5.54	3.84	5.29
	4.5	3.86	5.23	6.05	4.02
	6.09	4.94	5.42	4.69	4.74
% Foxp3+CD4+ T cells of tumor CD45+
	Control IgG	PDL1+control	PDL1+ TIGIT-LALAPG	PDL1+ TIGIT IgG2b	PDL1+ TIGIT IgG2a
	3.77668	4.11	4.33832	3.58832	1.71948
	5.0778	3.33674	3.876	4.0131	1.4464
	3.36749	4.61475	5.4578	2.705	3.39201
	2.9341	3.5875	3.01895	5.1282	2.27906
	4.40055	4.91906	6.5312	3.18544	1.7216
%CD8+ T cells of tumor CD45+
	Control IgG	PDL1+control	PDL1+ TIGIT-LALAPG	PDL1+ TIGIT IgG2b	PDL1+ TIGIT IgG2a
	15.5	8.3	12.2	16.5	6.4
	9.5	8.44	20.9	15.7	3.5
	5.23	12.5	12.6	12.2	6.84
	12.2	18.4	15.4	10.2	6.31
	6.3	9.66	17.9	21.7	3.32

## Sheet: Fig.s8c
Fig.s8c
CD8+/FoxP3+ CD4+ T cell ratio (%)
	Control IgG	PDL1+control	PDL1+ TIGIT-LALAPG	PDL1+ TIGIT IgG2b	PDL1+ TIGIT IgG2a
	5.27632	5	4.69288	3.74797	4.52149
	3.9517	4.97879	9.09498	4.05248	4.06842
	3.99581	6.75093	2.88097	4.97801	1.58363
	3.60052	4.01429	8.9427	0.779776	3.58327
	3.34418	4.63646	2.24702	5.00539	5.88779

## Sheet: Fig.s8d,e
	Fig.s8d	% TCF1+TIM3+ of tumor tetramer+ CD8+ T cells
	Control IgG	PDL1 + control	PDL1 + TIGIT LALAPG	PDL1 + TIGIT IgG2a
	1.99	1.63	5	5.44
	2.96		6.03	12.7
	2.22	2.08		13.1
	1.54	5.66	4.16	9.96
	1.75	2.85	4.31	8.71
	Fig.s8e	% TOX+ of tumor tetramer+ CD8+ T cells
	Control IgG	PDL1 + control	PDL1 + TIGIT LALAPG	PDL1 + TIGIT IgG2a
	85.5	96.3	72.9	2.95
	88.8		51.4	21.4
	95.5	94.4		18
	94.9	79.3	56.8	17.4
	94.1	93.8	49.1	19
