# Supplementary material for: Anti-TIGIT antibody improves PD-L1 blockade through myeloid and Treg cells
Source: Nature. 2024 Feb 28;627(8004):646–55. doi: 10.1038/s41586-024-07121-9 (PMC11139643; doi:10.1038/s41586-024-07121-9)
Supplement: Supplementary file 16 — Source Data Extended Data Fig. 9 [file 41586_2024_7121_MOESM16_ESM.xlsx]

## Sheet: Fig.s9a
Fig S9a	% CD11b+ F4/80+ Macrophages of tumor CD45+
	Control IgG	PDL1 + TIGIT	PDL1 + TIGIT + CSF1R
	9.14	26.4	3.05
	13.1	9.19	2.14
	16.6	9.6	1.34
	12.2	18.3	2.34
	14.3	7.09	2.21

## Sheet: Fig.s9b
Fig S9b
Control IgG
Day
0	168	213	258	276	159	197	166	204	191	249	202	216	138	210	133
3	370	610	643	803	354	291	220	487	343	486	680	771	297	600	374
7	1130	1529	1657	2347*	600	623	324	978	609	653	1640	1427	793	1417	992
9	1738				884	623	456	1250	923	718		1895	1351	2311*	1492
11					1175	758	667	2159*	959	994			2286*
14					1725	1226	1209		1884	1426
17
22
25
PDL1 + TIGIT IgG2a
Day
0	152	126	133	141	171	165	198	214	190	250	204	167	138	211	243
3	278	351	116	449	470	357	442	624	360	401	323	363	152	320	646
7	329	517	74	868	677	1046	1302	1596	406	671	443	1194	208	394	1350
9	255	341	62	811	586	1591	1660	2212*	416	893	577	1563	250	348	1573
11	313	236	18	583	535				538	800	620		349	269
14	295	109	0	627	356				469	1002	800		392	164
17	218	55	0	297	161				520	902	955		700	118
22	502	16	0	160	19				385	1093			1344	24
25	710	0	0	191	33				356	1093				56
PDL1 + TIGIT IgG2a + CSF1R
Day
0	210	136	246	215	132	169	251	167	233	204	150	196	185	212	268
3	448	149	502	409	304	279	633	334	433	433	179	442	449	601	484
7	409	82	540	734	378	267	629	437	351	397	174	442	744	612	600
9	323	45	558	900	351	179	766	404	292	365	167	450	790	528	599
11	412	17	572	1400	383	182	792	311	304	328	159	468	920	504	555
14	270	10	355		442	113	752	294	180	289	131	345	896	422	562
17	172	0	246		289	63	1013	174	106	249	179	179	832	344	353
22	90	0	149		397	35	1776	96	52	595	610	116	1097	328	246
25	50	0	169		504	54		144	0	1418	1014	157	1786	323	365

## Sheet: Fig.s9c_T_NK
	UMAP_1	UMAP_2	orig.ident	nCount_RNA	nFeature_RNA	percent.mito	hash.ID	tx_group	cell_name	tissue	batch	ctype
AAACCTGAGAAACGAG_T1_hash4	6.20237	-5.26033	T1_hash4	12675	3595	0.00623274	hash4	T1_IgG2a	AAACCTGAGAAACGAG_T1_hash4	T	batch3.1	CD8_proliferation
AAACCTGAGAATCTCC_T1_hash4	-0.418516	2.71175	T1_hash4	3012	1542	0.00132802	hash4	T1_IgG2a	AAACCTGAGAATCTCC_T1_hash4	T	batch3.1	NK_Isg15
AAACCTGAGCAGATCG_T1_hash1	-2.02904	-2.38398	T1_hash1	7070	2556	0.00947666	hash1	T1_IgG2a	AAACCTGAGCAGATCG_T1_hash1	T	batch3.1	NK_proliferation
AAACCTGAGCCGATTT_T1_hash5	-5.21534	1.2725	T1_hash5	3206	1358	0.0277604	hash5	T1_IgG2a	AAACCTGAGCCGATTT_T1_hash5	T	batch3.1	NK_Spp1
AAACCTGAGGAATCGC_T1_Negative	4.12573	-5.32306	T1_Negative	3023	1549	0.00826993	Negative	T1_IgG2a	AAACCTGAGGAATCGC_T1_Negative	T	batch3.1	NK_proliferation
AAACCTGCAAACCTAC_T1_hash4	-2.01994	2.6918	T1_hash4	7045	2694	0.0113556	hash4	T1_IgG2a	AAACCTGCAAACCTAC_T1_hash4	T	batch3.1	NK_Spp1
AAACCTGCACGGACAA_T1_hash5	-3.85793	3.74187	T1_hash5	19597	3984	0.0165331	hash5	T1_IgG2a	AAACCTGCACGGACAA_T1_hash5	T	batch3.1	NK_Spp1
AAACCTGGTATCAGTC_T1_hash4	-3.92074	-1.73249	T1_hash4	5890	2302	0.00780985	hash4	T1_IgG2a	AAACCTGGTATCAGTC_T1_hash4	T	batch3.1	NK_Ccl5
AAACCTGGTGAAGGCT_T1_hash2	10.1989	-3.31916	T1_hash2	12186	3175	0.016002	hash2	T1_IgG2a	AAACCTGGTGAAGGCT_T1_hash2	T	batch3.1	CD8_Ccl5
AAACCTGTCACTCTTA_T1_hash3	-4.41752	2.74338	T1_hash3	14250	3734	0.0107368	hash3	T1_IgG2a	AAACCTGTCACTCTTA_T1_hash3	T	batch3.1	NK_Spp1
AAACCTGTCCGAAGAG_T1_hash5	-4.23679	3.05733	T1_hash5	14746	3385	0.0128849	hash5	T1_IgG2a	AAACCTGTCCGAAGAG_T1_hash5	T	batch3.1	NK_Spp1
AAACCTGTCCTAGTGA_T1_hash4	-3.57282	3.35164	T1_hash4	16973	3801	0.0144347	hash4	T1_IgG2a	AAACCTGTCCTAGTGA_T1_hash4	T	batch3.1	NK_Spp1
AAACCTGTCGGTCCGA_T1_hash1	10.0523	-2.29351	T1_hash1	6566	2140	0.0135547	hash1	T1_IgG2a	AAACCTGTCGGTCCGA_T1_hash1	T	batch3.1	CD8_Ccl5
AAACGGGAGAAAGTGG_T1_hash5	-0.796377	-1.03985	T1_hash5	16060	3827	0.00323786	hash5	T1_IgG2a	AAACGGGAGAAAGTGG_T1_hash5	T	batch3.1	NK_proliferation
AAACGGGAGAATAGGG_T1_hash1	10.236	-1.18482	T1_hash1	4460	1898	0.0147982	hash1	T1_IgG2a	AAACGGGAGAATAGGG_T1_hash1	T	batch3.1	CD8_Ccl5
AAACGGGCAAGGACAC_T1_hash1	8.86524	-3.19556	T1_hash1	12796	3297	0.0148484	hash1	T1_IgG2a	AAACGGGCAAGGACAC_T1_hash1	T	batch3.1	CD8_Ccl5
AAACGGGCACAACGTT_T1_hash4	-0.808134	4.11249	T1_hash4	7364	2438	0.00692558	hash4	T1_IgG2a	AAACGGGCACAACGTT_T1_hash4	T	batch3.1	NK_Isg15
AAACGGGCAGCCAGAA_T1_hash1	-7.84598	1.85413	T1_hash1	2315	963	0.00475162	hash1	T1_IgG2a	AAACGGGCAGCCAGAA_T1_hash1	T	batch3.1	NK_Hspa1a
AAACGGGGTCGGCACT_T1_Negative	9.93307	2.81914	T1_Negative	1254	695	0.00239234	Negative	T1_IgG2a	AAACGGGGTCGGCACT_T1_Negative	T	batch3.1	CD4_Il7r
AAACGGGGTCTCGTTC_T1_hash4	-4.79877	-0.674164	T1_hash4	3955	1627	0.00935525	hash4	T1_IgG2a	AAACGGGGTCTCGTTC_T1_hash4	T	batch3.1	NK_Ccl5
AAACGGGGTGTGAAAT_T1_hash3	2.91969	-3.834	T1_hash3	12891	3656	0.00814522	hash3	T1_IgG2a	AAACGGGGTGTGAAAT_T1_hash3	T	batch3.1	NK_proliferation
AAACGGGGTTTGACTG_T1_hash4	-5.56473	-1.58985	T1_hash4	4566	1758	0.00591327	hash4	T1_IgG2a	AAACGGGGTTTGACTG_T1_hash4	T	batch3.1	NK_Ccl5
AAACGGGTCCGCGCAA_T1_hash2	5.62198	4.54988	T1_hash2	11429	3221	0.00183743	hash2	T1_IgG2a	AAACGGGTCCGCGCAA_T1_hash2	T	batch3.1	gd_T
AAACGGGTCCGTTGTC_T1_hash2	4.41383	-4.3289	T1_hash2	11355	3062	0.0128578	hash2	T1_IgG2a	AAACGGGTCCGTTGTC_T1_hash2	T	batch3.1	NK_proliferation
AAACGGGTCCTATGTT_T1_hash3	9.40676	-1.79763	T1_hash3	4105	1537	0.0231425	hash3	T1_IgG2a	AAACGGGTCCTATGTT_T1_hash3	T	batch3.1	CD8_Ccl5
AAACGGGTCTTGAGAC_T1_hash1	4.62893	-4.05356	T1_hash1	8671	2908	0.00288317	hash1	T1_IgG2a	AAACGGGTCTTGAGAC_T1_hash1	T	batch3.1	NK_proliferation
AAAGATGAGGCAGGTT_T1_hash3	10.5515	-2.62073	T1_hash3	5359	1984	0.0147416	hash3	T1_IgG2a	AAAGATGAGGCAGGTT_T1_hash3	T	batch3.1	CD8_Ccl5
AAAGATGAGGCCCTCA_T1_hash1	-0.401443	1.58764	T1_hash1	5024	2230	0.0210987	hash1	T1_IgG2a	AAAGATGAGGCCCTCA_T1_hash1	T	batch3.1	NK_Cd226
AAAGATGCATTGGTAC_T1_hash5	-0.88955	-2.13994	T1_hash5	5634	2243	0.0181044	hash5	T1_IgG2a	AAAGATGCATTGGTAC_T1_hash5	T	batch3.1	NK_proliferation
AAAGATGGTTACTGAC_T1_hash3	10.6739	-1.91569	T1_hash3	7690	2602	0.00962289	hash3	T1_IgG2a	AAAGATGGTTACTGAC_T1_hash3	T	batch3.1	CD8_Ccl5
AAAGATGTCTGATACG_T1_hash2	-7.76675	1.69924	T1_hash2	1723	948	0.0069646	hash2	T1_IgG2a	AAAGATGTCTGATACG_T1_hash2	T	batch3.1	NK_Hspa1a
AAAGCAAAGAAGGCCT_T1_hash1	-2.37137	-1.96414	T1_hash1	4057	1901	0.0142963	hash1	T1_IgG2a	AAAGCAAAGAAGGCCT_T1_hash1	T	batch3.1	NK_Ccl5
AAAGCAAAGCGGCTTC_T1_hash4	-4.2002	-0.340373	T1_hash4	4744	1978	0.00822091	hash4	T1_IgG2a	AAAGCAAAGCGGCTTC_T1_hash4	T	batch3.1	NK_Cd226
AAAGCAAAGCTACCGC_T1_hash1	-5.11696	2.71279	T1_hash1	10844	2917	0.0112505	hash1	T1_IgG2a	AAAGCAAAGCTACCGC_T1_hash1	T	batch3.1	NK_Spp1
AAAGCAAAGTCCCACG_T1_hash3	-2.02506	3.37896	T1_hash3	11679	3260	0.00984673	hash3	T1_IgG2a	AAAGCAAAGTCCCACG_T1_hash3	T	batch3.1	NK_Isg15
AAAGCAAAGTGGTAAT_T1_hash4	-2.93846	3.1828	T1_hash4	18026	3960	0.00637967	hash4	T1_IgG2a	AAAGCAAAGTGGTAAT_T1_hash4	T	batch3.1	NK_Spp1
AAAGCAACAAGTCTAC_T1_hash4	5.82856	0.740973	T1_hash4	5754	2189	0.0121655	hash4	T1_IgG2a	AAAGCAACAAGTCTAC_T1_hash4	T	batch3.1	CD3_DN
AAAGCAACACAAGTAA_T1_hash1	-7.26189	-1.47697	T1_hash1	1984	1145	0.0126008	hash1	T1_IgG2a	AAAGCAACACAAGTAA_T1_hash1	T	batch3.1	NK_Ccl5
AAAGCAACAGGACCCT_T1_hash1	9.95947	-1.75896	T1_hash1	5778	2131	0.0145379	hash1	T1_IgG2a	AAAGCAACAGGACCCT_T1_hash1	T	batch3.1	CD8_Ccl5
AAAGCAAGTAAAGGAG_T1_hash1	8.47871	2.28556	T1_hash1	3040	1453	0.00855263	hash1	T1_IgG2a	AAAGCAAGTAAAGGAG_T1_hash1	T	batch3.1	CD4_Il7r
AAAGCAAGTAAATGAC_T1_hash1	6.16965	-4.66571	T1_hash1	20153	4001	0.0112638	hash1	T1_IgG2a	AAAGCAAGTAAATGAC_T1_hash1	T	batch3.1	CD8_proliferation
AAAGCAAGTAAATGTG_T1_hash3	8.02951	-1.67902	T1_hash3	3842	1457	0.0179594	hash3	T1_IgG2a	AAAGCAAGTAAATGTG_T1_hash3	T	batch3.1	CD8_Ccr7
AAAGCAAGTAGCTAAA_T1_hash2	-3.83538	1.72501	T1_hash2	14047	3240	0.0109632	hash2	T1_IgG2a	AAAGCAAGTAGCTAAA_T1_hash2	T	batch3.1	NK_Spp1
AAAGCAATCCGCGCAA_T1_hash2	-7.93727	-1.23034	T1_hash2	1262	727	0.0103011	hash2	T1_IgG2a	AAAGCAATCCGCGCAA_T1_hash2	T	batch3.1	NK_Ccl5
AAAGTAGAGGCTAGAC_T1_hash5	9.94852	-0.869837	T1_hash5	9917	3076	0.0175456	hash5	T1_IgG2a	AAAGTAGAGGCTAGAC_T1_hash5	T	batch3.1	CD8_Ccr7
AAAGTAGAGGTACTCT_T1_hash5	10.1891	-2.01782	T1_hash5	7004	2531	0.0131354	hash5	T1_IgG2a	AAAGTAGAGGTACTCT_T1_hash5	T	batch3.1	CD8_Ccl5
AAAGTAGAGTGGAGAA_T1_hash3	-5.19181	-0.0156128	T1_hash3	3935	1693	0.00660737	hash3	T1_IgG2a	AAAGTAGAGTGGAGAA_T1_hash3	T	batch3.1	NK_Ccl5
AAAGTAGCAAGCCTAT_T1_hash5	-2.32333	-0.12482	T1_hash5	12900	3614	0.0115504	hash5	T1_IgG2a	AAAGTAGCAAGCCTAT_T1_hash5	T	batch3.1	NK_proliferation
AAAGTAGCACATCCGG_T1_hash3	-4.11188	3.44516	T1_hash3	14175	3570	0.0182011	hash3	T1_IgG2a	AAAGTAGCACATCCGG_T1_hash3	T	batch3.1	NK_Spp1
AAAGTAGGTAAGGGAA_T1_hash1	6.03169	-4.93413	T1_hash1	16702	3916	0.0190396	hash1	T1_IgG2a	AAAGTAGGTAAGGGAA_T1_hash1	T	batch3.1	CD8_proliferation
AAAGTAGGTCTCATCC_T1_hash4	-2.09463	2.92979	T1_hash4	10054	2974	0.00487368	hash4	T1_IgG2a	AAAGTAGGTCTCATCC_T1_hash4	T	batch3.1	NK_Isg15
AAAGTAGGTGATGCCC_T1_hash4	-7.93689	-2.53977	T1_hash4	2905	1485	0.00688468	hash4	T1_IgG2a	AAAGTAGGTGATGCCC_T1_hash4	T	batch3.1	NK_Ccl5
AAAGTAGGTGATGTGG_T1_hash4	-1.08069	-0.00499588	T1_hash4	13685	3860	0.0112532	hash4	T1_IgG2a	AAAGTAGGTGATGTGG_T1_hash4	T	batch3.1	NK_Cd226
AAAGTAGGTTCAGACT_T1_hash4	-1.729	4.11396	T1_hash4	4021	1760	0.026859	hash4	T1_IgG2a	AAAGTAGGTTCAGACT_T1_hash4	T	batch3.1	NK_Isg15
AAAGTAGTCATCTGCC_T1_hash4	-0.0812067	3.4996	T1_hash4	4689	1863	0.0174877	hash4	T1_IgG2a	AAAGTAGTCATCTGCC_T1_hash4	T	batch3.1	NK_Isg15
AAAGTAGTCGACAGCC_T1_hash2	7.39549	1.08273	T1_hash2	2419	1094	0.0256304	hash2	T1_IgG2a	AAAGTAGTCGACAGCC_T1_hash2	T	batch3.1	CD4_Il7r
AAAGTAGTCGGCGCTA_T1_hash5	5.84754	1.92835	T1_hash5	2852	1377	0.0101683	hash5	T1_IgG2a	AAAGTAGTCGGCGCTA_T1_hash5	T	batch3.1	CD3_DN
AAATGCCAGCTAGCCC_T1_Negative	-5.49505	-1.57299	T1_Negative	1202	723	0.015807	Negative	T1_IgG2a	AAATGCCAGCTAGCCC_T1_Negative	T	batch3.1	NK_proliferation
AAATGCCAGCTGCGAA_T1_hash2	0.886525	-3.32408	T1_hash2	10148	3231	0.00955853	hash2	T1_IgG2a	AAATGCCAGCTGCGAA_T1_hash2	T	batch3.1	NK_proliferation
AAATGCCCAAGAGGCT_T1_hash1	8.32349	-3.14537	T1_hash1	13064	3422	0.00842009	hash1	T1_IgG2a	AAATGCCCAAGAGGCT_T1_hash1	T	batch3.1	CD8_proliferation
AAATGCCCAATAGCGG_T1_hash2	-0.955629	-0.671599	T1_hash2	10741	2819	0.00502746	hash2	T1_IgG2a	AAATGCCCAATAGCGG_T1_hash2	T	batch3.1	NK_Isg15
AAATGCCCAATCGAAA_T1_hash3	-3.28754	-2.26144	T1_hash3	3561	1648	0.0106712	hash3	T1_IgG2a	AAATGCCCAATCGAAA_T1_hash3	T	batch3.1	NK_Ccl5
AAATGCCCACAGACTT_T1_hash3	-7.21433	-0.718842	T1_hash3	5137	2031	0.013432	hash3	T1_IgG2a	AAATGCCCACAGACTT_T1_hash3	T	batch3.1	NK_Ccl5
AAATGCCCACCAGGTC_T1_hash1	-2.81451	1.39869	T1_hash1	24856	4261	0.00551175	hash1	T1_IgG2a	AAATGCCCACCAGGTC_T1_hash1	T	batch3.1	NK_proliferation
AAATGCCCACCTGGTG_T1_hash4	2.95257	-1.92333	T1_hash4	15498	3955	0.0123887	hash4	T1_IgG2a	AAATGCCCACCTGGTG_T1_hash4	T	batch3.1	NK_proliferation
AAATGCCGTAAACGCG_T1_hash1	-4.02043	-2.50795	T1_hash1	2898	1422	0.0120773	hash1	T1_IgG2a	AAATGCCGTAAACGCG_T1_hash1	T	batch3.1	NK_Ccl5
AAATGCCGTCTCGTTC_T1_hash4	1.272	-0.161455	T1_hash4	17392	3914	0.00960212	hash4	T1_IgG2a	AAATGCCGTCTCGTTC_T1_hash4	T	batch3.1	NK_proliferation
AAATGCCTCGTGGGAA_T1_hash2	-4.00189	-1.89676	T1_hash2	6131	2190	0.00750285	hash2	T1_IgG2a	AAATGCCTCGTGGGAA_T1_hash2	T	batch3.1	NK_Ccl5
AACACGTAGATAGTCA_T1_hash4	-3.17735	3.10195	T1_hash4	19562	4282	0.0186075	hash4	T1_IgG2a	AACACGTAGATAGTCA_T1_hash4	T	batch3.1	NK_Spp1
AACACGTAGGTGGGTT_T1_hash1	10.5265	-2.02829	T1_hash1	9033	2722	0.0151666	hash1	T1_IgG2a	AACACGTAGGTGGGTT_T1_hash1	T	batch3.1	CD8_Ccl5
AACACGTAGGTTACCT_T1_hash1	10.2022	-2.41338	T1_hash1	8876	2649	0.00912573	hash1	T1_IgG2a	AACACGTAGGTTACCT_T1_hash1	T	batch3.1	CD8_Ccl5
AACACGTCAGTCGATT_T1_Negative	6.65083	-3.10999	T1_Negative	1435	844	0.00627178	Negative	T1_IgG2a	AACACGTCAGTCGATT_T1_Negative	T	batch3.1	NK_proliferation
AACACGTCATTTCAGG_T1_hash4	-2.242	3.39372	T1_hash4	8256	2744	0.0152616	hash4	T1_IgG2a	AACACGTCATTTCAGG_T1_hash4	T	batch3.1	NK_Isg15
AACACGTGTCGCTTCT_T1_hash4	1.08942	0.0482115	T1_hash4	15615	3857	0.0129363	hash4	T1_IgG2a	AACACGTGTCGCTTCT_T1_hash4	T	batch3.1	NK_proliferation
AACACGTTCCTACAGA_T1_hash3	10.574	-2.65098	T1_hash3	6313	2332	0.0139395	hash3	T1_IgG2a	AACACGTTCCTACAGA_T1_hash3	T	batch3.1	CD8_Ccl5
AACCATGAGAATGTTG_T1_hash1	-0.448587	1.67681	T1_hash1	5364	2438	0.0126771	hash1	T1_IgG2a	AACCATGAGAATGTTG_T1_hash1	T	batch3.1	NK_Cd226
AACCATGAGACAATAC_T1_hash2	10.098	-3.08543	T1_hash2	7620	2533	0.0122047	hash2	T1_IgG2a	AACCATGAGACAATAC_T1_hash2	T	batch3.1	CD8_Ccl5
AACCATGAGCGCCTCA_T1_hash3	-6.89679	1.53562	T1_hash3	5584	1683	0.0114613	hash3	T1_IgG2a	AACCATGAGCGCCTCA_T1_hash3	T	batch3.1	NK_Hspa1a
AACCATGCACTGTGTA_T1_hash5	-7.077	1.12381	T1_hash5	3434	1514	0.00553291	hash5	T1_IgG2a	AACCATGCACTGTGTA_T1_hash5	T	batch3.1	NK_Ccl5
AACCATGCAGGGTATG_T1_hash2	5.7758	0.305257	T1_hash2	5205	1998	0.0113353	hash2	T1_IgG2a	AACCATGCAGGGTATG_T1_hash2	T	batch3.1	CD3_DN
AACCATGGTAGGGACT_T1_hash1	9.63345	-2.80601	T1_hash1	10189	3117	0.00372951	hash1	T1_IgG2a	AACCATGGTAGGGACT_T1_hash1	T	batch3.1	CD8_Ccl5
AACCATGGTGCAACTT_T1_hash1	10.3114	-0.689433	T1_hash1	8585	2805	0.0149097	hash1	T1_IgG2a	AACCATGGTGCAACTT_T1_hash1	T	batch3.1	CD8_Ccr7
AACCATGTCAAAGTAG_T1_hash4	-7.063	0.265617	T1_hash4	5389	2182	0.00927816	hash4	T1_IgG2a	AACCATGTCAAAGTAG_T1_hash4	T	batch3.1	NK_Ccl5
AACCATGTCAAGCCTA_T1_hash1	8.32671	1.40782	T1_hash1	3195	1476	0.00782473	hash1	T1_IgG2a	AACCATGTCAAGCCTA_T1_hash1	T	batch3.1	CD4_Il7r
AACCATGTCAGCGATT_T1_hash1	5.6451	0.816603	T1_hash1	3294	1531	0.0139648	hash1	T1_IgG2a	AACCATGTCAGCGATT_T1_hash1	T	batch3.1	CD3_DN
AACCATGTCTATCCTA_T1_hash4	-3.43504	0.196814	T1_hash4	8662	2845	0.00969753	hash4	T1_IgG2a	AACCATGTCTATCCTA_T1_hash4	T	batch3.1	NK_Spp1
AACCATGTCTGCTGCT_T1_hash1	8.77759	1.22307	T1_hash1	2745	964	0.0105647	hash1	T1_IgG2a	AACCATGTCTGCTGCT_T1_hash1	T	batch3.1	NK_Hspa1a
AACCGCGAGCTAAACA_T1_hash4	3.24128	-4.31623	T1_hash4	12515	3811	0.0201358	hash4	T1_IgG2a	AACCGCGAGCTAAACA_T1_hash4	T	batch3.1	NK_proliferation
AACCGCGCAAGTTCTG_T1_hash3	9.81587	-1.16151	T1_hash3	13027	3277	0.0244108	hash3	T1_IgG2a	AACCGCGCAAGTTCTG_T1_hash3	T	batch3.1	CD8_Gzmk
AACCGCGCACAACTGT_T1_hash1	6.4729	0.58329	T1_hash1	4746	1585	0.011378	hash1	T1_IgG2a	AACCGCGCACAACTGT_T1_hash1	T	batch3.1	CD8_Gzmk
AACCGCGCACAGACAG_T1_hash4	-4.58672	-2.33365	T1_hash4	3336	1583	0.0143885	hash4	T1_IgG2a	AACCGCGCACAGACAG_T1_hash4	T	batch3.1	NK_Ccl5
AACCGCGCACCCTATC_T1_hash5	-7.14694	1.73793	T1_hash5	6655	2078	0.0145755	hash5	T1_IgG2a	AACCGCGCACCCTATC_T1_hash5	T	batch3.1	NK_Hspa1a
AACCGCGCAGCATGAG_T1_hash4	-5.95177	-3.20664	T1_hash4	2005	1152	0.00498753	hash4	T1_IgG2a	AACCGCGCAGCATGAG_T1_hash4	T	batch3.1	NK_Ccl5
AACCGCGCAGGTGGAT_T1_hash3	10.2086	-2.23399	T1_hash3	4082	1654	0.00710436	hash3	T1_IgG2a	AACCGCGCAGGTGGAT_T1_hash3	T	batch3.1	CD8_Ccl5
AACCGCGCATCCGCGA_T1_hash2	-7.78668	-3.06391	T1_hash2	1829	1062	0.0103882	hash2	T1_IgG2a	AACCGCGCATCCGCGA_T1_hash2	T	batch3.1	NK_Ccl5
AACCGCGCATGGTTGT_T1_hash2	-6.72373	-2.02151	T1_hash2	2677	1414	0.00597684	hash2	T1_IgG2a	AACCGCGCATGGTTGT_T1_hash2	T	batch3.1	NK_Ccl5
AACCGCGGTTCCGGCA_T1_hash4	7.61075	1.2222	T1_hash4	2516	1188	0.0119237	hash4	T1_IgG2a	AACCGCGGTTCCGGCA_T1_hash4	T	batch3.1	CD8_Gzmk
AACCGCGTCAAGAAGT_T1_hash3	10.6511	3.93917	T1_hash3	3976	1800	0.0100604	hash3	T1_IgG2a	AACCGCGTCAAGAAGT_T1_hash3	T	batch3.1	CD4_Treg
AACCGCGTCACGCATA_T1_hash2	-4.94286	1.27805	T1_hash2	4375	1832	0.0148571	hash2	T1_IgG2a	AACCGCGTCACGCATA_T1_hash2	T	batch3.1	NK_Spp1
AACCGCGTCGGCGCTA_T1_hash2	8.28008	-3.14439	T1_hash2	7890	2654	0.0115336	hash2	T1_IgG2a	AACCGCGTCGGCGCTA_T1_hash2	T	batch3.1	CD8_proliferation
AACCGCGTCTAACGGT_T1_hash4	-5.5717	-0.171129	T1_hash4	3382	1536	0.00768776	hash4	T1_IgG2a	AACCGCGTCTAACGGT_T1_hash4	T	batch3.1	NK_Ccl5
AACGTTGAGACTGGGT_T1_hash1	-0.518377	0.848466	T1_hash1	2616	1348	0.0229358	hash1	T1_IgG2a	AACGTTGAGACTGGGT_T1_hash1	T	batch3.1	NK_Cd226
AACGTTGAGGTGCTTT_T1_hash1	-3.04181	1.07958	T1_hash1	11263	3318	0.00790198	hash1	T1_IgG2a	AACGTTGAGGTGCTTT_T1_hash1	T	batch3.1	NK_Spp1
AACGTTGAGTGTACGG_T1_hash4	-8.04109	-2.62953	T1_hash4	2225	1291	0.00853933	hash4	T1_IgG2a	AACGTTGAGTGTACGG_T1_hash4	T	batch3.1	NK_Ccl5
AACGTTGAGTGTCCAT_T1_hash3	10.5387	-2.6915	T1_hash3	5515	2111	0.0030825	hash3	T1_IgG2a	AACGTTGAGTGTCCAT_T1_hash3	T	batch3.1	CD8_Ccl5
AACGTTGCAAGCCTAT_T1_hash5	2.86236	-3.9536	T1_hash5	17138	3989	0.00927763	hash5	T1_IgG2a	AACGTTGCAAGCCTAT_T1_hash5	T	batch3.1	NK_proliferation
AACGTTGCAAGTTCTG_T1_hash3	10.7912	-1.58948	T1_hash3	1557	1090	0.0404624	hash3	T1_IgG2a	AACGTTGCAAGTTCTG_T1_hash3	T	batch3.1	CD8_Gzmk
AACGTTGCACAGCGTC_T1_hash3	-6.8266	-1.04254	T1_hash3	1663	987	0.00541191	hash3	T1_IgG2a	AACGTTGCACAGCGTC_T1_hash3	T	batch3.1	NK_Ccl5
AACGTTGCAGGAACGT_T1_hash2	-4.4589	-2.49542	T1_hash2	1881	1068	0.00212653	hash2	T1_IgG2a	AACGTTGCAGGAACGT_T1_hash2	T	batch3.1	NK_Ccl5
AACGTTGCATACGCTA_T1_hash4	3.16378	-3.34498	T1_hash4	18310	4510	0.00349536	hash4	T1_IgG2a	AACGTTGCATACGCTA_T1_hash4	T	batch3.1	NK_proliferation
AACGTTGGTCTTCGTC_T1_hash5	10.0316	-2.43487	T1_hash5	9475	2861	0.0051715	hash5	T1_IgG2a	AACGTTGGTCTTCGTC_T1_hash5	T	batch3.1	CD8_Ccl5
AACGTTGGTTTGACAC_T1_hash4	2.48667	-1.30205	T1_hash4	4801	1921	0.0268694	hash4	T1_IgG2a	AACGTTGGTTTGACAC_T1_hash4	T	batch3.1	NK_proliferation
AACGTTGTCAACTCTT_T1_hash3	-0.554918	1.66281	T1_hash3	6607	2566	0.018768	hash3	T1_IgG2a	AACGTTGTCAACTCTT_T1_hash3	T	batch3.1	NK_Cd226
AACGTTGTCAAGGCTT_T1_hash4	-1.87644	-2.37879	T1_hash4	7166	2640	0.00934971	hash4	T1_IgG2a	AACGTTGTCAAGGCTT_T1_hash4	T	batch3.1	NK_proliferation
AACGTTGTCATACGGT_T1_hash1	-1.32837	-1.54241	T1_hash1	4309	1709	0.0468786	hash1	T1_IgG2a	AACGTTGTCATACGGT_T1_hash1	T	batch3.1	NK_proliferation
AACGTTGTCCTATTCA_T1_hash2	-4.09483	1.84314	T1_hash2	8626	2799	0.0117088	hash2	T1_IgG2a	AACGTTGTCCTATTCA_T1_hash2	T	batch3.1	NK_Spp1
AACGTTGTCGTTGACA_T1_hash4	-3.30856	-0.711791	T1_hash4	6462	2298	0.00433302	hash4	T1_IgG2a	AACGTTGTCGTTGACA_T1_hash4	T	batch3.1	NK_Ccl5
AACTCAGAGGAGCGAG_T1_hash1	-4.05606	1.21387	T1_hash1	5068	1955	0.00887924	hash1	T1_IgG2a	AACTCAGAGGAGCGAG_T1_hash1	T	batch3.1	NK_Spp1
AACTCAGCACCGCTAG_T1_hash4	9.90337	3.60056	T1_hash4	2205	1208	0.00589569	hash4	T1_IgG2a	AACTCAGCACCGCTAG_T1_hash4	T	batch3.1	CD4_Treg
AACTCAGCACTTAAGC_T1_hash4	3.05468	-2.00222	T1_hash4	14112	3756	0.00843254	hash4	T1_IgG2a	AACTCAGCACTTAAGC_T1_hash4	T	batch3.1	NK_proliferation
AACTCAGCAGGGTATG_T1_hash3	6.62783	2.27199	T1_hash3	6130	2155	0.0146819	hash3	T1_IgG2a	AACTCAGCAGGGTATG_T1_hash3	T	batch3.1	CD4_Il7r
AACTCAGCATCACGAT_T1_hash4	2.96029	-3.29589	T1_hash4	5460	2364	0.0360806	hash4	T1_IgG2a	AACTCAGCATCACGAT_T1_hash4	T	batch3.1	NK_proliferation
AACTCAGGTCAGTGGA_T1_hash4	-6.12067	0.515186	T1_hash4	5648	2046	0.013102	hash4	T1_IgG2a	AACTCAGGTCAGTGGA_T1_hash4	T	batch3.1	NK_Spp1
AACTCAGGTCGTCTTC_T1_hash5	10.7654	-2.77488	T1_hash5	4204	1710	0.0102284	hash5	T1_IgG2a	AACTCAGGTCGTCTTC_T1_hash5	T	batch3.1	CD8_Ccl5
AACTCAGGTTCTGTTT_T1_hash1	9.99643	-2.98081	T1_hash1	8591	2906	0.0117565	hash1	T1_IgG2a	AACTCAGGTTCTGTTT_T1_hash1	T	batch3.1	CD8_Ccl5
AACTCAGTCCAGGGCT_T1_hash3	10.1391	-2.30222	T1_hash3	6743	2468	0.0167581	hash3	T1_IgG2a	AACTCAGTCCAGGGCT_T1_hash3	T	batch3.1	CD8_Ccl5
AACTCAGTCCTAGGGC_T1_hash1	-6.84289	-3.08251	T1_hash1	2775	1424	0.0104505	hash1	T1_IgG2a	AACTCAGTCCTAGGGC_T1_hash1	T	batch3.1	NK_Ccl5
AACTCAGTCGCCATAA_T1_hash2	-0.921532	0.56507	T1_hash2	6804	2418	0.0111699	hash2	T1_IgG2a	AACTCAGTCGCCATAA_T1_hash2	T	batch3.1	NK_Cd226
AACTCAGTCGGCGCAT_T1_hash4	-3.8506	-1.94742	T1_hash4	7442	2480	0.0138404	hash4	T1_IgG2a	AACTCAGTCGGCGCAT_T1_hash4	T	batch3.1	NK_Ccl5
AACTCCCAGCAGACTG_T1_hash2	6.19678	-3.79197	T1_hash2	18146	4430	0.0104155	hash2	T1_IgG2a	AACTCCCAGCAGACTG_T1_hash2	T	batch3.1	CD8_proliferation
AACTCCCAGGACCACA_T1_hash3	10.2117	3.57605	T1_hash3	1425	930	0.0126316	hash3	T1_IgG2a	AACTCCCAGGACCACA_T1_hash3	T	batch3.1	CD4_Treg
AACTCCCAGGTGATTA_T1_hash4	-4.31096	-1.73233	T1_hash4	4963	1869	0.00644771	hash4	T1_IgG2a	AACTCCCAGGTGATTA_T1_hash4	T	batch3.1	NK_Ccl5
AACTCCCAGTTCGCAT_T1_hash1	-4.87056	1.36983	T1_hash1	6385	2360	0.0166014	hash1	T1_IgG2a	AACTCCCAGTTCGCAT_T1_hash1	T	batch3.1	NK_Spp1
AACTCCCCATGTCTCC_T1_hash5	2.77854	-1.78036	T1_hash5	6981	2540	0.00845151	hash5	T1_IgG2a	AACTCCCCATGTCTCC_T1_hash5	T	batch3.1	NK_proliferation
AACTCCCGTAAGTAGT_T1_hash1	9.97755	-1.54458	T1_hash1	1415	1022	0.0254417	hash1	T1_IgG2a	AACTCCCGTAAGTAGT_T1_hash1	T	batch3.1	CD8_Gzmk
AACTCCCGTACTTAGC_T1_hash3	5.69544	-4.19564	T1_hash3	7090	2520	0.0166432	hash3	T1_IgG2a	AACTCCCGTACTTAGC_T1_hash3	T	batch3.1	CD8_proliferation
AACTCCCGTCGGCATC_T1_hash4	-3.01308	1.92492	T1_hash4	7795	2554	0.00859525	hash4	T1_IgG2a	AACTCCCGTCGGCATC_T1_hash4	T	batch3.1	NK_Spp1
AACTCCCTCCAAAGTC_T1_hash1	4.78022	1.12593	T1_hash1	17215	4007	0.0147546	hash1	T1_IgG2a	AACTCCCTCCAAAGTC_T1_hash1	T	batch3.1	NK_Cd226
AACTCCCTCGCCTGTT_T1_hash1	-3.72803	-0.426799	T1_hash1	8784	2859	0.013775	hash1	T1_IgG2a	AACTCCCTCGCCTGTT_T1_hash1	T	batch3.1	NK_Spp1
AACTCTTAGTCAAGGC_T1_hash5	-0.760077	4.06766	T1_hash5	5122	2121	0.0105428	hash5	T1_IgG2a	AACTCTTAGTCAAGGC_T1_hash5	T	batch3.1	NK_Isg15
AACTCTTAGTGCCATT_T1_hash3	5.66944	-4.73741	T1_hash3	19105	4529	0.0144465	hash3	T1_IgG2a	AACTCTTAGTGCCATT_T1_hash3	T	batch3.1	CD8_proliferation
AACTCTTCAAAGTCAA_T1_hash2	-3.93256	-2.18051	T1_hash2	3476	1779	0.00460299	hash2	T1_IgG2a	AACTCTTCAAAGTCAA_T1_hash2	T	batch3.1	NK_Ccl5
AACTCTTCATGGGAAC_T1_hash1	-1.01427	2.08887	T1_hash1	8619	2839	0.0131106	hash1	T1_IgG2a	AACTCTTCATGGGAAC_T1_hash1	T	batch3.1	NK_Cd226
AACTCTTGTCATACTG_T1_hash2	-6.16261	-2.11627	T1_hash2	2874	1501	0.0100905	hash2	T1_IgG2a	AACTCTTGTCATACTG_T1_hash2	T	batch3.1	NK_Ccl5
AACTCTTTCCGAACGC_T1_hash3	-1.82963	4.54155	T1_hash3	3054	1445	0.0127701	hash3	T1_IgG2a	AACTCTTTCCGAACGC_T1_hash3	T	batch3.1	NK_Isg15
AACTCTTTCGAGCCCA_T1_hash2	6.15224	-5.23078	T1_hash2	11742	3511	0.0113269	hash2	T1_IgG2a	AACTCTTTCGAGCCCA_T1_hash2	T	batch3.1	CD8_proliferation
AACTCTTTCGCCTGTT_T1_hash3	-5.08356	2.50425	T1_hash3	7505	2714	0.0147901	hash3	T1_IgG2a	AACTCTTTCGCCTGTT_T1_hash3	T	batch3.1	NK_proliferation
AACTCTTTCGGTTCGG_T1_hash5	7.56027	-3.09131	T1_hash5	9550	2895	0.0156021	hash5	T1_IgG2a	AACTCTTTCGGTTCGG_T1_hash5	T	batch3.1	CD8_proliferation
AACTCTTTCGTCACGG_T1_Negative	-7.71019	-2.69678	T1_Negative	2137	1202	0.00655124	Negative	T1_IgG2a	AACTCTTTCGTCACGG_T1_Negative	T	batch3.1	NK_Ccl5
AACTCTTTCTCTAGGA_T1_hash1	-3.67573	3.62222	T1_hash1	13944	3340	0.0109007	hash1	T1_IgG2a	AACTCTTTCTCTAGGA_T1_hash1	T	batch3.1	NK_Spp1
AACTCTTTCTCTTGAT_T1_Negative	6.21813	-3.59041	T1_Negative	2231	1327	0.00806813	Negative	T1_IgG2a	AACTCTTTCTCTTGAT_T1_Negative	T	batch3.1	NK_proliferation
AACTCTTTCTGCCCTA_T1_hash2	10.0897	-2.6322	T1_hash2	12492	3442	0.00880564	hash2	T1_IgG2a	AACTCTTTCTGCCCTA_T1_hash2	T	batch3.1	CD8_Ccl5
AACTGGTAGATGGGTC_T1_hash1	10.0937	-2.12673	T1_hash1	6198	2252	0.00661504	hash1	T1_IgG2a	AACTGGTAGATGGGTC_T1_hash1	T	batch3.1	CD8_Ccl5
AACTGGTAGGACGAAA_T1_hash4	2.01054	-0.617472	T1_hash4	7625	2624	0.00983607	hash4	T1_IgG2a	AACTGGTAGGACGAAA_T1_hash4	T	batch3.1	NK_proliferation
AACTGGTAGGTGCACA_T1_hash3	10.4883	-1.76855	T1_hash3	6655	2437	0.00826446	hash3	T1_IgG2a	AACTGGTAGGTGCACA_T1_hash3	T	batch3.1	CD8_Ccl5
AACTGGTAGTGTCTCA_T1_hash3	5.73425	1.31128	T1_hash3	2921	1362	0.022595	hash3	T1_IgG2a	AACTGGTAGTGTCTCA_T1_hash3	T	batch3.1	CD4_Il7r
AACTGGTCAAGCCGCT_T1_hash4	-1.08749	1.02684	T1_hash4	4876	2041	0.0116899	hash4	T1_IgG2a	AACTGGTCAAGCCGCT_T1_hash4	T	batch3.1	NK_Cd226
AACTGGTGTCAGAATA_T1_hash4	6.36573	6.00076	T1_hash4	4594	1952	0.00631258	hash4	T1_IgG2a	AACTGGTGTCAGAATA_T1_hash4	T	batch3.1	gd_T
AACTGGTGTGCTTCTC_T1_hash2	-3.46187	-1.82668	T1_hash2	6610	2439	0.0133132	hash2	T1_IgG2a	AACTGGTGTGCTTCTC_T1_hash2	T	batch3.1	NK_Ccl5
AACTGGTGTTAAAGTG_T1_hash1	-3.07212	1.95276	T1_hash1	15898	4047	0.00408856	hash1	T1_IgG2a	AACTGGTGTTAAAGTG_T1_hash1	T	batch3.1	NK_Spp1
AACTGGTTCGTAGGTT_T1_hash4	-1.8118	-2.33196	T1_hash4	12140	3431	0.0256178	hash4	T1_IgG2a	AACTGGTTCGTAGGTT_T1_hash4	T	batch3.1	NK_proliferation
AACTGGTTCTTGGGTA_T1_hash4	-3.46088	-2.65593	T1_hash4	4037	1860	0.00767897	hash4	T1_IgG2a	AACTGGTTCTTGGGTA_T1_hash4	T	batch3.1	NK_Ccl5
AACTTTCAGAGAGCTC_T1_hash4	-5.23206	2.90224	T1_hash4	9975	2773	0.00681704	hash4	T1_IgG2a	AACTTTCAGAGAGCTC_T1_hash4	T	batch3.1	NK_Spp1
AACTTTCAGAGGTAGA_T1_hash5	-3.24294	3.02974	T1_hash5	13593	3446	0.0166262	hash5	T1_IgG2a	AACTTTCAGAGGTAGA_T1_hash5	T	batch3.1	NK_Spp1
AACTTTCAGGTGCACA_T1_hash1	8.31076	-2.76635	T1_hash1	16746	3964	0.013018	hash1	T1_IgG2a	AACTTTCAGGTGCACA_T1_hash1	T	batch3.1	CD8_proliferation
AACTTTCAGTGCCATT_T1_hash1	-4.37803	0.72008	T1_hash1	4931	2061	0.0259582	hash1	T1_IgG2a	AACTTTCAGTGCCATT_T1_hash1	T	batch3.1	NK_Spp1
AACTTTCGTAGTGAAT_T1_Negative	-6.5033	-3.05402	T1_Negative	3980	1674	0.0178392	Negative	T1_IgG2a	AACTTTCGTAGTGAAT_T1_Negative	T	batch3.1	NK_Ccl5
AACTTTCGTTTGACTG_T1_hash4	9.7538	2.92207	T1_hash4	4795	2058	0.00750782	hash4	T1_IgG2a	AACTTTCGTTTGACTG_T1_hash4	T	batch3.1	CD4_Treg
AACTTTCTCAAGAAGT_T1_hash4	-6.9779	-2.15632	T1_hash4	3458	1594	0.00780798	hash4	T1_IgG2a	AACTTTCTCAAGAAGT_T1_hash4	T	batch3.1	NK_Ccl5
AACTTTCTCCAAGCCG_T1_hash1	7.79789	-4.91875	T1_hash1	9858	3049	0.00943396	hash1	T1_IgG2a	AACTTTCTCCAAGCCG_T1_hash1	T	batch3.1	CD8_proliferation
AACTTTCTCCTTGGTC_T1_hash4	-0.963772	-0.505406	T1_hash4	8019	2767	0.0150892	hash4	T1_IgG2a	AACTTTCTCCTTGGTC_T1_hash4	T	batch3.1	NK_Cd226
AACTTTCTCGGAGCAA_T1_hash1	-2.82757	1.36443	T1_hash1	13855	3512	0.0104655	hash1	T1_IgG2a	AACTTTCTCGGAGCAA_T1_hash1	T	batch3.1	NK_Spp1
AACTTTCTCTACCTGC_T1_hash4	6.98254	1.2849	T1_hash4	4547	1906	0.00285903	hash4	T1_IgG2a	AACTTTCTCTACCTGC_T1_hash4	T	batch3.1	CD8_Gzmk
AAGACCTAGCTAACTC_T1_hash4	-1.01291	0.256941	T1_hash4	5971	2369	0.0103835	hash4	T1_IgG2a	AAGACCTAGCTAACTC_T1_hash4	T	batch3.1	NK_Cd226
AAGACCTCAGGAACGT_T1_hash1	-3.4315	-0.86246	T1_hash1	8033	2644	0.0130711	hash1	T1_IgG2a	AAGACCTCAGGAACGT_T1_hash1	T	batch3.1	NK_Ccl5
AAGACCTCATGGTTGT_T1_hash4	8.43532	2.27148	T1_hash4	1613	921	0.017359	hash4	T1_IgG2a	AAGACCTCATGGTTGT_T1_hash4	T	batch3.1	CD4_Il7r
AAGACCTGTGTGTGCC_T1_hash3	-5.22126	0.998001	T1_hash3	3105	1453	0.0112721	hash3	T1_IgG2a	AAGACCTGTGTGTGCC_T1_hash3	T	batch3.1	NK_Ccl5
AAGACCTGTTGAACTC_T1_hash5	-4.82947	3.01247	T1_hash5	10669	3007	0.00702971	hash5	T1_IgG2a	AAGACCTGTTGAACTC_T1_hash5	T	batch3.1	NK_Spp1
AAGACCTGTTGGTTTG_T1_hash2	-6.23775	-2.68169	T1_hash2	2842	1437	0.00809289	hash2	T1_IgG2a	AAGACCTGTTGGTTTG_T1_hash2	T	batch3.1	NK_Ccl5
AAGACCTTCCACGAAT_T1_hash2	8.37785	-3.18228	T1_hash2	11830	3409	0.0141167	hash2	T1_IgG2a	AAGACCTTCCACGAAT_T1_hash2	T	batch3.1	CD8_proliferation
AAGACCTTCTCGAGTA_T1_hash4	-3.91262	1.26519	T1_hash4	6448	2225	0.0119417	hash4	T1_IgG2a	AAGACCTTCTCGAGTA_T1_hash4	T	batch3.1	NK_Spp1
AAGACCTTCTGCGACG_T1_hash1	-6.44438	-1.55301	T1_hash1	4767	1896	0.0161527	hash1	T1_IgG2a	AAGACCTTCTGCGACG_T1_hash1	T	batch3.1	NK_Ccl5
AAGACCTTCTGTTGAG_T1_hash2	-7.50865	-1.52248	T1_hash2	3218	1581	0.0102548	hash2	T1_IgG2a	AAGACCTTCTGTTGAG_T1_hash2	T	batch3.1	NK_Ccl5
AAGCCGCAGAAGATTC_T1_hash4	-1.68497	4.03799	T1_hash4	2991	1270	0.0414577	hash4	T1_IgG2a	AAGCCGCAGAAGATTC_T1_hash4	T	batch3.1	NK_Isg15
AAGCCGCAGCTGAAAT_T1_hash5	5.66651	0.557154	T1_hash5	6221	2144	0.0135027	hash5	T1_IgG2a	AAGCCGCAGCTGAAAT_T1_hash5	T	batch3.1	CD3_DN
AAGCCGCAGGCACATG_T1_hash3	8.67879	-1.5203	T1_hash3	7547	2497	0.0185504	hash3	T1_IgG2a	AAGCCGCAGGCACATG_T1_hash3	T	batch3.1	CD8_Gzmk
AAGCCGCAGTGTACGG_T1_hash2	7.92195	0.667845	T1_hash2	3673	1334	0.0149741	hash2	T1_IgG2a	AAGCCGCAGTGTACGG_T1_hash2	T	batch3.1	CD8_Gzmk
AAGCCGCCAACGATCT_T1_hash2	-2.47494	3.69153	T1_hash2	12775	3055	0.00587084	hash2	T1_IgG2a	AAGCCGCCAACGATCT_T1_hash2	T	batch3.1	NK_Isg15
AAGCCGCGTTGTGGAG_T1_hash1	-0.958772	4.12144	T1_hash1	1417	695	0.0261115	hash1	T1_IgG2a	AAGCCGCGTTGTGGAG_T1_hash1	T	batch3.1	NK_Isg15
AAGCCGCTCAGGCAAG_T1_hash4	3.42372	-3.15853	T1_hash4	15463	3953	0.00944189	hash4	T1_IgG2a	AAGCCGCTCAGGCAAG_T1_hash4	T	batch3.1	NK_proliferation
AAGCCGCTCATCTGTT_T1_hash1	-5.37201	-1.33031	T1_hash1	5174	1920	0.0044453	hash1	T1_IgG2a	AAGCCGCTCATCTGTT_T1_hash1	T	batch3.1	NK_Ccl5
AAGGAGCAGAACTCGG_T1_hash4	-4.46548	3.74824	T1_hash4	18661	3803	0.00616259	hash4	T1_IgG2a	AAGGAGCAGAACTCGG_T1_hash4	T	batch3.1	NK_Spp1
AAGGAGCAGACAAAGG_T1_hash2	4.98035	-3.41727	T1_hash2	1757	1117	0.0483779	hash2	T1_IgG2a	AAGGAGCAGACAAAGG_T1_hash2	T	batch3.1	NK_proliferation
AAGGAGCAGCACGCCT_T1_hash2	-2.4884	2.49238	T1_hash2	11271	2960	0.00230681	hash2	T1_IgG2a	AAGGAGCAGCACGCCT_T1_hash2	T	batch3.1	NK_Isg15
AAGGAGCAGGACGAAA_T1_hash4	-1.26424	1.12573	T1_hash4	8317	2760	0.0119033	hash4	T1_IgG2a	AAGGAGCAGGACGAAA_T1_hash4	T	batch3.1	NK_Cd226
AAGGAGCAGGAGTACC_T1_hash3	5.62958	-4.57179	T1_hash3	9447	2840	0.00656293	hash3	T1_IgG2a	AAGGAGCAGGAGTACC_T1_hash3	T	batch3.1	CD8_proliferation
AAGGAGCAGTCGTACT_T1_hash1	-0.814446	2.25558	T1_hash1	4575	1855	0.00546448	hash1	T1_IgG2a	AAGGAGCAGTCGTACT_T1_hash1	T	batch3.1	NK_Cd226
AAGGAGCCAAGGACAC_T1_hash2	1.67528	-0.520137	T1_hash2	4228	1743	0.012772	hash2	T1_IgG2a	AAGGAGCCAAGGACAC_T1_hash2	T	batch3.1	NK_proliferation
AAGGAGCCAGACTCGC_T1_hash1	9.95532	-2.60804	T1_hash1	3313	1364	0.00996076	hash1	T1_IgG2a	AAGGAGCCAGACTCGC_T1_hash1	T	batch3.1	CD8_Ccl5
AAGGAGCGTAAGGGCT_T1_hash3	-6.819	-2.07026	T1_hash3	2787	1468	0.016864	hash3	T1_IgG2a	AAGGAGCGTAAGGGCT_T1_hash3	T	batch3.1	NK_Ccl5
AAGGAGCGTGCTAGCC_T1_Negative	4.02983	-5.43397	T1_Negative	1587	987	0.0100819	Negative	T1_IgG2a	AAGGAGCGTGCTAGCC_T1_Negative	T	batch3.1	NK_proliferation
AAGGAGCTCAGGCCCA_T1_hash3	-5.00755	2.1826	T1_hash3	7977	2363	0.012536	hash3	T1_IgG2a	AAGGAGCTCAGGCCCA_T1_hash3	T	batch3.1	NK_Spp1
AAGGAGCTCCTTGGTC_T1_hash4	2.95556	-4.21402	T1_hash4	10273	2721	0.0117784	hash4	T1_IgG2a	AAGGAGCTCCTTGGTC_T1_hash4	T	batch3.1	NK_proliferation
AAGGAGCTCGGATGGA_T1_hash4	-0.237658	0.581045	T1_hash4	3436	1660	0.0157159	hash4	T1_IgG2a	AAGGAGCTCGGATGGA_T1_hash4	T	batch3.1	NK_Cd226
AAGGAGCTCGTACGGC_T1_hash1	5.67525	0.683587	T1_hash1	3082	1277	0.0223881	hash1	T1_IgG2a	AAGGAGCTCGTACGGC_T1_hash1	T	batch3.1	CD3_DN
AAGGCAGAGAAACGCC_T1_hash3	7.55447	0.427857	T1_hash3	1516	754	0.00263852	hash3	T1_IgG2a	AAGGCAGAGAAACGCC_T1_hash3	T	batch3.1	CD8_Gzmk
AAGGCAGAGCTCAACT_T1_Negative	6.70416	-2.98682	T1_Negative	2188	1243	0.0105119	Negative	T1_IgG2a	AAGGCAGAGCTCAACT_T1_Negative	T	batch3.1	NK_proliferation
AAGGCAGAGGAGTAGA_T1_hash3	-6.70792	0.70931	T1_hash3	4958	1951	0.0133118	hash3	T1_IgG2a	AAGGCAGAGGAGTAGA_T1_hash3	T	batch3.1	NK_Ccl5
AAGGCAGAGTCCATAC_T1_hash4	-7.69554	-1.59344	T1_hash4	3046	1490	0.00623769	hash4	T1_IgG2a	AAGGCAGAGTCCATAC_T1_hash4	T	batch3.1	NK_Ccl5
AAGGCAGCAAGCGAGT_T1_hash1	-0.279421	0.676964	T1_hash1	2902	1440	0.0103377	hash1	T1_IgG2a	AAGGCAGCAAGCGAGT_T1_hash1	T	batch3.1	NK_Cd226
AAGGCAGCATCTCGCT_T1_hash4	9.85175	2.72988	T1_hash4	3900	1517	0.0297436	hash4	T1_IgG2a	AAGGCAGCATCTCGCT_T1_hash4	T	batch3.1	CD4_Treg
AAGGCAGGTACATGTC_T1_hash4	-0.384125	1.45828	T1_hash4	5695	2208	0.0159789	hash4	T1_IgG2a	AAGGCAGGTACATGTC_T1_hash4	T	batch3.1	NK_Cd226
AAGGCAGGTGCAACGA_T1_hash4	-0.28536	3.72083	T1_hash4	5610	1995	0.0156863	hash4	T1_IgG2a	AAGGCAGGTGCAACGA_T1_hash4	T	batch3.1	NK_Isg15
AAGGCAGGTGGACGAT_T1_hash4	-1.96742	-0.979425	T1_hash4	19112	4296	0.0107262	hash4	T1_IgG2a	AAGGCAGGTGGACGAT_T1_hash4	T	batch3.1	NK_proliferation
AAGGCAGTCATATCGG_T1_hash5	-8.05739	-1.21684	T1_hash5	3229	1467	0.0213688	hash5	T1_IgG2a	AAGGCAGTCATATCGG_T1_hash5	T	batch3.1	NK_Ccl5
AAGGCAGTCCCTCTTT_T1_hash1	5.65011	-4.93023	T1_hash1	8709	2776	0.00539672	hash1	T1_IgG2a	AAGGCAGTCCCTCTTT_T1_hash1	T	batch3.1	CD8_proliferation
AAGGCAGTCCGGGTGT_T1_hash3	9.53013	-3.26304	T1_hash3	14393	3640	0.0104217	hash3	T1_IgG2a	AAGGCAGTCCGGGTGT_T1_hash3	T	batch3.1	CD3_DN
AAGGCAGTCGCAGGCT_T1_hash5	8.35238	-3.31141	T1_hash5	11967	3103	0.0152921	hash5	T1_IgG2a	AAGGCAGTCGCAGGCT_T1_hash5	T	batch3.1	CD8_proliferation
AAGGCAGTCGCGTTTC_T1_hash1	10.5431	3.87948	T1_hash1	2237	1191	0.0049173	hash1	T1_IgG2a	AAGGCAGTCGCGTTTC_T1_hash1	T	batch3.1	CD4_Treg
AAGGCAGTCGGCGCAT_T1_hash5	7.94898	-1.48293	T1_hash5	3080	1155	0.0159091	hash5	T1_IgG2a	AAGGCAGTCGGCGCAT_T1_hash5	T	batch3.1	CD8_Ccr7
AAGGCAGTCTAAGCCA_T1_hash4	-3.87337	-1.64565	T1_hash4	5564	2020	0.0203091	hash4	T1_IgG2a	AAGGCAGTCTAAGCCA_T1_hash4	T	batch3.1	NK_Ccl5
AAGGTTCAGCTGCCCA_T1_hash4	5.64924	-0.0119296	T1_hash4	6251	2211	0.0115182	hash4	T1_IgG2a	AAGGTTCAGCTGCCCA_T1_hash4	T	batch3.1	CD3_DN
AAGGTTCAGGACATTA_T1_hash5	5.77086	-4.99503	T1_hash5	14612	3771	0.0115658	hash5	T1_IgG2a	AAGGTTCAGGACATTA_T1_hash5	T	batch3.1	CD8_proliferation
AAGGTTCCAGATGGGT_T1_hash4	7.6477	2.90779	T1_hash4	5104	1858	0.0115596	hash4	T1_IgG2a	AAGGTTCCAGATGGGT_T1_hash4	T	batch3.1	CD8_Gzmk
AAGGTTCCAGTGGGAT_T1_hash2	-3.13344	-1.407	T1_hash2	4443	1901	0.00472654	hash2	T1_IgG2a	AAGGTTCCAGTGGGAT_T1_hash2	T	batch3.1	NK_Ccl5
AAGGTTCGTTCGCTAA_T1_hash5	8.24345	-3.05722	T1_hash5	7617	2106	0.000393856	hash5	T1_IgG2a	AAGGTTCGTTCGCTAA_T1_hash5	T	batch3.1	CD8_proliferation
AAGTCTGAGGAGTTGC_T1_hash4	-3.12774	1.00988	T1_hash4	8970	2629	0.00746934	hash4	T1_IgG2a	AAGTCTGAGGAGTTGC_T1_hash4	T	batch3.1	NK_Spp1
AAGTCTGAGTTGTAGA_T1_hash4	-1.50979	4.22297	T1_hash4	4786	1975	0.0131634	hash4	T1_IgG2a	AAGTCTGAGTTGTAGA_T1_hash4	T	batch3.1	NK_Isg15
AAGTCTGCACATAACC_T1_hash1	-4.57131	0.439798	T1_hash1	7299	2423	0.00972736	hash1	T1_IgG2a	AAGTCTGCACATAACC_T1_hash1	T	batch3.1	NK_Spp1
AAGTCTGCAGACAGGT_T1_hash2	-0.13611	3.58149	T1_hash2	5844	2150	0.0147159	hash2	T1_IgG2a	AAGTCTGCAGACAGGT_T1_hash2	T	batch3.1	NK_Isg15
AAGTCTGCATATACCG_T1_hash3	-7.51854	0.0141287	T1_hash3	4717	2023	0.0171719	hash3	T1_IgG2a	AAGTCTGCATATACCG_T1_hash3	T	batch3.1	NK_Ccl5
AAGTCTGGTACCTACA_T1_hash5	5.86292	-4.98982	T1_hash5	17489	4075	0.0101778	hash5	T1_IgG2a	AAGTCTGGTACCTACA_T1_hash5	T	batch3.1	CD8_proliferation
AAGTCTGGTCCAGTTA_T1_hash2	-3.03458	3.53943	T1_hash2	11626	2921	0.0159126	hash2	T1_IgG2a	AAGTCTGGTCCAGTTA_T1_hash2	T	batch3.1	NK_Spp1
AAGTCTGTCCAGTAGT_T1_hash4	7.22736	0.91819	T1_hash4	2704	1272	0.0266272	hash4	T1_IgG2a	AAGTCTGTCCAGTAGT_T1_hash4	T	batch3.1	CD8_Il7r
AAGTCTGTCCTGCAGG_T1_hash4	-4.61659	2.54251	T1_hash4	10121	2813	0.00335935	hash4	T1_IgG2a	AAGTCTGTCCTGCAGG_T1_hash4	T	batch3.1	NK_Spp1
AAGTCTGTCGTTACGA_T1_hash4	5.98133	5.39207	T1_hash4	7754	2774	0.0108331	hash4	T1_IgG2a	AAGTCTGTCGTTACGA_T1_hash4	T	batch3.1	gd_T
AATCCAGAGACATAAC_T1_hash1	2.52633	-5.0223	T1_hash1	12218	3616	0.0242266	hash1	T1_IgG2a	AATCCAGAGACATAAC_T1_hash1	T	batch3.1	NK_proliferation
AATCCAGAGAGTGACC_T1_hash1	9.23521	-3.32915	T1_hash1	14198	3335	0.0115509	hash1	T1_IgG2a	AATCCAGAGAGTGACC_T1_hash1	T	batch3.1	CD8_Ccl5
AATCCAGAGATCCTGT_T1_hash2	8.89004	-3.23266	T1_hash2	12965	3537	0.00933282	hash2	T1_IgG2a	AATCCAGAGATCCTGT_T1_hash2	T	batch3.1	CD8_Ccl5
AATCCAGCAAATCCGT_T1_hash5	8.09519	-3.05112	T1_hash5	7128	2351	0.0116442	hash5	T1_IgG2a	AATCCAGCAAATCCGT_T1_hash5	T	batch3.1	CD8_proliferation
AATCCAGCAGTGGAGT_T1_hash3	8.43854	-0.817055	T1_hash3	3504	1741	0.0131279	hash3	T1_IgG2a	AATCCAGCAGTGGAGT_T1_hash3	T	batch3.1	CD8_Gzmk
AATCCAGGTAGCTGCC_T1_hash5	-3.57779	0.650103	T1_hash5	14077	3403	0.0110819	hash5	T1_IgG2a	AATCCAGGTAGCTGCC_T1_hash5	T	batch3.1	NK_Spp1
AATCCAGGTAGGCATG_T1_hash3	5.65619	0.846464	T1_hash3	7215	2237	0.018018	hash3	T1_IgG2a	AATCCAGGTAGGCATG_T1_hash3	T	batch3.1	CD3_DN
AATCCAGGTGACGGTA_T1_hash1	-4.54113	0.521015	T1_hash1	7551	2631	0.00185406	hash1	T1_IgG2a	AATCCAGGTGACGGTA_T1_hash1	T	batch3.1	NK_Spp1
AATCCAGGTGTTTGGT_T1_hash2	-3.25858	-0.788226	T1_hash2	10553	3147	0.00976026	hash2	T1_IgG2a	AATCCAGGTGTTTGGT_T1_hash2	T	batch3.1	NK_Ccl5
AATCCAGTCCTAGGGC_T1_hash4	-1.95523	3.27076	T1_hash4	6792	2352	0.00485866	hash4	T1_IgG2a	AATCCAGTCCTAGGGC_T1_hash4	T	batch3.1	NK_Isg15
AATCGGTAGCCGTCGT_T1_hash2	-3.29182	-0.949866	T1_hash2	6271	2380	0.00940839	hash2	T1_IgG2a	AATCGGTAGCCGTCGT_T1_hash2	T	batch3.1	NK_Ccl5
AATCGGTAGGACGAAA_T1_hash3	8.13867	1.89537	T1_hash3	1401	792	0.0149893	hash3	T1_IgG2a	AATCGGTAGGACGAAA_T1_hash3	T	batch3.1	CD4_Il7r
AATCGGTCAAAGGAAG_T1_hash5	6.16357	-4.86096	T1_hash5	19174	3903	0.0119433	hash5	T1_IgG2a	AATCGGTCAAAGGAAG_T1_hash5	T	batch3.1	CD8_proliferation
AATCGGTCACATTCGA_T1_hash4	-4.30259	0.122171	T1_hash4	6244	2346	0.0140935	hash4	T1_IgG2a	AATCGGTCACATTCGA_T1_hash4	T	batch3.1	NK_Spp1
AATCGGTCACCTTGTC_T1_hash2	5.6702	1.43067	T1_hash2	7431	2483	0.0220697	hash2	T1_IgG2a	AATCGGTCACCTTGTC_T1_hash2	T	batch3.1	CD4_Il7r
AATCGGTCACTGTTAG_T1_hash2	-5.43259	3.32423	T1_hash2	12662	3296	0.0154004	hash2	T1_IgG2a	AATCGGTCACTGTTAG_T1_hash2	T	batch3.1	NK_Spp1
AATCGGTGTCCTAGCG_T1_hash4	-1.24433	0.778883	T1_hash4	9655	2988	0.010668	hash4	T1_IgG2a	AATCGGTGTCCTAGCG_T1_hash4	T	batch3.1	NK_Cd226
AATCGGTGTCCTCCAT_T1_hash1	-5.83163	-1.8484	T1_hash1	3051	1418	0.0121272	hash1	T1_IgG2a	AATCGGTGTCCTCCAT_T1_hash1	T	batch3.1	NK_Isg15
AATCGGTGTCGAGTTT_T1_hash4	-1.31086	4.32121	T1_hash4	4292	1871	0.0130475	hash4	T1_IgG2a	AATCGGTGTCGAGTTT_T1_hash4	T	batch3.1	NK_Isg15
AATCGGTGTCGTGGCT_T1_hash2	-7.73246	-0.840442	T1_hash2	3005	1428	0.0136439	hash2	T1_IgG2a	AATCGGTGTCGTGGCT_T1_hash2	T	batch3.1	NK_Ccl5
AATCGGTGTTATGCGT_T1_hash5	-2.06318	4.0974	T1_hash5	5982	2105	0.015881	hash5	T1_IgG2a	AATCGGTGTTATGCGT_T1_hash5	T	batch3.1	NK_Isg15
AATCGGTTCAGTTGAC_T1_hash1	-3.80098	2.54119	T1_hash1	13948	3142	0.0130485	hash1	T1_IgG2a	AATCGGTTCAGTTGAC_T1_hash1	T	batch3.1	NK_Spp1
AATCGGTTCCATGAGT_T1_hash2	-1.11681	2.41901	T1_hash2	11460	3192	0.0111693	hash2	T1_IgG2a	AATCGGTTCCATGAGT_T1_hash2	T	batch3.1	NK_Cd226
ACACCAAAGAGGTTGC_T1_hash1	-4.31688	-2.84058	T1_hash1	6380	2168	0.00924765	hash1	T1_IgG2a	ACACCAAAGAGGTTGC_T1_hash1	T	batch3.1	NK_Ccl5
ACACCAAAGCTCTCGG_T1_hash3	-5.96918	-0.35703	T1_hash3	4575	1988	0.0229508	hash3	T1_IgG2a	ACACCAAAGCTCTCGG_T1_hash3	T	batch3.1	NK_Ccl5
ACACCAAAGTGTACCT_T1_hash4	10.4617	-0.532289	T1_hash4	1767	1254	0.0316921	hash4	T1_IgG2a	ACACCAAAGTGTACCT_T1_hash4	T	batch3.1	CD8_Gzmk
ACACCAAAGTGTTGAA_T1_hash4	-6.0803	-1.22386	T1_hash4	6018	2381	0.013792	hash4	T1_IgG2a	ACACCAAAGTGTTGAA_T1_hash4	T	batch3.1	NK_Ccl5
ACACCAACAAATCCGT_T1_hash5	-7.75356	-3.00061	T1_hash5	1305	778	0.0122605	hash5	T1_IgG2a	ACACCAACAAATCCGT_T1_hash5	T	batch3.1	NK_Ccl5
ACACCAACACCATGTA_T1_hash4	-5.48693	-0.858302	T1_hash4	5443	2088	0.0137792	hash4	T1_IgG2a	ACACCAACACCATGTA_T1_hash4	T	batch3.1	NK_Ccl5
ACACCAATCAGGCCCA_T1_hash1	7.95628	-0.440579	T1_hash1	3263	1413	0.0156298	hash1	T1_IgG2a	ACACCAATCAGGCCCA_T1_hash1	T	batch3.1	CD8_Gzmk
ACACCAATCCCATTTA_T1_hash5	10.2868	-1.79804	T1_hash5	5813	1922	0.0189231	hash5	T1_IgG2a	ACACCAATCCCATTTA_T1_hash5	T	batch3.1	CD8_Ccl5
ACACCAATCGGAAATA_T1_hash1	-5.0387	-2.81574	T1_hash1	4232	1767	0.0111059	hash1	T1_IgG2a	ACACCAATCGGAAATA_T1_hash1	T	batch3.1	NK_Ccl5
ACACCCTAGGCCGAAT_T1_hash2	-7.81216	-1.52298	T1_hash2	1435	851	0.0167247	hash2	T1_IgG2a	ACACCCTAGGCCGAAT_T1_hash2	T	batch3.1	NK_Ccl5
ACACCCTAGTACCGGA_T1_hash3	-6.6767	-0.372026	T1_hash3	3324	1678	0.0105295	hash3	T1_IgG2a	ACACCCTAGTACCGGA_T1_hash3	T	batch3.1	NK_Ccl5
ACACCCTCACTGCCAG_T1_hash4	-5.79743	-2.17316	T1_hash4	4276	1870	0.00935454	hash4	T1_IgG2a	ACACCCTCACTGCCAG_T1_hash4	T	batch3.1	NK_Ccl5
ACACCCTCATTCACTT_T1_hash4	-0.775689	1.89219	T1_hash4	9512	3145	0.015349	hash4	T1_IgG2a	ACACCCTCATTCACTT_T1_hash4	T	batch3.1	NK_Cd226
ACACCCTGTCCCTTGT_T1_hash5	-4.48822	-2.05934	T1_hash5	3853	1802	0.0106411	hash5	T1_IgG2a	ACACCCTGTCCCTTGT_T1_hash5	T	batch3.1	NK_Ccl5
ACACCCTTCAAAGACA_T1_Negative	4.15165	-5.42106	T1_Negative	1340	858	0.0119403	Negative	T1_IgG2a	ACACCCTTCAAAGACA_T1_Negative	T	batch3.1	NK_proliferation
ACACCCTTCAGGCGAA_T1_hash3	10.4249	-1.98279	T1_hash3	10206	2934	0.0167549	hash3	T1_IgG2a	ACACCCTTCAGGCGAA_T1_hash3	T	batch3.1	CD8_Ccl5
ACACCCTTCCTTGCCA_T1_hash3	2.15818	-5.15797	T1_hash3	24129	5143	0.00277674	hash3	T1_IgG2a	ACACCCTTCCTTGCCA_T1_hash3	T	batch3.1	NK_proliferation
ACACCCTTCGATGAGG_T1_hash1	8.5566	-2.39457	T1_hash1	12054	3381	0.014601	hash1	T1_IgG2a	ACACCCTTCGATGAGG_T1_hash1	T	batch3.1	CD8_proliferation
ACACCCTTCGCCTGTT_T1_Negative	4.26453	-5.41058	T1_Negative	1013	647	0.00493583	Negative	T1_IgG2a	ACACCCTTCGCCTGTT_T1_Negative	T	batch3.1	NK_proliferation
ACACCGGAGCCACGCT_T1_hash1	-3.83801	-0.310142	T1_hash1	5949	2196	0.0104219	hash1	T1_IgG2a	ACACCGGAGCCACGCT_T1_hash1	T	batch3.1	NK_Spp1
ACACCGGAGCTATGCT_T1_hash2	-3.72885	2.65744	T1_hash2	9385	2875	0.0139584	hash2	T1_IgG2a	ACACCGGAGCTATGCT_T1_hash2	T	batch3.1	NK_Spp1
ACACCGGAGGACACCA_T1_hash1	0.630585	-3.2673	T1_hash1	9680	3121	0.0184917	hash1	T1_IgG2a	ACACCGGAGGACACCA_T1_hash1	T	batch3.1	NK_proliferation
ACACCGGAGGTGCTAG_T1_hash2	-0.86774	-2.83729	T1_hash2	12543	3615	0.0186558	hash2	T1_IgG2a	ACACCGGAGGTGCTAG_T1_hash2	T	batch3.1	NK_proliferation
ACACCGGAGTCACGCC_T1_hash3	-7.72988	1.88132	T1_hash3	2101	1121	0.00999524	hash3	T1_IgG2a	ACACCGGAGTCACGCC_T1_hash3	T	batch3.1	NK_Hspa1a
ACACCGGCAAGCCGCT_T1_hash4	-3.33854	2.00392	T1_hash4	9949	2839	0.0201025	hash4	T1_IgG2a	ACACCGGCAAGCCGCT_T1_hash4	T	batch3.1	NK_Spp1
ACACCGGCAGGCAGTA_T1_hash3	9.84116	-1.34262	T1_hash3	9230	2813	0.0165764	hash3	T1_IgG2a	ACACCGGCAGGCAGTA_T1_hash3	T	batch3.1	CD8_Ccr7
ACACCGGCAGGGCATA_T1_hash3	0.103708	0.949934	T1_hash3	3313	1615	0.0220344	hash3	T1_IgG2a	ACACCGGCAGGGCATA_T1_hash3	T	batch3.1	NK_Cd226
ACACCGGCATCATCCC_T1_hash1	3.42642	-3.79171	T1_hash1	22491	4590	0.00955938	hash1	T1_IgG2a	ACACCGGCATCATCCC_T1_hash1	T	batch3.1	NK_proliferation
ACACCGGGTAGAGTGC_T1_hash2	-2.6999	0.240017	T1_hash2	20439	4092	0.0126229	hash2	T1_IgG2a	ACACCGGGTAGAGTGC_T1_hash2	T	batch3.1	NK_proliferation
ACACCGGGTGCAGGTA_T1_hash3	-5.85987	-0.915581	T1_hash3	4185	1890	0.0114695	hash3	T1_IgG2a	ACACCGGGTGCAGGTA_T1_hash3	T	batch3.1	NK_Ccl5
ACACCGGGTGCAGTAG_T1_hash4	-8.04198	-0.718727	T1_hash4	4011	1794	0.0142109	hash4	T1_IgG2a	ACACCGGGTGCAGTAG_T1_hash4	T	batch3.1	NK_Ccl5
ACACCGGGTTGTGGAG_T1_hash4	8.28715	0.943032	T1_hash4	1627	862	0.0184388	hash4	T1_IgG2a	ACACCGGGTTGTGGAG_T1_hash4	T	batch3.1	CD4_Il7r
ACACTGAAGACCTTTG_T1_hash4	-2.18302	3.71112	T1_hash4	5752	2280	0.0100834	hash4	T1_IgG2a	ACACTGAAGACCTTTG_T1_hash4	T	batch3.1	NK_Isg15
ACACTGAAGCTCCTCT_T1_hash3	-0.272661	1.28632	T1_hash3	2062	1189	0.0203686	hash3	T1_IgG2a	ACACTGAAGCTCCTCT_T1_hash3	T	batch3.1	NK_Cd226
ACACTGAAGGGCTTGA_T1_hash3	11.0383	-3.21626	T1_hash3	8878	2528	0.00732147	hash3	T1_IgG2a	ACACTGAAGGGCTTGA_T1_hash3	T	batch3.1	CD8_Ccl5
ACACTGAAGTGTGAAT_T1_hash4	-5.20053	-0.748911	T1_hash4	6735	2550	0.0047513	hash4	T1_IgG2a	ACACTGAAGTGTGAAT_T1_hash4	T	batch3.1	NK_Ccl5
ACACTGACATCCTAGA_T1_hash4	-3.48283	2.10107	T1_hash4	9105	2981	0.0143877	hash4	T1_IgG2a	ACACTGACATCCTAGA_T1_hash4	T	batch3.1	NK_Spp1
ACACTGACATGCTGGC_T1_hash4	-2.98093	-1.24613	T1_hash4	12387	3398	0.0141277	hash4	T1_IgG2a	ACACTGACATGCTGGC_T1_hash4	T	batch3.1	NK_proliferation
ACACTGACATTTCAGG_T1_hash3	10.1972	3.72177	T1_hash3	5352	2202	0.00710015	hash3	T1_IgG2a	ACACTGACATTTCAGG_T1_hash3	T	batch3.1	CD4_Treg
ACACTGAGTCACCTAA_T1_hash5	-2.61431	-0.950111	T1_hash5	12487	3661	0.00808841	hash5	T1_IgG2a	ACACTGAGTCACCTAA_T1_hash5	T	batch3.1	NK_proliferation
ACACTGAGTCGCTTCT_T1_hash4	-2.76045	1.75398	T1_hash4	5453	2236	0.010453	hash4	T1_IgG2a	ACACTGAGTCGCTTCT_T1_hash4	T	batch3.1	NK_Spp1
ACACTGATCAGCATGT_T1_hash2	6.39142	4.52229	T1_hash2	5188	2069	0.00886662	hash2	T1_IgG2a	ACACTGATCAGCATGT_T1_hash2	T	batch3.1	gd_T
ACACTGATCAGGTTCA_T1_hash3	6.58471	0.681904	T1_hash3	4377	1686	0.017592	hash3	T1_IgG2a	ACACTGATCAGGTTCA_T1_hash3	T	batch3.1	CD8_Il7r
ACACTGATCTATCCCG_T1_hash4	-3.6121	2.43069	T1_hash4	8079	2601	0.0105211	hash4	T1_IgG2a	ACACTGATCTATCCCG_T1_hash4	T	batch3.1	NK_Spp1
ACAGCCGAGAACTCGG_T1_Negative	11.1081	3.5951	T1_Negative	1557	986	0.014772	Negative	T1_IgG2a	ACAGCCGAGAACTCGG_T1_Negative	T	batch3.1	CD4_Treg
ACAGCCGAGACGCTTT_T1_hash3	-7.80971	-1.28804	T1_hash3	2956	1496	0.0186062	hash3	T1_IgG2a	ACAGCCGAGACGCTTT_T1_hash3	T	batch3.1	NK_Ccl5
ACAGCCGAGACTTTCG_T1_hash2	10.1082	-2.50726	T1_hash2	7899	2755	0.0265856	hash2	T1_IgG2a	ACAGCCGAGACTTTCG_T1_hash2	T	batch3.1	CD8_Ccl5
ACAGCCGAGAGCTATA_T1_hash3	-5.51248	-2.01869	T1_hash3	3364	1537	0.0166468	hash3	T1_IgG2a	ACAGCCGAGAGCTATA_T1_hash3	T	batch3.1	NK_Ccl5
ACAGCCGAGCGGATCA_T1_hash2	-5.00104	2.90961	T1_hash2	11197	3028	0.017594	hash2	T1_IgG2a	ACAGCCGAGCGGATCA_T1_hash2	T	batch3.1	NK_Spp1
ACAGCCGAGTAGATGT_T1_hash1	11.0538	3.39515	T1_hash1	3263	1742	0.0254367	hash1	T1_IgG2a	ACAGCCGAGTAGATGT_T1_hash1	T	batch3.1	CD4_Treg
ACAGCCGAGTCGTACT_T1_hash1	-6.34914	-1.41456	T1_hash1	4469	1940	0.0114119	hash1	T1_IgG2a	ACAGCCGAGTCGTACT_T1_hash1	T	batch3.1	NK_Ccl5
ACAGCCGAGTGCCATT_T1_hash2	-2.55341	-0.0289881	T1_hash2	20195	4141	0.004308	hash2	T1_IgG2a	ACAGCCGAGTGCCATT_T1_hash2	T	batch3.1	NK_proliferation
ACAGCCGCACAGGTTT_T1_hash4	-6.48985	-2.96638	T1_hash4	3178	1611	0.00818125	hash4	T1_IgG2a	ACAGCCGCACAGGTTT_T1_hash4	T	batch3.1	NK_Ccl5
ACAGCCGCATATGGTC_T1_hash1	9.31332	-2.98126	T1_hash1	6857	2413	0.00904186	hash1	T1_IgG2a	ACAGCCGCATATGGTC_T1_hash1	T	batch3.1	CD8_Ccl5
ACAGCCGGTTCGTTGA_T1_Negative	4.10873	-5.31255	T1_Negative	1080	720	0.00833333	Negative	T1_IgG2a	ACAGCCGGTTCGTTGA_T1_Negative	T	batch3.1	NK_proliferation
ACAGCCGGTTCTCATT_T1_hash1	-4.12827	2.37902	T1_hash1	12331	3340	0.0165437	hash1	T1_IgG2a	ACAGCCGGTTCTCATT_T1_hash1	T	batch3.1	NK_Spp1
ACAGCCGTCACCGGGT_T1_hash4	10.1172	3.70832	T1_hash4	9479	2871	0.0151915	hash4	T1_IgG2a	ACAGCCGTCACCGGGT_T1_hash4	T	batch3.1	CD4_Treg
ACAGCCGTCAGCAACT_T1_hash2	-0.0992612	1.42662	T1_hash2	6115	2206	0.0139002	hash2	T1_IgG2a	ACAGCCGTCAGCAACT_T1_hash2	T	batch3.1	NK_Cd226
ACAGCCGTCGAATGGG_T1_hash2	-5.51469	3.25437	T1_hash2	11124	2931	0.0118662	hash2	T1_IgG2a	ACAGCCGTCGAATGGG_T1_hash2	T	batch3.1	NK_Spp1
ACAGCTAAGCCGCCTA_T1_hash2	-2.82196	1.48056	T1_hash2	4028	1915	0.0171301	hash2	T1_IgG2a	ACAGCTAAGCCGCCTA_T1_hash2	T	batch3.1	NK_Cd226
ACAGCTAAGTCAATAG_T1_hash4	-5.04219	-1.38592	T1_hash4	5123	2054	0.00722233	hash4	T1_IgG2a	ACAGCTAAGTCAATAG_T1_hash4	T	batch3.1	NK_Ccl5
ACAGCTAAGTGGAGTC_T1_hash3	7.45056	0.903156	T1_hash3	2950	1406	0.0142373	hash3	T1_IgG2a	ACAGCTAAGTGGAGTC_T1_hash3	T	batch3.1	CD8_Il7r
ACAGCTACAAGCCATT_T1_hash5	-7.45495	-2.28295	T1_hash5	2312	1285	0.0198962	hash5	T1_IgG2a	ACAGCTACAAGCCATT_T1_hash5	T	batch3.1	NK_Ccl5
ACAGCTACAGATAATG_T1_hash4	-3.57526	0.693116	T1_hash4	12826	3288	0.0135662	hash4	T1_IgG2a	ACAGCTACAGATAATG_T1_hash4	T	batch3.1	NK_Spp1
ACAGCTACAGCGTTCG_T1_hash4	-1.33251	-0.141983	T1_hash4	4420	1904	0.00723982	hash4	T1_IgG2a	ACAGCTACAGCGTTCG_T1_hash4	T	batch3.1	NK_Cd226
ACAGCTACATTTCACT_T1_hash1	-3.73391	2.45509	T1_hash1	17335	4049	0.00813383	hash1	T1_IgG2a	ACAGCTACATTTCACT_T1_hash1	T	batch3.1	NK_Spp1
ACAGCTAGTCTGATCA_T1_hash2	-1.45658	0.482174	T1_hash2	9053	2802	0.0124821	hash2	T1_IgG2a	ACAGCTAGTCTGATCA_T1_hash2	T	batch3.1	NK_Cd226
ACAGCTAGTGACTACT_T1_hash5	-7.1253	-3.48698	T1_hash5	2217	1243	0.00586378	hash5	T1_IgG2a	ACAGCTAGTGACTACT_T1_hash5	T	batch3.1	NK_Ccl5
ACAGCTATCGCATGGC_T1_hash5	-1.39354	1.40279	T1_hash5	1557	973	0.0263327	hash5	T1_IgG2a	ACAGCTATCGCATGGC_T1_hash5	T	batch3.1	NK_Cd226
ACAGCTATCGCCCTTA_T1_hash2	6.41014	-5.19904	T1_hash2	19562	4237	0.0181985	hash2	T1_IgG2a	ACAGCTATCGCCCTTA_T1_hash2	T	batch3.1	CD8_proliferation
ACATACGAGATGCCTT_T1_hash3	9.4129	2.56855	T1_hash3	4301	1858	0.0116252	hash3	T1_IgG2a	ACATACGAGATGCCTT_T1_hash3	T	batch3.1	CD4_Treg
ACATACGAGGATGGTC_T1_hash3	6.79638	1.55973	T1_hash3	3243	1506	0.0169596	hash3	T1_IgG2a	ACATACGAGGATGGTC_T1_hash3	T	batch3.1	CD4_Il7r
ACATACGAGGTAGCTG_T1_hash2	-0.107134	1.40449	T1_hash2	7479	2616	0.0145741	hash2	T1_IgG2a	ACATACGAGGTAGCTG_T1_hash2	T	batch3.1	NK_Cd226
ACATACGAGTGCCAGA_T1_hash4	-3.35394	2.65095	T1_hash4	10948	3108	0.00858604	hash4	T1_IgG2a	ACATACGAGTGCCAGA_T1_hash4	T	batch3.1	NK_Spp1
ACATACGAGTTCGCGC_T1_hash1	8.03475	-2.93805	T1_hash1	11557	3232	0.0101237	hash1	T1_IgG2a	ACATACGAGTTCGCGC_T1_hash1	T	batch3.1	CD8_proliferation
ACATACGGTATAATGG_T1_hash1	7.39722	1.93777	T1_hash1	8462	2938	0.0127629	hash1	T1_IgG2a	ACATACGGTATAATGG_T1_hash1	T	batch3.1	CD4_Il7r
ACATACGGTCGTCTTC_T1_hash4	-1.23447	3.76381	T1_hash4	7369	2570	0.0153345	hash4	T1_IgG2a	ACATACGGTCGTCTTC_T1_hash4	T	batch3.1	NK_Isg15
ACATACGGTCTGATCA_T1_hash1	10.3911	-2.96476	T1_hash1	12118	3223	0.0149365	hash1	T1_IgG2a	ACATACGGTCTGATCA_T1_hash1	T	batch3.1	CD8_Ccl5
ACATACGTCGCCTGTT_T1_hash5	-3.71716	-2.54779	T1_hash5	2295	1252	0.0143791	hash5	T1_IgG2a	ACATACGTCGCCTGTT_T1_hash5	T	batch3.1	NK_Ccl5
ACATACGTCTCAAACG_T1_hash4	2.89704	-2.12045	T1_hash4	21367	4601	0.0293911	hash4	T1_IgG2a	ACATACGTCTCAAACG_T1_hash4	T	batch3.1	NK_proliferation
ACATACGTCTCATTCA_T1_Negative	-2.70235	-2.51364	T1_Negative	3277	1599	0.00732377	Negative	T1_IgG2a	ACATACGTCTCATTCA_T1_Negative	T	batch3.1	NK_proliferation
ACATACGTCTGTTTGT_T1_hash4	2.32859	-4.51075	T1_hash4	21568	4515	0.00904117	hash4	T1_IgG2a	ACATACGTCTGTTTGT_T1_hash4	T	batch3.1	NK_proliferation
ACATCAGAGAACTCGG_T1_hash4	9.62699	3.69479	T1_hash4	6741	2177	0.00207684	hash4	T1_IgG2a	ACATCAGAGAACTCGG_T1_hash4	T	batch3.1	CD4_Treg
ACATCAGAGACAGAGA_T1_hash3	6.46684	1.82517	T1_hash3	3738	1694	0.017924	hash3	T1_IgG2a	ACATCAGAGACAGAGA_T1_hash3	T	batch3.1	CD4_Il7r
ACATCAGAGAGCCCAA_T1_hash3	7.88766	1.56268	T1_hash3	3755	1475	0.0135819	hash3	T1_IgG2a	ACATCAGAGAGCCCAA_T1_hash3	T	batch3.1	CD4_Il7r
ACATCAGAGTCCGTAT_T1_hash4	-4.60969	-1.46605	T1_hash4	3961	1755	0.00757384	hash4	T1_IgG2a	ACATCAGAGTCCGTAT_T1_hash4	T	batch3.1	NK_Ccl5
ACATCAGCAGGCGATA_T1_hash3	10.045	-1.89166	T1_hash3	6519	2322	0.0105844	hash3	T1_IgG2a	ACATCAGCAGGCGATA_T1_hash3	T	batch3.1	CD8_Ccl5
ACATCAGCATCTATGG_T1_hash4	-1.32009	-0.296834	T1_hash4	13078	3889	0.0146047	hash4	T1_IgG2a	ACATCAGCATCTATGG_T1_hash4	T	batch3.1	NK_Cd226
ACATCAGGTCAACTGT_T1_hash5	-0.605959	4.32545	T1_hash5	5323	2068	0.00507233	hash5	T1_IgG2a	ACATCAGGTCAACTGT_T1_hash5	T	batch3.1	NK_Isg15
ACATCAGGTGTAAGTA_T1_hash1	-2.5486	-0.613051	T1_hash1	13185	3549	0.0414865	hash1	T1_IgG2a	ACATCAGGTGTAAGTA_T1_hash1	T	batch3.1	NK_proliferation
ACATCAGGTTACAGAA_T1_hash3	10.8226	-2.27021	T1_hash3	7752	2554	0.0100619	hash3	T1_IgG2a	ACATCAGGTTACAGAA_T1_hash3	T	batch3.1	CD8_Ccl5
ACATCAGTCCCAAGTA_T1_hash2	0.898979	-3.91761	T1_hash2	5961	2291	0.0171112	hash2	T1_IgG2a	ACATCAGTCCCAAGTA_T1_hash2	T	batch3.1	NK_proliferation
ACATCAGTCTTCCTTC_T1_hash4	-7.58526	-0.855717	T1_hash4	4500	2047	0.0113333	hash4	T1_IgG2a	ACATCAGTCTTCCTTC_T1_hash4	T	batch3.1	NK_Ccl5
ACATGGTAGAACTCGG_T1_hash4	-2.98178	-0.815855	T1_hash4	6982	2529	0.0156116	hash4	T1_IgG2a	ACATGGTAGAACTCGG_T1_hash4	T	batch3.1	NK_Ccl5
ACATGGTAGCACCGCT_T1_hash4	-7.50423	-0.855438	T1_hash4	3245	1641	0.00647149	hash4	T1_IgG2a	ACATGGTAGCACCGCT_T1_hash4	T	batch3.1	NK_Ccl5
ACATGGTAGCCCAATT_T1_hash5	-7.27044	-0.658469	T1_hash5	3129	1625	0.00798977	hash5	T1_IgG2a	ACATGGTAGCCCAATT_T1_hash5	T	batch3.1	NK_Cd226
ACATGGTAGGATTCGG_T1_hash2	-3.68938	-1.88365	T1_hash2	7015	2378	0.00584462	hash2	T1_IgG2a	ACATGGTAGGATTCGG_T1_hash2	T	batch3.1	NK_Ccl5
ACATGGTAGTGTCCAT_T1_hash3	9.18452	-2.69179	T1_hash3	4588	1849	0.0100262	hash3	T1_IgG2a	ACATGGTAGTGTCCAT_T1_hash3	T	batch3.1	CD8_Ccl5
ACATGGTCAATCAGAA_T1_hash4	-1.41409	-0.919102	T1_hash4	24071	4612	0.00477753	hash4	T1_IgG2a	ACATGGTCAATCAGAA_T1_hash4	T	batch3.1	NK_proliferation
ACATGGTCACAGGTTT_T1_hash3	8.0964	2.11268	T1_hash3	2905	1483	0.00481928	hash3	T1_IgG2a	ACATGGTCACAGGTTT_T1_hash3	T	batch3.1	CD4_Il7r
ACATGGTCAGATGAGC_T1_hash1	-5.61083	-3.08748	T1_hash1	2706	1423	0.00591279	hash1	T1_IgG2a	ACATGGTCAGATGAGC_T1_hash1	T	batch3.1	NK_Ccl5
ACATGGTCAGTGACAG_T1_hash5	3.08349	-4.96056	T1_hash5	14083	3932	0.0120003	hash5	T1_IgG2a	ACATGGTCAGTGACAG_T1_hash5	T	batch3.1	NK_proliferation
ACATGGTCATACGCCG_T1_hash4	-6.63487	-0.974757	T1_hash4	7436	2476	0.0146584	hash4	T1_IgG2a	ACATGGTCATACGCCG_T1_hash4	T	batch3.1	NK_Ccl5
ACATGGTGTCATCCCT_T1_hash2	6.06273	-4.22427	T1_hash2	20708	4699	0.0149218	hash2	T1_IgG2a	ACATGGTGTCATCCCT_T1_hash2	T	batch3.1	CD8_proliferation
ACATGGTGTGATAAAC_T1_hash1	1.99188	-0.840299	T1_hash1	14471	3742	0.0120932	hash1	T1_IgG2a	ACATGGTGTGATAAAC_T1_hash1	T	batch3.1	NK_proliferation
ACATGGTGTGTGAATA_T1_hash5	5.75608	1.10199	T1_hash5	1652	939	0.0393462	hash5	T1_IgG2a	ACATGGTGTGTGAATA_T1_hash5	T	batch3.1	CD3_DN
ACATGGTGTTGTGGAG_T1_hash1	-7.74685	-2.85379	T1_hash1	1667	1004	0.0059988	hash1	T1_IgG2a	ACATGGTGTTGTGGAG_T1_hash1	T	batch3.1	NK_Ccl5
ACATGGTTCACCTTAT_T1_hash1	-6.71174	2.45955	T1_hash1	20954	4094	0.0116923	hash1	T1_IgG2a	ACATGGTTCACCTTAT_T1_hash1	T	batch3.1	NK_Hspa1a
ACATGGTTCCACTCCA_T1_hash2	6.87981	2.05389	T1_hash2	2012	1143	0.00944334	hash2	T1_IgG2a	ACATGGTTCCACTCCA_T1_hash2	T	batch3.1	CD8_Gzmk
ACATGGTTCCCTTGCA_T1_hash1	-0.0291328	3.66603	T1_hash1	5463	2045	0.00951858	hash1	T1_IgG2a	ACATGGTTCCCTTGCA_T1_hash1	T	batch3.1	NK_Isg15
ACATGGTTCCTCTAGC_T1_hash4	7.87767	-2.88606	T1_hash4	11927	3602	0.0127442	hash4	T1_IgG2a	ACATGGTTCCTCTAGC_T1_hash4	T	batch3.1	CD8_proliferation
ACATGGTTCGTATCAG_T1_hash1	-6.95657	-1.41665	T1_hash1	4192	1713	0.0186069	hash1	T1_IgG2a	ACATGGTTCGTATCAG_T1_hash1	T	batch3.1	NK_Ccl5
ACATGGTTCGTTTATC_T1_hash5	10.7705	3.6754	T1_hash5	1996	1321	0.00400802	hash5	T1_IgG2a	ACATGGTTCGTTTATC_T1_hash5	T	batch3.1	CD4_Treg
ACCAGTAAGTGCGATG_T1_hash5	6.5002	0.411162	T1_hash5	4810	1883	0.0174636	hash5	T1_IgG2a	ACCAGTAAGTGCGATG_T1_hash5	T	batch3.1	CD8_Gzmk
ACCAGTACAATTGCTG_T1_hash4	6.2351	1.1378	T1_hash4	5042	1775	0.0168584	hash4	T1_IgG2a	ACCAGTACAATTGCTG_T1_hash4	T	batch3.1	CD8_Il7r
ACCAGTAGTAAGAGAG_T1_hash4	-1.73959	-2.42657	T1_hash4	7193	2667	0.0161268	hash4	T1_IgG2a	ACCAGTAGTAAGAGAG_T1_hash4	T	batch3.1	NK_proliferation
ACCAGTAGTAAGTAGT_T1_hash4	8.3934	-3.23871	T1_hash4	12625	3566	0.018297	hash4	T1_IgG2a	ACCAGTAGTAAGTAGT_T1_hash4	T	batch3.1	CD8_proliferation
ACCAGTAGTATTCGTG_T1_hash4	7.19411	2.14452	T1_hash4	9644	3309	0.0148279	hash4	T1_IgG2a	ACCAGTAGTATTCGTG_T1_hash4	T	batch3.1	CD3_DN
ACCAGTAGTGGTAACG_T1_hash2	-3.77419	3.06608	T1_hash2	18124	3941	0.0115317	hash2	T1_IgG2a	ACCAGTAGTGGTAACG_T1_hash2	T	batch3.1	NK_Spp1
ACCAGTAGTTGACGTT_T1_hash1	-2.80201	-1.94526	T1_hash1	6932	2508	0.0118292	hash1	T1_IgG2a	ACCAGTAGTTGACGTT_T1_hash1	T	batch3.1	NK_Ccl5
ACCAGTATCGACAGCC_T1_hash1	-1.71738	4.3299	T1_hash1	3605	1640	0.00943135	hash1	T1_IgG2a	ACCAGTATCGACAGCC_T1_hash1	T	batch3.1	NK_Isg15
ACCCACTAGAACAACT_T1_hash3	10.6238	-1.81289	T1_hash3	6092	2151	0.0134603	hash3	T1_IgG2a	ACCCACTAGAACAACT_T1_hash3	T	batch3.1	CD8_Ccl5
ACCCACTAGCAGCGTA_T1_hash1	3.20807	-2.7336	T1_hash1	21103	4327	0.0109463	hash1	T1_IgG2a	ACCCACTAGCAGCGTA_T1_hash1	T	batch3.1	NK_proliferation
ACCCACTAGGGTATCG_T1_hash1	10.3596	3.69964	T1_hash1	2075	1169	0.0110843	hash1	T1_IgG2a	ACCCACTAGGGTATCG_T1_hash1	T	batch3.1	CD4_Treg
ACCCACTAGTCATGCT_T1_hash1	10.5282	3.89103	T1_hash1	6240	2374	0.00961538	hash1	T1_IgG2a	ACCCACTAGTCATGCT_T1_hash1	T	batch3.1	CD4_Treg
ACCCACTCACGGTGTC_T1_hash4	-4.57328	2.58455	T1_hash4	7775	2578	0.0088746	hash4	T1_IgG2a	ACCCACTCACGGTGTC_T1_hash4	T	batch3.1	NK_Spp1
ACCCACTCATCGTCGG_T1_hash4	-5.68234	-2.23956	T1_hash4	3821	1718	0.00314054	hash4	T1_IgG2a	ACCCACTCATCGTCGG_T1_hash4	T	batch3.1	NK_Ccl5
ACCCACTGTAAACCTC_T1_hash4	-1.98576	2.92354	T1_hash4	7592	2746	0.0165964	hash4	T1_IgG2a	ACCCACTGTAAACCTC_T1_hash4	T	batch3.1	NK_Isg15
ACCCACTGTAGCGTAG_T1_hash4	10.2012	3.96715	T1_hash4	4135	1898	0.00362757	hash4	T1_IgG2a	ACCCACTGTAGCGTAG_T1_hash4	T	batch3.1	CD4_Treg
ACCCACTGTCACCCAG_T1_hash2	-5.39703	-0.0376798	T1_hash2	7010	2392	0.00599144	hash2	T1_IgG2a	ACCCACTGTCACCCAG_T1_hash2	T	batch3.1	NK_Ccl5
ACCCACTGTCCAGTTA_T1_hash3	9.90123	-2.08367	T1_hash3	6604	2454	0.0166566	hash3	T1_IgG2a	ACCCACTGTCCAGTTA_T1_hash3	T	batch3.1	CD8_Ccl5
ACCCACTGTCTGCCAG_T1_hash1	-1.65688	0.802893	T1_hash1	6450	2426	0.00914729	hash1	T1_IgG2a	ACCCACTGTCTGCCAG_T1_hash1	T	batch3.1	NK_Cd226
ACCCACTGTCTGCGGT_T1_Negative	3.96035	-5.34589	T1_Negative	1923	1126	0.0114405	Negative	T1_IgG2a	ACCCACTGTCTGCGGT_T1_Negative	T	batch3.1	NK_proliferation
ACCCACTGTGAGTATA_T1_hash4	-6.04587	-2.09497	T1_hash4	2589	1215	0.0112012	hash4	T1_IgG2a	ACCCACTGTGAGTATA_T1_hash4	T	batch3.1	NK_Ccl5
ACCCACTGTGGCCCTA_T1_hash5	-3.04339	-2.39545	T1_hash5	8467	2725	0.00543286	hash5	T1_IgG2a	ACCCACTGTGGCCCTA_T1_hash5	T	batch3.1	NK_Ccl5
ACCCACTGTGGTCTCG_T1_hash2	-3.9398	0.160795	T1_hash2	15751	3854	0.0136499	hash2	T1_IgG2a	ACCCACTGTGGTCTCG_T1_hash2	T	batch3.1	NK_Ccl5
ACCCACTTCAGCCTAA_T1_hash5	-8.14242	-2.66532	T1_hash5	2444	1338	0.00900164	hash5	T1_IgG2a	ACCCACTTCAGCCTAA_T1_hash5	T	batch3.1	NK_Ccl5
ACCCACTTCGGCCGAT_T1_hash3	6.65873	1.42024	T1_hash3	4534	1734	0.0196295	hash3	T1_IgG2a	ACCCACTTCGGCCGAT_T1_hash3	T	batch3.1	CD4_Il7r
ACCCACTTCGTGGTCG_T1_hash2	-4.72626	0.629058	T1_hash2	4899	1666	0.00244948	hash2	T1_IgG2a	ACCCACTTCGTGGTCG_T1_hash2	T	batch3.1	NK_Spp1
ACCCACTTCTTGTATC_T1_hash4	-7.67858	-2.38825	T1_hash4	3572	1740	0.00895857	hash4	T1_IgG2a	ACCCACTTCTTGTATC_T1_hash4	T	batch3.1	NK_Ccl5
ACCGTAAAGAGAGCTC_T1_hash4	-2.25399	0.178892	T1_hash4	21189	4310	0.0117986	hash4	T1_IgG2a	ACCGTAAAGAGAGCTC_T1_hash4	T	batch3.1	NK_proliferation
ACCGTAAAGCCGCCTA_T1_hash4	-7.72887	-2.05145	T1_hash4	2048	1084	0.00927734	hash4	T1_IgG2a	ACCGTAAAGCCGCCTA_T1_hash4	T	batch3.1	NK_Ccl5
ACCGTAAAGCGAGAAA_T1_hash2	-7.9775	-2.0114	T1_hash2	2525	1393	0.0106931	hash2	T1_IgG2a	ACCGTAAAGCGAGAAA_T1_hash2	T	batch3.1	NK_Ccl5
ACCGTAAAGGTGATAT_T1_hash2	-4.50504	-1.86709	T1_hash2	4633	2068	0.00971293	hash2	T1_IgG2a	ACCGTAAAGGTGATAT_T1_hash2	T	batch3.1	NK_Ccl5
ACCGTAAAGTACGCGA_T1_hash1	0.00990222	1.4981	T1_hash1	3729	1714	0.0158219	hash1	T1_IgG2a	ACCGTAAAGTACGCGA_T1_hash1	T	batch3.1	NK_Cd226
ACCGTAAAGTCTCGGC_T1_hash2	-4.04578	0.857525	T1_hash2	9145	2827	0.0196829	hash2	T1_IgG2a	ACCGTAAAGTCTCGGC_T1_hash2	T	batch3.1	NK_Spp1
ACCGTAACATGTTGAC_T1_Negative	-2.85054	-2.77406	T1_Negative	2626	1508	0.0049505	Negative	T1_IgG2a	ACCGTAACATGTTGAC_T1_Negative	T	batch3.1	NK_Ccl5
ACCGTAAGTAAGTGTA_T1_hash4	0.969658	0.010175	T1_hash4	17937	3854	0.0108156	hash4	T1_IgG2a	ACCGTAAGTAAGTGTA_T1_hash4	T	batch3.1	NK_proliferation
ACCGTAAGTCGCGGTT_T1_hash1	-2.33051	1.38049	T1_hash1	7739	2452	0.011371	hash1	T1_IgG2a	ACCGTAAGTCGCGGTT_T1_hash1	T	batch3.1	NK_Cd226
ACCGTAAGTCTAGCCG_T1_hash1	-1.21964	1.87154	T1_hash1	6565	2351	0.0243717	hash1	T1_IgG2a	ACCGTAAGTCTAGCCG_T1_hash1	T	batch3.1	NK_Cd226
ACCGTAAGTTCACGGC_T1_hash4	-5.06539	1.04826	T1_hash4	6581	2339	0.00987692	hash4	T1_IgG2a	ACCGTAAGTTCACGGC_T1_hash4	T	batch3.1	NK_Spp1
ACCGTAATCTCTAAGG_T1_hash2	-0.341952	4.00338	T1_hash2	4489	1846	0.0135888	hash2	T1_IgG2a	ACCGTAATCTCTAAGG_T1_hash2	T	batch3.1	NK_Isg15
ACCGTAATCTTCGGTC_T1_hash2	7.47921	0.801402	T1_hash2	2795	1353	0.0107335	hash2	T1_IgG2a	ACCGTAATCTTCGGTC_T1_hash2	T	batch3.1	CD8_Il7r
ACCTTTAAGACCTTTG_T1_hash3	-7.14215	-3.21496	T1_hash3	2060	1176	0.00679612	hash3	T1_IgG2a	ACCTTTAAGACCTTTG_T1_hash3	T	batch3.1	NK_Ccl5
ACCTTTAAGCACCGTC_T1_hash2	-0.174117	1.3871	T1_hash2	5824	2296	0.0123626	hash2	T1_IgG2a	ACCTTTAAGCACCGTC_T1_hash2	T	batch3.1	NK_Cd226
ACCTTTAAGGAATTAC_T1_hash5	6.46024	-5.25959	T1_hash5	17996	3918	0.0136141	hash5	T1_IgG2a	ACCTTTAAGGAATTAC_T1_hash5	T	batch3.1	CD8_proliferation
ACCTTTAAGGATGGAA_T1_hash2	-0.903632	-0.719168	T1_hash2	10606	3289	0.0121629	hash2	T1_IgG2a	ACCTTTAAGGATGGAA_T1_hash2	T	batch3.1	NK_Isg15
ACCTTTACACCATCCT_T1_hash1	-3.82915	-0.0287633	T1_hash1	6895	2441	0.0121827	hash1	T1_IgG2a	ACCTTTACACCATCCT_T1_hash1	T	batch3.1	NK_Spp1
ACCTTTACATCGGGTC_T1_hash4	-1.41688	-1.38406	T1_hash4	24451	4875	0.0148051	hash4	T1_IgG2a	ACCTTTACATCGGGTC_T1_hash4	T	batch3.1	NK_proliferation
ACCTTTAGTCAAAGCG_T1_hash4	-4.37088	-2.8225	T1_hash4	2395	1238	0.0279749	hash4	T1_IgG2a	ACCTTTAGTCAAAGCG_T1_hash4	T	batch3.1	NK_Ccl5
ACCTTTAGTCCATGAT_T1_hash4	9.96094	3.33143	T1_hash4	6937	2359	0.00994666	hash4	T1_IgG2a	ACCTTTAGTCCATGAT_T1_hash4	T	batch3.1	CD4_Treg
ACCTTTAGTCGCGTGT_T1_hash2	-3.77103	-1.71339	T1_hash2	5767	2101	0.00832322	hash2	T1_IgG2a	ACCTTTAGTCGCGTGT_T1_hash2	T	batch3.1	NK_Ccl5
ACCTTTAGTGATAAGT_T1_hash1	-4.36432	3.69431	T1_hash1	16856	3792	0.00812767	hash1	T1_IgG2a	ACCTTTAGTGATAAGT_T1_hash1	T	batch3.1	NK_Spp1
ACCTTTATCCGCGTTT_T1_hash1	9.05381	-3.21199	T1_hash1	17403	4236	0.0136758	hash1	T1_IgG2a	ACCTTTATCCGCGTTT_T1_hash1	T	batch3.1	CD8_Ccl5
ACCTTTATCGGGAGTA_T1_hash4	-1.06302	0.72572	T1_hash4	10902	3093	0.0217391	hash4	T1_IgG2a	ACCTTTATCGGGAGTA_T1_hash4	T	batch3.1	NK_Cd226
ACCTTTATCTCTGTCG_T1_hash4	3.37759	-2.85545	T1_hash4	23288	4991	0.00760048	hash4	T1_IgG2a	ACCTTTATCTCTGTCG_T1_hash4	T	batch3.1	NK_proliferation
ACGAGCCAGCCAGGAT_T1_hash4	-2.75938	3.15405	T1_hash4	7684	2523	0.0089797	hash4	T1_IgG2a	ACGAGCCAGCCAGGAT_T1_hash4	T	batch3.1	NK_Spp1
ACGAGCCAGTGTTAGA_T1_hash1	-0.717636	3.44122	T1_hash1	4968	1983	0.00805153	hash1	T1_IgG2a	ACGAGCCAGTGTTAGA_T1_hash1	T	batch3.1	NK_Isg15
ACGAGCCGTCCAAGTT_T1_hash4	5.3718	0.388985	T1_hash4	6542	2231	0.0169673	hash4	T1_IgG2a	ACGAGCCGTCCAAGTT_T1_hash4	T	batch3.1	CD3_DN
ACGAGCCGTGAAAGAG_T1_hash5	-4.46814	1.83862	T1_hash5	6523	2234	0.00904492	hash5	T1_IgG2a	ACGAGCCGTGAAAGAG_T1_hash5	T	batch3.1	NK_Spp1
ACGAGCCGTTAGATGA_T1_hash2	2.99399	-2.47239	T1_hash2	24408	4930	0.00880859	hash2	T1_IgG2a	ACGAGCCGTTAGATGA_T1_hash2	T	batch3.1	NK_proliferation
ACGAGCCGTTCTGAAC_T1_hash5	8.31437	1.07435	T1_hash5	2581	1109	0.0228594	hash5	T1_IgG2a	ACGAGCCGTTCTGAAC_T1_hash5	T	batch3.1	CD4_Il7r
ACGAGCCTCAACACTG_T1_hash4	10.3916	4.09207	T1_hash4	5980	2298	0.00652174	hash4	T1_IgG2a	ACGAGCCTCAACACTG_T1_hash4	T	batch3.1	CD4_Treg
ACGAGCCTCACATAGC_T1_hash5	-3.92486	-2.22133	T1_hash5	2292	1087	0.0004363	hash5	T1_IgG2a	ACGAGCCTCACATAGC_T1_hash5	T	batch3.1	NK_Ccl5
ACGAGCCTCCAAACTG_T1_hash3	7.22935	-5.05788	T1_hash3	7026	2482	0.0128096	hash3	T1_IgG2a	ACGAGCCTCCAAACTG_T1_hash3	T	batch3.1	CD8_proliferation
ACGAGCCTCCTATGTT_T1_hash4	-1.86146	-2.2959	T1_hash4	5216	2122	0.00555982	hash4	T1_IgG2a	ACGAGCCTCCTATGTT_T1_hash4	T	batch3.1	NK_proliferation
ACGAGCCTCTGCGTAA_T1_hash4	10.1034	3.37278	T1_hash4	3074	1536	0.00845804	hash4	T1_IgG2a	ACGAGCCTCTGCGTAA_T1_hash4	T	batch3.1	CD4_Treg
ACGAGGAAGGGAACGG_T1_hash2	-2.956	-2.53392	T1_hash2	2183	1152	0.010536	hash2	T1_IgG2a	ACGAGGAAGGGAACGG_T1_hash2	T	batch3.1	NK_Ccl5
ACGAGGACAACTGCGC_T1_hash4	-7.0854	-2.8975	T1_hash4	3796	1607	0.00684932	hash4	T1_IgG2a	ACGAGGACAACTGCGC_T1_hash4	T	batch3.1	NK_Ccl5
ACGAGGACAACTGCTA_T1_hash1	10.4501	-1.05501	T1_hash1	5166	2105	0.00890437	hash1	T1_IgG2a	ACGAGGACAACTGCTA_T1_hash1	T	batch3.1	CD8_Ccr7
ACGAGGACAATTGCTG_T1_hash5	-3.8365	-0.648027	T1_hash5	6634	2389	0.00497437	hash5	T1_IgG2a	ACGAGGACAATTGCTG_T1_hash5	T	batch3.1	NK_Ccl5
ACGAGGACACCGGAAA_T1_hash5	9.42372	-3.15023	T1_hash5	9205	2748	0.0130364	hash5	T1_IgG2a	ACGAGGACACCGGAAA_T1_hash5	T	batch3.1	CD8_Ccl5
ACGAGGAGTACCGAGA_T1_hash1	-3.65376	3.95335	T1_hash1	20621	4408	0.00945638	hash1	T1_IgG2a	ACGAGGAGTACCGAGA_T1_hash1	T	batch3.1	NK_Spp1
ACGAGGAGTACGCTGC_T1_hash1	-2.10097	-2.61962	T1_hash1	8062	2593	0.0179856	hash1	T1_IgG2a	ACGAGGAGTACGCTGC_T1_hash1	T	batch3.1	NK_proliferation
ACGAGGAGTCCGTTAA_T1_hash4	-6.70885	-0.563472	T1_hash4	2626	1417	0.0121858	hash4	T1_IgG2a	ACGAGGAGTCCGTTAA_T1_hash4	T	batch3.1	NK_Ccl5
ACGAGGAGTCTGCCAG_T1_hash5	-2.57253	3.44757	T1_hash5	5494	2082	0.0141973	hash5	T1_IgG2a	ACGAGGAGTCTGCCAG_T1_hash5	T	batch3.1	NK_Spp1
ACGAGGAGTTAAAGTG_T1_hash4	-5.59433	2.78661	T1_hash4	10452	2948	0.0282243	hash4	T1_IgG2a	ACGAGGAGTTAAAGTG_T1_hash4	T	batch3.1	NK_Spp1
ACGAGGAGTTCTGGTA_T1_Negative	4.3948	-5.2093	T1_Negative	2148	1219	0.00465549	Negative	T1_IgG2a	ACGAGGAGTTCTGGTA_T1_Negative	T	batch3.1	NK_proliferation
ACGAGGAGTTGGTTTG_T1_hash4	7.26198	-0.236275	T1_hash4	1625	966	0.0166154	hash4	T1_IgG2a	ACGAGGAGTTGGTTTG_T1_hash4	T	batch3.1	CD8_Gzmk
ACGAGGATCAGCATGT_T1_Negative	-5.28781	-1.6595	T1_Negative	1445	839	0.0186851	Negative	T1_IgG2a	ACGAGGATCAGCATGT_T1_Negative	T	batch3.1	NK_proliferation
ACGAGGATCCACTCCA_T1_hash3	10.535	-3.26485	T1_hash3	8333	2679	0.00564023	hash3	T1_IgG2a	ACGAGGATCCACTCCA_T1_hash3	T	batch3.1	CD8_Ccl5
ACGAGGATCCTTAATC_T1_hash3	-5.6517	-3.14181	T1_hash3	4150	1881	0.0101205	hash3	T1_IgG2a	ACGAGGATCCTTAATC_T1_hash3	T	batch3.1	NK_Ccl5
ACGAGGATCGAATCCA_T1_hash4	7.87294	2.84774	T1_hash4	2857	1416	0.0154008	hash4	T1_IgG2a	ACGAGGATCGAATCCA_T1_hash4	T	batch3.1	CD4_Il7r
ACGAGGATCTCAAGTG_T1_hash2	-4.89983	2.31934	T1_hash2	12686	3389	0.0129276	hash2	T1_IgG2a	ACGAGGATCTCAAGTG_T1_hash2	T	batch3.1	NK_Spp1
ACGAGGATCTTGTACT_T1_hash1	-4.37854	0.337779	T1_hash1	6036	2144	0.0134195	hash1	T1_IgG2a	ACGAGGATCTTGTACT_T1_hash1	T	batch3.1	NK_Spp1
ACGATACAGGACATTA_T1_hash3	10.5682	-2.60746	T1_hash3	7861	2506	0.00814146	hash3	T1_IgG2a	ACGATACAGGACATTA_T1_hash3	T	batch3.1	CD8_Ccl5
ACGATACCAAGCCGCT_T1_hash1	5.22737	-4.56811	T1_hash1	9064	3078	0.00959841	hash1	T1_IgG2a	ACGATACCAAGCCGCT_T1_hash1	T	batch3.1	NK_proliferation
ACGATACCAAGCCTAT_T1_hash4	8.73833	3.6909	T1_hash4	7321	2410	0.0193963	hash4	T1_IgG2a	ACGATACCAAGCCTAT_T1_hash4	T	batch3.1	CD4_Treg
ACGATACCAAGCGTAG_T1_hash1	-0.887614	0.910638	T1_hash1	2086	1031	0	hash1	T1_IgG2a	ACGATACCAAGCGTAG_T1_hash1	T	batch3.1	NK_Cd226
ACGATACGTCTTCGTC_T1_hash5	2.22151	-4.55285	T1_hash5	24985	4696	0.00724435	hash5	T1_IgG2a	ACGATACGTCTTCGTC_T1_hash5	T	batch3.1	NK_proliferation
ACGATACGTGAAATCA_T1_hash4	2.4578	-4.9032	T1_hash4	23904	4775	0.0156878	hash4	T1_IgG2a	ACGATACGTGAAATCA_T1_hash4	T	batch3.1	NK_proliferation
ACGATACGTGTTAAGA_T1_hash4	-1.21558	-1.37152	T1_hash4	10879	3296	0.00432025	hash4	T1_IgG2a	ACGATACGTGTTAAGA_T1_hash4	T	batch3.1	NK_proliferation
ACGATACGTTGTACAC_T1_hash2	-0.826098	1.15766	T1_hash2	7713	2579	0.00661221	hash2	T1_IgG2a	ACGATACGTTGTACAC_T1_hash2	T	batch3.1	NK_Cd226
ACGATGTAGCAGACTG_T1_hash1	-5.18962	-0.955497	T1_hash1	3418	1408	0.0117028	hash1	T1_IgG2a	ACGATGTAGCAGACTG_T1_hash1	T	batch3.1	NK_Ccl5
ACGATGTAGCGTGAAC_T1_hash3	-6.20091	0.111919	T1_hash3	5221	2263	0.0132159	hash3	T1_IgG2a	ACGATGTAGCGTGAAC_T1_hash3	T	batch3.1	NK_Spp1
ACGATGTCAATTCCTT_T1_hash1	-0.948542	1.66705	T1_hash1	6964	2458	0.013498	hash1	T1_IgG2a	ACGATGTCAATTCCTT_T1_hash1	T	batch3.1	NK_Cd226
ACGATGTCAGTATCTG_T1_hash5	-4.38285	3.81798	T1_hash5	18979	4045	0.0126982	hash5	T1_IgG2a	ACGATGTCAGTATCTG_T1_hash5	T	batch3.1	NK_Spp1
ACGATGTGTCTACCTC_T1_hash4	10.5821	3.83918	T1_hash4	2588	1312	0.00463679	hash4	T1_IgG2a	ACGATGTGTCTACCTC_T1_hash4	T	batch3.1	CD4_Treg
ACGATGTGTCTTGATG_T1_hash4	-5.7863	-2.87606	T1_hash4	2941	1486	0.00476029	hash4	T1_IgG2a	ACGATGTGTCTTGATG_T1_hash4	T	batch3.1	NK_Ccl5
ACGATGTTCAACACCA_T1_hash4	-1.88057	-2.15378	T1_hash4	9469	2939	0.0101383	hash4	T1_IgG2a	ACGATGTTCAACACCA_T1_hash4	T	batch3.1	NK_proliferation
ACGATGTTCAGCGATT_T1_hash2	1.99218	-0.964444	T1_hash2	12312	3324	0.00592917	hash2	T1_IgG2a	ACGATGTTCAGCGATT_T1_hash2	T	batch3.1	NK_proliferation
ACGATGTTCATGGTCA_T1_hash5	3.12808	-3.30593	T1_hash5	11546	3842	0.0123852	hash5	T1_IgG2a	ACGATGTTCATGGTCA_T1_hash5	T	batch3.1	NK_proliferation
ACGATGTTCCGATATG_T1_hash1	10.0233	-1.43274	T1_hash1	3318	1681	0.0150693	hash1	T1_IgG2a	ACGATGTTCCGATATG_T1_hash1	T	batch3.1	CD8_Ccr7
ACGATGTTCGGATGTT_T1_hash4	10.9395	3.46513	T1_hash4	13339	3516	0.0154434	hash4	T1_IgG2a	ACGATGTTCGGATGTT_T1_hash4	T	batch3.1	CD4_Treg
ACGCAGCAGCTAGCCC_T1_hash4	-4.9918	0.8877	T1_hash4	5130	1802	0.0270955	hash4	T1_IgG2a	ACGCAGCAGCTAGCCC_T1_hash4	T	batch3.1	NK_Spp1
ACGCAGCAGGGAAACA_T1_hash1	8.07643	1.649	T1_hash1	2507	1107	0.0259274	hash1	T1_IgG2a	ACGCAGCAGGGAAACA_T1_hash1	T	batch3.1	CD4_Il7r
ACGCAGCAGGGATCTG_T1_hash3	10.3037	-2.45418	T1_hash3	6329	2280	0.00979618	hash3	T1_IgG2a	ACGCAGCAGGGATCTG_T1_hash3	T	batch3.1	CD8_Ccl5
ACGCAGCCAATGTTGC_T1_hash3	10.0795	-0.880393	T1_hash3	6469	2287	0.00417375	hash3	T1_IgG2a	ACGCAGCCAATGTTGC_T1_hash3	T	batch3.1	CD8_Ccr7
ACGCAGCCAGGCAGTA_T1_hash1	-4.38879	-2.13634	T1_hash1	2457	1329	0.00854701	hash1	T1_IgG2a	ACGCAGCCAGGCAGTA_T1_hash1	T	batch3.1	NK_Ccl5
ACGCAGCGTATAGTAG_T1_hash2	7.44301	1.3967	T1_hash2	4866	1899	0.0106864	hash2	T1_IgG2a	ACGCAGCGTATAGTAG_T1_hash2	T	batch3.1	CD4_Il7r
ACGCAGCGTGCAACTT_T1_hash1	6.65014	0.50939	T1_hash1	2791	1148	0.0143318	hash1	T1_IgG2a	ACGCAGCGTGCAACTT_T1_hash1	T	batch3.1	CD8_Il7r
ACGCAGCGTTTAGCTG_T1_hash1	-1.49123	0.187704	T1_hash1	3321	1522	0.0373382	hash1	T1_IgG2a	ACGCAGCGTTTAGCTG_T1_hash1	T	batch3.1	NK_Cd226
ACGCAGCTCACCGGGT_T1_hash4	5.91273	5.96992	T1_hash4	4014	1763	0.0104634	hash4	T1_IgG2a	ACGCAGCTCACCGGGT_T1_hash4	T	batch3.1	gd_T
ACGCAGCTCTACCTGC_T1_hash2	-0.767657	4.04157	T1_hash2	9721	3143	0.0136817	hash2	T1_IgG2a	ACGCAGCTCTACCTGC_T1_hash2	T	batch3.1	NK_Isg15
ACGCAGCTCTGTTTGT_T1_hash1	-1.08857	1.80706	T1_hash1	8742	2834	0.0105239	hash1	T1_IgG2a	ACGCAGCTCTGTTTGT_T1_hash1	T	batch3.1	NK_Cd226
ACGCCAGAGCACCGTC_T1_hash4	-6.58297	-1.95091	T1_hash4	3002	1274	0.0113258	hash4	T1_IgG2a	ACGCCAGAGCACCGTC_T1_hash4	T	batch3.1	NK_Ccl5
ACGCCAGAGCCCAACC_T1_hash3	9.74911	-2.14222	T1_hash3	5707	1909	0.0119152	hash3	T1_IgG2a	ACGCCAGAGCCCAACC_T1_hash3	T	batch3.1	CD8_Ccl5
ACGCCAGAGCGTTTAC_T1_hash3	9.83286	-2.93216	T1_hash3	8916	2712	0.0179453	hash3	T1_IgG2a	ACGCCAGAGCGTTTAC_T1_hash3	T	batch3.1	CD8_Ccl5
ACGCCAGAGCTAACAA_T1_hash4	6.54649	-3.3868	T1_hash4	4486	2328	0.0309853	hash4	T1_IgG2a	ACGCCAGAGCTAACAA_T1_hash4	T	batch3.1	CD8_proliferation
ACGCCAGAGTGGGTTG_T1_hash3	-1.66344	-1.46989	T1_hash3	6499	2342	0.00984767	hash3	T1_IgG2a	ACGCCAGAGTGGGTTG_T1_hash3	T	batch3.1	NK_Spp1
ACGCCAGCAAAGTCAA_T1_hash3	6.19964	-5.19664	T1_hash3	18502	4022	0.00859367	hash3	T1_IgG2a	ACGCCAGCAAAGTCAA_T1_hash3	T	batch3.1	CD8_proliferation
ACGCCAGCAATGTAAG_T1_hash4	7.82028	2.37547	T1_hash4	4811	1788	0.00893785	hash4	T1_IgG2a	ACGCCAGCAATGTAAG_T1_hash4	T	batch3.1	CD4_Il7r
ACGCCAGCACCCATTC_T1_hash3	8.85426	-1.56033	T1_hash3	7751	2266	0.00645078	hash3	T1_IgG2a	ACGCCAGCACCCATTC_T1_hash3	T	batch3.1	CD8_Gzmk
ACGCCAGCACGAAATA_T1_hash3	-6.20014	-1.77814	T1_hash3	4570	1852	0.004814	hash3	T1_IgG2a	ACGCCAGCACGAAATA_T1_hash3	T	batch3.1	NK_Ccl5
ACGCCAGCAGTATAAG_T1_hash3	10.2833	-2.34085	T1_hash3	8132	2369	0.00983768	hash3	T1_IgG2a	ACGCCAGCAGTATAAG_T1_hash3	T	batch3.1	CD8_Ccl5
ACGCCAGCATGGTCTA_T1_hash2	-3.15567	2.49541	T1_hash2	10730	2914	0.0128611	hash2	T1_IgG2a	ACGCCAGCATGGTCTA_T1_hash2	T	batch3.1	NK_Spp1
ACGCCAGGTAATTGGA_T1_hash5	-7.52979	-3.10524	T1_hash5	2334	1251	0.00428449	hash5	T1_IgG2a	ACGCCAGGTAATTGGA_T1_hash5	T	batch3.1	NK_Ccl5
ACGCCAGGTACGCACC_T1_hash4	2.2781	-4.72754	T1_hash4	11944	3360	0.00167448	hash4	T1_IgG2a	ACGCCAGGTACGCACC_T1_hash4	T	batch3.1	NK_proliferation
ACGCCAGGTAGAAGGA_T1_hash2	9.08914	-2.91369	T1_hash2	11984	3222	0.0129339	hash2	T1_IgG2a	ACGCCAGGTAGAAGGA_T1_hash2	T	batch3.1	CD8_Ccl5
ACGCCAGGTCAGAATA_T1_hash4	3.31404	-4.22329	T1_hash4	17667	4294	0.00254712	hash4	T1_IgG2a	ACGCCAGGTCAGAATA_T1_hash4	T	batch3.1	NK_proliferation
ACGCCAGGTCCAGTTA_T1_hash3	2.17128	-4.87177	T1_hash3	14842	3934	0.00714189	hash3	T1_IgG2a	ACGCCAGGTCCAGTTA_T1_hash3	T	batch3.1	NK_proliferation
ACGCCAGGTTTGGGCC_T1_hash1	8.48733	2.17305	T1_hash1	3741	1439	0.00828655	hash1	T1_IgG2a	ACGCCAGGTTTGGGCC_T1_hash1	T	batch3.1	CD4_Il7r
ACGCCAGTCAGCGATT_T1_hash1	-1.84094	2.07488	T1_hash1	9460	2854	0.0127907	hash1	T1_IgG2a	ACGCCAGTCAGCGATT_T1_hash1	T	batch3.1	NK_Cd226
ACGCCAGTCCTTGCCA_T1_Negative	-4.14973	-1.47133	T1_Negative	5127	2113	0.00273064	Negative	T1_IgG2a	ACGCCAGTCCTTGCCA_T1_Negative	T	batch3.1	NK_Ccl5
ACGCCAGTCGTCCGTT_T1_hash2	-4.93334	2.45483	T1_hash2	5528	1060	0.0200796	hash2	T1_IgG2a	ACGCCAGTCGTCCGTT_T1_hash2	T	batch3.1	NK_Spp1
ACGCCAGTCTCCCTGA_T1_hash3	-0.716916	-1.45293	T1_hash3	5429	2114	0.0130779	hash3	T1_IgG2a	ACGCCAGTCTCCCTGA_T1_hash3	T	batch3.1	NK_Cd226
ACGCCGAAGCCCTAAT_T1_hash5	-7.58142	0.0184	T1_hash5	2780	1456	0.00503597	hash5	T1_IgG2a	ACGCCGAAGCCCTAAT_T1_hash5	T	batch3.1	NK_Ccl5
ACGCCGACAGTCGTGC_T1_hash4	-6.54409	-3.01208	T1_hash4	3540	1707	0.00932203	hash4	T1_IgG2a	ACGCCGACAGTCGTGC_T1_hash4	T	batch3.1	NK_Ccl5
ACGCCGAGTAGATTAG_T1_hash4	10.6284	-0.930839	T1_hash4	2770	1339	0.0227437	hash4	T1_IgG2a	ACGCCGAGTAGATTAG_T1_hash4	T	batch3.1	CD8_Ccr7
ACGCCGAGTCTCCCTA_T1_hash1	-1.13829	4.39691	T1_hash1	3374	1457	0.00829876	hash1	T1_IgG2a	ACGCCGAGTCTCCCTA_T1_hash1	T	batch3.1	NK_Isg15
ACGCCGAGTTAAGAAC_T1_hash3	10.5728	3.85281	T1_hash3	2036	1119	0.0157171	hash3	T1_IgG2a	ACGCCGAGTTAAGAAC_T1_hash3	T	batch3.1	CD4_Treg
ACGCCGAGTTCGGCAC_T1_hash4	-3.18612	0.698662	T1_hash4	6370	2178	0.00816327	hash4	T1_IgG2a	ACGCCGAGTTCGGCAC_T1_hash4	T	batch3.1	NK_Cd226
ACGCCGAGTTGGACCC_T1_hash3	10.6609	-2.23944	T1_hash3	3497	1501	0.021161	hash3	T1_IgG2a	ACGCCGAGTTGGACCC_T1_hash3	T	batch3.1	CD8_Ccl5
ACGCCGATCCCTCTTT_T1_hash5	9.17557	1.04879	T1_hash5	2537	1257	0.0157667	hash5	T1_IgG2a	ACGCCGATCCCTCTTT_T1_hash5	T	batch3.1	CD4_Il7r
ACGCCGATCGCCGTGA_T1_hash4	7.60463	1.90284	T1_hash4	8170	2627	0.0121175	hash4	T1_IgG2a	ACGCCGATCGCCGTGA_T1_hash4	T	batch3.1	CD3_DN
ACGCCGATCGGCGGTT_T1_hash1	-6.35058	-2.36615	T1_hash1	1980	1149	0.0121212	hash1	T1_IgG2a	ACGCCGATCGGCGGTT_T1_hash1	T	batch3.1	NK_Cd226
ACGCCGATCTCAACTT_T1_hash3	-7.57941	-1.51579	T1_hash3	2583	1248	0.0127758	hash3	T1_IgG2a	ACGCCGATCTCAACTT_T1_hash3	T	batch3.1	NK_Ccl5
ACGCCGATCTGGCGTG_T1_hash4	-5.69066	-2.42236	T1_hash4	3677	1614	0.00924667	hash4	T1_IgG2a	ACGCCGATCTGGCGTG_T1_hash4	T	batch3.1	NK_Ccl5
ACGGAGAAGACTGGGT_T1_hash3	-7.58631	-3.18757	T1_hash3	1712	994	0.0128505	hash3	T1_IgG2a	ACGGAGAAGACTGGGT_T1_hash3	T	batch3.1	NK_Ccl5
ACGGAGAAGGACAGAA_T1_hash5	-0.641711	0.920971	T1_hash5	6014	2436	0.0109744	hash5	T1_IgG2a	ACGGAGAAGGACAGAA_T1_hash5	T	batch3.1	NK_Cd226
ACGGAGACAATCACAC_T1_hash4	-1.46282	-1.73689	T1_hash4	12350	3523	0.0177328	hash4	T1_IgG2a	ACGGAGACAATCACAC_T1_hash4	T	batch3.1	NK_proliferation
ACGGAGACACAGGTTT_T1_hash5	-7.28048	1.75205	T1_hash5	6086	2313	0.00476503	hash5	T1_IgG2a	ACGGAGACACAGGTTT_T1_hash5	T	batch3.1	NK_Hspa1a
ACGGAGAGTCAGAATA_T1_hash4	10.0612	-3.3321	T1_hash4	13796	3465	0.014062	hash4	T1_IgG2a	ACGGAGAGTCAGAATA_T1_hash4	T	batch3.1	CD8_Ccl5
ACGGAGAGTCTAGCCG_T1_hash1	10.1838	4.09284	T1_hash1	2913	1447	0.017851	hash1	T1_IgG2a	ACGGAGAGTCTAGCCG_T1_hash1	T	batch3.1	CD4_Treg
ACGGAGAGTGTCTGAT_T1_hash4	1.62206	-0.837995	T1_hash4	7824	2320	0.0107362	hash4	T1_IgG2a	ACGGAGAGTGTCTGAT_T1_hash4	T	batch3.1	NK_proliferation
ACGGAGAGTGTGAATA_T1_hash5	0.786918	-0.0395424	T1_hash5	10226	2861	0.0130061	hash5	T1_IgG2a	ACGGAGAGTGTGAATA_T1_hash5	T	batch3.1	NK_proliferation
ACGGAGATCACTTATC_T1_hash5	10.4676	3.74352	T1_hash5	1558	1040	0.0102696	hash5	T1_IgG2a	ACGGAGATCACTTATC_T1_hash5	T	batch3.1	CD4_Treg
ACGGAGATCAGCATGT_T1_hash3	9.01164	-1.54178	T1_hash3	5937	2321	0.00808489	hash3	T1_IgG2a	ACGGAGATCAGCATGT_T1_hash3	T	batch3.1	CD8_Ccl5
ACGGAGATCGTACGGC_T1_hash2	7.13504	0.615152	T1_hash2	1807	916	0.0182623	hash2	T1_IgG2a	ACGGAGATCGTACGGC_T1_hash2	T	batch3.1	CD8_Il7r
ACGGCCAAGACACTAA_T1_hash1	-4.05281	3.33403	T1_hash1	16269	3748	0.0031348	hash1	T1_IgG2a	ACGGCCAAGACACTAA_T1_hash1	T	batch3.1	NK_Spp1
ACGGCCAAGATATACG_T1_hash2	-3.53339	2.79462	T1_hash2	15757	3577	0.00437901	hash2	T1_IgG2a	ACGGCCAAGATATACG_T1_hash2	T	batch3.1	NK_Spp1
ACGGCCAAGTCTCGGC_T1_hash2	-0.826046	1.7389	T1_hash2	4707	1968	0.012747	hash2	T1_IgG2a	ACGGCCAAGTCTCGGC_T1_hash2	T	batch3.1	NK_Cd226
ACGGCCACAACTGGCC_T1_hash4	-2.24121	3.22807	T1_hash4	5034	2118	0.0129122	hash4	T1_IgG2a	ACGGCCACAACTGGCC_T1_hash4	T	batch3.1	NK_Spp1
ACGGCCACACCACCAG_T1_hash1	10.291	-0.571917	T1_hash1	16769	4123	0.0126424	hash1	T1_IgG2a	ACGGCCACACCACCAG_T1_hash1	T	batch3.1	CD8_Ccr7
ACGGCCACATATGGTC_T1_hash3	9.26905	-1.96866	T1_hash3	4960	1988	0.0252016	hash3	T1_IgG2a	ACGGCCACATATGGTC_T1_hash3	T	batch3.1	CD8_Ccl5
ACGGCCATCCCTTGTG_T1_hash5	-3.94831	-2.35287	T1_hash5	5667	2168	0.0105876	hash5	T1_IgG2a	ACGGCCATCCCTTGTG_T1_hash5	T	batch3.1	NK_Cd226
ACGGCCATCCTTGGTC_T1_hash1	-4.35723	3.27098	T1_hash1	14201	3479	0.00823886	hash1	T1_IgG2a	ACGGCCATCCTTGGTC_T1_hash1	T	batch3.1	NK_Spp1
ACGGCCATCTCGGACG_T1_Negative	-6.48216	-2.29858	T1_Negative	2617	1353	0.0309515	Negative	T1_IgG2a	ACGGCCATCTCGGACG_T1_Negative	T	batch3.1	NK_Ccl5
ACGGCCATCTTCGGTC_T1_hash4	-0.98022	3.73185	T1_hash4	9436	2866	0.0060407	hash4	T1_IgG2a	ACGGCCATCTTCGGTC_T1_hash4	T	batch3.1	NK_Isg15
ACGGCCATCTTGTCAT_T1_hash5	-2.9396	1.67864	T1_hash5	18182	3865	0.00824992	hash5	T1_IgG2a	ACGGCCATCTTGTCAT_T1_hash5	T	batch3.1	NK_proliferation
ACGGGCTAGACAGGCT_T1_hash1	-4.72469	2.6727	T1_hash1	10876	2996	0.0129643	hash1	T1_IgG2a	ACGGGCTAGACAGGCT_T1_hash1	T	batch3.1	NK_Spp1
ACGGGCTAGACGCACA_T1_hash5	-4.86785	-2.42803	T1_hash5	3580	1693	0.00530726	hash5	T1_IgG2a	ACGGGCTAGACGCACA_T1_hash5	T	batch3.1	NK_Ccl5
ACGGGCTCAAGCGTAG_T1_hash3	-0.321584	0.691653	T1_hash3	9086	2817	0.0137574	hash3	T1_IgG2a	ACGGGCTCAAGCGTAG_T1_hash3	T	batch3.1	NK_Cd226
ACGGGCTCAGCCTTGG_T1_hash5	-0.157315	0.855285	T1_hash5	7157	2679	0.00950119	hash5	T1_IgG2a	ACGGGCTCAGCCTTGG_T1_hash5	T	batch3.1	NK_Cd226
ACGGGCTGTGACGCCT_T1_hash4	4.15357	-4.53479	T1_hash4	12669	3412	0.0127871	hash4	T1_IgG2a	ACGGGCTGTGACGCCT_T1_hash4	T	batch3.1	NK_proliferation
ACGGGCTGTTATGCGT_T1_hash5	5.8319	2.13058	T1_hash5	5465	1864	0.0139067	hash5	T1_IgG2a	ACGGGCTGTTATGCGT_T1_hash5	T	batch3.1	CD8_Gzmk
ACGGGCTTCAACACCA_T1_hash5	-2.42975	0.0955243	T1_hash5	15470	3933	0.0120233	hash5	T1_IgG2a	ACGGGCTTCAACACCA_T1_hash5	T	batch3.1	NK_proliferation
ACGGGCTTCACTCCTG_T1_hash4	-7.26778	-0.361177	T1_hash4	5277	2128	0.0104226	hash4	T1_IgG2a	ACGGGCTTCACTCCTG_T1_hash4	T	batch3.1	NK_Ccl5
ACGGGCTTCATAGCAC_T1_hash3	7.68601	1.53018	T1_hash3	5072	1824	0.0141956	hash3	T1_IgG2a	ACGGGCTTCATAGCAC_T1_hash3	T	batch3.1	CD4_Il7r
ACGGGCTTCTATCCCG_T1_hash5	-7.48576	-0.0325805	T1_hash5	5254	2121	0.0159878	hash5	T1_IgG2a	ACGGGCTTCTATCCCG_T1_hash5	T	batch3.1	NK_Ccl5
ACGGGTCAGACGCAAC_T1_hash2	10.4586	-3.08238	T1_hash2	5171	1953	0.00715529	hash2	T1_IgG2a	ACGGGTCAGACGCAAC_T1_hash2	T	batch3.1	CD8_Ccl5
ACGGGTCAGAGCCTAG_T1_hash5	6.72804	0.381018	T1_hash5	4080	1531	0.0196078	hash5	T1_IgG2a	ACGGGTCAGAGCCTAG_T1_hash5	T	batch3.1	CD8_Il7r
ACGGGTCCAAGTTGTC_T1_hash3	10.5099	4.13118	T1_hash3	4020	1593	0.0136816	hash3	T1_IgG2a	ACGGGTCCAAGTTGTC_T1_hash3	T	batch3.1	CD4_Treg
ACGGGTCCAGATGGGT_T1_hash3	6.93029	1.85058	T1_hash3	5303	1797	0.00528003	hash3	T1_IgG2a	ACGGGTCCAGATGGGT_T1_hash3	T	batch3.1	CD8_Gzmk
ACGGGTCCAGGTGGAT_T1_hash1	10.1615	-2.22448	T1_hash1	10586	2943	0.0136029	hash1	T1_IgG2a	ACGGGTCCAGGTGGAT_T1_hash1	T	batch3.1	CD8_Ccl5
ACGGGTCCAGTAAGAT_T1_hash3	-5.70571	-3.02454	T1_hash3	3061	1573	0.00588043	hash3	T1_IgG2a	ACGGGTCCAGTAAGAT_T1_hash3	T	batch3.1	NK_Ccl5
ACGGGTCCATAGAAAC_T1_hash4	-1.13998	4.45017	T1_hash4	3929	1727	0.0127259	hash4	T1_IgG2a	ACGGGTCCATAGAAAC_T1_hash4	T	batch3.1	NK_Isg15
ACGGGTCGTAGTGAAT_T1_hash4	-5.90033	3.5017	T1_hash4	12031	3068	0.0157094	hash4	T1_IgG2a	ACGGGTCGTAGTGAAT_T1_hash4	T	batch3.1	NK_Spp1
ACGGGTCGTCGTGGCT_T1_hash1	-3.03143	-2.59369	T1_hash1	2152	1237	0.0130112	hash1	T1_IgG2a	ACGGGTCGTCGTGGCT_T1_hash1	T	batch3.1	NK_Ccl5
ACGGGTCGTCTTCTCG_T1_hash2	-3.09636	-1.6642	T1_hash2	9804	2844	0.0134639	hash2	T1_IgG2a	ACGGGTCGTCTTCTCG_T1_hash2	T	batch3.1	NK_Ccl5
ACGTCAAAGGGAAACA_T1_hash4	-4.66342	-2.16299	T1_hash4	4212	1794	0.00688509	hash4	T1_IgG2a	ACGTCAAAGGGAAACA_T1_hash4	T	batch3.1	NK_Ccl5
ACGTCAACAGCGTCCA_T1_hash4	6.63644	-5.16528	T1_hash4	13654	3668	0.00878863	hash4	T1_IgG2a	ACGTCAACAGCGTCCA_T1_hash4	T	batch3.1	CD8_proliferation
ACGTCAACAGCTCGCA_T1_hash2	2.36704	-1.22666	T1_hash2	12143	3274	0.0063411	hash2	T1_IgG2a	ACGTCAACAGCTCGCA_T1_hash2	T	batch3.1	NK_proliferation
ACGTCAACATTCTCAT_T1_hash2	-3.52413	1.24062	T1_hash2	8072	2566	0.00755699	hash2	T1_IgG2a	ACGTCAACATTCTCAT_T1_hash2	T	batch3.1	NK_Spp1
ACGTCAAGTCCGAGTC_T1_hash2	10.3965	4.05473	T1_hash2	2720	1373	0.00441176	hash2	T1_IgG2a	ACGTCAAGTCCGAGTC_T1_hash2	T	batch3.1	CD4_Treg
ACGTCAAGTTTACTCT_T1_hash2	-4.14708	-2.2461	T1_hash2	6210	2185	0.010628	hash2	T1_IgG2a	ACGTCAAGTTTACTCT_T1_hash2	T	batch3.1	NK_Ccl5
ACGTCAATCAACACGT_T1_Negative	0.848153	-4.27224	T1_Negative	1103	716	0.000906618	Negative	T1_IgG2a	ACGTCAATCAACACGT_T1_Negative	T	batch3.1	NK_proliferation
ACGTCAATCAGAGGTG_T1_hash3	10.4103	-2.45158	T1_hash3	5096	2004	0.00863422	hash3	T1_IgG2a	ACGTCAATCAGAGGTG_T1_hash3	T	batch3.1	CD8_Ccl5
ACGTCAATCCGAGCCA_T1_hash2	8.99915	-4.27946	T1_hash2	8093	2467	0.0109972	hash2	T1_IgG2a	ACGTCAATCCGAGCCA_T1_hash2	T	batch3.1	CD8_proliferation
ACGTCAATCCGCGGTA_T1_hash5	-5.49611	-0.150441	T1_hash5	4547	1732	0.0105564	hash5	T1_IgG2a	ACGTCAATCCGCGGTA_T1_hash5	T	batch3.1	NK_Ccl5
ACGTCAATCCGTCATC_T1_hash2	6.28195	-3.74236	T1_hash2	12385	3764	0.00694388	hash2	T1_IgG2a	ACGTCAATCCGTCATC_T1_hash2	T	batch3.1	CD8_proliferation
ACGTCAATCCTAAGTG_T1_hash5	9.86325	-0.998028	T1_hash5	8281	2665	0.0159401	hash5	T1_IgG2a	ACGTCAATCCTAAGTG_T1_hash5	T	batch3.1	CD8_Ccr7
ACTATCTAGACTGGGT_T1_hash2	-2.00714	4.37625	T1_hash2	4705	2230	0.0127524	hash2	T1_IgG2a	ACTATCTAGACTGGGT_T1_hash2	T	batch3.1	NK_Isg15
ACTATCTAGATCTGCT_T1_hash5	-1.32084	-2.24136	T1_hash5	8667	3045	0.0205377	hash5	T1_IgG2a	ACTATCTAGATCTGCT_T1_hash5	T	batch3.1	NK_proliferation
ACTATCTAGGATGGAA_T1_hash3	-6.98234	-0.0947134	T1_hash3	5037	1892	0.0178678	hash3	T1_IgG2a	ACTATCTAGGATGGAA_T1_hash3	T	batch3.1	NK_Ccl5
ACTATCTCAGTATCTG_T1_hash1	5.45437	0.623318	T1_hash1	8371	2872	0.023892	hash1	T1_IgG2a	ACTATCTCAGTATCTG_T1_hash1	T	batch3.1	CD3_DN
ACTATCTCATACCATG_T1_hash4	-6.23933	-3.03521	T1_hash4	3370	1531	0.00652819	hash4	T1_IgG2a	ACTATCTCATACCATG_T1_hash4	T	batch3.1	NK_Ccl5
ACTATCTCATCCGTGG_T1_hash1	-6.90454	-0.579355	T1_hash1	4580	1954	0.00655022	hash1	T1_IgG2a	ACTATCTCATCCGTGG_T1_hash1	T	batch3.1	NK_Ccl5
ACTATCTGTGGCGAAT_T1_hash1	8.31859	2.42306	T1_hash1	4304	1841	0.019052	hash1	T1_IgG2a	ACTATCTGTGGCGAAT_T1_hash1	T	batch3.1	CD4_Il7r
ACTATCTGTGTAAGTA_T1_hash2	-0.923	4.34598	T1_hash2	4293	1890	0.0167715	hash2	T1_IgG2a	ACTATCTGTGTAAGTA_T1_hash2	T	batch3.1	NK_Isg15
ACTATCTTCCAAAGTC_T1_hash4	10.0706	-1.5405	T1_hash4	9141	2674	0.0252708	hash4	T1_IgG2a	ACTATCTTCCAAAGTC_T1_hash4	T	batch3.1	CD8_Ccl5
ACTATCTTCCTAGTGA_T1_hash5	10.4311	-1.24123	T1_hash5	1895	791	0.00316623	hash5	T1_IgG2a	ACTATCTTCCTAGTGA_T1_hash5	T	batch3.1	CD8_Ccr7
ACTATCTTCTACCAGA_T1_hash5	-5.55964	-2.26616	T1_hash5	4417	2015	0.00633914	hash5	T1_IgG2a	ACTATCTTCTACCAGA_T1_hash5	T	batch3.1	NK_Ccl5
ACTGAACAGAAGGACA_T1_hash4	5.87028	1.45073	T1_hash4	7069	2236	0.00792191	hash4	T1_IgG2a	ACTGAACAGAAGGACA_T1_hash4	T	batch3.1	CD8_Il7r
ACTGAACAGCACACAG_T1_hash1	-5.48609	-1.62619	T1_hash1	2712	1494	0.00331858	hash1	T1_IgG2a	ACTGAACAGCACACAG_T1_hash1	T	batch3.1	NK_Isg15
ACTGAACAGCGCTCCA_T1_hash4	8.32912	2.43576	T1_hash4	2267	1273	0.0114689	hash4	T1_IgG2a	ACTGAACAGCGCTCCA_T1_hash4	T	batch3.1	CD4_Il7r
ACTGAACAGCTAGTCT_T1_hash2	-0.891722	0.966374	T1_hash2	7526	2666	0.0128887	hash2	T1_IgG2a	ACTGAACAGCTAGTCT_T1_hash2	T	batch3.1	NK_Cd226
ACTGAACAGGAATGGA_T1_hash4	-5.0853	0.0559958	T1_hash4	3591	1458	0.00891117	hash4	T1_IgG2a	ACTGAACAGGAATGGA_T1_hash4	T	batch3.1	NK_Ccl5
ACTGAACAGGCGACAT_T1_hash4	-3.37831	-1.58539	T1_hash4	4360	1771	0.025	hash4	T1_IgG2a	ACTGAACAGGCGACAT_T1_hash4	T	batch3.1	NK_Ccl5
ACTGAACCAATCCGAT_T1_hash1	-5.09626	0.260768	T1_hash1	3290	1530	0.0413374	hash1	T1_IgG2a	ACTGAACCAATCCGAT_T1_hash1	T	batch3.1	NK_Spp1
ACTGAACCAATCGAAA_T1_hash2	8.6046	-3.38296	T1_hash2	18117	4282	0.0105978	hash2	T1_IgG2a	ACTGAACCAATCGAAA_T1_hash2	T	batch3.1	CD8_Ccl5
ACTGAACCAGTAGAGC_T1_hash4	10.4829	-0.774632	T1_hash4	3868	1783	0.0157704	hash4	T1_IgG2a	ACTGAACCAGTAGAGC_T1_hash4	T	batch3.1	CD8_Ccr7
ACTGAACGTAGGCATG_T1_hash1	5.25494	-1.13777	T1_hash1	12033	3357	0.00889221	hash1	T1_IgG2a	ACTGAACGTAGGCATG_T1_hash1	T	batch3.1	NK_proliferation
ACTGAACGTATAGGGC_T1_hash5	-7.51591	-3.30726	T1_hash5	2462	1380	0.00365556	hash5	T1_IgG2a	ACTGAACGTATAGGGC_T1_hash5	T	batch3.1	NK_Ccl5
ACTGAGTCAACACCTA_T1_hash5	8.1278	2.35781	T1_hash5	2504	1349	0.00838658	hash5	T1_IgG2a	ACTGAGTCAACACCTA_T1_hash5	T	batch3.1	CD4_Il7r
ACTGAGTCACAAGACG_T1_hash2	-3.08068	1.79356	T1_hash2	13992	3805	0.0224414	hash2	T1_IgG2a	ACTGAGTCACAAGACG_T1_hash2	T	batch3.1	NK_Spp1
ACTGAGTCATCTACGA_T1_hash3	-3.81579	-1.94757	T1_hash3	5832	2212	0.0171468	hash3	T1_IgG2a	ACTGAGTCATCTACGA_T1_hash3	T	batch3.1	NK_Ccl5
ACTGAGTGTACTCGCG_T1_hash4	-1.44912	3.51867	T1_hash4	5560	2160	0.0113309	hash4	T1_IgG2a	ACTGAGTGTACTCGCG_T1_hash4	T	batch3.1	NK_Isg15
ACTGAGTGTATGAAAC_T1_hash1	9.80786	-2.48998	T1_hash1	8197	2534	0.00707576	hash1	T1_IgG2a	ACTGAGTGTATGAAAC_T1_hash1	T	batch3.1	CD8_Ccl5
ACTGAGTGTTAAAGAC_T1_hash3	11.2092	3.45124	T1_hash3	1199	780	0.0175146	hash3	T1_IgG2a	ACTGAGTGTTAAAGAC_T1_hash3	T	batch3.1	CD4_Treg
ACTGAGTTCAACACTG_T1_hash4	-5.01032	1.15879	T1_hash4	7745	2621	0.0118786	hash4	T1_IgG2a	ACTGAGTTCAACACTG_T1_hash4	T	batch3.1	NK_Spp1
ACTGAGTTCACCACCT_T1_hash2	-5.39223	-0.743509	T1_hash2	7645	2699	0.0124264	hash2	T1_IgG2a	ACTGAGTTCACCACCT_T1_hash2	T	batch3.1	NK_Ccl5
ACTGAGTTCGCCAAAT_T1_hash2	1.32506	-4.38278	T1_hash2	8110	2933	0.0237978	hash2	T1_IgG2a	ACTGAGTTCGCCAAAT_T1_hash2	T	batch3.1	NK_proliferation
ACTGAGTTCGGACAAG_T1_hash3	-7.65151	-0.512969	T1_hash3	7634	2705	0.0110034	hash3	T1_IgG2a	ACTGAGTTCGGACAAG_T1_hash3	T	batch3.1	NK_Ccl5
ACTGAGTTCGTTTAGG_T1_hash5	5.43515	1.52609	T1_hash5	7964	2847	0.0128076	hash5	T1_IgG2a	ACTGAGTTCGTTTAGG_T1_hash5	T	batch3.1	CD3_DN
ACTGAGTTCTGAAAGA_T1_hash4	2.03256	-0.883566	T1_hash4	10651	3206	0.00722937	hash4	T1_IgG2a	ACTGAGTTCTGAAAGA_T1_hash4	T	batch3.1	NK_proliferation
ACTGATGAGGAGTTTA_T1_hash2	-4.56657	1.49944	T1_hash2	7449	2697	0.0108739	hash2	T1_IgG2a	ACTGATGAGGAGTTTA_T1_hash2	T	batch3.1	NK_Spp1
ACTGATGCACGCTTTC_T1_hash5	9.33542	-3.08405	T1_hash5	11545	3134	0.0203551	hash5	T1_IgG2a	ACTGATGCACGCTTTC_T1_hash5	T	batch3.1	CD8_Ccl5
ACTGATGCATCGGTTA_T1_hash3	10.4544	-2.43283	T1_hash3	4656	1926	0.0141753	hash3	T1_IgG2a	ACTGATGCATCGGTTA_T1_hash3	T	batch3.1	CD8_Ccl5
ACTGATGGTAGCACGA_T1_hash4	-4.15773	0.0872936	T1_hash4	7440	2628	0.00752688	hash4	T1_IgG2a	ACTGATGGTAGCACGA_T1_hash4	T	batch3.1	NK_Spp1
ACTGATGGTAGGAGTC_T1_hash4	-2.39395	3.49162	T1_hash4	11531	3208	0.011274	hash4	T1_IgG2a	ACTGATGGTAGGAGTC_T1_hash4	T	batch3.1	NK_Spp1
ACTGATGGTCCAGTGC_T1_hash4	-1.48926	3.78872	T1_hash4	9581	2887	0.00970671	hash4	T1_IgG2a	ACTGATGGTCCAGTGC_T1_hash4	T	batch3.1	NK_Isg15
ACTGATGGTTGTTTGG_T1_hash5	-3.79712	-2.51475	T1_hash5	3028	1521	0.00660502	hash5	T1_IgG2a	ACTGATGGTTGTTTGG_T1_hash5	T	batch3.1	NK_Ccl5
ACTGATGTCATCTGTT_T1_hash1	9.53827	-2.34496	T1_hash1	5308	2023	0.0316503	hash1	T1_IgG2a	ACTGATGTCATCTGTT_T1_hash1	T	batch3.1	CD8_Ccl5
ACTGATGTCCTTAATC_T1_hash5	2.44853	-1.43889	T1_hash5	15926	4143	0.00244883	hash5	T1_IgG2a	ACTGATGTCCTTAATC_T1_hash5	T	batch3.1	NK_proliferation
ACTGATGTCGGAATCT_T1_hash5	10.4414	-2.37033	T1_hash5	4887	2036	0.0149376	hash5	T1_IgG2a	ACTGATGTCGGAATCT_T1_hash5	T	batch3.1	CD8_Ccl5
ACTGATGTCGTCTGCT_T1_hash2	-0.663997	-0.337527	T1_hash2	6437	2533	0.0164673	hash2	T1_IgG2a	ACTGATGTCGTCTGCT_T1_hash2	T	batch3.1	NK_Cd226
ACTGCTCAGACGCAAC_T1_hash2	-1.66745	-1.93097	T1_hash2	9459	2874	0.00676604	hash2	T1_IgG2a	ACTGCTCAGACGCAAC_T1_hash2	T	batch3.1	NK_proliferation
ACTGCTCAGCCAGAAC_T1_hash4	-7.88664	-2.51836	T1_hash4	3964	1851	0.00983855	hash4	T1_IgG2a	ACTGCTCAGCCAGAAC_T1_hash4	T	batch3.1	NK_Ccl5
ACTGCTCAGGCAGTCA_T1_hash4	-4.11012	4.00622	T1_hash4	18556	4033	0.0199396	hash4	T1_IgG2a	ACTGCTCAGGCAGTCA_T1_hash4	T	batch3.1	NK_Spp1
ACTGCTCCAAGAGGCT_T1_hash1	-3.45893	0.454494	T1_hash1	8984	2882	0.0102404	hash1	T1_IgG2a	ACTGCTCCAAGAGGCT_T1_hash1	T	batch3.1	NK_Spp1
ACTGCTCCACTATCTT_T1_hash5	8.31703	1.20446	T1_hash5	6477	2385	0.0179095	hash5	T1_IgG2a	ACTGCTCCACTATCTT_T1_hash5	T	batch3.1	CD4_Il7r
ACTGCTCCAGGTCCAC_T1_hash4	-2.62308	0.486034	T1_hash4	14413	3817	0.00506487	hash4	T1_IgG2a	ACTGCTCCAGGTCCAC_T1_hash4	T	batch3.1	NK_proliferation
ACTGCTCGTACTTAGC_T1_hash2	-5.42212	1.47601	T1_hash2	7942	2515	0.0118358	hash2	T1_IgG2a	ACTGCTCGTACTTAGC_T1_hash2	T	batch3.1	NK_Spp1
ACTGCTCGTATTCGTG_T1_hash4	-3.59517	0.706263	T1_hash4	6033	2310	0.00348086	hash4	T1_IgG2a	ACTGCTCGTATTCGTG_T1_hash4	T	batch3.1	NK_Spp1
ACTGCTCGTGAGTGAC_T1_hash4	8.47804	2.57879	T1_hash4	3554	1442	0.0104108	hash4	T1_IgG2a	ACTGCTCGTGAGTGAC_T1_hash4	T	batch3.1	CD4_Il7r
ACTGCTCGTGGTTTCA_T1_hash5	10.5392	-2.71754	T1_hash5	5403	2126	0.00795854	hash5	T1_IgG2a	ACTGCTCGTGGTTTCA_T1_hash5	T	batch3.1	CD8_Ccl5
ACTGCTCGTTGGTGGA_T1_hash4	-0.0238606	1.54627	T1_hash4	6574	2491	0.0174932	hash4	T1_IgG2a	ACTGCTCGTTGGTGGA_T1_hash4	T	batch3.1	NK_Cd226
ACTGCTCTCACGGTTA_T1_hash5	9.65487	-0.245383	T1_hash5	8581	2880	0.00512761	hash5	T1_IgG2a	ACTGCTCTCACGGTTA_T1_hash5	T	batch3.1	CD4_Ccr7
ACTGCTCTCGAATGCT_T1_hash4	-6.981	-1.54107	T1_hash4	1064	813	0.0300752	hash4	T1_IgG2a	ACTGCTCTCGAATGCT_T1_hash4	T	batch3.1	NK_Ccl5
ACTGCTCTCGGAGGTA_T1_hash4	-1.22382	3.8337	T1_hash4	4923	2055	0.00589072	hash4	T1_IgG2a	ACTGCTCTCGGAGGTA_T1_hash4	T	batch3.1	NK_Isg15
ACTGCTCTCTAAGCCA_T1_hash1	-0.64754	-0.630702	T1_hash1	8102	2930	0.00666502	hash1	T1_IgG2a	ACTGCTCTCTAAGCCA_T1_hash1	T	batch3.1	NK_Cd226
ACTGTCCAGCTTTGGT_T1_hash1	-3.2443	-1.75572	T1_hash1	7107	2425	0.00900521	hash1	T1_IgG2a	ACTGTCCAGCTTTGGT_T1_hash1	T	batch3.1	NK_Ccl5
ACTGTCCCAAGCCGCT_T1_hash5	-6.10152	-2.79041	T1_hash5	3521	1649	0.00738427	hash5	T1_IgG2a	ACTGTCCCAAGCCGCT_T1_hash5	T	batch3.1	NK_Ccl5
ACTGTCCCACAAGCCC_T1_hash5	10.4717	-2.72488	T1_hash5	6579	2419	0.0123119	hash5	T1_IgG2a	ACTGTCCCACAAGCCC_T1_hash5	T	batch3.1	CD8_Ccl5
ACTGTCCCAGTCACTA_T1_hash4	-4.58299	2.74663	T1_hash4	8505	2839	0.0165785	hash4	T1_IgG2a	ACTGTCCCAGTCACTA_T1_hash4	T	batch3.1	NK_Spp1
ACTGTCCCATACAGCT_T1_hash5	-3.46115	-2.84621	T1_hash5	2334	1126	0.0107112	hash5	T1_IgG2a	ACTGTCCCATACAGCT_T1_hash5	T	batch3.1	NK_Ccl5
ACTGTCCGTCTAGTCA_T1_hash3	10.3673	4.0894	T1_hash3	6193	2296	0.00742774	hash3	T1_IgG2a	ACTGTCCGTCTAGTCA_T1_hash3	T	batch3.1	CD4_Treg
ACTGTCCGTGATGATA_T1_hash3	-2.43853	2.093	T1_hash3	8044	2808	0.0156638	hash3	T1_IgG2a	ACTGTCCGTGATGATA_T1_hash3	T	batch3.1	NK_Cd226
ACTGTCCGTTCTGGTA_T1_hash4	-0.960055	4.07978	T1_hash4	9854	2810	0.0108585	hash4	T1_IgG2a	ACTGTCCGTTCTGGTA_T1_hash4	T	batch3.1	NK_Isg15
ACTGTCCTCACGCGGT_T1_hash1	-7.22866	-0.180025	T1_hash1	3755	1670	0.0151798	hash1	T1_IgG2a	ACTGTCCTCACGCGGT_T1_hash1	T	batch3.1	NK_Ccl5
ACTGTCCTCCTGTAGA_T1_hash2	6.94424	1.46164	T1_hash2	3329	1340	0.0210273	hash2	T1_IgG2a	ACTGTCCTCCTGTAGA_T1_hash2	T	batch3.1	CD8_Il7r
ACTGTCCTCTGTCTAT_T1_hash4	-6.65906	-2.84586	T1_hash4	3167	1724	0.00694664	hash4	T1_IgG2a	ACTGTCCTCTGTCTAT_T1_hash4	T	batch3.1	NK_Ccl5
ACTGTCCTCTTGTATC_T1_hash3	-7.63094	-1.84023	T1_hash3	3675	1646	0.0136054	hash3	T1_IgG2a	ACTGTCCTCTTGTATC_T1_hash3	T	batch3.1	NK_Ccl5
ACTTACTAGAATGTGT_T1_hash4	-4.38847	1.94809	T1_hash4	9080	2818	0.0111233	hash4	T1_IgG2a	ACTTACTAGAATGTGT_T1_hash4	T	batch3.1	NK_Spp1
ACTTACTAGACTCGGA_T1_hash3	-1.90842	1.34959	T1_hash3	6830	2533	0.0152269	hash3	T1_IgG2a	ACTTACTAGACTCGGA_T1_hash3	T	batch3.1	NK_Cd226
ACTTACTAGGTAGCTG_T1_hash4	2.63057	-4.42043	T1_hash4	22426	4909	0.00579684	hash4	T1_IgG2a	ACTTACTAGGTAGCTG_T1_hash4	T	batch3.1	NK_proliferation
ACTTACTAGTCACGCC_T1_hash1	-1.04545	3.37586	T1_hash1	4923	1847	0.0192972	hash1	T1_IgG2a	ACTTACTAGTCACGCC_T1_hash1	T	batch3.1	NK_Isg15
ACTTACTCAAGTAGTA_T1_hash5	-0.0662876	2.83428	T1_hash5	7289	2392	0.00521334	hash5	T1_IgG2a	ACTTACTCAAGTAGTA_T1_hash5	T	batch3.1	NK_Isg15
ACTTACTCACATTTCT_T1_hash1	7.74445	-0.00357247	T1_hash1	3241	1617	0.00709658	hash1	T1_IgG2a	ACTTACTCACATTTCT_T1_hash1	T	batch3.1	CD8_Gzmk
ACTTACTCACGGCTAC_T1_hash2	3.18076	-4.51511	T1_hash2	12917	3480	0.0256251	hash2	T1_IgG2a	ACTTACTCACGGCTAC_T1_hash2	T	batch3.1	NK_proliferation
ACTTACTGTAATTGGA_T1_hash1	5.66048	-4.36057	T1_hash1	13037	3390	0.0141137	hash1	T1_IgG2a	ACTTACTGTAATTGGA_T1_hash1	T	batch3.1	CD8_proliferation
ACTTACTGTAGGCATG_T1_hash1	-4.95808	-0.175084	T1_hash1	8279	2601	0.00555623	hash1	T1_IgG2a	ACTTACTGTAGGCATG_T1_hash1	T	batch3.1	NK_Ccl5
ACTTACTGTATCGCAT_T1_hash1	-5.27371	-2.79262	T1_hash1	4655	1955	0.0182599	hash1	T1_IgG2a	ACTTACTGTATCGCAT_T1_hash1	T	batch3.1	NK_Ccl5
ACTTACTGTATTAGCC_T1_hash3	-6.96088	0.225545	T1_hash3	5417	2154	0.0206757	hash3	T1_IgG2a	ACTTACTGTATTAGCC_T1_hash3	T	batch3.1	NK_Ccl5
ACTTACTGTGCGGTAA_T1_hash1	-2.10248	-2.48297	T1_hash1	7897	2701	0.00607826	hash1	T1_IgG2a	ACTTACTGTGCGGTAA_T1_hash1	T	batch3.1	NK_proliferation
ACTTACTGTGTGTGCC_T1_hash2	8.93113	-3.30104	T1_hash2	15340	3688	0.00919166	hash2	T1_IgG2a	ACTTACTGTGTGTGCC_T1_hash2	T	batch3.1	CD8_Ccl5
ACTTACTGTTCCTCCA_T1_hash4	10.4755	4.07121	T1_hash4	4144	2108	0.00965251	hash4	T1_IgG2a	ACTTACTGTTCCTCCA_T1_hash4	T	batch3.1	CD4_Treg
ACTTACTTCAGAGGTG_T1_hash4	-0.64652	1.71339	T1_hash4	6576	2187	0.0167275	hash4	T1_IgG2a	ACTTACTTCAGAGGTG_T1_hash4	T	batch3.1	NK_Cd226
ACTTACTTCATCGATG_T1_hash4	-1.48452	-0.900835	T1_hash4	15427	4016	0.0167239	hash4	T1_IgG2a	ACTTACTTCATCGATG_T1_hash4	T	batch3.1	NK_proliferation
ACTTACTTCCAGTATG_T1_hash1	-3.37505	-1.25779	T1_hash1	2657	1145	0.00451637	hash1	T1_IgG2a	ACTTACTTCCAGTATG_T1_hash1	T	batch3.1	NK_Ccl5
ACTTACTTCCTGCCAT_T1_hash2	-7.04259	-0.321557	T1_hash2	5471	2285	0.0149881	hash2	T1_IgG2a	ACTTACTTCCTGCCAT_T1_hash2	T	batch3.1	NK_Ccl5
ACTTACTTCGCTAGCG_T1_hash4	-5.14563	0.569468	T1_hash4	6650	2363	0.0121805	hash4	T1_IgG2a	ACTTACTTCGCTAGCG_T1_hash4	T	batch3.1	NK_Spp1
ACTTACTTCTGTTGAG_T1_hash2	9.99869	-3.34589	T1_hash2	11314	3254	0.0182075	hash2	T1_IgG2a	ACTTACTTCTGTTGAG_T1_hash2	T	batch3.1	CD8_Ccl5
ACTTGTTAGAAGATTC_T1_hash4	-5.16917	-2.80463	T1_hash4	4081	1864	0.00612595	hash4	T1_IgG2a	ACTTGTTAGAAGATTC_T1_hash4	T	batch3.1	NK_Ccl5
ACTTGTTAGACGACGT_T1_hash3	9.97754	-2.12883	T1_hash3	5103	1978	0.0137174	hash3	T1_IgG2a	ACTTGTTAGACGACGT_T1_hash3	T	batch3.1	CD8_Ccl5
ACTTGTTAGCCTATGT_T1_hash2	-7.07088	-3.1595	T1_hash2	5173	2109	0.0100522	hash2	T1_IgG2a	ACTTGTTAGCCTATGT_T1_hash2	T	batch3.1	NK_Ccl5
ACTTGTTAGGCTACGA_T1_hash5	-3.39546	0.766356	T1_hash5	13176	3673	0.00963874	hash5	T1_IgG2a	ACTTGTTAGGCTACGA_T1_hash5	T	batch3.1	NK_Spp1
ACTTGTTCACGGCCAT_T1_hash2	6.58001	1.97866	T1_hash2	5925	2092	0.00978903	hash2	T1_IgG2a	ACTTGTTCACGGCCAT_T1_hash2	T	batch3.1	CD8_Gzmk
ACTTGTTCAGACGCCT_T1_hash2	-3.26489	-2.3744	T1_hash2	6638	2288	0.00497138	hash2	T1_IgG2a	ACTTGTTCAGACGCCT_T1_hash2	T	batch3.1	NK_Ccl5
ACTTGTTCAGGACGTA_T1_hash1	-2.27775	1.74761	T1_hash1	9399	2952	0.0113842	hash1	T1_IgG2a	ACTTGTTCAGGACGTA_T1_hash1	T	batch3.1	NK_Cd226
ACTTGTTGTATAAACG_T1_hash4	-1.14293	4.36956	T1_hash4	3968	1876	0.016381	hash4	T1_IgG2a	ACTTGTTGTATAAACG_T1_hash4	T	batch3.1	NK_Isg15
ACTTGTTGTCCATCCT_T1_hash4	-1.93564	-0.35429	T1_hash4	13298	3582	0.0100015	hash4	T1_IgG2a	ACTTGTTGTCCATCCT_T1_hash4	T	batch3.1	NK_proliferation
ACTTGTTGTGCTAGCC_T1_hash1	9.47597	-1.75775	T1_hash1	6502	2394	0.00753614	hash1	T1_IgG2a	ACTTGTTGTGCTAGCC_T1_hash1	T	batch3.1	CD8_Gzmk
ACTTTCAAGTACGTTC_T1_Negative	4.12219	-5.43963	T1_Negative	1791	1102	0.0150754	Negative	T1_IgG2a	ACTTTCAAGTACGTTC_T1_Negative	T	batch3.1	NK_proliferation
ACTTTCAAGTGTACCT_T1_hash1	8.40724	2.64834	T1_hash1	3763	1720	0.0087696	hash1	T1_IgG2a	ACTTTCAAGTGTACCT_T1_hash1	T	batch3.1	CD4_Il7r
ACTTTCACACGAGGTA_T1_hash2	-5.46816	-2.49545	T1_hash2	3637	1655	0.0109981	hash2	T1_IgG2a	ACTTTCACACGAGGTA_T1_hash2	T	batch3.1	NK_Ccl5
ACTTTCACACGGACAA_T1_hash4	5.58448	0.58003	T1_hash4	7108	2444	0.0118177	hash4	T1_IgG2a	ACTTTCACACGGACAA_T1_hash4	T	batch3.1	CD3_DN
ACTTTCACAGGCTCAC_T1_hash2	1.19235	-4.35361	T1_hash2	9148	3348	0.0157411	hash2	T1_IgG2a	ACTTTCACAGGCTCAC_T1_hash2	T	batch3.1	NK_proliferation
ACTTTCACATATACCG_T1_hash3	5.7008	1.13076	T1_hash3	1938	1138	0.0180599	hash3	T1_IgG2a	ACTTTCACATATACCG_T1_hash3	T	batch3.1	CD3_DN
ACTTTCAGTCAAAGAT_T1_hash2	6.35475	6.1638	T1_hash2	4604	1870	0.0136838	hash2	T1_IgG2a	ACTTTCAGTCAAAGAT_T1_hash2	T	batch3.1	gd_T
ACTTTCAGTCATCCCT_T1_hash3	8.61929	1.49911	T1_hash3	2797	1224	0.0139435	hash3	T1_IgG2a	ACTTTCAGTCATCCCT_T1_hash3	T	batch3.1	CD4_Il7r
ACTTTCATCACAACGT_T1_hash3	-7.42974	1.45306	T1_hash3	2410	1114	0.00871369	hash3	T1_IgG2a	ACTTTCATCACAACGT_T1_hash3	T	batch3.1	NK_Ccl5
ACTTTCATCTATCGCC_T1_hash2	1.3189	-4.22175	T1_hash2	18022	4439	0.00893353	hash2	T1_IgG2a	ACTTTCATCTATCGCC_T1_hash2	T	batch3.1	NK_proliferation
ACTTTCATCTCATTCA_T1_hash2	-2.22282	-0.778427	T1_hash2	15111	3945	0.0203163	hash2	T1_IgG2a	ACTTTCATCTCATTCA_T1_hash2	T	batch3.1	NK_proliferation
AGAATAGAGACCGGAT_T1_hash1	9.42282	-3.08446	T1_hash1	11410	3074	0.0119194	hash1	T1_IgG2a	AGAATAGAGACCGGAT_T1_hash1	T	batch3.1	CD8_Ccl5
AGAATAGAGGTAGCTG_T1_hash2	8.38625	-3.03133	T1_hash2	11251	3286	0.0105768	hash2	T1_IgG2a	AGAATAGAGGTAGCTG_T1_hash2	T	batch3.1	CD8_proliferation
AGAATAGAGTGGAGTC_T1_hash2	-5.99363	3.79685	T1_hash2	12743	2862	0.0180491	hash2	T1_IgG2a	AGAATAGAGTGGAGTC_T1_hash2	T	batch3.1	NK_Spp1
AGAATAGCACGTAAGG_T1_hash2	-4.73371	-1.96517	T1_hash2	3933	1766	0.00533944	hash2	T1_IgG2a	AGAATAGCACGTAAGG_T1_hash2	T	batch3.1	NK_Ccl5
AGAATAGCATCCTTGC_T1_hash2	-2.74771	0.0240153	T1_hash2	17540	4052	0.00781072	hash2	T1_IgG2a	AGAATAGCATCCTTGC_T1_hash2	T	batch3.1	NK_proliferation
AGAATAGGTACCCAAT_T1_hash3	-4.96049	3.01597	T1_hash3	11728	3171	0.00562756	hash3	T1_IgG2a	AGAATAGGTACCCAAT_T1_hash3	T	batch3.1	NK_Spp1
AGAATAGGTCCAACTA_T1_hash4	5.74856	5.61897	T1_hash4	5027	1904	0.0127313	hash4	T1_IgG2a	AGAATAGGTCCAACTA_T1_hash4	T	batch3.1	gd_T
AGAATAGGTCCCGACA_T1_hash4	-5.30892	-0.944909	T1_hash4	6954	2404	0.0149554	hash4	T1_IgG2a	AGAATAGGTCCCGACA_T1_hash4	T	batch3.1	NK_Ccl5
AGAATAGGTCTTTCAT_T1_hash1	-3.61686	0.429662	T1_hash1	7370	2637	0.012483	hash1	T1_IgG2a	AGAATAGGTCTTTCAT_T1_hash1	T	batch3.1	NK_Cd226
AGAATAGGTGCACCAC_T1_hash5	-4.98245	3.75388	T1_hash5	14024	3309	0.0139047	hash5	T1_IgG2a	AGAATAGGTGCACCAC_T1_hash5	T	batch3.1	NK_Spp1
AGAATAGGTTGAACTC_T1_hash2	3.33237	-4.15062	T1_hash2	22781	4702	0.0132128	hash2	T1_IgG2a	AGAATAGGTTGAACTC_T1_hash2	T	batch3.1	NK_proliferation
AGAATAGTCAACACCA_T1_hash5	-5.68721	0.431048	T1_hash5	6060	2197	0.00940594	hash5	T1_IgG2a	AGAATAGTCAACACCA_T1_hash5	T	batch3.1	NK_Ccl5
AGAATAGTCCACGACG_T1_hash3	5.54586	-0.210574	T1_hash3	5394	2100	0.0270671	hash3	T1_IgG2a	AGAATAGTCCACGACG_T1_hash3	T	batch3.1	CD3_DN
AGAATAGTCGGCGGTT_T1_hash4	9.58696	3.8105	T1_hash4	3649	1657	0.00904357	hash4	T1_IgG2a	AGAATAGTCGGCGGTT_T1_hash4	T	batch3.1	CD4_Treg
AGAATAGTCTGTCTAT_T1_hash1	10.5427	4.08048	T1_hash1	8033	2759	0.0145649	hash1	T1_IgG2a	AGAATAGTCTGTCTAT_T1_hash1	T	batch3.1	CD4_Treg
AGACGTTAGGAGTAGA_T1_hash2	-3.94767	-1.8748	T1_hash2	4446	1638	0.0204678	hash2	T1_IgG2a	AGACGTTAGGAGTAGA_T1_hash2	T	batch3.1	NK_Ccl5
AGACGTTAGGCGTACA_T1_hash2	6.31945	1.96289	T1_hash2	3833	1673	0.0182625	hash2	T1_IgG2a	AGACGTTAGGCGTACA_T1_hash2	T	batch3.1	CD4_Il7r
AGACGTTAGTAATCCC_T1_hash3	10.6609	-3.11839	T1_hash3	7664	2478	0.00534969	hash3	T1_IgG2a	AGACGTTAGTAATCCC_T1_hash3	T	batch3.1	CD8_Ccl5
AGACGTTAGTATGACA_T1_hash2	10.1832	-3.07895	T1_hash2	8042	2663	0.00857996	hash2	T1_IgG2a	AGACGTTAGTATGACA_T1_hash2	T	batch3.1	CD8_Ccl5
AGACGTTCAGATCGGA_T1_hash4	-4.49119	1.4371	T1_hash4	6485	2063	0.0078643	hash4	T1_IgG2a	AGACGTTCAGATCGGA_T1_hash4	T	batch3.1	NK_Spp1
AGACGTTCAGCGTTCG_T1_hash5	9.40699	-2.20035	T1_hash5	6185	2143	0.00840744	hash5	T1_IgG2a	AGACGTTCAGCGTTCG_T1_hash5	T	batch3.1	CD8_Ccl5
AGACGTTGTCTCATCC_T1_hash3	-1.19306	1.03653	T1_hash3	3191	1527	0.00971482	hash3	T1_IgG2a	AGACGTTGTCTCATCC_T1_hash3	T	batch3.1	NK_Cd226
AGACGTTGTGGAAAGA_T1_hash1	-3.55524	-2.33366	T1_hash1	4087	1754	0.0242231	hash1	T1_IgG2a	AGACGTTGTGGAAAGA_T1_hash1	T	batch3.1	NK_Ccl5
AGACGTTGTGGTCCGT_T1_hash4	-4.53384	2.06757	T1_hash4	10597	3080	0.0140606	hash4	T1_IgG2a	AGACGTTGTGGTCCGT_T1_hash4	T	batch3.1	NK_Spp1
AGACGTTGTTGTCGCG_T1_hash3	-6.71356	-2.24874	T1_hash3	3656	1551	0.0117615	hash3	T1_IgG2a	AGACGTTGTTGTCGCG_T1_hash3	T	batch3.1	NK_Ccl5
AGACGTTTCAGCGATT_T1_hash4	-3.76479	1.09543	T1_hash4	6880	2441	0.00930233	hash4	T1_IgG2a	AGACGTTTCAGCGATT_T1_hash4	T	batch3.1	NK_Spp1
AGACGTTTCTGTCTAT_T1_hash4	-6.60221	-0.525471	T1_hash4	4912	2017	0.00570033	hash4	T1_IgG2a	AGACGTTTCTGTCTAT_T1_hash4	T	batch3.1	NK_Isg15
AGAGCGAAGGATGGAA_T1_hash4	6.46874	1.71839	T1_hash4	2721	1342	0.0117604	hash4	T1_IgG2a	AGAGCGAAGGATGGAA_T1_hash4	T	batch3.1	CD8_Gzmk
AGAGCGAAGGGATACC_T1_hash4	3.13929	-3.40462	T1_hash4	14301	3561	0.0083211	hash4	T1_IgG2a	AGAGCGAAGGGATACC_T1_hash4	T	batch3.1	NK_proliferation
AGAGCGAAGTGCCATT_T1_hash4	8.41825	2.08644	T1_hash4	1619	939	0.0105003	hash4	T1_IgG2a	AGAGCGAAGTGCCATT_T1_hash4	T	batch3.1	CD4_Il7r
AGAGCGACAAGCCATT_T1_hash4	10.0151	-2.72221	T1_hash4	5480	2130	0.0158759	hash4	T1_IgG2a	AGAGCGACAAGCCATT_T1_hash4	T	batch3.1	CD8_Ccl5
AGAGCGACATACTACG_T1_hash3	-3.17632	-1.18364	T1_hash3	4781	1875	0.00899393	hash3	T1_IgG2a	AGAGCGACATACTACG_T1_hash3	T	batch3.1	NK_Ccl5
AGAGCGAGTAGCGTGA_T1_hash1	-0.540383	1.38225	T1_hash1	4388	1891	0.00455789	hash1	T1_IgG2a	AGAGCGAGTAGCGTGA_T1_hash1	T	batch3.1	NK_Cd226
AGAGCGAGTTGCCTCT_T1_hash5	9.78506	-2.1415	T1_hash5	7784	2208	0.0174717	hash5	T1_IgG2a	AGAGCGAGTTGCCTCT_T1_hash5	T	batch3.1	CD8_Ccl5
AGAGCGAGTTGTGGCC_T1_hash3	10.4051	-2.55485	T1_hash3	4128	1629	0.00557171	hash3	T1_IgG2a	AGAGCGAGTTGTGGCC_T1_hash3	T	batch3.1	CD8_Ccl5
AGAGCGATCATGTCCC_T1_hash4	6.42546	0.836092	T1_hash4	4990	1846	0.0106212	hash4	T1_IgG2a	AGAGCGATCATGTCCC_T1_hash4	T	batch3.1	CD3_DN
AGAGCGATCTCCCTGA_T1_hash4	-4.20521	-2.5753	T1_hash4	2882	1354	0.0124913	hash4	T1_IgG2a	AGAGCGATCTCCCTGA_T1_hash4	T	batch3.1	NK_Ccl5
AGAGCTTAGGCAAAGA_T1_hash3	10.512	-2.03421	T1_hash3	12862	3145	0.00886332	hash3	T1_IgG2a	AGAGCTTAGGCAAAGA_T1_hash3	T	batch3.1	CD8_Ccl5
AGAGCTTAGGCATTGG_T1_hash1	1.34413	-0.495109	T1_hash1	12897	3315	0.0095371	hash1	T1_IgG2a	AGAGCTTAGGCATTGG_T1_hash1	T	batch3.1	NK_proliferation
AGAGCTTAGTACGATA_T1_hash5	-4.34499	0.331419	T1_hash5	7430	2356	0.0106326	hash5	T1_IgG2a	AGAGCTTAGTACGATA_T1_hash5	T	batch3.1	NK_Spp1
AGAGCTTCACATCTTT_T1_hash1	1.82317	-0.485856	T1_hash1	7885	2660	0.010019	hash1	T1_IgG2a	AGAGCTTCACATCTTT_T1_hash1	T	batch3.1	NK_proliferation
AGAGCTTGTTCCACTC_T1_hash1	-2.85675	0.355008	T1_hash1	16159	3739	0.00810694	hash1	T1_IgG2a	AGAGCTTGTTCCACTC_T1_hash1	T	batch3.1	NK_proliferation
AGAGCTTGTTCGAATC_T1_hash5	1.32308	-0.408281	T1_hash5	8155	2437	0.0100552	hash5	T1_IgG2a	AGAGCTTGTTCGAATC_T1_hash5	T	batch3.1	NK_proliferation
AGAGCTTTCAAAGACA_T1_hash4	-7.3143	-2.28636	T1_hash4	4202	1780	0.00928129	hash4	T1_IgG2a	AGAGCTTTCAAAGACA_T1_hash4	T	batch3.1	NK_Ccl5
AGAGTGGAGAATGTGT_T1_hash4	8.05073	3.42892	T1_hash4	2239	1094	0.00848593	hash4	T1_IgG2a	AGAGTGGAGAATGTGT_T1_hash4	T	batch3.1	CD4_Treg
AGAGTGGAGATGAGAG_T1_hash1	-3.61905	-0.165215	T1_hash1	10294	2929	0.00961725	hash1	T1_IgG2a	AGAGTGGAGATGAGAG_T1_hash1	T	batch3.1	NK_Spp1
AGAGTGGAGGGCTCTC_T1_Negative	3.93182	-5.45893	T1_Negative	1246	809	0.0152488	Negative	T1_IgG2a	AGAGTGGAGGGCTCTC_T1_Negative	T	batch3.1	NK_proliferation
AGAGTGGCACGGTAGA_T1_hash3	-0.718341	1.93851	T1_hash3	4580	1914	0.0161572	hash3	T1_IgG2a	AGAGTGGCACGGTAGA_T1_hash3	T	batch3.1	NK_Cd226
AGAGTGGCAGTAGAGC_T1_hash5	-3.22199	-2.09142	T1_hash5	8092	2706	0.00630252	hash5	T1_IgG2a	AGAGTGGCAGTAGAGC_T1_hash5	T	batch3.1	NK_Ccl5
AGAGTGGGTAAGCACG_T1_hash4	-1.28557	-1.58219	T1_hash4	7811	2780	0.01037	hash4	T1_IgG2a	AGAGTGGGTAAGCACG_T1_hash4	T	batch3.1	NK_proliferation
AGAGTGGGTATCACCA_T1_hash5	8.50963	-0.849141	T1_hash5	2544	1319	0.0180818	hash5	T1_IgG2a	AGAGTGGGTATCACCA_T1_hash5	T	batch3.1	CD8_Ccl5
AGAGTGGGTCCAGTGC_T1_hash4	-2.37744	-1.30363	T1_hash4	12691	3565	0.0120558	hash4	T1_IgG2a	AGAGTGGGTCCAGTGC_T1_hash4	T	batch3.1	NK_proliferation
AGAGTGGGTCCGCTGA_T1_hash4	-0.0279454	1.00754	T1_hash4	3925	1872	0.0089172	hash4	T1_IgG2a	AGAGTGGGTCCGCTGA_T1_hash4	T	batch3.1	NK_Cd226
AGAGTGGGTGCGGTAA_T1_hash1	-5.3136	3.88657	T1_hash1	14161	3508	0.0104512	hash1	T1_IgG2a	AGAGTGGGTGCGGTAA_T1_hash1	T	batch3.1	NK_Spp1
AGAGTGGGTTCCAACA_T1_hash2	6.44538	1.57447	T1_hash2	3535	1510	0.017256	hash2	T1_IgG2a	AGAGTGGGTTCCAACA_T1_hash2	T	batch3.1	CD8_Gzmk
AGAGTGGTCACTTATC_T1_hash1	7.30254	1.94327	T1_hash1	2985	1294	0.0130653	hash1	T1_IgG2a	AGAGTGGTCACTTATC_T1_hash1	T	batch3.1	CD8_Gzmk
AGAGTGGTCAGAAATG_T1_hash4	-2.3075	2.84311	T1_hash4	21705	4464	0.0112877	hash4	T1_IgG2a	AGAGTGGTCAGAAATG_T1_hash4	T	batch3.1	NK_Spp1
AGAGTGGTCAGTGCAT_T1_hash4	-4.15471	-2.14758	T1_hash4	2894	1475	0.0127851	hash4	T1_IgG2a	AGAGTGGTCAGTGCAT_T1_hash4	T	batch3.1	NK_Ccl5
AGAGTGGTCCATGCTC_T1_hash4	-2.64221	-0.930621	T1_hash4	13754	3775	0.0106878	hash4	T1_IgG2a	AGAGTGGTCCATGCTC_T1_hash4	T	batch3.1	NK_proliferation
AGAGTGGTCCCATTTA_T1_hash4	-5.88665	0.780971	T1_hash4	3870	1624	0.0178295	hash4	T1_IgG2a	AGAGTGGTCCCATTTA_T1_hash4	T	batch3.1	NK_Ccl5
AGAGTGGTCCGCGGTA_T1_hash2	-4.27659	1.16178	T1_hash2	5314	2074	0.0163718	hash2	T1_IgG2a	AGAGTGGTCCGCGGTA_T1_hash2	T	batch3.1	NK_Spp1
AGAGTGGTCTCACATT_T1_hash3	-7.88331	-0.428116	T1_hash3	3204	1624	0.0124844	hash3	T1_IgG2a	AGAGTGGTCTCACATT_T1_hash3	T	batch3.1	NK_Ccl5
AGATCTGAGACGCAAC_T1_hash5	-1.60997	1.27853	T1_hash5	7657	2698	0.0194593	hash5	T1_IgG2a	AGATCTGAGACGCAAC_T1_hash5	T	batch3.1	NK_Cd226
AGATCTGAGCGATGAC_T1_hash1	-3.96922	2.50258	T1_hash1	11754	3122	0.0130168	hash1	T1_IgG2a	AGATCTGAGCGATGAC_T1_hash1	T	batch3.1	NK_Spp1
AGATCTGAGGAGCGTT_T1_hash4	-5.24341	0.635384	T1_hash4	4928	2018	0.00994318	hash4	T1_IgG2a	AGATCTGAGGAGCGTT_T1_hash4	T	batch3.1	NK_Spp1
AGATCTGAGGTTCCTA_T1_hash5	-1.31198	2.13058	T1_hash5	5913	2284	0.00862506	hash5	T1_IgG2a	AGATCTGAGGTTCCTA_T1_hash5	T	batch3.1	NK_Cd226
AGATCTGAGTTGAGAT_T1_hash3	-1.6495	4.37032	T1_hash3	3138	1580	0.00732951	hash3	T1_IgG2a	AGATCTGAGTTGAGAT_T1_hash3	T	batch3.1	NK_Isg15
AGATCTGCAATACGCT_T1_hash3	-7.86713	-2.44711	T1_hash3	1955	1139	0.00818414	hash3	T1_IgG2a	AGATCTGCAATACGCT_T1_hash3	T	batch3.1	NK_Ccl5
AGATCTGCACCGAAAG_T1_hash4	-6.09737	-1.87208	T1_hash4	4993	1787	0.0132185	hash4	T1_IgG2a	AGATCTGCACCGAAAG_T1_hash4	T	batch3.1	NK_Ccl5
AGATCTGGTAGCGTCC_T1_hash2	-7.57636	-3.21527	T1_hash2	1385	841	0.00433213	hash2	T1_IgG2a	AGATCTGGTAGCGTCC_T1_hash2	T	batch3.1	NK_Ccl5
AGATCTGGTAGGCATG_T1_hash5	10.0179	-2.35755	T1_hash5	7303	2445	0.0146515	hash5	T1_IgG2a	AGATCTGGTAGGCATG_T1_hash5	T	batch3.1	CD8_Ccl5
AGATCTGGTCTGATCA_T1_hash3	10.0107	-3.13617	T1_hash3	11430	3235	0.00516185	hash3	T1_IgG2a	AGATCTGGTCTGATCA_T1_hash3	T	batch3.1	CD8_Ccl5
AGATCTGGTGCAACTT_T1_hash1	-3.92405	-2.14553	T1_hash1	5240	1961	0.00973282	hash1	T1_IgG2a	AGATCTGGTGCAACTT_T1_hash1	T	batch3.1	NK_Ccl5
AGATCTGGTGCCTGCA_T1_hash5	-7.53723	2.08298	T1_hash5	4930	1914	0.0166329	hash5	T1_IgG2a	AGATCTGGTGCCTGCA_T1_hash5	T	batch3.1	NK_Hspa1a
AGATCTGTCCAAAGTC_T1_hash2	5.72523	0.680144	T1_hash2	4431	1703	0.023471	hash2	T1_IgG2a	AGATCTGTCCAAAGTC_T1_hash2	T	batch3.1	CD3_DN
AGATCTGTCCAAATGC_T1_hash4	8.02609	2.69373	T1_hash4	1829	1013	0.0322581	hash4	T1_IgG2a	AGATCTGTCCAAATGC_T1_hash4	T	batch3.1	CD4_Il7r
AGATCTGTCCAGTAGT_T1_hash1	-4.76717	-2.52977	T1_hash1	2600	1342	0.0126923	hash1	T1_IgG2a	AGATCTGTCCAGTAGT_T1_hash1	T	batch3.1	NK_Ccl5
AGATCTGTCTACGAGT_T1_hash2	-4.30687	4.21605	T1_hash2	24003	4308	0.0124151	hash2	T1_IgG2a	AGATCTGTCTACGAGT_T1_hash2	T	batch3.1	NK_Spp1
AGATTGCAGAAACGCC_T1_hash3	-1.38409	-2.37185	T1_hash3	17318	3947	0.0102206	hash3	T1_IgG2a	AGATTGCAGAAACGCC_T1_hash3	T	batch3.1	NK_proliferation
AGATTGCAGCGACGTA_T1_hash2	-4.12834	-0.932936	T1_hash2	7792	2548	0.00192505	hash2	T1_IgG2a	AGATTGCAGCGACGTA_T1_hash2	T	batch3.1	NK_Ccl5
AGATTGCAGGCTCTTA_T1_hash2	-6.29778	0.604435	T1_hash2	5899	2422	0.0213596	hash2	T1_IgG2a	AGATTGCAGGCTCTTA_T1_hash2	T	batch3.1	NK_Spp1
AGATTGCAGTCTCCTC_T1_hash3	-3.75894	-0.5634	T1_hash3	6341	2276	0.0083583	hash3	T1_IgG2a	AGATTGCAGTCTCCTC_T1_hash3	T	batch3.1	NK_Spp1
AGATTGCAGTGAATTG_T1_hash3	10.3238	-2.58564	T1_hash3	7836	2440	0.00433895	hash3	T1_IgG2a	AGATTGCAGTGAATTG_T1_hash3	T	batch3.1	CD8_Ccl5
AGATTGCCAACACCCG_T1_hash3	10.273	-3.02694	T1_hash3	5768	2098	0.00849515	hash3	T1_IgG2a	AGATTGCCAACACCCG_T1_hash3	T	batch3.1	CD8_Ccl5
AGATTGCCAATCTGCA_T1_hash4	8.95906	1.7276	T1_hash4	2641	1384	0.0212041	hash4	T1_IgG2a	AGATTGCCAATCTGCA_T1_hash4	T	batch3.1	CD4_Il7r
AGATTGCCAGTATCTG_T1_hash4	10.5514	3.60118	T1_hash4	14552	3820	0.0123007	hash4	T1_IgG2a	AGATTGCCAGTATCTG_T1_hash4	T	batch3.1	CD4_Treg
AGATTGCCATTATCTC_T1_hash1	-5.93469	-2.55453	T1_hash1	2414	1329	0.0107705	hash1	T1_IgG2a	AGATTGCCATTATCTC_T1_hash1	T	batch3.1	NK_Ccl5
AGATTGCCATTTCACT_T1_hash3	10.4973	-1.32786	T1_hash3	4489	1951	0.0106928	hash3	T1_IgG2a	AGATTGCCATTTCACT_T1_hash3	T	batch3.1	CD8_Ccr7
AGATTGCGTCCATCCT_T1_hash2	10.2426	-0.853708	T1_hash2	7841	2530	0.0229563	hash2	T1_IgG2a	AGATTGCGTCCATCCT_T1_hash2	T	batch3.1	CD8_Ccr7
AGATTGCGTCTCCACT_T1_hash4	10.3655	4.02021	T1_hash4	8856	2993	0.0135501	hash4	T1_IgG2a	AGATTGCGTCTCCACT_T1_hash4	T	batch3.1	CD4_Treg
AGATTGCTCAGTTGAC_T1_hash2	7.76214	-2.42319	T1_hash2	12843	3791	0.0154948	hash2	T1_IgG2a	AGATTGCTCAGTTGAC_T1_hash2	T	batch3.1	CD8_proliferation
AGATTGCTCCACGCAG_T1_hash5	-5.47016	-0.0909881	T1_hash5	2982	1447	0.0315225	hash5	T1_IgG2a	AGATTGCTCCACGCAG_T1_hash5	T	batch3.1	NK_Ccl5
AGATTGCTCGTACGGC_T1_hash4	-3.44098	0.132405	T1_hash4	10744	2983	0.00809754	hash4	T1_IgG2a	AGATTGCTCGTACGGC_T1_hash4	T	batch3.1	NK_Spp1
AGCAGCCAGACTGGGT_T1_hash3	-0.88984	0.13294	T1_hash3	3880	1762	0.0265464	hash3	T1_IgG2a	AGCAGCCAGACTGGGT_T1_hash3	T	batch3.1	NK_Cd226
AGCAGCCAGGAATGGA_T1_hash1	-1.14835	2.02143	T1_hash1	4706	1812	0.0191245	hash1	T1_IgG2a	AGCAGCCAGGAATGGA_T1_hash1	T	batch3.1	NK_Cd226
AGCAGCCAGGCCCTTG_T1_hash2	7.353	-5.02623	T1_hash2	11744	3344	0.0154973	hash2	T1_IgG2a	AGCAGCCAGGCCCTTG_T1_hash2	T	batch3.1	CD8_proliferation
AGCAGCCAGGTGTTAA_T1_Negative	5.36318	-4.1965	T1_Negative	3765	1953	0.0212483	Negative	T1_IgG2a	AGCAGCCAGGTGTTAA_T1_Negative	T	batch3.1	NK_proliferation
AGCAGCCCAAGTACCT_T1_hash1	8.54166	1.68618	T1_hash1	2276	1135	0.0114236	hash1	T1_IgG2a	AGCAGCCCAAGTACCT_T1_hash1	T	batch3.1	CD4_Il7r
AGCAGCCCAATCAGAA_T1_hash5	8.40868	-3.33754	T1_hash5	17014	4139	0.0124016	hash5	T1_IgG2a	AGCAGCCCAATCAGAA_T1_hash5	T	batch3.1	CD8_Ccl5
AGCAGCCCACAGGAGT_T1_hash4	-4.48194	-2.21043	T1_hash4	2249	1094	0.00266785	hash4	T1_IgG2a	AGCAGCCCACAGGAGT_T1_hash4	T	batch3.1	NK_Ccl5
AGCAGCCCATGCTAGT_T1_hash5	-6.31384	-2.06591	T1_hash5	2186	1080	0.0283623	hash5	T1_IgG2a	AGCAGCCCATGCTAGT_T1_hash5	T	batch3.1	NK_Ccl5
AGCAGCCTCACAATGC_T1_hash3	10.1187	-3.53145	T1_hash3	9536	2888	0.0120596	hash3	T1_IgG2a	AGCAGCCTCACAATGC_T1_hash3	T	batch3.1	CD8_Ccl5
AGCATACAGGAGTCTG_T1_hash4	9.73855	2.47546	T1_hash4	4541	1789	0.0055054	hash4	T1_IgG2a	AGCATACAGGAGTCTG_T1_hash4	T	batch3.1	CD4_Treg
AGCATACCACGGTTTA_T1_hash4	5.98973	1.22689	T1_hash4	6212	1915	0.0199614	hash4	T1_IgG2a	AGCATACCACGGTTTA_T1_hash4	T	batch3.1	CD8_Il7r
AGCATACCATTGCGGC_T1_hash4	10.2704	-0.26177	T1_hash4	6693	2442	0.0243538	hash4	T1_IgG2a	AGCATACCATTGCGGC_T1_hash4	T	batch3.1	CD8_Ccr7
AGCATACGTCCGAACC_T1_hash5	8.24684	2.17658	T1_hash5	7257	2512	0.0188783	hash5	T1_IgG2a	AGCATACGTCCGAACC_T1_hash5	T	batch3.1	CD4_Il7r
AGCATACGTCCGACGT_T1_hash3	-6.87189	-2.47345	T1_hash3	3325	1647	0.00932331	hash3	T1_IgG2a	AGCATACGTCCGACGT_T1_hash3	T	batch3.1	NK_Ccl5
AGCATACGTCGCGTGT_T1_hash1	6.63967	-5.2309	T1_hash1	11670	3258	0.00976864	hash1	T1_IgG2a	AGCATACGTCGCGTGT_T1_hash1	T	batch3.1	CD8_proliferation
AGCATACGTCTCCCTA_T1_hash2	5.54062	-0.0170682	T1_hash2	6551	2468	0.0155701	hash2	T1_IgG2a	AGCATACGTCTCCCTA_T1_hash2	T	batch3.1	CD3_DN
AGCATACGTTGTGGAG_T1_hash5	8.15777	1.00458	T1_hash5	2200	1074	0.0181818	hash5	T1_IgG2a	AGCATACGTTGTGGAG_T1_hash5	T	batch3.1	CD4_Il7r
AGCATACGTTTCCACC_T1_hash5	-4.5323	-1.24508	T1_hash5	5027	2012	0.0159141	hash5	T1_IgG2a	AGCATACGTTTCCACC_T1_hash5	T	batch3.1	NK_Ccl5
AGCATACTCAACGAAA_T1_hash3	7.74346	1.56442	T1_hash3	4722	1785	0.0146125	hash3	T1_IgG2a	AGCATACTCAACGAAA_T1_hash3	T	batch3.1	CD4_Il7r
AGCCTAAAGAGTGAGA_T1_hash4	-0.0891052	2.95135	T1_hash4	9932	3306	0.0078534	hash4	T1_IgG2a	AGCCTAAAGAGTGAGA_T1_hash4	T	batch3.1	NK_Isg15
AGCCTAAAGCTGATAA_T1_hash5	-5.22377	2.9249	T1_hash5	14394	3566	0.0115326	hash5	T1_IgG2a	AGCCTAAAGCTGATAA_T1_hash5	T	batch3.1	NK_Spp1
AGCCTAAAGGCTATCT_T1_hash4	-2.56299	2.13537	T1_hash4	5600	2249	0.0105357	hash4	T1_IgG2a	AGCCTAAAGGCTATCT_T1_hash4	T	batch3.1	NK_Spp1
AGCCTAACAAGCGAGT_T1_hash1	-4.31285	1.18722	T1_hash1	5826	2149	0.0121867	hash1	T1_IgG2a	AGCCTAACAAGCGAGT_T1_hash1	T	batch3.1	NK_Spp1
AGCCTAATCAACGGCC_T1_hash4	9.83911	-2.84425	T1_hash4	5802	1980	0.0125819	hash4	T1_IgG2a	AGCCTAATCAACGGCC_T1_hash4	T	batch3.1	CD8_Ccl5
AGCCTAATCACAGTAC_T1_hash2	-3.89538	-0.892008	T1_hash2	13689	3555	0.0140259	hash2	T1_IgG2a	AGCCTAATCACAGTAC_T1_hash2	T	batch3.1	NK_Ccl5
AGCCTAATCGCAAACT_T1_hash4	-1.46336	4.45902	T1_hash4	4556	1799	0.00987709	hash4	T1_IgG2a	AGCCTAATCGCAAACT_T1_hash4	T	batch3.1	NK_Isg15
AGCCTAATCTCCTATA_T1_hash3	6.4199	6.13094	T1_hash3	3392	1740	0.0123821	hash3	T1_IgG2a	AGCCTAATCTCCTATA_T1_hash3	T	batch3.1	gd_T
AGCGGTCAGGACAGCT_T1_hash4	5.87095	0.631533	T1_hash4	6842	2063	0.0255773	hash4	T1_IgG2a	AGCGGTCAGGACAGCT_T1_hash4	T	batch3.1	CD3_DN
AGCGGTCAGTCATCCA_T1_hash3	-0.997044	2.95558	T1_hash3	9478	2474	0.00865161	hash3	T1_IgG2a	AGCGGTCAGTCATCCA_T1_hash3	T	batch3.1	NK_Hspa1a
AGCGGTCAGTTCGCGC_T1_hash4	10.2262	3.59481	T1_hash4	1956	1135	0.0107362	hash4	T1_IgG2a	AGCGGTCAGTTCGCGC_T1_hash4	T	batch3.1	CD4_Treg
AGCGGTCCAAGCGCTC_T1_hash4	7.31634	0.980984	T1_hash4	2781	1091	0.0330816	hash4	T1_IgG2a	AGCGGTCCAAGCGCTC_T1_hash4	T	batch3.1	CD8_Il7r
AGCGGTCCACCTTGTC_T1_hash4	4.31834	-4.30102	T1_hash4	14094	3501	0.0105719	hash4	T1_IgG2a	AGCGGTCCACCTTGTC_T1_hash4	T	batch3.1	NK_proliferation
AGCGGTCCAGTGGGAT_T1_hash4	-2.18557	3.34796	T1_hash4	8217	2559	0.0119265	hash4	T1_IgG2a	AGCGGTCCAGTGGGAT_T1_hash4	T	batch3.1	NK_Isg15
AGCGGTCGTGGGTATG_T1_hash2	5.37413	0.100183	T1_hash2	2489	1179	0.00602652	hash2	T1_IgG2a	AGCGGTCGTGGGTATG_T1_hash2	T	batch3.1	NK_Ccl5
AGCGGTCGTTCAGGCC_T1_hash5	-5.88082	-0.991482	T1_hash5	3792	1678	0.0121308	hash5	T1_IgG2a	AGCGGTCGTTCAGGCC_T1_hash5	T	batch3.1	NK_Ccl5
AGCGGTCTCACCGGGT_T1_hash1	-1.31284	1.70353	T1_hash1	4821	1981	0.00891931	hash1	T1_IgG2a	AGCGGTCTCACCGGGT_T1_hash1	T	batch3.1	NK_Cd226
AGCGGTCTCACGACTA_T1_hash4	5.95351	0.688507	T1_hash4	5494	2085	0.00709865	hash4	T1_IgG2a	AGCGGTCTCACGACTA_T1_hash4	T	batch3.1	CD3_DN
AGCGGTCTCTGAGTGT_T1_hash4	-5.99687	0.929023	T1_hash4	5739	1920	0.00453041	hash4	T1_IgG2a	AGCGGTCTCTGAGTGT_T1_hash4	T	batch3.1	NK_Ccl5
AGCGTATAGCTTATCG_T1_hash2	-3.65813	-1.11494	T1_hash2	7980	2704	0.0191729	hash2	T1_IgG2a	AGCGTATAGCTTATCG_T1_hash2	T	batch3.1	NK_Spp1
AGCGTATAGGCAGGTT_T1_hash4	-1.22522	3.35245	T1_hash4	8420	3028	0.00950119	hash4	T1_IgG2a	AGCGTATAGGCAGGTT_T1_hash4	T	batch3.1	NK_Isg15
AGCGTATAGGCTACGA_T1_hash1	1.3909	-4.65021	T1_hash1	20846	4633	0.0173654	hash1	T1_IgG2a	AGCGTATAGGCTACGA_T1_hash1	T	batch3.1	NK_proliferation
AGCGTATAGGTGCTTT_T1_hash5	10.3872	3.97124	T1_hash5	2160	1191	0.00833333	hash5	T1_IgG2a	AGCGTATAGGTGCTTT_T1_hash5	T	batch3.1	CD4_Treg
AGCGTATAGTGAATTG_T1_hash1	-3.39678	-2.51715	T1_hash1	6236	2322	0.00849904	hash1	T1_IgG2a	AGCGTATAGTGAATTG_T1_hash1	T	batch3.1	NK_Ccl5
AGCGTATGTCTCAACA_T1_hash4	1.31174	-0.261936	T1_hash4	5969	2080	0.0174234	hash4	T1_IgG2a	AGCGTATGTCTCAACA_T1_hash4	T	batch3.1	NK_proliferation
AGCGTATGTGTCAATC_T1_hash1	-3.51053	0.729829	T1_hash1	7937	2524	0.0108353	hash1	T1_IgG2a	AGCGTATGTGTCAATC_T1_hash1	T	batch3.1	NK_Spp1
AGCGTATTCCATTCTA_T1_hash2	-3.29183	2.36921	T1_hash2	12943	3317	0.0132118	hash2	T1_IgG2a	AGCGTATTCCATTCTA_T1_hash2	T	batch3.1	NK_Spp1
AGCGTATTCGGAATCT_T1_hash1	-4.55615	0.387452	T1_hash1	6197	2412	0.0100048	hash1	T1_IgG2a	AGCGTATTCGGAATCT_T1_hash1	T	batch3.1	NK_Spp1
AGCGTATTCTGATTCT_T1_hash4	-1.77486	4.52768	T1_hash4	2966	1477	0.0124747	hash4	T1_IgG2a	AGCGTATTCTGATTCT_T1_hash4	T	batch3.1	NK_Isg15
AGCGTATTCTGCGGCA_T1_hash4	-7.81242	-2.19187	T1_hash4	3960	1790	0.0166667	hash4	T1_IgG2a	AGCGTATTCTGCGGCA_T1_hash4	T	batch3.1	NK_Ccl5
AGCGTCGAGAATAGGG_T1_hash5	6.03197	3.76668	T1_hash5	6452	2351	0.016739	hash5	T1_IgG2a	AGCGTCGAGAATAGGG_T1_hash5	T	batch3.1	gd_T
AGCGTCGAGAATTGTG_T1_hash2	-4.5335	0.0809308	T1_hash2	5383	2008	0.0131897	hash2	T1_IgG2a	AGCGTCGAGAATTGTG_T1_hash2	T	batch3.1	NK_Spp1
AGCGTCGAGCGGCTTC_T1_hash4	-0.295663	3.53716	T1_hash4	1138	665	0.0175747	hash4	T1_IgG2a	AGCGTCGAGCGGCTTC_T1_hash4	T	batch3.1	NK_Isg15
AGCGTCGAGCGTAATA_T1_Negative	-4.92405	-2.45294	T1_Negative	1845	1023	0.0140921	Negative	T1_IgG2a	AGCGTCGAGCGTAATA_T1_Negative	T	batch3.1	NK_Ccl5
AGCGTCGAGGCCCGTT_T1_hash2	-3.01493	-2.77799	T1_hash2	1809	900	0.000552792	hash2	T1_IgG2a	AGCGTCGAGGCCCGTT_T1_hash2	T	batch3.1	NK_Ccl5
AGCGTCGCACCGTTGG_T1_hash4	-0.376947	-3.24576	T1_hash4	5850	2261	0.011453	hash4	T1_IgG2a	AGCGTCGCACCGTTGG_T1_hash4	T	batch3.1	NK_proliferation
AGCGTCGCATGCCACG_T1_hash1	8.13904	-3.0414	T1_hash1	6120	2207	0.0102941	hash1	T1_IgG2a	AGCGTCGCATGCCACG_T1_hash1	T	batch3.1	CD8_proliferation
AGCGTCGGTTTCGCTC_T1_hash4	10.2877	-1.13473	T1_hash4	2758	1229	0.0145033	hash4	T1_IgG2a	AGCGTCGGTTTCGCTC_T1_hash4	T	batch3.1	CD8_Ccl5
AGCGTCGTCGTTGACA_T1_Negative	-4.63758	-1.10863	T1_Negative	1275	659	0.00784314	Negative	T1_IgG2a	AGCGTCGTCGTTGACA_T1_Negative	T	batch3.1	NK_Ccl5
AGCTCCTAGTAGCGGT_T1_hash2	10.1993	-2.51807	T1_hash2	8466	2807	0.0157099	hash2	T1_IgG2a	AGCTCCTAGTAGCGGT_T1_hash2	T	batch3.1	CD8_Ccl5
AGCTCCTAGTGCGTGA_T1_hash1	-5.02498	-2.56551	T1_hash1	2852	1472	0.013324	hash1	T1_IgG2a	AGCTCCTAGTGCGTGA_T1_hash1	T	batch3.1	NK_Ccl5
AGCTCCTCAAGTCATC_T1_hash4	8.18973	2.7062	T1_hash4	3007	1489	0.011307	hash4	T1_IgG2a	AGCTCCTCAAGTCATC_T1_hash4	T	batch3.1	CD4_Il7r
AGCTCCTCAGTCAGAG_T1_hash2	-4.68615	2.971	T1_hash2	10762	2864	0.0104999	hash2	T1_IgG2a	AGCTCCTCAGTCAGAG_T1_hash2	T	batch3.1	NK_Spp1
AGCTCCTCATCGATGT_T1_hash1	-0.874081	1.18807	T1_hash1	7683	2558	0.00481583	hash1	T1_IgG2a	AGCTCCTCATCGATGT_T1_hash1	T	batch3.1	NK_Cd226
AGCTCCTGTCATGCAT_T1_hash3	-0.984741	1.95322	T1_hash3	8289	2843	0.0165279	hash3	T1_IgG2a	AGCTCCTGTCATGCAT_T1_hash3	T	batch3.1	NK_Cd226
AGCTCCTTCGGTCCGA_T1_hash5	-4.1687	0.888195	T1_hash5	9359	2753	0.00886847	hash5	T1_IgG2a	AGCTCCTTCGGTCCGA_T1_hash5	T	batch3.1	NK_Spp1
AGCTCTCAGAGACTTA_T1_hash3	-4.95039	1.03789	T1_hash3	10418	3100	0.00643118	hash3	T1_IgG2a	AGCTCTCAGAGACTTA_T1_hash3	T	batch3.1	NK_Spp1
AGCTCTCAGAGAGCTC_T1_hash2	3.13094	-3.82548	T1_hash2	20050	4473	0.0106733	hash2	T1_IgG2a	AGCTCTCAGAGAGCTC_T1_hash2	T	batch3.1	NK_proliferation
AGCTCTCAGCTCCCAG_T1_hash1	-2.09447	2.3582	T1_hash1	6929	2582	0.00678309	hash1	T1_IgG2a	AGCTCTCAGCTCCCAG_T1_hash1	T	batch3.1	NK_Spp1
AGCTCTCCAAGCTGGA_T1_hash4	-2.72656	-2.2962	T1_hash4	10989	3355	0.000819001	hash4	T1_IgG2a	AGCTCTCCAAGCTGGA_T1_hash4	T	batch3.1	NK_proliferation
AGCTCTCCAATCGAAA_T1_hash1	-6.04843	-1.67358	T1_hash1	2891	1471	0.00622622	hash1	T1_IgG2a	AGCTCTCCAATCGAAA_T1_hash1	T	batch3.1	NK_Ccl5
AGCTCTCCACAGGAGT_T1_hash5	-1.56423	-1.76064	T1_hash5	19292	4453	0.00917479	hash5	T1_IgG2a	AGCTCTCCACAGGAGT_T1_hash5	T	batch3.1	NK_proliferation
AGCTCTCCACATGTGT_T1_hash1	-1.04978	-2.99713	T1_hash1	10232	3105	0.0154418	hash1	T1_IgG2a	AGCTCTCCACATGTGT_T1_hash1	T	batch3.1	NK_proliferation
AGCTCTCCACCACGTG_T1_hash4	9.78385	3.32614	T1_hash4	1460	976	0.019863	hash4	T1_IgG2a	AGCTCTCCACCACGTG_T1_hash4	T	batch3.1	CD4_Treg
AGCTCTCCATCGGACC_T1_hash1	-0.280228	2.95524	T1_hash1	1940	1012	0.00876289	hash1	T1_IgG2a	AGCTCTCCATCGGACC_T1_hash1	T	batch3.1	NK_Isg15
AGCTCTCGTCGACTAT_T1_hash4	-3.19225	0.535077	T1_hash4	8905	2700	0.0125772	hash4	T1_IgG2a	AGCTCTCGTCGACTAT_T1_hash4	T	batch3.1	NK_Spp1
AGCTCTCGTTATGTGC_T1_hash1	9.53149	-3.50603	T1_hash1	18297	4500	0.0122424	hash1	T1_IgG2a	AGCTCTCGTTATGTGC_T1_hash1	T	batch3.1	CD3_DN
AGCTCTCTCAAGAAGT_T1_hash2	8.44363	-3.02921	T1_hash2	15334	3830	0.0121299	hash2	T1_IgG2a	AGCTCTCTCAAGAAGT_T1_hash2	T	batch3.1	CD8_proliferation
AGCTCTCTCCAGGGCT_T1_hash3	10.9814	-3.17676	T1_hash3	5819	2117	0.00859254	hash3	T1_IgG2a	AGCTCTCTCCAGGGCT_T1_hash3	T	batch3.1	CD8_Ccl5
AGCTCTCTCGCTTAGA_T1_hash2	-7.29389	-1.73796	T1_hash2	2956	1591	0.00811908	hash2	T1_IgG2a	AGCTCTCTCGCTTAGA_T1_hash2	T	batch3.1	NK_Ccl5
AGCTCTCTCGTTACAG_T1_hash1	-0.748278	1.52395	T1_hash1	8434	2700	0.00829974	hash1	T1_IgG2a	AGCTCTCTCGTTACAG_T1_hash1	T	batch3.1	NK_Cd226
AGCTCTCTCTTCGGTC_T1_hash4	3.11642	-4.3482	T1_hash4	15813	4272	0.00796813	hash4	T1_IgG2a	AGCTCTCTCTTCGGTC_T1_hash4	T	batch3.1	NK_proliferation
AGCTTGAAGTTTAGGA_T1_hash5	-0.320377	3.02173	T1_hash5	7998	2821	0.0106277	hash5	T1_IgG2a	AGCTTGAAGTTTAGGA_T1_hash5	T	batch3.1	NK_Isg15
AGCTTGACACGGCTAC_T1_hash2	7.69904	2.42239	T1_hash2	2477	1287	0.0125151	hash2	T1_IgG2a	AGCTTGACACGGCTAC_T1_hash2	T	batch3.1	CD4_Il7r
AGCTTGACATGCCTTC_T1_hash1	-4.60871	0.938001	T1_hash1	6283	2305	0.00779882	hash1	T1_IgG2a	AGCTTGACATGCCTTC_T1_hash1	T	batch3.1	NK_Spp1
AGCTTGAGTAAGTGGC_T1_hash4	-2.11645	3.66261	T1_hash4	3201	1507	0.0212434	hash4	T1_IgG2a	AGCTTGAGTAAGTGGC_T1_hash4	T	batch3.1	NK_Isg15
AGCTTGAGTCGATTGT_T1_hash5	-6.50342	0.720037	T1_hash5	2969	1488	0.00538902	hash5	T1_IgG2a	AGCTTGAGTCGATTGT_T1_hash5	T	batch3.1	NK_Ccl5
AGCTTGAGTCTGATTG_T1_hash1	-2.7037	2.51143	T1_hash1	10240	2999	0.00966797	hash1	T1_IgG2a	AGCTTGAGTCTGATTG_T1_hash1	T	batch3.1	NK_Spp1
AGCTTGAGTGCTAGCC_T1_hash1	3.19155	-2.33706	T1_hash1	16592	4272	0.0169359	hash1	T1_IgG2a	AGCTTGAGTGCTAGCC_T1_hash1	T	batch3.1	NK_proliferation
AGCTTGATCACTTCAT_T1_hash1	10.2139	-2.57257	T1_hash1	4389	1673	0.0145819	hash1	T1_IgG2a	AGCTTGATCACTTCAT_T1_hash1	T	batch3.1	CD8_Ccl5
AGCTTGATCATCATTC_T1_hash1	10.6217	-2.24392	T1_hash1	5564	2125	0.0107836	hash1	T1_IgG2a	AGCTTGATCATCATTC_T1_hash1	T	batch3.1	CD8_Ccl5
AGGCCACAGAAGATTC_T1_hash5	-6.93857	1.6685	T1_hash5	9384	2828	0.0103367	hash5	T1_IgG2a	AGGCCACAGAAGATTC_T1_hash5	T	batch3.1	NK_Hspa1a
AGGCCACCACGGTAGA_T1_hash4	-5.80543	0.730199	T1_hash4	5292	2036	0.0134165	hash4	T1_IgG2a	AGGCCACCACGGTAGA_T1_hash4	T	batch3.1	NK_Spp1
AGGCCACCACTAAGTC_T1_hash4	7.1404	0.740476	T1_hash4	4284	1557	0.0130719	hash4	T1_IgG2a	AGGCCACCACTAAGTC_T1_hash4	T	batch3.1	CD8_Il7r
AGGCCACCAGCCACCA_T1_hash2	6.52059	0.558029	T1_hash2	5957	1766	0.0261877	hash2	T1_IgG2a	AGGCCACCAGCCACCA_T1_hash2	T	batch3.1	CD8_Il7r
AGGCCACCATCGGAAG_T1_hash1	-7.30293	-1.35146	T1_hash1	2181	1124	0.0119211	hash1	T1_IgG2a	AGGCCACCATCGGAAG_T1_hash1	T	batch3.1	NK_Ccl5
AGGCCACTCCCAAGAT_T1_hash5	8.14433	1.91544	T1_hash5	3512	1605	0.0102506	hash5	T1_IgG2a	AGGCCACTCCCAAGAT_T1_hash5	T	batch3.1	CD4_Il7r
AGGCCACTCCCATTTA_T1_hash3	8.21219	-2.99194	T1_hash3	7635	2372	0.0206942	hash3	T1_IgG2a	AGGCCACTCCCATTTA_T1_hash3	T	batch3.1	CD8_proliferation
AGGCCACTCCTAGGGC_T1_hash4	10.0047	-0.888295	T1_hash4	5220	2111	0.0170498	hash4	T1_IgG2a	AGGCCACTCCTAGGGC_T1_hash4	T	batch3.1	CD8_Ccr7
AGGCCACTCGCCATAA_T1_hash1	6.35689	4.01444	T1_hash1	5926	2066	0.0042187	hash1	T1_IgG2a	AGGCCACTCGCCATAA_T1_hash1	T	batch3.1	gd_T
AGGCCACTCGCGTAGC_T1_hash2	7.10467	0.879427	T1_hash2	3392	1267	0.0197524	hash2	T1_IgG2a	AGGCCACTCGCGTAGC_T1_hash2	T	batch3.1	CD8_Il7r
AGGCCACTCTGATACG_T1_hash2	-0.0609771	1.47252	T1_hash2	2790	1481	0.0150538	hash2	T1_IgG2a	AGGCCACTCTGATACG_T1_hash2	T	batch3.1	NK_Cd226
AGGCCGTCACTATCTT_T1_hash4	10.4767	3.86065	T1_hash4	1845	1235	0.0119241	hash4	T1_IgG2a	AGGCCGTCACTATCTT_T1_hash4	T	batch3.1	CD4_Treg
AGGCCGTCAGAAGCAC_T1_hash1	-0.570391	3.18979	T1_hash1	5756	2007	0.00747047	hash1	T1_IgG2a	AGGCCGTCAGAAGCAC_T1_hash1	T	batch3.1	NK_Isg15
AGGCCGTCATCACGTA_T1_hash5	9.25151	-2.65462	T1_hash5	4685	1834	0.0104589	hash5	T1_IgG2a	AGGCCGTCATCACGTA_T1_hash5	T	batch3.1	CD8_Ccl5
AGGCCGTGTAAGAGAG_T1_hash4	-7.57553	-3.08581	T1_hash4	2996	1400	0.000667557	hash4	T1_IgG2a	AGGCCGTGTAAGAGAG_T1_hash4	T	batch3.1	NK_Ccl5
AGGCCGTGTACTCTCC_T1_hash2	-0.554335	-2.83832	T1_hash2	14814	3780	0.0116781	hash2	T1_IgG2a	AGGCCGTGTACTCTCC_T1_hash2	T	batch3.1	NK_proliferation
AGGCCGTGTCAAAGAT_T1_hash1	-3.38791	-0.667761	T1_hash1	12272	3063	0.0102673	hash1	T1_IgG2a	AGGCCGTGTCAAAGAT_T1_hash1	T	batch3.1	NK_proliferation
AGGCCGTGTTATCACG_T1_hash4	-5.24248	1.19405	T1_hash4	6053	2195	0.0161903	hash4	T1_IgG2a	AGGCCGTGTTATCACG_T1_hash4	T	batch3.1	NK_Spp1
AGGCCGTGTTTGACAC_T1_hash4	8.10258	2.72896	T1_hash4	2512	1216	0.0334395	hash4	T1_IgG2a	AGGCCGTGTTTGACAC_T1_hash4	T	batch3.1	CD4_Il7r
AGGCCGTTCCGCAAGC_T1_hash2	6.44134	0.211746	T1_hash2	5077	1776	0.0129998	hash2	T1_IgG2a	AGGCCGTTCCGCAAGC_T1_hash2	T	batch3.1	CD8_Gzmk
AGGCCGTTCCTAGAAC_T1_hash5	-4.43286	2.62435	T1_hash5	10382	3011	0.0103063	hash5	T1_IgG2a	AGGCCGTTCCTAGAAC_T1_hash5	T	batch3.1	NK_Spp1
AGGGAGTAGAAACGAG_T1_hash1	10.4198	-2.60495	T1_hash1	5739	2023	0.0108033	hash1	T1_IgG2a	AGGGAGTAGAAACGAG_T1_hash1	T	batch3.1	CD8_Ccl5
AGGGAGTCAAAGGTGC_T1_hash5	10.6659	-2.27196	T1_hash5	5945	2245	0.0109336	hash5	T1_IgG2a	AGGGAGTCAAAGGTGC_T1_hash5	T	batch3.1	CD8_Ccl5
AGGGAGTCACGCATCG_T1_hash1	-3.92103	1.92576	T1_hash1	11255	2941	0.0106619	hash1	T1_IgG2a	AGGGAGTCACGCATCG_T1_hash1	T	batch3.1	NK_Spp1
AGGGAGTCAGAGTGTG_T1_hash4	-2.14967	-1.72134	T1_hash4	14808	3786	0.009792	hash4	T1_IgG2a	AGGGAGTCAGAGTGTG_T1_hash4	T	batch3.1	NK_proliferation
AGGGAGTCAGCCAGAA_T1_hash1	10.4466	-0.78908	T1_hash1	5195	2019	0.0221367	hash1	T1_IgG2a	AGGGAGTCAGCCAGAA_T1_hash1	T	batch3.1	CD8_Ccr7
AGGGAGTCAGTTTACG_T1_hash1	-1.66621	1.576	T1_hash1	6854	2388	0.00685731	hash1	T1_IgG2a	AGGGAGTCAGTTTACG_T1_hash1	T	batch3.1	NK_Cd226
AGGGAGTGTAGGCATG_T1_hash4	6.95026	2.59984	T1_hash4	1775	1011	0.0084507	hash4	T1_IgG2a	AGGGAGTGTAGGCATG_T1_hash4	T	batch3.1	CD8_Gzmk
AGGGAGTGTGAACCTT_T1_hash3	8.08869	1.14696	T1_hash3	2111	1139	0.0161061	hash3	T1_IgG2a	AGGGAGTGTGAACCTT_T1_hash3	T	batch3.1	CD4_Il7r
AGGGAGTGTGACAAAT_T1_hash3	10.1793	-2.43813	T1_hash3	4614	1852	0.00736888	hash3	T1_IgG2a	AGGGAGTGTGACAAAT_T1_hash3	T	batch3.1	CD8_Ccl5
AGGGAGTGTTCACCTC_T1_hash5	1.60201	-4.60773	T1_hash5	13074	3482	0.0100199	hash5	T1_IgG2a	AGGGAGTGTTCACCTC_T1_hash5	T	batch3.1	NK_proliferation
AGGGAGTTCAGCCTAA_T1_hash3	-8.24109	-2.40432	T1_hash3	2843	1348	0.0126627	hash3	T1_IgG2a	AGGGAGTTCAGCCTAA_T1_hash3	T	batch3.1	NK_Ccl5
AGGGATGAGATGTGTA_T1_hash2	-2.43009	3.46236	T1_hash2	7454	2437	0.0097934	hash2	T1_IgG2a	AGGGATGAGATGTGTA_T1_hash2	T	batch3.1	NK_Isg15
AGGGATGAGGGTGTTG_T1_hash4	-1.93661	1.92319	T1_hash4	8741	2873	0.01247	hash4	T1_IgG2a	AGGGATGAGGGTGTTG_T1_hash4	T	batch3.1	NK_Cd226
AGGGATGAGTACGCCC_T1_hash1	-4.39218	1.16781	T1_hash1	8476	2526	0.0115621	hash1	T1_IgG2a	AGGGATGAGTACGCCC_T1_hash1	T	batch3.1	NK_Spp1
AGGGATGCAACGATCT_T1_hash2	-6.4164	-2.88728	T1_hash2	2743	1475	0.00765585	hash2	T1_IgG2a	AGGGATGCAACGATCT_T1_hash2	T	batch3.1	NK_Ccl5
AGGGATGCAAGGGTCA_T1_hash4	0.164673	-3.62537	T1_hash4	3762	1754	0.0478469	hash4	T1_IgG2a	AGGGATGCAAGGGTCA_T1_hash4	T	batch3.1	NK_proliferation
AGGGATGCAATGGATA_T1_hash3	-1.33988	4.60765	T1_hash3	4038	1773	0.0089153	hash3	T1_IgG2a	AGGGATGCAATGGATA_T1_hash3	T	batch3.1	NK_Isg15
AGGGATGCACGTTGGC_T1_hash1	6.48781	0.530478	T1_hash1	3452	1491	0.0252028	hash1	T1_IgG2a	AGGGATGCACGTTGGC_T1_hash1	T	batch3.1	CD3_DN
AGGGATGCATGGGACA_T1_hash4	-1.11415	3.81764	T1_hash4	5421	2160	0.0134662	hash4	T1_IgG2a	AGGGATGCATGGGACA_T1_hash4	T	batch3.1	NK_Isg15
AGGGATGGTTTGACAC_T1_hash3	-2.91743	-0.0719361	T1_hash3	10725	3230	0.0128671	hash3	T1_IgG2a	AGGGATGGTTTGACAC_T1_hash3	T	batch3.1	NK_proliferation
AGGGATGGTTTGGGCC_T1_hash5	-6.23129	-0.772417	T1_hash5	2890	1415	0.00207612	hash5	T1_IgG2a	AGGGATGGTTTGGGCC_T1_hash5	T	batch3.1	NK_Ccl5
AGGGATGTCAACACAC_T1_hash2	-1.15263	3.7317	T1_hash2	8934	3015	0.0149989	hash2	T1_IgG2a	AGGGATGTCAACACAC_T1_hash2	T	batch3.1	NK_Isg15
AGGGATGTCCAGAAGG_T1_hash5	-5.4493	2.78439	T1_hash5	5963	2376	0.0135838	hash5	T1_IgG2a	AGGGATGTCCAGAAGG_T1_hash5	T	batch3.1	NK_Spp1
AGGGATGTCGCTGATA_T1_hash1	-2.66882	1.22522	T1_hash1	22651	4514	0.0097126	hash1	T1_IgG2a	AGGGATGTCGCTGATA_T1_hash1	T	batch3.1	NK_proliferation
AGGGATGTCGTCCAGG_T1_hash5	-7.16247	1.66918	T1_hash5	10196	3174	0.00647313	hash5	T1_IgG2a	AGGGATGTCGTCCAGG_T1_hash5	T	batch3.1	NK_Hspa1a
AGGGTGAAGACACTAA_T1_hash1	-3.76586	-2.05661	T1_hash1	7948	2640	0.0308254	hash1	T1_IgG2a	AGGGTGAAGACACTAA_T1_hash1	T	batch3.1	NK_Ccl5
AGGGTGAAGCGCTTAT_T1_hash2	-2.46479	-1.07119	T1_hash2	10165	3025	0.0128874	hash2	T1_IgG2a	AGGGTGAAGCGCTTAT_T1_hash2	T	batch3.1	NK_proliferation
AGGGTGACAGAGCCAA_T1_hash5	-3.2382	1.79808	T1_hash5	11867	3281	0.00766832	hash5	T1_IgG2a	AGGGTGACAGAGCCAA_T1_hash5	T	batch3.1	NK_Spp1
AGGGTGACAGCTCCGA_T1_hash1	-2.94202	0.580269	T1_hash1	7071	2463	0.0121624	hash1	T1_IgG2a	AGGGTGACAGCTCCGA_T1_hash1	T	batch3.1	NK_Spp1
AGGGTGACATAAAGGT_T1_hash1	-5.25271	2.47448	T1_hash1	12034	3301	0.0107196	hash1	T1_IgG2a	AGGGTGACATAAAGGT_T1_hash1	T	batch3.1	NK_Spp1
AGGGTGAGTATGAATG_T1_hash4	9.39063	3.53851	T1_hash4	2776	1402	0.0104467	hash4	T1_IgG2a	AGGGTGAGTATGAATG_T1_hash4	T	batch3.1	CD4_Treg
AGGGTGAGTCAGATAA_T1_hash4	-3.99116	0.102924	T1_hash4	6557	2464	0.0158609	hash4	T1_IgG2a	AGGGTGAGTCAGATAA_T1_hash4	T	batch3.1	NK_Spp1
AGGGTGAGTCTAAAGA_T1_hash5	7.98897	1.56663	T1_hash5	2406	1191	0.0187032	hash5	T1_IgG2a	AGGGTGAGTCTAAAGA_T1_hash5	T	batch3.1	CD4_Il7r
AGGGTGATCACATAGC_T1_hash1	-7.29177	0.0291261	T1_hash1	4252	1836	0.023048	hash1	T1_IgG2a	AGGGTGATCACATAGC_T1_hash1	T	batch3.1	NK_Ccl5
AGGGTGATCCGTAGGC_T1_hash4	7.98779	0.869232	T1_hash4	2636	1209	0.0299697	hash4	T1_IgG2a	AGGGTGATCCGTAGGC_T1_hash4	T	batch3.1	CD4_Il7r
AGGTCATAGTGTTAGA_T1_hash2	8.2342	3.40601	T1_hash2	2370	1289	0.0189873	hash2	T1_IgG2a	AGGTCATAGTGTTAGA_T1_hash2	T	batch3.1	CD4_Treg
AGGTCATCAGGCGATA_T1_hash3	-3.14731	-2.4714	T1_hash3	3715	1747	0.022611	hash3	T1_IgG2a	AGGTCATCAGGCGATA_T1_hash3	T	batch3.1	NK_Ccl5
AGGTCATCATCCTAGA_T1_hash4	-6.35815	-1.06428	T1_hash4	4186	1737	0.00716675	hash4	T1_IgG2a	AGGTCATCATCCTAGA_T1_hash4	T	batch3.1	NK_Ccl5
AGGTCATGTAAAGGAG_T1_hash2	-1.11433	1.42841	T1_hash2	6770	2318	0.0184638	hash2	T1_IgG2a	AGGTCATGTAAAGGAG_T1_hash2	T	batch3.1	NK_Cd226
AGGTCATGTACCGTAT_T1_hash3	-6.49848	0.690694	T1_hash3	4354	1701	0.00298576	hash3	T1_IgG2a	AGGTCATGTACCGTAT_T1_hash3	T	batch3.1	NK_Ccl5
AGGTCATGTACGCACC_T1_hash4	-1.02373	0.637698	T1_hash4	8525	2770	0.00434018	hash4	T1_IgG2a	AGGTCATGTACGCACC_T1_hash4	T	batch3.1	NK_Cd226
AGGTCATTCAGCTTAG_T1_hash2	-6.09293	0.889403	T1_hash2	5776	2292	0.00415512	hash2	T1_IgG2a	AGGTCATTCAGCTTAG_T1_hash2	T	batch3.1	NK_Ccl5
AGGTCATTCCCAAGTA_T1_hash4	-3.08775	-2.41678	T1_hash4	4315	1884	0.00695249	hash4	T1_IgG2a	AGGTCATTCCCAAGTA_T1_hash4	T	batch3.1	NK_Ccl5
AGGTCCGAGCATCATC_T1_hash4	-4.22518	2.27989	T1_hash4	9790	2921	0.0118488	hash4	T1_IgG2a	AGGTCCGAGCATCATC_T1_hash4	T	batch3.1	NK_Spp1
AGGTCCGAGCCAGTTT_T1_hash5	10.4908	-0.494624	T1_hash5	3784	1661	0.0346195	hash5	T1_IgG2a	AGGTCCGAGCCAGTTT_T1_hash5	T	batch3.1	CD8_Ccr7
AGGTCCGAGCTAACTC_T1_hash1	-4.39819	0.847179	T1_hash1	7583	2639	0.00870368	hash1	T1_IgG2a	AGGTCCGAGCTAACTC_T1_hash1	T	batch3.1	NK_Spp1
AGGTCCGAGGCAGTCA_T1_hash4	-7.25891	0.209674	T1_hash4	5094	1952	0.0123675	hash4	T1_IgG2a	AGGTCCGAGGCAGTCA_T1_hash4	T	batch3.1	NK_Ccl5
AGGTCCGAGTGAAGAG_T1_hash2	-3.83225	1.68931	T1_hash2	7613	2698	0.0139236	hash2	T1_IgG2a	AGGTCCGAGTGAAGAG_T1_hash2	T	batch3.1	NK_Spp1
AGGTCCGCAGAGTGTG_T1_hash1	-2.09591	-2.48254	T1_hash1	10979	3198	0.0187631	hash1	T1_IgG2a	AGGTCCGCAGAGTGTG_T1_hash1	T	batch3.1	NK_proliferation
AGGTCCGCATTACGAC_T1_hash3	10.5695	3.6158	T1_hash3	1639	947	0.00671141	hash3	T1_IgG2a	AGGTCCGCATTACGAC_T1_hash3	T	batch3.1	CD4_Treg
AGGTCCGGTCTAGAGG_T1_hash4	-1.52353	3.99404	T1_hash4	4176	1939	0.00981801	hash4	T1_IgG2a	AGGTCCGGTCTAGAGG_T1_hash4	T	batch3.1	NK_Isg15
AGGTCCGGTCTAGCGC_T1_hash4	-7.1536	0.122822	T1_hash4	5783	2133	0.0148712	hash4	T1_IgG2a	AGGTCCGGTCTAGCGC_T1_hash4	T	batch3.1	NK_Ccl5
AGGTCCGGTTACCGAT_T1_hash3	-7.0344	-2.6721	T1_hash3	3262	1620	0.0205395	hash3	T1_IgG2a	AGGTCCGGTTACCGAT_T1_hash3	T	batch3.1	NK_Ccl5
AGGTCCGTCCACGAAT_T1_hash4	7.6901	2.29667	T1_hash4	2403	1242	0.0062422	hash4	T1_IgG2a	AGGTCCGTCCACGAAT_T1_hash4	T	batch3.1	CD4_Il7r
AGGTCCGTCCTTGACC_T1_hash1	-5.59516	0.69431	T1_hash1	4500	1968	0.0151111	hash1	T1_IgG2a	AGGTCCGTCCTTGACC_T1_hash1	T	batch3.1	NK_Spp1
AGGTCCGTCGTGGTCG_T1_hash4	-4.20403	1.96457	T1_hash4	8036	2434	0.0159283	hash4	T1_IgG2a	AGGTCCGTCGTGGTCG_T1_hash4	T	batch3.1	NK_Spp1
AGGTCCGTCTCCCTGA_T1_hash1	5.63879	-4.54574	T1_hash1	10972	3172	0.0144914	hash1	T1_IgG2a	AGGTCCGTCTCCCTGA_T1_hash1	T	batch3.1	CD8_proliferation
AGTAGTCAGAGCCCAA_T1_hash4	-5.20846	2.33904	T1_hash4	8782	2705	0.0134366	hash4	T1_IgG2a	AGTAGTCAGAGCCCAA_T1_hash4	T	batch3.1	NK_Spp1
AGTAGTCAGCCAGGAT_T1_hash1	-6.91989	-0.029482	T1_hash1	7908	2575	0.0197269	hash1	T1_IgG2a	AGTAGTCAGCCAGGAT_T1_hash1	T	batch3.1	NK_Ccl5
AGTAGTCCAACACCTA_T1_hash5	-5.39538	0.428146	T1_hash5	9472	2689	0.00696791	hash5	T1_IgG2a	AGTAGTCCAACACCTA_T1_hash5	T	batch3.1	NK_Ccl5
AGTAGTCCACGAGAGT_T1_Negative	7.39331	-3.20716	T1_Negative	2329	1252	0.0103049	Negative	T1_IgG2a	AGTAGTCCACGAGAGT_T1_Negative	T	batch3.1	CD8_proliferation
AGTAGTCCAGATCGGA_T1_hash2	-5.02573	0.202877	T1_hash2	5812	1839	0.0137646	hash2	T1_IgG2a	AGTAGTCCAGATCGGA_T1_hash2	T	batch3.1	NK_Ccl5
AGTAGTCCAGCTGTAT_T1_hash1	9.65011	-2.98777	T1_hash1	6340	2365	0.0105678	hash1	T1_IgG2a	AGTAGTCCAGCTGTAT_T1_hash1	T	batch3.1	CD8_Ccl5
AGTAGTCGTACAGCAG_T1_hash5	-5.9675	1.12698	T1_hash5	6188	2317	0.00888817	hash5	T1_IgG2a	AGTAGTCGTACAGCAG_T1_hash5	T	batch3.1	NK_Ccl5
AGTAGTCGTCTCTCGT_T1_hash1	-0.383919	1.9821	T1_hash1	4511	1828	0.0137442	hash1	T1_IgG2a	AGTAGTCGTCTCTCGT_T1_hash1	T	batch3.1	NK_Cd226
AGTAGTCGTCTCTTTA_T1_hash1	-5.95025	3.75136	T1_hash1	11920	2980	0.00545302	hash1	T1_IgG2a	AGTAGTCGTCTCTTTA_T1_hash1	T	batch3.1	NK_Spp1
AGTAGTCGTGCTGTAT_T1_hash1	-2.86392	1.23398	T1_hash1	8087	2488	0.0181773	hash1	T1_IgG2a	AGTAGTCGTGCTGTAT_T1_hash1	T	batch3.1	NK_Cd226
AGTAGTCGTTATCGGT_T1_hash2	-4.2493	-2.3668	T1_hash2	4209	1893	0.00665241	hash2	T1_IgG2a	AGTAGTCGTTATCGGT_T1_hash2	T	batch3.1	NK_Ccl5
AGTAGTCTCAACCAAC_T1_hash1	10.5887	4.0345	T1_hash1	2205	1243	0.00907029	hash1	T1_IgG2a	AGTAGTCTCAACCAAC_T1_hash1	T	batch3.1	CD4_Treg
AGTAGTCTCCACGCAG_T1_hash4	10.9173	3.48172	T1_hash4	11651	3426	0.00540726	hash4	T1_IgG2a	AGTAGTCTCCACGCAG_T1_hash4	T	batch3.1	CD4_Treg
AGTAGTCTCGCATGAT_T1_hash5	7.56593	-3.07703	T1_hash5	15105	3670	0.0138365	hash5	T1_IgG2a	AGTAGTCTCGCATGAT_T1_hash5	T	batch3.1	CD8_proliferation
AGTCTTTAGCTAACAA_T1_hash3	-3.9709	-1.99276	T1_hash3	5667	2144	0.0116464	hash3	T1_IgG2a	AGTCTTTAGCTAACAA_T1_hash3	T	batch3.1	NK_Ccl5
AGTCTTTAGTACGTAA_T1_hash5	10.4588	-3.12058	T1_hash5	9959	2906	0.0159655	hash5	T1_IgG2a	AGTCTTTAGTACGTAA_T1_hash5	T	batch3.1	CD8_Ccl5
AGTCTTTAGTCTTGCA_T1_hash3	-6.88733	2.26481	T1_hash3	8362	2353	0.00968668	hash3	T1_IgG2a	AGTCTTTAGTCTTGCA_T1_hash3	T	batch3.1	NK_Hspa1a
AGTCTTTCAAGTCATC_T1_hash4	-1.69004	-0.783015	T1_hash4	19450	4460	0.00730077	hash4	T1_IgG2a	AGTCTTTCAAGTCATC_T1_hash4	T	batch3.1	NK_proliferation
AGTCTTTCACATGGGA_T1_hash1	9.6225	-3.22718	T1_hash1	20421	4427	0.0160129	hash1	T1_IgG2a	AGTCTTTCACATGGGA_T1_hash1	T	batch3.1	NK_Spp1
AGTCTTTCAGCCAATT_T1_hash1	-1.87727	0.635574	T1_hash1	11086	3069	0.0117265	hash1	T1_IgG2a	AGTCTTTCAGCCAATT_T1_hash1	T	batch3.1	NK_Cd226
AGTCTTTCAGTCAGAG_T1_hash4	-2.42278	2.82103	T1_hash4	9080	2935	0.00506608	hash4	T1_IgG2a	AGTCTTTCAGTCAGAG_T1_hash4	T	batch3.1	NK_Spp1
AGTCTTTCATCACGAT_T1_hash1	-1.59947	-2.17297	T1_hash1	11254	3333	0.011818	hash1	T1_IgG2a	AGTCTTTCATCACGAT_T1_hash1	T	batch3.1	NK_proliferation
AGTCTTTCATGCTGGC_T1_hash4	-0.303866	-1.4478	T1_hash4	6412	2389	0.0112289	hash4	T1_IgG2a	AGTCTTTCATGCTGGC_T1_hash4	T	batch3.1	NK_Cd226
AGTCTTTCATGGTCTA_T1_hash2	8.31202	0.936306	T1_hash2	2393	1311	0.00710405	hash2	T1_IgG2a	AGTCTTTCATGGTCTA_T1_hash2	T	batch3.1	CD4_Il7r
AGTCTTTGTTATCACG_T1_hash2	-6.36921	-2.96441	T1_hash2	2884	1497	0.0110957	hash2	T1_IgG2a	AGTCTTTGTTATCACG_T1_hash2	T	batch3.1	NK_Ccl5
AGTCTTTGTTCCCTTG_T1_hash1	10.607	3.82945	T1_hash1	2536	1329	0.00118297	hash1	T1_IgG2a	AGTCTTTGTTCCCTTG_T1_hash1	T	batch3.1	CD4_Treg
AGTCTTTTCAACACGT_T1_hash2	7.60254	-0.0721112	T1_hash2	2515	1405	0.00874751	hash2	T1_IgG2a	AGTCTTTTCAACACGT_T1_hash2	T	batch3.1	CD8_Gzmk
AGTCTTTTCATGTAGC_T1_hash4	3.21998	-4.50373	T1_hash4	16388	4307	0.00835978	hash4	T1_IgG2a	AGTCTTTTCATGTAGC_T1_hash4	T	batch3.1	NK_proliferation
AGTCTTTTCCCGACTT_T1_hash1	7.91859	0.0818871	T1_hash1	1950	1193	0.00564103	hash1	T1_IgG2a	AGTCTTTTCCCGACTT_T1_hash1	T	batch3.1	CD8_Gzmk
AGTCTTTTCGATGAGG_T1_hash4	-2.95778	2.85314	T1_hash4	6077	2350	0.00756952	hash4	T1_IgG2a	AGTCTTTTCGATGAGG_T1_hash4	T	batch3.1	NK_Spp1
AGTGAGGAGATCACGG_T1_hash3	-2.31948	1.59516	T1_hash3	4140	1905	0.0108696	hash3	T1_IgG2a	AGTGAGGAGATCACGG_T1_hash3	T	batch3.1	NK_Cd226
AGTGAGGAGCGGCTTC_T1_hash4	-5.93849	3.74459	T1_hash4	14285	2826	0.00567028	hash4	T1_IgG2a	AGTGAGGAGCGGCTTC_T1_hash4	T	batch3.1	NK_Spp1
AGTGAGGAGTCATCCA_T1_hash1	10.409	-0.721298	T1_hash1	6778	2445	0.0129832	hash1	T1_IgG2a	AGTGAGGAGTCATCCA_T1_hash1	T	batch3.1	CD8_Ccr7
AGTGAGGCAAGTCTAC_T1_hash1	7.49903	-0.141079	T1_hash1	8645	2657	0.0097166	hash1	T1_IgG2a	AGTGAGGCAAGTCTAC_T1_hash1	T	batch3.1	CD8_Gzmk
AGTGAGGCACCAGCAC_T1_hash4	-8.21544	-1.86109	T1_hash4	3044	1470	0.0137976	hash4	T1_IgG2a	AGTGAGGCACCAGCAC_T1_hash4	T	batch3.1	NK_Ccl5
AGTGAGGCACCAGTTA_T1_hash3	-0.000344892	1.4056	T1_hash3	5486	2256	0.0162231	hash3	T1_IgG2a	AGTGAGGCACCAGTTA_T1_hash3	T	batch3.1	NK_Cd226
AGTGAGGCACTGAAGG_T1_hash1	9.50516	-2.79237	T1_hash1	7496	2558	0.0110726	hash1	T1_IgG2a	AGTGAGGCACTGAAGG_T1_hash1	T	batch3.1	CD8_Ccl5
AGTGAGGCAGCCAGAA_T1_hash5	-0.864582	-1.81926	T1_hash5	14271	3854	0.0105108	hash5	T1_IgG2a	AGTGAGGCAGCCAGAA_T1_hash5	T	batch3.1	NK_proliferation
AGTGAGGCAGTGACAG_T1_hash5	-5.01444	-2.87136	T1_hash5	3005	1511	0.00532446	hash5	T1_IgG2a	AGTGAGGCAGTGACAG_T1_hash5	T	batch3.1	NK_Ccl5
AGTGAGGGTATAGTAG_T1_hash3	9.02514	2.07359	T1_hash3	2653	1302	0.0203543	hash3	T1_IgG2a	AGTGAGGGTATAGTAG_T1_hash3	T	batch3.1	CD4_Treg
AGTGAGGGTATGAAAC_T1_hash3	8.07149	-0.391383	T1_hash3	5069	2042	0.0132176	hash3	T1_IgG2a	AGTGAGGGTATGAAAC_T1_hash3	T	batch3.1	CD8_Gzmk
AGTGAGGGTTCGTCTC_T1_hash3	10.5095	-2.06012	T1_hash3	5420	2084	0.00811808	hash3	T1_IgG2a	AGTGAGGGTTCGTCTC_T1_hash3	T	batch3.1	CD8_Ccl5
AGTGAGGTCATTGCCC_T1_hash3	-4.31656	0.565581	T1_hash3	8043	2457	0.00845456	hash3	T1_IgG2a	AGTGAGGTCATTGCCC_T1_hash3	T	batch3.1	NK_Spp1
AGTGAGGTCGCAGGCT_T1_hash2	-4.43177	3.53228	T1_hash2	13029	3358	0.0103615	hash2	T1_IgG2a	AGTGAGGTCGCAGGCT_T1_hash2	T	batch3.1	NK_Spp1
AGTGGGAAGCAGCCTC_T1_hash3	9.88564	-3.34977	T1_hash3	9693	2912	0.00980089	hash3	T1_IgG2a	AGTGGGAAGCAGCCTC_T1_hash3	T	batch3.1	CD8_Ccl5
AGTGGGAAGGTGCAAC_T1_hash4	-4.39205	1.78618	T1_hash4	5786	2231	0.00604908	hash4	T1_IgG2a	AGTGGGAAGGTGCAAC_T1_hash4	T	batch3.1	NK_Spp1
AGTGGGAAGTCATGCT_T1_hash1	-2.1621	1.95816	T1_hash1	5502	2109	0.0138132	hash1	T1_IgG2a	AGTGGGAAGTCATGCT_T1_hash1	T	batch3.1	NK_Spp1
AGTGGGAAGTGTTGAA_T1_hash3	-2.89937	3.54846	T1_hash3	11809	3376	0.0149886	hash3	T1_IgG2a	AGTGGGAAGTGTTGAA_T1_hash3	T	batch3.1	NK_Spp1
AGTGGGACAACACGCC_T1_hash3	5.51107	-4.64153	T1_hash3	10419	3019	0.0121893	hash3	T1_IgG2a	AGTGGGACAACACGCC_T1_hash3	T	batch3.1	CD8_proliferation
AGTGGGACACACCGCA_T1_hash2	-3.71671	2.76355	T1_hash2	14091	3600	0.00936768	hash2	T1_IgG2a	AGTGGGACACACCGCA_T1_hash2	T	batch3.1	NK_Spp1
AGTGGGACACCTCGGA_T1_hash4	-1.82157	4.37382	T1_hash4	2547	1321	0.0129564	hash4	T1_IgG2a	AGTGGGACACCTCGGA_T1_hash4	T	batch3.1	NK_Isg15
AGTGGGACACCTCGTT_T1_hash4	-0.447488	3.13249	T1_hash4	7860	2541	0.016285	hash4	T1_IgG2a	AGTGGGACACCTCGTT_T1_hash4	T	batch3.1	NK_Isg15
AGTGGGACACGGACAA_T1_hash5	-4.82046	-0.473613	T1_hash5	6207	2154	0.0185275	hash5	T1_IgG2a	AGTGGGACACGGACAA_T1_hash5	T	batch3.1	NK_Ccl5
AGTGGGACATGCCTAA_T1_hash1	3.22692	-4.30591	T1_hash1	5497	2129	0.0201928	hash1	T1_IgG2a	AGTGGGACATGCCTAA_T1_hash1	T	batch3.1	NK_proliferation
AGTGGGAGTAGCAAAT_T1_hash3	-4.8099	-0.384356	T1_hash3	3271	1602	0.00825436	hash3	T1_IgG2a	AGTGGGAGTAGCAAAT_T1_hash3	T	batch3.1	NK_Spp1
AGTGGGAGTGTAACGG_T1_hash5	1.38084	-0.48224	T1_hash5	14310	3810	0.0128581	hash5	T1_IgG2a	AGTGGGAGTGTAACGG_T1_hash5	T	batch3.1	NK_proliferation
AGTGGGAGTTCAGACT_T1_hash3	-4.65925	1.45008	T1_hash3	2279	1099	0.016674	hash3	T1_IgG2a	AGTGGGAGTTCAGACT_T1_hash3	T	batch3.1	NK_Spp1
AGTGGGAGTTGCGTTA_T1_hash1	-1.57804	-2.44994	T1_hash1	13239	3625	0.00604275	hash1	T1_IgG2a	AGTGGGAGTTGCGTTA_T1_hash1	T	batch3.1	NK_proliferation
AGTGGGATCGCCATAA_T1_Negative	4.05466	-5.42393	T1_Negative	1604	1008	0.00810474	Negative	T1_IgG2a	AGTGGGATCGCCATAA_T1_Negative	T	batch3.1	NK_proliferation
AGTGGGATCGCCCTTA_T1_hash1	10.2539	-0.721038	T1_hash1	10498	3281	0.0154315	hash1	T1_IgG2a	AGTGGGATCGCCCTTA_T1_hash1	T	batch3.1	CD3_DN
AGTGTCAAGACGCACA_T1_hash3	10.6574	-1.83236	T1_hash3	5502	2102	0.01763	hash3	T1_IgG2a	AGTGTCAAGACGCACA_T1_hash3	T	batch3.1	CD8_Ccl5
AGTGTCAAGCTGATAA_T1_hash2	6.03304	-0.701591	T1_hash2	11128	3381	0.0159058	hash2	T1_IgG2a	AGTGTCAAGCTGATAA_T1_hash2	T	batch3.1	CD8_proliferation
AGTGTCACAAAGTCAA_T1_hash4	-4.85697	-1.50096	T1_hash4	5971	2150	0.0130631	hash4	T1_IgG2a	AGTGTCACAAAGTCAA_T1_hash4	T	batch3.1	NK_Ccl5
AGTGTCACAATAGCGG_T1_hash4	-5.51223	-2.76868	T1_hash4	3467	1659	0.00432651	hash4	T1_IgG2a	AGTGTCACAATAGCGG_T1_hash4	T	batch3.1	NK_Ccl5
AGTGTCACACGCTTTC_T1_hash5	7.60447	0.0154632	T1_hash5	1708	954	0.0087822	hash5	T1_IgG2a	AGTGTCACACGCTTTC_T1_hash5	T	batch3.1	CD8_Gzmk
AGTGTCAGTAGCAAAT_T1_hash3	-2.04281	-2.55631	T1_hash3	8278	2847	0.00434888	hash3	T1_IgG2a	AGTGTCAGTAGCAAAT_T1_hash3	T	batch3.1	NK_proliferation
AGTGTCAGTTCCGGCA_T1_hash5	7.8888	-3.13414	T1_hash5	12392	3252	0.00944158	hash5	T1_IgG2a	AGTGTCAGTTCCGGCA_T1_hash5	T	batch3.1	CD8_proliferation
AGTGTCATCGCCCTTA_T1_hash4	-6.77508	-3.0465	T1_hash4	4613	1667	0.0071537	hash4	T1_IgG2a	AGTGTCATCGCCCTTA_T1_hash4	T	batch3.1	NK_Ccl5
AGTGTCATCGGAAATA_T1_hash4	1.9956	-4.86235	T1_hash4	16868	3952	0.0131017	hash4	T1_IgG2a	AGTGTCATCGGAAATA_T1_hash4	T	batch3.1	NK_proliferation
AGTGTCATCTAACTGG_T1_hash2	3.11201	-2.90273	T1_hash2	15066	4080	0.0078322	hash2	T1_IgG2a	AGTGTCATCTAACTGG_T1_hash2	T	batch3.1	NK_proliferation
AGTGTCATCTTGTACT_T1_hash5	-3.58311	-0.514071	T1_hash5	9748	3044	0.00984817	hash5	T1_IgG2a	AGTGTCATCTTGTACT_T1_hash5	T	batch3.1	NK_Spp1
AGTTGGTAGATCCCAT_T1_hash1	5.34634	-4.83512	T1_hash1	16171	3622	0.0119349	hash1	T1_IgG2a	AGTTGGTAGATCCCAT_T1_hash1	T	batch3.1	CD8_proliferation
AGTTGGTAGGGAACGG_T1_hash2	9.11503	-3.27557	T1_hash2	10344	3129	0.0122776	hash2	T1_IgG2a	AGTTGGTAGGGAACGG_T1_hash2	T	batch3.1	CD8_Ccl5
AGTTGGTAGTATGACA_T1_Negative	-5.73563	-2.33911	T1_Negative	1321	804	0.013626	Negative	T1_IgG2a	AGTTGGTAGTATGACA_T1_Negative	T	batch3.1	NK_proliferation
AGTTGGTAGTGACTCT_T1_hash3	8.3243	-3.02304	T1_hash3	11779	3458	0.0175736	hash3	T1_IgG2a	AGTTGGTAGTGACTCT_T1_hash3	T	batch3.1	CD8_proliferation
AGTTGGTCAATGTAAG_T1_hash1	-6.83644	-2.70982	T1_hash1	4061	1857	0.00911106	hash1	T1_IgG2a	AGTTGGTCAATGTAAG_T1_hash1	T	batch3.1	NK_Ccl5
AGTTGGTCAGGGTACA_T1_hash3	6.36726	0.416974	T1_hash3	2373	1282	0.00842815	hash3	T1_IgG2a	AGTTGGTCAGGGTACA_T1_hash3	T	batch3.1	CD3_DN
AGTTGGTCAGTAACGG_T1_hash2	-0.63842	3.60493	T1_hash2	11972	3313	0.0101904	hash2	T1_IgG2a	AGTTGGTCAGTAACGG_T1_hash2	T	batch3.1	NK_Isg15
AGTTGGTCATTCCTCG_T1_hash2	6.4654	1.47198	T1_hash2	6889	2343	0.0103063	hash2	T1_IgG2a	AGTTGGTCATTCCTCG_T1_hash2	T	batch3.1	CD4_Il7r
AGTTGGTGTAATAGCA_T1_hash1	10.3207	4.05025	T1_hash1	2337	1129	0.0346598	hash1	T1_IgG2a	AGTTGGTGTAATAGCA_T1_hash1	T	batch3.1	CD4_Treg
AGTTGGTGTGATGTCT_T1_hash1	8.77445	1.90766	T1_hash1	1618	949	0.0117429	hash1	T1_IgG2a	AGTTGGTGTGATGTCT_T1_hash1	T	batch3.1	CD4_Il7r
AGTTGGTGTGGTCTCG_T1_hash1	-4.35782	-1.48792	T1_hash1	4646	1991	0.00215239	hash1	T1_IgG2a	AGTTGGTGTGGTCTCG_T1_hash1	T	batch3.1	NK_Ccl5
AGTTGGTTCAGTGCAT_T1_hash4	-0.298266	1.20239	T1_hash4	3186	1601	0.00878845	hash4	T1_IgG2a	AGTTGGTTCAGTGCAT_T1_hash4	T	batch3.1	NK_Cd226
AGTTGGTTCGGCTTGG_T1_hash1	6.24997	0.254132	T1_hash1	2305	1250	0.00997831	hash1	T1_IgG2a	AGTTGGTTCGGCTTGG_T1_hash1	T	batch3.1	CD3_DN
ATAACGCAGCTAACAA_T1_hash4	-0.284449	1.514	T1_hash4	6822	2477	0.0180299	hash4	T1_IgG2a	ATAACGCAGCTAACAA_T1_hash4	T	batch3.1	NK_Cd226
ATAACGCAGGCTCATT_T1_hash3	-3.44083	0.427909	T1_hash3	7593	2527	0.0104043	hash3	T1_IgG2a	ATAACGCAGGCTCATT_T1_hash3	T	batch3.1	NK_Spp1
ATAACGCAGTCCATAC_T1_hash2	6.96709	0.731066	T1_hash2	3227	1347	0.0257205	hash2	T1_IgG2a	ATAACGCAGTCCATAC_T1_hash2	T	batch3.1	CD8_Il7r
ATAACGCCAAAGGAAG_T1_hash1	-4.61776	3.68349	T1_hash1	14386	3288	0.011678	hash1	T1_IgG2a	ATAACGCCAAAGGAAG_T1_hash1	T	batch3.1	NK_Spp1
ATAACGCCAATGCCAT_T1_hash1	8.46466	2.052	T1_hash1	4473	1833	0.0147552	hash1	T1_IgG2a	ATAACGCCAATGCCAT_T1_hash1	T	batch3.1	CD4_Il7r
ATAACGCCACAACTGT_T1_hash3	-5.45765	1.07471	T1_hash3	8779	2800	0.0119604	hash3	T1_IgG2a	ATAACGCCACAACTGT_T1_hash3	T	batch3.1	NK_Ccl5
ATAACGCCAGGACGTA_T1_hash2	-7.21249	-1.8379	T1_hash2	1834	1099	0.00926936	hash2	T1_IgG2a	ATAACGCCAGGACGTA_T1_hash2	T	batch3.1	NK_Ccl5
ATAACGCCATAGGATA_T1_hash4	-4.69013	1.32999	T1_hash4	3160	1230	0.00506329	hash4	T1_IgG2a	ATAACGCCATAGGATA_T1_hash4	T	batch3.1	NK_Spp1
ATAACGCCATGCATGT_T1_hash2	3.04312	-2.68333	T1_hash2	5800	2446	0.0117241	hash2	T1_IgG2a	ATAACGCCATGCATGT_T1_hash2	T	batch3.1	NK_proliferation
ATAACGCGTATCTGCA_T1_hash4	-5.03857	0.900549	T1_hash4	9777	3076	0.0166718	hash4	T1_IgG2a	ATAACGCGTATCTGCA_T1_hash4	T	batch3.1	NK_Spp1
ATAACGCGTGCGGTAA_T1_hash3	-0.38395	-3.01422	T1_hash3	14120	3756	0.00828612	hash3	T1_IgG2a	ATAACGCGTGCGGTAA_T1_hash3	T	batch3.1	NK_proliferation
ATAACGCTCACTCCTG_T1_hash1	-3.15823	2.70643	T1_hash1	9638	2917	0.0152521	hash1	T1_IgG2a	ATAACGCTCACTCCTG_T1_hash1	T	batch3.1	NK_Spp1
ATAACGCTCGAGGTAG_T1_hash3	8.86712	-2.5828	T1_hash3	10931	3014	0.0116183	hash3	T1_IgG2a	ATAACGCTCGAGGTAG_T1_hash3	T	batch3.1	CD8_proliferation
ATAACGCTCTACGAGT_T1_hash2	6.82408	0.634926	T1_hash2	3871	1459	0.0193748	hash2	T1_IgG2a	ATAACGCTCTACGAGT_T1_hash2	T	batch3.1	CD8_Il7r
ATAACGCTCTCGTATT_T1_hash2	10.0841	-3.49992	T1_hash2	8740	2476	0.00949657	hash2	T1_IgG2a	ATAACGCTCTCGTATT_T1_hash2	T	batch3.1	CD8_Ccl5
ATAACGCTCTGATTCT_T1_hash5	-0.17647	3.49905	T1_hash5	7915	2361	0.0127606	hash5	T1_IgG2a	ATAACGCTCTGATTCT_T1_hash5	T	batch3.1	NK_Isg15
ATAAGAGAGACAAGCC_T1_hash5	-3.97219	2.09007	T1_hash5	19347	3892	0.0046002	hash5	T1_IgG2a	ATAAGAGAGACAAGCC_T1_hash5	T	batch3.1	NK_Spp1
ATAAGAGAGATCCCAT_T1_hash2	-2.0954	-0.367695	T1_hash2	21524	4308	0.00576101	hash2	T1_IgG2a	ATAAGAGAGATCCCAT_T1_hash2	T	batch3.1	NK_proliferation
ATAAGAGAGCTAGGCA_T1_hash3	-0.163322	1.67689	T1_hash3	3802	1753	0.00473435	hash3	T1_IgG2a	ATAAGAGAGCTAGGCA_T1_hash3	T	batch3.1	NK_Cd226
ATAAGAGAGTCATCCA_T1_hash2	10.3599	-0.804084	T1_hash2	5785	1970	0.00587727	hash2	T1_IgG2a	ATAAGAGAGTCATCCA_T1_hash2	T	batch3.1	CD8_Ccr7
ATAAGAGCACAAGCCC_T1_hash2	-2.97172	1.38256	T1_hash2	3739	1619	0.00722118	hash2	T1_IgG2a	ATAAGAGCACAAGCCC_T1_hash2	T	batch3.1	NK_Ccl5
ATAAGAGCAGCTTCGG_T1_hash4	-7.62659	-1.78065	T1_hash4	4564	1741	0.00876424	hash4	T1_IgG2a	ATAAGAGCAGCTTCGG_T1_hash4	T	batch3.1	NK_Ccl5
ATAAGAGCATTTCAGG_T1_hash4	8.09536	2.6764	T1_hash4	3626	1560	0.00413679	hash4	T1_IgG2a	ATAAGAGCATTTCAGG_T1_hash4	T	batch3.1	CD4_Il7r
ATAAGAGGTCATCCCT_T1_hash4	-1.92034	-0.0943289	T1_hash4	13411	3613	0.0173738	hash4	T1_IgG2a	ATAAGAGGTCATCCCT_T1_hash4	T	batch3.1	NK_proliferation
ATAAGAGGTCGATTGT_T1_hash1	10.0877	-1.62926	T1_hash1	5220	1976	0.017433	hash1	T1_IgG2a	ATAAGAGGTCGATTGT_T1_hash1	T	batch3.1	CD8_Ccl5
ATAAGAGTCGCCATAA_T1_hash2	-3.88919	3.96705	T1_hash2	18176	3793	0.0129291	hash2	T1_IgG2a	ATAAGAGTCGCCATAA_T1_hash2	T	batch3.1	NK_Spp1
ATAAGAGTCTAACGGT_T1_hash3	-1.70187	-0.161721	T1_hash3	16655	3891	0.0115281	hash3	T1_IgG2a	ATAAGAGTCTAACGGT_T1_hash3	T	batch3.1	NK_proliferation
ATAAGAGTCTATCCCG_T1_hash2	-5.37976	-1.39491	T1_hash2	4807	1990	0.00936135	hash2	T1_IgG2a	ATAAGAGTCTATCCCG_T1_hash2	T	batch3.1	NK_Isg15
ATAGACCAGGATGGTC_T1_hash4	-1.99053	-0.852877	T1_hash4	21911	4644	0.00702843	hash4	T1_IgG2a	ATAGACCAGGATGGTC_T1_hash4	T	batch3.1	NK_proliferation
ATAGACCAGTACTTGC_T1_hash4	-1.10933	2.0841	T1_hash4	8043	2749	0.0157901	hash4	T1_IgG2a	ATAGACCAGTACTTGC_T1_hash4	T	batch3.1	NK_Cd226
ATAGACCAGTGTTTGC_T1_hash3	8.36459	1.19342	T1_hash3	1620	913	0.0407407	hash3	T1_IgG2a	ATAGACCAGTGTTTGC_T1_hash3	T	batch3.1	CD4_Il7r
ATAGACCCAAAGGAAG_T1_hash3	-6.44212	-1.74307	T1_hash3	3132	1475	0.00734355	hash3	T1_IgG2a	ATAGACCCAAAGGAAG_T1_hash3	T	batch3.1	NK_Ccl5
ATAGACCCAAGCCCAC_T1_hash4	-0.37559	2.76388	T1_hash4	4785	1938	0.0110763	hash4	T1_IgG2a	ATAGACCCAAGCCCAC_T1_hash4	T	batch3.1	NK_Cd226
ATAGACCCAATAACGA_T1_hash1	-1.80526	1.45729	T1_hash1	6057	2252	0.00775962	hash1	T1_IgG2a	ATAGACCCAATAACGA_T1_hash1	T	batch3.1	NK_Cd226
ATAGACCCACATGTGT_T1_hash2	-1.00317	0.699965	T1_hash2	9704	2842	0.0190643	hash2	T1_IgG2a	ATAGACCCACATGTGT_T1_hash2	T	batch3.1	NK_Cd226
ATAGACCCACCACGTG_T1_hash1	9.83141	-2.18876	T1_hash1	5956	2205	0.0159503	hash1	T1_IgG2a	ATAGACCCACCACGTG_T1_hash1	T	batch3.1	CD8_Ccl5
ATAGACCCAGCCTTGG_T1_hash1	-6.58629	-3.03996	T1_hash1	2173	1181	0.00644271	hash1	T1_IgG2a	ATAGACCCAGCCTTGG_T1_hash1	T	batch3.1	NK_Ccl5
ATAGACCCAGCTGGCT_T1_hash3	10.4516	-3.04988	T1_hash3	7474	2420	0.00722505	hash3	T1_IgG2a	ATAGACCCAGCTGGCT_T1_hash3	T	batch3.1	CD8_Ccl5
ATAGACCCAGTTTACG_T1_hash3	-7.99536	-2.52446	T1_hash3	3574	1727	0.00895355	hash3	T1_IgG2a	ATAGACCCAGTTTACG_T1_hash3	T	batch3.1	NK_Ccl5
ATAGACCGTAAGTGTA_T1_hash4	5.64846	0.602149	T1_hash4	5797	2037	0.0179403	hash4	T1_IgG2a	ATAGACCGTAAGTGTA_T1_hash4	T	batch3.1	CD3_DN
ATAGACCGTCGAATCT_T1_hash2	7.95647	-2.67217	T1_hash2	12468	3352	0.0150786	hash2	T1_IgG2a	ATAGACCGTCGAATCT_T1_hash2	T	batch3.1	CD8_proliferation
ATAGACCGTTCACCTC_T1_hash4	-0.0351552	-3.53254	T1_hash4	10539	3321	0.0167948	hash4	T1_IgG2a	ATAGACCGTTCACCTC_T1_hash4	T	batch3.1	NK_proliferation
ATAGACCGTTGAACTC_T1_hash3	10.2104	-2.3241	T1_hash3	6391	2303	0.00516351	hash3	T1_IgG2a	ATAGACCGTTGAACTC_T1_hash3	T	batch3.1	CD8_Ccl5
ATAGACCTCCGTCAAA_T1_hash1	-5.04088	2.08382	T1_hash1	5524	2263	0.0233526	hash1	T1_IgG2a	ATAGACCTCCGTCAAA_T1_hash1	T	batch3.1	NK_Spp1
ATAGACCTCGTCCGTT_T1_hash2	-6.21119	0.823959	T1_hash2	5944	2459	0.00992598	hash2	T1_IgG2a	ATAGACCTCGTCCGTT_T1_hash2	T	batch3.1	NK_Ccl5
ATCACGAAGCTTATCG_T1_hash1	-7.98512	-2.47653	T1_hash1	2059	1190	0.0150559	hash1	T1_IgG2a	ATCACGAAGCTTATCG_T1_hash1	T	batch3.1	NK_Ccl5
ATCACGAAGGCTAGGT_T1_hash5	-2.12071	-0.847502	T1_hash5	16881	4108	0.0103667	hash5	T1_IgG2a	ATCACGAAGGCTAGGT_T1_hash5	T	batch3.1	NK_proliferation
ATCACGAAGTTCCACA_T1_hash2	-0.795138	1.81148	T1_hash2	4837	2112	0.0121976	hash2	T1_IgG2a	ATCACGAAGTTCCACA_T1_hash2	T	batch3.1	NK_Cd226
ATCACGACAACACGCC_T1_hash2	-6.03103	0.876813	T1_hash2	5878	2048	0.0163321	hash2	T1_IgG2a	ATCACGACAACACGCC_T1_hash2	T	batch3.1	NK_Ccl5
ATCACGACAATCCAAC_T1_hash2	-2.09297	3.12968	T1_hash2	8536	2755	0.0115979	hash2	T1_IgG2a	ATCACGACAATCCAAC_T1_hash2	T	batch3.1	NK_Isg15
ATCACGACACGCTTTC_T1_hash1	10.3832	-0.914099	T1_hash1	5703	2399	0.0157812	hash1	T1_IgG2a	ATCACGACACGCTTTC_T1_hash1	T	batch3.1	CD8_Ccr7
ATCACGACAGATTGCT_T1_hash5	-6.72641	2.057	T1_hash5	4771	2075	0.014672	hash5	T1_IgG2a	ATCACGACAGATTGCT_T1_hash5	T	batch3.1	NK_Ccl5
ATCACGAGTCTCTTAT_T1_hash1	-2.04635	2.95378	T1_hash1	4813	2018	0.0278413	hash1	T1_IgG2a	ATCACGAGTCTCTTAT_T1_hash1	T	batch3.1	NK_Isg15
ATCACGAGTGCAGACA_T1_hash3	-7.81403	-0.921197	T1_hash3	4871	2003	0.0215561	hash3	T1_IgG2a	ATCACGAGTGCAGACA_T1_hash3	T	batch3.1	NK_Ccl5
ATCACGAGTTGTGGCC_T1_hash4	-2.38762	-0.274404	T1_hash4	15550	3625	0.00771704	hash4	T1_IgG2a	ATCACGAGTTGTGGCC_T1_hash4	T	batch3.1	NK_proliferation
ATCACGATCAGGCCCA_T1_hash4	-3.79448	1.31173	T1_hash4	5363	2039	0.0139847	hash4	T1_IgG2a	ATCACGATCAGGCCCA_T1_hash4	T	batch3.1	NK_Spp1
ATCACGATCATCACCC_T1_hash4	6.05004	1.13876	T1_hash4	13114	3299	0.0166235	hash4	T1_IgG2a	ATCACGATCATCACCC_T1_hash4	T	batch3.1	CD8_Il7r
ATCACGATCCGCATCT_T1_hash1	8.10246	1.08608	T1_hash1	2809	1308	0.0224279	hash1	T1_IgG2a	ATCACGATCCGCATCT_T1_hash1	T	batch3.1	CD4_Il7r
ATCACGATCCTAGTGA_T1_hash3	-6.97686	-1.13002	T1_hash3	4253	2004	0.00940513	hash3	T1_IgG2a	ATCACGATCCTAGTGA_T1_hash3	T	batch3.1	NK_Ccl5
ATCACGATCCTTTACA_T1_hash5	9.89846	-2.49179	T1_hash5	9027	2949	0.0127396	hash5	T1_IgG2a	ATCACGATCCTTTACA_T1_hash5	T	batch3.1	CD8_Ccl5
ATCACGATCGGATGGA_T1_hash1	-6.14483	0.714738	T1_hash1	7717	2516	0.00855255	hash1	T1_IgG2a	ATCACGATCGGATGGA_T1_hash1	T	batch3.1	NK_Spp1
ATCACGATCTATCGCC_T1_hash3	10.3439	-2.3652	T1_hash3	12400	3445	0.0132258	hash3	T1_IgG2a	ATCACGATCTATCGCC_T1_hash3	T	batch3.1	CD8_Ccl5
ATCATCTAGATGCGAC_T1_hash3	-4.46688	-2.83414	T1_hash3	3441	1603	0.00697472	hash3	T1_IgG2a	ATCATCTAGATGCGAC_T1_hash3	T	batch3.1	NK_Ccl5
ATCATCTAGTTGTCGT_T1_hash1	-5.66645	3.08225	T1_hash1	7578	2432	0.0215096	hash1	T1_IgG2a	ATCATCTAGTTGTCGT_T1_hash1	T	batch3.1	NK_Spp1
ATCATCTCACGACTCG_T1_hash4	7.10621	2.74731	T1_hash4	2488	1312	0.0096463	hash4	T1_IgG2a	ATCATCTCACGACTCG_T1_hash4	T	batch3.1	CD8_Gzmk
ATCATCTCAGTGAGTG_T1_hash1	-4.63064	1.10991	T1_hash1	9300	2967	0.0113978	hash1	T1_IgG2a	ATCATCTCAGTGAGTG_T1_hash1	T	batch3.1	NK_Spp1
ATCATCTGTACTCGCG_T1_hash4	6.60202	0.614417	T1_hash4	5424	1746	0.0147493	hash4	T1_IgG2a	ATCATCTGTACTCGCG_T1_hash4	T	batch3.1	CD8_Il7r
ATCATCTGTAGCACGA_T1_hash2	10.5209	-3.19731	T1_hash2	8579	2550	0.0183005	hash2	T1_IgG2a	ATCATCTGTAGCACGA_T1_hash2	T	batch3.1	CD8_Ccl5
ATCATCTGTATCAGTC_T1_hash5	-2.95336	-1.65492	T1_hash5	9623	3040	0.00322145	hash5	T1_IgG2a	ATCATCTGTATCAGTC_T1_hash5	T	batch3.1	NK_Ccl5
ATCATCTGTCGCCATG_T1_hash4	9.60459	3.26085	T1_hash4	2814	1415	0.0117271	hash4	T1_IgG2a	ATCATCTGTCGCCATG_T1_hash4	T	batch3.1	CD4_Treg
ATCATCTGTCTCCACT_T1_hash1	-5.45389	-2.17918	T1_hash1	3663	1828	0.00819001	hash1	T1_IgG2a	ATCATCTGTCTCCACT_T1_hash1	T	batch3.1	NK_Ccl5
ATCATCTGTCTTGCGG_T1_hash1	-4.5975	-0.267711	T1_hash1	3138	1397	0.0098789	hash1	T1_IgG2a	ATCATCTGTCTTGCGG_T1_hash1	T	batch3.1	NK_Ccl5
ATCATCTGTGTCAATC_T1_hash1	-0.921387	0.544221	T1_hash1	3109	1519	0.00868446	hash1	T1_IgG2a	ATCATCTGTGTCAATC_T1_hash1	T	batch3.1	NK_Cd226
ATCATCTGTGTGACCC_T1_hash4	-3.99207	2.32065	T1_hash4	9570	2969	0.00992685	hash4	T1_IgG2a	ATCATCTGTGTGACCC_T1_hash4	T	batch3.1	NK_Spp1
ATCATCTGTTAAAGTG_T1_hash1	-4.08985	-1.34683	T1_hash1	3477	1636	0.00719011	hash1	T1_IgG2a	ATCATCTGTTAAAGTG_T1_hash1	T	batch3.1	NK_Ccl5
ATCATCTTCAGCCTAA_T1_hash1	5.91074	-5.07581	T1_hash1	12602	3293	0.00595144	hash1	T1_IgG2a	ATCATCTTCAGCCTAA_T1_hash1	T	batch3.1	CD8_proliferation
ATCATCTTCATATCGG_T1_hash4	3.37689	-3.97667	T1_hash4	14322	3896	0.0058651	hash4	T1_IgG2a	ATCATCTTCATATCGG_T1_hash4	T	batch3.1	NK_proliferation
ATCATCTTCCAGATCA_T1_hash1	-1.8776	1.87651	T1_hash1	5166	2180	0.0228417	hash1	T1_IgG2a	ATCATCTTCCAGATCA_T1_hash1	T	batch3.1	NK_Cd226
ATCATCTTCCGGCACA_T1_hash4	6.1348	1.2038	T1_hash4	4400	1825	0.0154545	hash4	T1_IgG2a	ATCATCTTCCGGCACA_T1_hash4	T	batch3.1	CD3_DN
ATCATCTTCCGTTGTC_T1_hash5	10.5145	-2.85735	T1_hash5	10370	3040	0.0141755	hash5	T1_IgG2a	ATCATCTTCCGTTGTC_T1_hash5	T	batch3.1	CD8_Ccl5
ATCATCTTCGGAAACG_T1_hash2	6.37503	3.91154	T1_hash2	5802	2174	0.018959	hash2	T1_IgG2a	ATCATCTTCGGAAACG_T1_hash2	T	batch3.1	gd_T
ATCATCTTCTGTACGA_T1_hash1	-3.79941	3.33968	T1_hash1	17219	4113	0.00557524	hash1	T1_IgG2a	ATCATCTTCTGTACGA_T1_hash1	T	batch3.1	NK_Spp1
ATCATGGCACAGGCCT_T1_hash5	-3.67187	-1.90109	T1_hash5	4853	2056	0.00679992	hash5	T1_IgG2a	ATCATGGCACAGGCCT_T1_hash5	T	batch3.1	NK_Ccl5
ATCATGGCACGGTAGA_T1_hash2	-4.61995	1.39972	T1_hash2	6362	2448	0.0122603	hash2	T1_IgG2a	ATCATGGCACGGTAGA_T1_hash2	T	batch3.1	NK_Spp1
ATCATGGGTCACAAGG_T1_hash1	5.53826	1.1882	T1_hash1	3473	1703	0.0161244	hash1	T1_IgG2a	ATCATGGGTCACAAGG_T1_hash1	T	batch3.1	CD3_DN
ATCATGGGTCTTGTCC_T1_hash4	6.78511	0.476555	T1_hash4	3735	1240	0.0254351	hash4	T1_IgG2a	ATCATGGGTCTTGTCC_T1_hash4	T	batch3.1	CD8_Il7r
ATCATGGGTGATGTCT_T1_hash2	6.73663	1.47041	T1_hash2	4421	1739	0.019905	hash2	T1_IgG2a	ATCATGGGTGATGTCT_T1_hash2	T	batch3.1	CD8_Gzmk
ATCATGGGTGCACGAA_T1_hash4	8.39248	1.96708	T1_hash4	9329	2795	0.0183299	hash4	T1_IgG2a	ATCATGGGTGCACGAA_T1_hash4	T	batch3.1	CD4_Il7r
ATCATGGTCGGAAATA_T1_hash1	2.65318	-1.58781	T1_hash1	10351	3129	0.00937108	hash1	T1_IgG2a	ATCATGGTCGGAAATA_T1_hash1	T	batch3.1	NK_proliferation
ATCATGGTCTCGTTTA_T1_hash1	-3.31808	0.704294	T1_hash1	13933	3842	0.0129907	hash1	T1_IgG2a	ATCATGGTCTCGTTTA_T1_hash1	T	batch3.1	NK_Spp1
ATCATGGTCTCTAGGA_T1_hash4	-2.10577	-0.6883	T1_hash4	16549	4304	0.0133543	hash4	T1_IgG2a	ATCATGGTCTCTAGGA_T1_hash4	T	batch3.1	NK_proliferation
ATCCACCAGATGCGAC_T1_hash4	7.92183	2.01821	T1_hash4	3002	1362	0.00799467	hash4	T1_IgG2a	ATCCACCAGATGCGAC_T1_hash4	T	batch3.1	CD4_Il7r
ATCCACCAGGATGTAT_T1_hash3	10.2183	-0.921723	T1_hash3	5289	2100	0.00888637	hash3	T1_IgG2a	ATCCACCAGGATGTAT_T1_hash3	T	batch3.1	CD8_Ccr7
ATCCACCAGGCTAGCA_T1_hash1	8.39942	2.78569	T1_hash1	4454	1690	0.013471	hash1	T1_IgG2a	ATCCACCAGGCTAGCA_T1_hash1	T	batch3.1	CD4_Il7r
ATCCACCCAAACAACA_T1_hash4	-5.75864	-1.50097	T1_hash4	3637	1741	0.00769865	hash4	T1_IgG2a	ATCCACCCAAACAACA_T1_hash4	T	batch3.1	NK_Ccl5
ATCCACCCAAGCGTAG_T1_hash4	9.29069	3.5826	T1_hash4	8928	2662	0.0122088	hash4	T1_IgG2a	ATCCACCCAAGCGTAG_T1_hash4	T	batch3.1	CD4_Treg
ATCCACCCAAGGCTCC_T1_hash5	-4.68019	-2.49557	T1_hash5	3650	1571	0.00520548	hash5	T1_IgG2a	ATCCACCCAAGGCTCC_T1_hash5	T	batch3.1	NK_Ccl5
ATCCACCCAGGCAGTA_T1_hash4	9.37993	-3.15623	T1_hash4	11168	3020	0.0137894	hash4	T1_IgG2a	ATCCACCCAGGCAGTA_T1_hash4	T	batch3.1	CD8_Ccl5
ATCCACCCATGGGAAC_T1_hash4	-7.15649	-2.29811	T1_hash4	4695	1893	0.00873269	hash4	T1_IgG2a	ATCCACCCATGGGAAC_T1_hash4	T	batch3.1	NK_Ccl5
ATCCACCGTCCAGTGC_T1_hash4	-5.35039	-1.20151	T1_hash4	3014	1465	0.0102853	hash4	T1_IgG2a	ATCCACCGTCCAGTGC_T1_hash4	T	batch3.1	NK_Ccl5
ATCCACCGTCGGCATC_T1_hash3	-8.29399	-2.63864	T1_hash3	2739	1344	0.0135086	hash3	T1_IgG2a	ATCCACCGTCGGCATC_T1_hash3	T	batch3.1	NK_Ccl5
ATCCACCGTTCCACGG_T1_hash4	7.65342	3.0698	T1_hash4	8118	2582	0.000739098	hash4	T1_IgG2a	ATCCACCGTTCCACGG_T1_hash4	T	batch3.1	CD4_Il7r
ATCCACCGTTGTTTGG_T1_hash4	8.07205	1.51335	T1_hash4	4622	1760	0.012765	hash4	T1_IgG2a	ATCCACCGTTGTTTGG_T1_hash4	T	batch3.1	CD4_Il7r
ATCCACCTCGCCCTTA_T1_hash1	10.0439	-1.91543	T1_hash1	5007	1874	0.00738965	hash1	T1_IgG2a	ATCCACCTCGCCCTTA_T1_hash1	T	batch3.1	CD8_Ccl5
ATCCACCTCTGCAAGT_T1_hash2	-4.7905	-2.25827	T1_hash2	5257	2088	0.00951113	hash2	T1_IgG2a	ATCCACCTCTGCAAGT_T1_hash2	T	batch3.1	NK_Ccl5
ATCCGAAAGACCCACC_T1_hash1	10.5472	-2.06345	T1_hash1	7518	2377	0.0134344	hash1	T1_IgG2a	ATCCGAAAGACCCACC_T1_hash1	T	batch3.1	CD8_Ccl5
ATCCGAAAGAGTAATC_T1_hash1	6.06493	1.83381	T1_hash1	3517	1501	0.0116577	hash1	T1_IgG2a	ATCCGAAAGAGTAATC_T1_hash1	T	batch3.1	CD8_Gzmk
ATCCGAAAGCCCAGCT_T1_hash4	-4.55888	-2.17292	T1_hash4	6943	2337	0.00835374	hash4	T1_IgG2a	ATCCGAAAGCCCAGCT_T1_hash4	T	batch3.1	NK_Ccl5
ATCCGAAAGCGAAGGG_T1_hash2	10.2183	-3.26527	T1_hash2	7897	2491	0.00658478	hash2	T1_IgG2a	ATCCGAAAGCGAAGGG_T1_hash2	T	batch3.1	CD8_Ccl5
ATCCGAAAGTGTGGCA_T1_hash1	9.15376	-3.5438	T1_hash1	10038	2928	0.0107591	hash1	T1_IgG2a	ATCCGAAAGTGTGGCA_T1_hash1	T	batch3.1	CD8_Ccl5
ATCCGAACAAAGGTGC_T1_hash4	8.8707	3.2474	T1_hash4	6011	2192	0.00981534	hash4	T1_IgG2a	ATCCGAACAAAGGTGC_T1_hash4	T	batch3.1	CD4_Treg
ATCCGAACAGCCTATA_T1_hash3	-7.09205	-0.361282	T1_hash3	3214	1398	0.0136901	hash3	T1_IgG2a	ATCCGAACAGCCTATA_T1_hash3	T	batch3.1	NK_Ccl5
ATCCGAACATTACCTT_T1_hash4	-1.20433	4.1384	T1_hash4	3677	1753	0.0119663	hash4	T1_IgG2a	ATCCGAACATTACCTT_T1_hash4	T	batch3.1	NK_Isg15
ATCCGAAGTATGAAAC_T1_hash5	10.2197	-3.25235	T1_hash5	4674	1844	0.0194694	hash5	T1_IgG2a	ATCCGAAGTATGAAAC_T1_hash5	T	batch3.1	CD8_Ccl5
ATCCGAAGTCGGATCC_T1_hash1	8.6797	-4.4247	T1_hash1	10863	2847	0.0159256	hash1	T1_IgG2a	ATCCGAAGTCGGATCC_T1_hash1	T	batch3.1	CD8_proliferation
ATCCGAAGTGCCTTGG_T1_hash4	7.97963	0.509251	T1_hash4	6416	2283	0.012313	hash4	T1_IgG2a	ATCCGAAGTGCCTTGG_T1_hash4	T	batch3.1	CD4_Il7r
ATCCGAATCACCTCGT_T1_hash3	9.07744	-2.96511	T1_hash3	9990	3156	0.0119119	hash3	T1_IgG2a	ATCCGAATCACCTCGT_T1_hash3	T	batch3.1	CD8_Ccl5
ATCCGAATCACTGGGC_T1_hash2	8.94303	-2.28663	T1_hash2	10845	3133	0.006639	hash2	T1_IgG2a	ATCCGAATCACTGGGC_T1_hash2	T	batch3.1	CD8_proliferation
ATCCGAATCATGTGGT_T1_hash4	-3.75079	-0.760594	T1_hash4	7804	2382	0.00691953	hash4	T1_IgG2a	ATCCGAATCATGTGGT_T1_hash4	T	batch3.1	NK_Spp1
ATCCGAATCCGCAAGC_T1_Negative	3.72696	-5.421	T1_Negative	1163	807	0.00515907	Negative	T1_IgG2a	ATCCGAATCCGCAAGC_T1_Negative	T	batch3.1	NK_proliferation
ATCCGAATCCGGCACA_T1_Negative	-1.12945	1.15698	T1_Negative	1738	939	0.00978136	Negative	T1_IgG2a	ATCCGAATCCGGCACA_T1_Negative	T	batch3.1	NK_Cd226
ATCCGAATCTGCAAGT_T1_hash4	-5.96969	-2.80472	T1_hash4	2837	1393	0.00387734	hash4	T1_IgG2a	ATCCGAATCTGCAAGT_T1_hash4	T	batch3.1	NK_Ccl5
ATCCGAATCTGCGACG_T1_hash2	-5.06915	-0.149837	T1_hash2	3729	1732	0.0327165	hash2	T1_IgG2a	ATCCGAATCTGCGACG_T1_hash2	T	batch3.1	NK_Spp1
ATCCGAATCTTAGCCC_T1_hash1	-7.25167	-2.33787	T1_hash1	1775	1041	0.023662	hash1	T1_IgG2a	ATCCGAATCTTAGCCC_T1_hash1	T	batch3.1	NK_Ccl5
ATCGAGTAGTTATCGC_T1_hash5	7.67622	1.47499	T1_hash5	2752	1385	0.00835756	hash5	T1_IgG2a	ATCGAGTAGTTATCGC_T1_hash5	T	batch3.1	CD4_Il7r
ATCGAGTCACAGTCGC_T1_hash1	-3.62124	-0.984123	T1_hash1	5934	2246	0.0151668	hash1	T1_IgG2a	ATCGAGTCACAGTCGC_T1_hash1	T	batch3.1	NK_Ccl5
ATCGAGTCAGTAACGG_T1_hash5	-4.93686	-0.751253	T1_hash5	5856	2230	0.00648907	hash5	T1_IgG2a	ATCGAGTCAGTAACGG_T1_hash5	T	batch3.1	NK_Ccl5
ATCGAGTCATCCGGGT_T1_hash4	-6.95179	-0.143947	T1_hash4	4589	1906	0.00305077	hash4	T1_IgG2a	ATCGAGTCATCCGGGT_T1_hash4	T	batch3.1	NK_Ccl5
ATCGAGTGTCCCTACT_T1_hash1	-5.41355	3.50968	T1_hash1	10107	2731	0.0114772	hash1	T1_IgG2a	ATCGAGTGTCCCTACT_T1_hash1	T	batch3.1	NK_Spp1
ATCGAGTGTGGCAAAC_T1_hash5	1.63281	-0.772808	T1_hash5	14780	3512	0.0127199	hash5	T1_IgG2a	ATCGAGTGTGGCAAAC_T1_hash5	T	batch3.1	NK_proliferation
ATCGAGTGTTGTCGCG_T1_hash2	6.9964	-3.30064	T1_hash2	9830	2897	0.0152594	hash2	T1_IgG2a	ATCGAGTGTTGTCGCG_T1_hash2	T	batch3.1	CD8_proliferation
ATCGAGTTCACTTCAT_T1_hash4	7.99241	3.01769	T1_hash4	2946	1431	0.0115411	hash4	T1_IgG2a	ATCGAGTTCACTTCAT_T1_hash4	T	batch3.1	CD4_Il7r
ATCGAGTTCAGTGCAT_T1_hash2	-3.03201	-1.28194	T1_hash2	12668	3171	0.00639406	hash2	T1_IgG2a	ATCGAGTTCAGTGCAT_T1_hash2	T	batch3.1	NK_Ccl5
ATCGAGTTCGATGAGG_T1_hash4	3.23922	-3.4942	T1_hash4	13531	3527	0.0124898	hash4	T1_IgG2a	ATCGAGTTCGATGAGG_T1_hash4	T	batch3.1	NK_proliferation
ATCTACTAGCGATCCC_T1_hash1	-2.28842	-0.377175	T1_hash1	12814	3295	0.00686749	hash1	T1_IgG2a	ATCTACTAGCGATCCC_T1_hash1	T	batch3.1	NK_proliferation
ATCTACTCAAAGCGGT_T1_hash5	-4.71147	2.92833	T1_hash5	7633	2427	0.0196515	hash5	T1_IgG2a	ATCTACTCAAAGCGGT_T1_hash5	T	batch3.1	NK_Spp1
ATCTACTCAATAGAGT_T1_hash1	-6.59032	0.855952	T1_hash1	1809	862	0.0143726	hash1	T1_IgG2a	ATCTACTCAATAGAGT_T1_hash1	T	batch3.1	NK_Ccl5
ATCTACTCACCAGTTA_T1_hash3	-6.29556	-0.539548	T1_hash3	4143	1955	0.0091721	hash3	T1_IgG2a	ATCTACTCACCAGTTA_T1_hash3	T	batch3.1	NK_Isg15
ATCTACTCACCTCGTT_T1_hash4	8.05844	2.40545	T1_hash4	6079	2277	0.0125021	hash4	T1_IgG2a	ATCTACTCACCTCGTT_T1_hash4	T	batch3.1	CD4_Il7r
ATCTACTCATGGTCTA_T1_hash1	7.64444	1.64655	T1_hash1	2720	1302	0.0316176	hash1	T1_IgG2a	ATCTACTCATGGTCTA_T1_hash1	T	batch3.1	CD4_Il7r
ATCTACTGTCGGGTCT_T1_hash1	0.00410158	2.37423	T1_hash1	6370	2433	0.00879121	hash1	T1_IgG2a	ATCTACTGTCGGGTCT_T1_hash1	T	batch3.1	NK_Isg15
ATCTACTGTTAAAGAC_T1_hash5	-4.70067	2.56375	T1_hash5	16753	3433	0.00728228	hash5	T1_IgG2a	ATCTACTGTTAAAGAC_T1_hash5	T	batch3.1	NK_Spp1
ATCTACTGTTTGCATG_T1_hash4	9.63139	-2.50301	T1_hash4	16566	4172	0.0156948	hash4	T1_IgG2a	ATCTACTGTTTGCATG_T1_hash4	T	batch3.1	CD8_Ccl5
ATCTACTTCACCAGGC_T1_hash4	-4.73554	1.54114	T1_hash4	8082	2846	0.00915615	hash4	T1_IgG2a	ATCTACTTCACCAGGC_T1_hash4	T	batch3.1	NK_Spp1
ATCTACTTCACTTATC_T1_hash3	9.9387	-2.13509	T1_hash3	6840	2664	0.0134503	hash3	T1_IgG2a	ATCTACTTCACTTATC_T1_hash3	T	batch3.1	CD8_Ccl5
ATCTGCCAGCACAGGT_T1_hash2	7.9402	0.900948	T1_hash2	1502	787	0.0306258	hash2	T1_IgG2a	ATCTGCCAGCACAGGT_T1_hash2	T	batch3.1	CD4_Il7r
ATCTGCCAGCACCGTC_T1_hash4	-6.56448	0.558575	T1_hash4	7890	2628	0.0210393	hash4	T1_IgG2a	ATCTGCCAGCACCGTC_T1_hash4	T	batch3.1	NK_Spp1
ATCTGCCCAATCTGCA_T1_hash1	-3.50672	1.97413	T1_hash1	6495	2478	0.0118553	hash1	T1_IgG2a	ATCTGCCCAATCTGCA_T1_hash1	T	batch3.1	NK_Spp1
ATCTGCCCACGAGAGT_T1_hash2	-0.6467	0.266297	T1_hash2	4037	1770	0.00668813	hash2	T1_IgG2a	ATCTGCCCACGAGAGT_T1_hash2	T	batch3.1	NK_Cd226
ATCTGCCCAGCCTGTG_T1_hash1	-6.22341	1.5941	T1_hash1	7578	2338	0.0142518	hash1	T1_IgG2a	ATCTGCCCAGCCTGTG_T1_hash1	T	batch3.1	NK_Ccl5
ATCTGCCCAGTCGTGC_T1_hash5	10.4434	-2.77735	T1_hash5	3449	1643	0.00985793	hash5	T1_IgG2a	ATCTGCCCAGTCGTGC_T1_hash5	T	batch3.1	CD8_Ccl5
ATCTGCCCATACAGCT_T1_hash4	8.25359	2.13215	T1_hash4	2264	1164	0.00750883	hash4	T1_IgG2a	ATCTGCCCATACAGCT_T1_hash4	T	batch3.1	CD4_Il7r
ATCTGCCGTAAACACA_T1_hash4	-3.38908	2.07906	T1_hash4	10716	3238	0.00653229	hash4	T1_IgG2a	ATCTGCCGTAAACACA_T1_hash4	T	batch3.1	NK_Spp1
ATCTGCCGTGAGCGAT_T1_hash3	-2.72368	1.86486	T1_hash3	9696	3011	0.00917904	hash3	T1_IgG2a	ATCTGCCGTGAGCGAT_T1_hash3	T	batch3.1	NK_Cd226
ATCTGCCTCATCGCTC_T1_hash5	6.51859	2.0719	T1_hash5	7299	2291	0.0145225	hash5	T1_IgG2a	ATCTGCCTCATCGCTC_T1_hash5	T	batch3.1	CD8_Gzmk
ATCTGCCTCGCCAAAT_T1_Negative	-4.83518	-2.58307	T1_Negative	2692	1468	0.0130015	Negative	T1_IgG2a	ATCTGCCTCGCCAAAT_T1_Negative	T	batch3.1	NK_Ccl5
ATCTGCCTCGCCATAA_T1_hash1	10.089	-2.53293	T1_hash1	7630	2747	0.0111402	hash1	T1_IgG2a	ATCTGCCTCGCCATAA_T1_hash1	T	batch3.1	CD8_Ccl5
ATGAGGGAGGAGTTGC_T1_hash2	-4.79097	3.38544	T1_hash2	13147	3439	0.0130068	hash2	T1_IgG2a	ATGAGGGAGGAGTTGC_T1_hash2	T	batch3.1	NK_Spp1
ATGAGGGCACGTCTCT_T1_hash5	-5.31887	1.68835	T1_hash5	5232	2028	0.00324924	hash5	T1_IgG2a	ATGAGGGCACGTCTCT_T1_hash5	T	batch3.1	NK_Spp1
ATGAGGGCATTAACCG_T1_hash1	9.6966	0.014416	T1_hash1	8402	2831	0.0164247	hash1	T1_IgG2a	ATGAGGGCATTAACCG_T1_hash1	T	batch3.1	CD8_Ccr7
ATGAGGGGTAGCGCAA_T1_Negative	10.4009	-2.58858	T1_Negative	1125	780	0.0142222	Negative	T1_IgG2a	ATGAGGGGTAGCGCAA_T1_Negative	T	batch3.1	CD8_Ccl5
ATGAGGGGTAGCGTAG_T1_hash3	10.0218	-2.53247	T1_hash3	3449	1822	0.0136271	hash3	T1_IgG2a	ATGAGGGGTAGCGTAG_T1_hash3	T	batch3.1	CD8_Ccl5
ATGAGGGGTTCCGGCA_T1_hash3	1.17631	-4.45107	T1_hash3	13919	3631	0.00524463	hash3	T1_IgG2a	ATGAGGGGTTCCGGCA_T1_hash3	T	batch3.1	NK_proliferation
ATGAGGGTCAGAAATG_T1_hash3	10.4241	-2.45991	T1_hash3	5433	2032	0.0101233	hash3	T1_IgG2a	ATGAGGGTCAGAAATG_T1_hash3	T	batch3.1	CD8_Ccl5
ATGAGGGTCATCGATG_T1_hash1	7.24373	0.0831508	T1_hash1	4122	1658	0.00824842	hash1	T1_IgG2a	ATGAGGGTCATCGATG_T1_hash1	T	batch3.1	CD8_Gzmk
ATGAGGGTCGTCACGG_T1_hash4	7.52187	0.260645	T1_hash4	1645	818	0.00972644	hash4	T1_IgG2a	ATGAGGGTCGTCACGG_T1_hash4	T	batch3.1	CD8_Gzmk
ATGCGATAGAATGTGT_T1_hash1	-3.56825	0.275197	T1_hash1	12018	3147	0.0188051	hash1	T1_IgG2a	ATGCGATAGAATGTGT_T1_hash1	T	batch3.1	NK_Spp1
ATGCGATAGTACGACG_T1_hash1	-3.6968	-2.12524	T1_hash1	4961	2005	0.0058456	hash1	T1_IgG2a	ATGCGATAGTACGACG_T1_hash1	T	batch3.1	NK_Ccl5
ATGCGATCACCACGTG_T1_hash2	7.10136	0.872298	T1_hash2	3159	1255	0.0148781	hash2	T1_IgG2a	ATGCGATCACCACGTG_T1_hash2	T	batch3.1	CD8_Il7r
ATGCGATCACTTACGA_T1_hash5	-6.69196	0.515451	T1_hash5	2748	1404	0.0138282	hash5	T1_IgG2a	ATGCGATCACTTACGA_T1_hash5	T	batch3.1	NK_Ccl5
ATGCGATCAGTGAGTG_T1_hash4	7.80753	0.868399	T1_hash4	1721	975	0.0220802	hash4	T1_IgG2a	ATGCGATCAGTGAGTG_T1_hash4	T	batch3.1	CD4_Il7r
ATGCGATCATTCTTAC_T1_hash3	-5.83969	-2.8231	T1_hash3	2488	1335	0.0120579	hash3	T1_IgG2a	ATGCGATCATTCTTAC_T1_hash3	T	batch3.1	NK_Ccl5
ATGCGATGTACATGTC_T1_hash1	10.3607	-0.61392	T1_hash1	7649	2617	0.0210485	hash1	T1_IgG2a	ATGCGATGTACATGTC_T1_hash1	T	batch3.1	CD8_Ccr7
ATGCGATGTCAAAGAT_T1_hash1	-0.573954	0.742684	T1_hash1	4728	1932	0.00994078	hash1	T1_IgG2a	ATGCGATGTCAAAGAT_T1_hash1	T	batch3.1	NK_Cd226
ATGCGATGTCAAGCGA_T1_hash3	7.65882	1.77166	T1_hash3	8678	2455	0.0176308	hash3	T1_IgG2a	ATGCGATGTCAAGCGA_T1_hash3	T	batch3.1	CD4_Il7r
ATGCGATGTGAGGGAG_T1_hash2	-7.25973	1.64307	T1_hash2	4996	1869	0.00860689	hash2	T1_IgG2a	ATGCGATGTGAGGGAG_T1_hash2	T	batch3.1	NK_Hspa1a
ATGCGATTCATCTGCC_T1_hash4	-6.92183	2.19815	T1_hash4	8797	2659	0.0134137	hash4	T1_IgG2a	ATGCGATTCATCTGCC_T1_hash4	T	batch3.1	NK_Hspa1a
ATGCGATTCGGCTTGG_T1_hash3	-0.895305	0.91591	T1_hash3	4705	2134	0.00913921	hash3	T1_IgG2a	ATGCGATTCGGCTTGG_T1_hash3	T	batch3.1	NK_Cd226
ATGGGAGAGCAATATG_T1_hash2	7.29492	1.06428	T1_hash2	2304	1175	0.0173611	hash2	T1_IgG2a	ATGGGAGAGCAATATG_T1_hash2	T	batch3.1	CD8_Il7r
ATGGGAGAGGGATACC_T1_hash5	-0.774463	1.24247	T1_hash5	3538	1738	0.0178067	hash5	T1_IgG2a	ATGGGAGAGGGATACC_T1_hash5	T	batch3.1	NK_Cd226
ATGGGAGCAATACGCT_T1_hash1	7.92748	1.93778	T1_hash1	5489	2120	0.00127528	hash1	T1_IgG2a	ATGGGAGCAATACGCT_T1_hash1	T	batch3.1	CD4_Il7r
ATGGGAGCACCTCGTT_T1_hash5	5.78344	-4.85586	T1_hash5	15608	3929	0.0123014	hash5	T1_IgG2a	ATGGGAGCACCTCGTT_T1_hash5	T	batch3.1	CD8_proliferation
ATGGGAGCACTTAAGC_T1_hash5	-4.31441	-2.06607	T1_hash5	5911	2228	0.0147183	hash5	T1_IgG2a	ATGGGAGCACTTAAGC_T1_hash5	T	batch3.1	NK_Ccl5
ATGGGAGCATGGTCAT_T1_hash1	5.77673	-4.55075	T1_hash1	12004	3934	0.01008	hash1	T1_IgG2a	ATGGGAGCATGGTCAT_T1_hash1	T	batch3.1	CD8_proliferation
ATGGGAGCATTATCTC_T1_hash1	-4.3839	0.872757	T1_hash1	3744	1743	0.0202991	hash1	T1_IgG2a	ATGGGAGCATTATCTC_T1_hash1	T	batch3.1	NK_Spp1
ATGGGAGGTAAACACA_T1_hash3	-6.03051	-0.894938	T1_hash3	3697	1730	0.00459832	hash3	T1_IgG2a	ATGGGAGGTAAACACA_T1_hash3	T	batch3.1	NK_Ccl5
ATGGGAGGTCTCCACT_T1_hash4	1.87894	-4.92787	T1_hash4	18633	4467	0.0129877	hash4	T1_IgG2a	ATGGGAGGTCTCCACT_T1_hash4	T	batch3.1	NK_proliferation
ATGGGAGGTTCGTTGA_T1_hash3	-7.45005	-0.635033	T1_hash3	2540	1398	0.015748	hash3	T1_IgG2a	ATGGGAGGTTCGTTGA_T1_hash3	T	batch3.1	NK_Ccl5
ATGGGAGGTTGCGCAC_T1_hash2	-3.61027	-2.17899	T1_hash2	7383	2254	0.00311526	hash2	T1_IgG2a	ATGGGAGGTTGCGCAC_T1_hash2	T	batch3.1	NK_Ccl5
ATGTGTGAGAATGTTG_T1_hash2	10.1974	4.09158	T1_hash2	1692	1042	0.0130024	hash2	T1_IgG2a	ATGTGTGAGAATGTTG_T1_hash2	T	batch3.1	CD4_Treg
ATGTGTGAGAGGTAGA_T1_hash4	-0.920087	4.08912	T1_hash4	5227	2246	0.0139659	hash4	T1_IgG2a	ATGTGTGAGAGGTAGA_T1_hash4	T	batch3.1	NK_Isg15
ATGTGTGAGATAGCAT_T1_hash2	-2.65038	-0.327063	T1_hash2	16305	3777	0.00693039	hash2	T1_IgG2a	ATGTGTGAGATAGCAT_T1_hash2	T	batch3.1	NK_proliferation
ATGTGTGAGATCCCAT_T1_hash5	-4.24888	2.76951	T1_hash5	11510	2806	0.00460469	hash5	T1_IgG2a	ATGTGTGAGATCCCAT_T1_hash5	T	batch3.1	NK_Spp1
ATGTGTGAGCAGCGTA_T1_hash4	6.89437	2.09369	T1_hash4	9923	3003	0.0121939	hash4	T1_IgG2a	ATGTGTGAGCAGCGTA_T1_hash4	T	batch3.1	CD8_Gzmk
ATGTGTGAGTAGCGGT_T1_hash2	-2.82156	3.62327	T1_hash2	13716	3311	0.00831146	hash2	T1_IgG2a	ATGTGTGAGTAGCGGT_T1_hash2	T	batch3.1	NK_Spp1
ATGTGTGCAGATAATG_T1_Negative	8.78339	-3.23513	T1_Negative	1198	802	0.00834725	Negative	T1_IgG2a	ATGTGTGCAGATAATG_T1_Negative	T	batch3.1	CD8_proliferation
ATGTGTGCAGATCCAT_T1_hash3	-3.1121	1.0227	T1_hash3	11795	3313	0.00839339	hash3	T1_IgG2a	ATGTGTGCAGATCCAT_T1_hash3	T	batch3.1	NK_Spp1
ATGTGTGGTAAACCTC_T1_hash2	-6.71153	-2.34132	T1_hash2	2305	1322	0.0164859	hash2	T1_IgG2a	ATGTGTGGTAAACCTC_T1_hash2	T	batch3.1	NK_Ccl5
ATGTGTGGTAACGACG_T1_hash2	7.04901	0.94381	T1_hash2	2997	1346	0.00967634	hash2	T1_IgG2a	ATGTGTGGTAACGACG_T1_hash2	T	batch3.1	CD8_Il7r
ATGTGTGGTGCAACGA_T1_hash3	-6.30216	0.770006	T1_hash3	5280	2191	0.00814394	hash3	T1_IgG2a	ATGTGTGGTGCAACGA_T1_hash3	T	batch3.1	NK_Ccl5
ATGTGTGGTTAGATGA_T1_hash1	10.1818	-0.671486	T1_hash1	7403	2716	0.011752	hash1	T1_IgG2a	ATGTGTGGTTAGATGA_T1_hash1	T	batch3.1	CD8_Ccr7
ATGTGTGGTTCGCTAA_T1_hash4	-1.99828	0.104977	T1_hash4	12541	3545	0.00837254	hash4	T1_IgG2a	ATGTGTGGTTCGCTAA_T1_hash4	T	batch3.1	NK_proliferation
ATGTGTGTCGGAAACG_T1_hash4	-6.12957	0.859661	T1_hash4	5214	2024	0.0149597	hash4	T1_IgG2a	ATGTGTGTCGGAAACG_T1_hash4	T	batch3.1	NK_Ccl5
ATGTGTGTCTACCTGC_T1_hash4	-2.25689	2.80412	T1_hash4	12278	3579	0.00838899	hash4	T1_IgG2a	ATGTGTGTCTACCTGC_T1_hash4	T	batch3.1	NK_Spp1
ATTACTCAGCTAGTGG_T1_hash2	-3.05529	-0.902221	T1_hash2	6452	2136	0.00557967	hash2	T1_IgG2a	ATTACTCAGCTAGTGG_T1_hash2	T	batch3.1	NK_Ccl5
ATTACTCAGTTATCGC_T1_hash3	8.50471	1.87449	T1_hash3	7334	2488	0.012817	hash3	T1_IgG2a	ATTACTCAGTTATCGC_T1_hash3	T	batch3.1	CD4_Il7r
ATTACTCCAAACGCGA_T1_Negative	10.2933	-3.11873	T1_Negative	1360	839	0.0191176	Negative	T1_IgG2a	ATTACTCCAAACGCGA_T1_Negative	T	batch3.1	CD8_Ccl5
ATTACTCCAAGACACG_T1_hash2	-2.34428	-0.0574169	T1_hash2	15436	3734	0.00563618	hash2	T1_IgG2a	ATTACTCCAAGACACG_T1_hash2	T	batch3.1	NK_proliferation
ATTACTCCACCATCCT_T1_hash1	9.38041	-1.87792	T1_hash1	7967	2661	0.0112966	hash1	T1_IgG2a	ATTACTCCACCATCCT_T1_hash1	T	batch3.1	CD8_Ccl5
ATTACTCCATTCCTGC_T1_hash2	7.62631	2.32869	T1_hash2	4870	1871	0.0180698	hash2	T1_IgG2a	ATTACTCCATTCCTGC_T1_hash2	T	batch3.1	CD4_Il7r
ATTACTCGTAACGACG_T1_hash5	8.33583	2.71296	T1_hash5	2798	1254	0.0210865	hash5	T1_IgG2a	ATTACTCGTAACGACG_T1_hash5	T	batch3.1	CD4_Il7r
ATTACTCGTTACGGAG_T1_hash1	-5.81784	-2.24353	T1_hash1	2186	1126	0.032022	hash1	T1_IgG2a	ATTACTCGTTACGGAG_T1_hash1	T	batch3.1	NK_Ccl5
ATTACTCTCCTGCCAT_T1_hash1	-2.29135	2.59477	T1_hash1	7356	2520	0.0248777	hash1	T1_IgG2a	ATTACTCTCCTGCCAT_T1_hash1	T	batch3.1	NK_Spp1
ATTACTCTCGTAGGAG_T1_hash2	-7.74209	-0.421493	T1_hash2	1211	770	0.0090834	hash2	T1_IgG2a	ATTACTCTCGTAGGAG_T1_hash2	T	batch3.1	NK_Ccl5
ATTACTCTCTACTATC_T1_hash4	3.20269	-1.94882	T1_hash4	19203	4543	0.020049	hash4	T1_IgG2a	ATTACTCTCTACTATC_T1_hash4	T	batch3.1	NK_proliferation
ATTACTCTCTCAAACG_T1_hash1	9.35004	-1.66457	T1_hash1	9464	2860	0.0174345	hash1	T1_IgG2a	ATTACTCTCTCAAACG_T1_hash1	T	batch3.1	CD8_Gzmk
ATTATCCAGAAGGGTA_T1_hash1	10.2832	-3.07141	T1_hash1	4438	1830	0.0191528	hash1	T1_IgG2a	ATTATCCAGAAGGGTA_T1_hash1	T	batch3.1	CD8_Ccl5
ATTATCCAGAGCCTAG_T1_hash2	-7.15175	1.18885	T1_hash2	4424	1948	0.00723327	hash2	T1_IgG2a	ATTATCCAGAGCCTAG_T1_hash2	T	batch3.1	NK_Ccl5
ATTATCCAGAGGTAGA_T1_hash2	8.94546	1.7714	T1_hash2	2560	1288	0.00078125	hash2	T1_IgG2a	ATTATCCAGAGGTAGA_T1_hash2	T	batch3.1	CD4_Il7r
ATTATCCAGATATACG_T1_hash1	-3.60111	-1.46019	T1_hash1	7206	2576	0.00957535	hash1	T1_IgG2a	ATTATCCAGATATACG_T1_hash1	T	batch3.1	NK_Ccl5
ATTATCCAGATCGATA_T1_hash1	-5.83223	-0.817058	T1_hash1	4524	1871	0.0245358	hash1	T1_IgG2a	ATTATCCAGATCGATA_T1_hash1	T	batch3.1	NK_Ccl5
ATTATCCAGCTAACTC_T1_hash3	7.9628	0.158305	T1_hash3	2847	1456	0.0196698	hash3	T1_IgG2a	ATTATCCAGCTAACTC_T1_hash3	T	batch3.1	CD8_Gzmk
ATTATCCAGTCCGTAT_T1_hash4	3.12107	-3.95776	T1_hash4	14727	4256	0.0055001	hash4	T1_IgG2a	ATTATCCAGTCCGTAT_T1_hash4	T	batch3.1	NK_proliferation
ATTATCCCATGTTCCC_T1_hash4	-7.32949	-2.24942	T1_hash4	2281	1218	0.0127137	hash4	T1_IgG2a	ATTATCCCATGTTCCC_T1_hash4	T	batch3.1	NK_Ccl5
ATTATCCGTGACCAAG_T1_hash1	-1.64387	-1.67535	T1_hash1	22066	4592	0.0183993	hash1	T1_IgG2a	ATTATCCGTGACCAAG_T1_hash1	T	batch3.1	NK_proliferation
ATTATCCGTGGTAACG_T1_hash4	-1.60885	3.54775	T1_hash4	6584	2512	0.0186817	hash4	T1_IgG2a	ATTATCCGTGGTAACG_T1_hash4	T	batch3.1	NK_Isg15
ATTATCCGTTGAGGTG_T1_hash2	-2.49742	-0.789398	T1_hash2	22527	4713	0.00878945	hash2	T1_IgG2a	ATTATCCGTTGAGGTG_T1_hash2	T	batch3.1	NK_proliferation
ATTATCCTCCTGTACC_T1_Negative	4.29359	-5.1854	T1_Negative	1053	711	0.00759734	Negative	T1_IgG2a	ATTATCCTCCTGTACC_T1_Negative	T	batch3.1	NK_proliferation
ATTATCCTCTAACTTC_T1_hash4	-6.61331	-2.52544	T1_hash4	3301	1630	0.0102999	hash4	T1_IgG2a	ATTATCCTCTAACTTC_T1_hash4	T	batch3.1	NK_Ccl5
ATTCTACAGAGAACAG_T1_hash2	-4.84156	0.976525	T1_hash2	6935	2393	0.0113915	hash2	T1_IgG2a	ATTCTACAGAGAACAG_T1_hash2	T	batch3.1	NK_Spp1
ATTCTACAGCGTAGTG_T1_hash3	-6.76908	-2.23054	T1_hash3	2496	1318	0.00600962	hash3	T1_IgG2a	ATTCTACAGCGTAGTG_T1_hash3	T	batch3.1	NK_Ccl5
ATTCTACAGGGATCTG_T1_hash4	-7.70939	-0.914609	T1_hash4	4462	1891	0.0109816	hash4	T1_IgG2a	ATTCTACAGGGATCTG_T1_hash4	T	batch3.1	NK_Ccl5
ATTCTACAGTAGGCCA_T1_hash4	7.1831	2.45772	T1_hash4	7727	2778	0.00918856	hash4	T1_IgG2a	ATTCTACAGTAGGCCA_T1_hash4	T	batch3.1	CD3_DN
ATTCTACAGTCAAGGC_T1_hash4	-4.27818	-2.60951	T1_hash4	2952	1516	0.00846883	hash4	T1_IgG2a	ATTCTACAGTCAAGGC_T1_hash4	T	batch3.1	NK_Ccl5
ATTCTACAGTTTCCTT_T1_hash2	-3.9237	-0.224027	T1_hash2	11993	3575	0.00858834	hash2	T1_IgG2a	ATTCTACAGTTTCCTT_T1_hash2	T	batch3.1	NK_proliferation
ATTCTACCAAATCCGT_T1_hash1	-0.534616	1.39014	T1_hash1	3133	1585	0.00957549	hash1	T1_IgG2a	ATTCTACCAAATCCGT_T1_hash1	T	batch3.1	NK_Cd226
ATTCTACCAAGGGTCA_T1_hash5	-0.32013	0.932175	T1_hash5	4070	1925	0.0208845	hash5	T1_IgG2a	ATTCTACCAAGGGTCA_T1_hash5	T	batch3.1	NK_Cd226
ATTCTACGTATAAACG_T1_hash4	10.1497	-1.77408	T1_hash4	11187	3235	0.0201126	hash4	T1_IgG2a	ATTCTACGTATAAACG_T1_hash4	T	batch3.1	CD8_Ccl5
ATTCTACGTTCCCGAG_T1_hash1	-1.84824	-2.27377	T1_hash1	9466	3016	0.00602155	hash1	T1_IgG2a	ATTCTACGTTCCCGAG_T1_hash1	T	batch3.1	NK_proliferation
ATTCTACTCACTTATC_T1_hash2	-1.11544	4.11698	T1_hash2	5981	2319	0.0107006	hash2	T1_IgG2a	ATTCTACTCACTTATC_T1_hash2	T	batch3.1	NK_Isg15
ATTCTACTCCTAGGGC_T1_hash1	-2.82425	-0.111205	T1_hash1	13969	3522	0.00773141	hash1	T1_IgG2a	ATTCTACTCCTAGGGC_T1_hash1	T	batch3.1	NK_proliferation
ATTGGACAGCGGCTTC_T1_hash1	-2.38364	-2.41164	T1_hash1	6859	2462	0.0227438	hash1	T1_IgG2a	ATTGGACAGCGGCTTC_T1_hash1	T	batch3.1	NK_proliferation
ATTGGACAGCTGTTCA_T1_hash2	8.27109	1.28938	T1_hash2	3114	1344	0.0176622	hash2	T1_IgG2a	ATTGGACAGCTGTTCA_T1_hash2	T	batch3.1	CD4_Il7r
ATTGGACAGTGTTGAA_T1_hash3	-7.96059	-1.51746	T1_hash3	2514	1294	0.0119332	hash3	T1_IgG2a	ATTGGACAGTGTTGAA_T1_hash3	T	batch3.1	NK_Ccl5
ATTGGACCACAACGCC_T1_hash1	8.11928	-3.03187	T1_hash1	15614	3869	0.0117843	hash1	T1_IgG2a	ATTGGACCACAACGCC_T1_hash1	T	batch3.1	CD8_proliferation
ATTGGACGTACCAGTT_T1_hash5	-7.7504	-2.67335	T1_hash5	3109	1401	0.00675458	hash5	T1_IgG2a	ATTGGACGTACCAGTT_T1_hash5	T	batch3.1	NK_Ccl5
ATTGGACGTCCAGTGC_T1_hash4	-1.42008	-2.43452	T1_hash4	15655	3854	0.00364101	hash4	T1_IgG2a	ATTGGACGTCCAGTGC_T1_hash4	T	batch3.1	NK_proliferation
ATTGGACGTCCTGCTT_T1_hash3	-3.12653	-2.26581	T1_hash3	7149	2497	0.00951182	hash3	T1_IgG2a	ATTGGACGTCCTGCTT_T1_hash3	T	batch3.1	NK_Ccl5
ATTGGACGTGATGATA_T1_hash5	-7.1368	-2.43844	T1_hash5	2526	1363	0.0174188	hash5	T1_IgG2a	ATTGGACGTGATGATA_T1_hash5	T	batch3.1	NK_Ccl5
ATTGGACGTGATGTCT_T1_hash4	-4.59739	0.850854	T1_hash4	5691	2223	0.00913723	hash4	T1_IgG2a	ATTGGACGTGATGTCT_T1_hash4	T	batch3.1	NK_Spp1
ATTGGACGTTCAGACT_T1_hash2	9.78346	3.57353	T1_hash2	1930	1090	0.000518135	hash2	T1_IgG2a	ATTGGACGTTCAGACT_T1_hash2	T	batch3.1	CD4_Treg
ATTGGACGTTGTCTTT_T1_hash2	2.136	-4.3133	T1_hash2	15080	4197	0.0071618	hash2	T1_IgG2a	ATTGGACGTTGTCTTT_T1_hash2	T	batch3.1	NK_proliferation
ATTGGACGTTTAGCTG_T1_hash2	-3.38302	-0.815727	T1_hash2	18217	4154	0.00395235	hash2	T1_IgG2a	ATTGGACGTTTAGCTG_T1_hash2	T	batch3.1	NK_Ccl5
ATTGGACTCCTCATTA_T1_hash4	5.37948	-0.23687	T1_hash4	8130	2618	0.0170972	hash4	T1_IgG2a	ATTGGACTCCTCATTA_T1_hash4	T	batch3.1	CD3_DN
ATTGGACTCTACCAGA_T1_hash1	-4.11581	-1.91575	T1_hash1	7338	2525	0.00735895	hash1	T1_IgG2a	ATTGGACTCTACCAGA_T1_hash1	T	batch3.1	NK_Ccl5
ATTGGTGAGATGCCTT_T1_hash5	8.37486	1.34861	T1_hash5	2869	1416	0.00941094	hash5	T1_IgG2a	ATTGGTGAGATGCCTT_T1_hash5	T	batch3.1	CD4_Il7r
ATTGGTGAGCGTCAAG_T1_hash3	-1.91963	-2.70361	T1_hash3	5334	2074	0.00299963	hash3	T1_IgG2a	ATTGGTGAGCGTCAAG_T1_hash3	T	batch3.1	NK_proliferation
ATTGGTGAGGCGTACA_T1_hash1	-4.32206	2.81286	T1_hash1	14440	3546	0.0114958	hash1	T1_IgG2a	ATTGGTGAGGCGTACA_T1_hash1	T	batch3.1	NK_Spp1
ATTGGTGAGGTGCACA_T1_hash4	7.01584	0.883397	T1_hash4	1977	990	0.0263025	hash4	T1_IgG2a	ATTGGTGAGGTGCACA_T1_hash4	T	batch3.1	CD8_Il7r
ATTGGTGCAAGCCCAC_T1_hash1	7.98826	-3.1182	T1_hash1	13915	3605	0.0126482	hash1	T1_IgG2a	ATTGGTGCAAGCCCAC_T1_hash1	T	batch3.1	CD8_proliferation
ATTGGTGCAATGAAAC_T1_hash2	-1.42391	2.07537	T1_hash2	10275	3170	0.0115815	hash2	T1_IgG2a	ATTGGTGCAATGAAAC_T1_hash2	T	batch3.1	NK_Cd226
ATTGGTGCACGAAGCA_T1_hash5	10.6067	4.05081	T1_hash5	5830	2320	0.0125214	hash5	T1_IgG2a	ATTGGTGCACGAAGCA_T1_hash5	T	batch3.1	CD4_Treg
ATTGGTGCAGTATGCT_T1_hash1	-1.73761	1.58676	T1_hash1	4741	2111	0.0175069	hash1	T1_IgG2a	ATTGGTGCAGTATGCT_T1_hash1	T	batch3.1	NK_Cd226
ATTGGTGGTAGCAAAT_T1_hash2	3.04618	-5.08691	T1_hash2	20241	4667	0.0130922	hash2	T1_IgG2a	ATTGGTGGTAGCAAAT_T1_hash2	T	batch3.1	NK_proliferation
ATTGGTGGTAGCTAAA_T1_hash4	-7.56131	-2.31938	T1_hash4	2313	1215	0.0108085	hash4	T1_IgG2a	ATTGGTGGTAGCTAAA_T1_hash4	T	batch3.1	NK_Ccl5
ATTGGTGGTATCTGCA_T1_hash5	-0.0767162	-2.45286	T1_hash5	13626	4069	0.0135036	hash5	T1_IgG2a	ATTGGTGGTATCTGCA_T1_hash5	T	batch3.1	NK_proliferation
ATTGGTGGTGAAATCA_T1_hash3	10.1426	-2.44386	T1_hash3	11596	3558	0.0162125	hash3	T1_IgG2a	ATTGGTGGTGAAATCA_T1_hash3	T	batch3.1	CD8_Ccl5
ATTGGTGGTGTAATGA_T1_hash4	-3.97838	-1.82711	T1_hash4	5518	2189	0.0125045	hash4	T1_IgG2a	ATTGGTGGTGTAATGA_T1_hash4	T	batch3.1	NK_Ccl5
ATTGGTGGTTAAAGAC_T1_hash1	-6.07979	0.634009	T1_hash1	6323	2427	0.0139174	hash1	T1_IgG2a	ATTGGTGGTTAAAGAC_T1_hash1	T	batch3.1	NK_Ccl5
ATTGGTGGTTCCCGAG_T1_hash4	-7.26045	-2.91958	T1_hash4	3330	1594	0.0123123	hash4	T1_IgG2a	ATTGGTGGTTCCCGAG_T1_hash4	T	batch3.1	NK_Ccl5
ATTGGTGTCAGTACGT_T1_hash5	-4.59163	3.10271	T1_hash5	14799	3971	0.00966282	hash5	T1_IgG2a	ATTGGTGTCAGTACGT_T1_hash5	T	batch3.1	NK_Spp1
ATTGGTGTCCCTTGCA_T1_hash1	-2.77204	2.48471	T1_hash1	7586	2654	0.0172687	hash1	T1_IgG2a	ATTGGTGTCCCTTGCA_T1_hash1	T	batch3.1	NK_Spp1
ATTTCTGAGCGATGAC_T1_hash3	6.53654	0.523439	T1_hash3	2938	1013	0.019401	hash3	T1_IgG2a	ATTTCTGAGCGATGAC_T1_hash3	T	batch3.1	CD8_Il7r
ATTTCTGAGCTAGGCA_T1_hash1	-1.15471	-2.04341	T1_hash1	18866	4302	0.0126153	hash1	T1_IgG2a	ATTTCTGAGCTAGGCA_T1_hash1	T	batch3.1	NK_proliferation
ATTTCTGCACCTATCC_T1_hash1	4.56351	-4.1897	T1_hash1	12336	3714	0.0124838	hash1	T1_IgG2a	ATTTCTGCACCTATCC_T1_hash1	T	batch3.1	NK_proliferation
ATTTCTGGTCGGGTCT_T1_hash5	8.39346	-4.61205	T1_hash5	8852	3073	0.0068911	hash5	T1_IgG2a	ATTTCTGGTCGGGTCT_T1_hash5	T	batch3.1	CD8_proliferation
ATTTCTGGTTCAGTAC_T1_hash1	-6.42357	0.525972	T1_hash1	5621	2350	0.0227717	hash1	T1_IgG2a	ATTTCTGGTTCAGTAC_T1_hash1	T	batch3.1	NK_Spp1
ATTTCTGTCCCAGGTG_T1_hash2	8.7048	1.98961	T1_hash2	1857	1056	0.0177706	hash2	T1_IgG2a	ATTTCTGTCCCAGGTG_T1_hash2	T	batch3.1	CD4_Il7r
ATTTCTGTCTACTATC_T1_hash1	-5.28965	3.64174	T1_hash1	14195	3352	0.00774921	hash1	T1_IgG2a	ATTTCTGTCTACTATC_T1_hash1	T	batch3.1	NK_Spp1
ATTTCTGTCTTCGGTC_T1_Negative	11.0577	3.5124	T1_Negative	1278	826	0.00938967	Negative	T1_IgG2a	ATTTCTGTCTTCGGTC_T1_Negative	T	batch3.1	CD4_Treg
CAACCAAAGACTTTCG_T1_hash5	-3.67248	1.9847	T1_hash5	8372	2931	0.00716675	hash5	T1_IgG2a	CAACCAAAGACTTTCG_T1_hash5	T	batch3.1	NK_Spp1
CAACCAAAGCCGTCGT_T1_hash1	10.0579	-0.759161	T1_hash1	10031	2705	0.0131592	hash1	T1_IgG2a	CAACCAAAGCCGTCGT_T1_hash1	T	batch3.1	CD8_Ccr7
CAACCAAAGCTGTCTA_T1_hash2	-0.303006	1.51435	T1_hash2	5198	2092	0.00904194	hash2	T1_IgG2a	CAACCAAAGCTGTCTA_T1_hash2	T	batch3.1	NK_Cd226
CAACCAAAGGGTCGAT_T1_hash2	-6.6769	-2.398	T1_hash2	2404	1303	0.00499168	hash2	T1_IgG2a	CAACCAAAGGGTCGAT_T1_hash2	T	batch3.1	NK_Ccl5
CAACCAAAGGTACTCT_T1_hash1	-1.09308	-0.28839	T1_hash1	8400	2880	0.0103571	hash1	T1_IgG2a	CAACCAAAGGTACTCT_T1_hash1	T	batch3.1	NK_Cd226
CAACCAACAAGACACG_T1_hash4	-1.0713	-2.28485	T1_hash4	13445	3439	0.0185199	hash4	T1_IgG2a	CAACCAACAAGACACG_T1_hash4	T	batch3.1	NK_proliferation
CAACCAACACGCCAGT_T1_hash3	-2.53571	-2.22344	T1_hash3	5711	2109	0.0134828	hash3	T1_IgG2a	CAACCAACACGCCAGT_T1_hash3	T	batch3.1	NK_Ccl5
CAACCAACAGACGTAG_T1_hash1	-7.31212	2.28689	T1_hash1	8796	2616	0.00750341	hash1	T1_IgG2a	CAACCAACAGACGTAG_T1_hash1	T	batch3.1	NK_Hspa1a
CAACCAACAGATGGCA_T1_hash3	-2.0551	2.17959	T1_hash3	10885	3075	0.0141479	hash3	T1_IgG2a	CAACCAACAGATGGCA_T1_hash3	T	batch3.1	NK_Cd226
CAACCAACAGCGATCC_T1_hash2	10.4925	-2.99456	T1_hash2	7828	2461	0.0131579	hash2	T1_IgG2a	CAACCAACAGCGATCC_T1_hash2	T	batch3.1	CD8_Ccl5
CAACCAACATCGGTTA_T1_hash3	-2.08262	-0.274977	T1_hash3	19270	4556	0.0121432	hash3	T1_IgG2a	CAACCAACATCGGTTA_T1_hash3	T	batch3.1	NK_proliferation
CAACCAACATCTCCCA_T1_hash4	0.959477	-0.0955513	T1_hash4	23013	4502	0.0100378	hash4	T1_IgG2a	CAACCAACATCTCCCA_T1_hash4	T	batch3.1	NK_proliferation
CAACCAAGTCACTGGC_T1_hash1	-0.130219	3.24299	T1_hash1	5796	1917	0.01294	hash1	T1_IgG2a	CAACCAAGTCACTGGC_T1_hash1	T	batch3.1	NK_Isg15
CAACCAAGTGGCAAAC_T1_hash3	8.59947	-3.35658	T1_hash3	15884	3815	0.00793251	hash3	T1_IgG2a	CAACCAAGTGGCAAAC_T1_hash3	T	batch3.1	CD8_proliferation
CAACCAATCCTAAGTG_T1_Negative	-4.71279	-2.29446	T1_Negative	1190	751	0.00672269	Negative	T1_IgG2a	CAACCAATCCTAAGTG_T1_Negative	T	batch3.1	NK_Ccl5
CAACCTCAGAACAACT_T1_hash1	-5.90134	-0.203017	T1_hash1	2155	1132	0.0190255	hash1	T1_IgG2a	CAACCTCAGAACAACT_T1_hash1	T	batch3.1	NK_Ccl5
CAACCTCAGACTACAA_T1_hash1	-0.127924	3.55842	T1_hash1	6954	2378	0.0125108	hash1	T1_IgG2a	CAACCTCAGACTACAA_T1_hash1	T	batch3.1	NK_Isg15
CAACCTCAGTCATGCT_T1_hash4	-3.68066	0.560354	T1_hash4	8917	2777	0.0108781	hash4	T1_IgG2a	CAACCTCAGTCATGCT_T1_hash4	T	batch3.1	NK_Spp1
CAACCTCAGTGTCTCA_T1_hash4	-5.97618	1.32475	T1_hash4	7277	2518	0.0122303	hash4	T1_IgG2a	CAACCTCAGTGTCTCA_T1_hash4	T	batch3.1	NK_Ccl5
CAACCTCCAGATCCAT_T1_hash1	-1.22722	2.04938	T1_hash1	4447	1813	0.00742073	hash1	T1_IgG2a	CAACCTCCAGATCCAT_T1_hash1	T	batch3.1	NK_Cd226
CAACCTCCAGTTCATG_T1_hash1	10.5736	-0.633728	T1_hash1	6067	2191	0.0120323	hash1	T1_IgG2a	CAACCTCCAGTTCATG_T1_hash1	T	batch3.1	CD8_Ccr7
CAACCTCGTAAGTGTA_T1_hash5	-0.981597	-1.13526	T1_hash5	14217	3799	0.0084406	hash5	T1_IgG2a	CAACCTCGTAAGTGTA_T1_hash5	T	batch3.1	NK_proliferation
CAACCTCGTAGCAAAT_T1_hash4	9.44963	2.76176	T1_hash4	2586	1428	0.00734725	hash4	T1_IgG2a	CAACCTCGTAGCAAAT_T1_hash4	T	batch3.1	CD4_Treg
CAACCTCGTATATGAG_T1_hash5	6.46937	0.657071	T1_hash5	5846	1854	0.0159083	hash5	T1_IgG2a	CAACCTCGTATATGAG_T1_hash5	T	batch3.1	CD3_DN
CAACCTCGTCTCTTTA_T1_hash2	5.92975	1.33338	T1_hash2	6794	2510	0.0148661	hash2	T1_IgG2a	CAACCTCGTCTCTTTA_T1_hash2	T	batch3.1	CD4_Il7r
CAACCTCTCCTCATTA_T1_hash2	-3.48586	0.942221	T1_hash2	14415	3351	0.00874089	hash2	T1_IgG2a	CAACCTCTCCTCATTA_T1_hash2	T	batch3.1	NK_Spp1
CAACCTCTCGCAGGCT_T1_hash2	10.3528	3.56528	T1_hash2	2050	1205	0.00341463	hash2	T1_IgG2a	CAACCTCTCGCAGGCT_T1_hash2	T	batch3.1	CD4_Treg
CAACCTCTCGCCTGTT_T1_hash5	-2.77204	2.15696	T1_hash5	12835	3298	0.0120764	hash5	T1_IgG2a	CAACCTCTCGCCTGTT_T1_hash5	T	batch3.1	NK_Spp1
CAACCTCTCTCGATGA_T1_hash2	7.70117	-2.73635	T1_hash2	21221	4947	0.0142312	hash2	T1_IgG2a	CAACCTCTCTCGATGA_T1_hash2	T	batch3.1	CD8_proliferation
CAACTAGAGACTTGAA_T1_hash5	9.01418	-3.93461	T1_hash5	24214	4679	0.0140828	hash5	T1_IgG2a	CAACTAGAGACTTGAA_T1_hash5	T	batch3.1	CD8_proliferation
CAACTAGAGCAATATG_T1_hash4	-6.51479	-1.00252	T1_hash4	5931	2237	0.0173664	hash4	T1_IgG2a	CAACTAGAGCAATATG_T1_hash4	T	batch3.1	NK_Ccl5
CAACTAGAGGCTCTTA_T1_hash3	9.8108	3.09351	T1_hash3	3041	1486	0.0075633	hash3	T1_IgG2a	CAACTAGAGGCTCTTA_T1_hash3	T	batch3.1	CD4_Treg
CAACTAGAGTGTTAGA_T1_hash4	-7.4715	-1.18511	T1_hash4	4731	2030	0.0128937	hash4	T1_IgG2a	CAACTAGAGTGTTAGA_T1_hash4	T	batch3.1	NK_Ccl5
CAACTAGCATACAGCT_T1_hash4	3.05539	-2.74283	T1_hash4	9062	3160	0.0120282	hash4	T1_IgG2a	CAACTAGCATACAGCT_T1_hash4	T	batch3.1	NK_proliferation
CAACTAGCATACGCCG_T1_hash4	-7.22138	-3.30975	T1_hash4	1793	1099	0.0111545	hash4	T1_IgG2a	CAACTAGCATACGCCG_T1_hash4	T	batch3.1	NK_Ccl5
CAACTAGCATGGTCAT_T1_hash5	-6.76213	0.634917	T1_hash5	4603	2186	0.00369324	hash5	T1_IgG2a	CAACTAGCATGGTCAT_T1_hash5	T	batch3.1	NK_Ccl5
CAACTAGCATGTTCCC_T1_hash2	10.0043	3.95906	T1_hash2	3366	1656	0.00831848	hash2	T1_IgG2a	CAACTAGCATGTTCCC_T1_hash2	T	batch3.1	CD4_Treg
CAACTAGGTACTCAAC_T1_hash5	9.85738	-2.17902	T1_hash5	5188	2045	0.017155	hash5	T1_IgG2a	CAACTAGGTACTCAAC_T1_hash5	T	batch3.1	CD8_Ccl5
CAACTAGGTAGGCTGA_T1_hash4	7.2152	2.7348	T1_hash4	2384	1100	0.0134228	hash4	T1_IgG2a	CAACTAGGTAGGCTGA_T1_hash4	T	batch3.1	CD8_Gzmk
CAACTAGGTCTGATTG_T1_hash5	-3.4813	-1.51566	T1_hash5	6716	2514	0.0123585	hash5	T1_IgG2a	CAACTAGGTCTGATTG_T1_hash5	T	batch3.1	NK_Ccl5
CAACTAGTCCGCGGTA_T1_hash1	7.70155	-0.0436932	T1_hash1	2273	1107	0.0158381	hash1	T1_IgG2a	CAACTAGTCCGCGGTA_T1_hash1	T	batch3.1	CD8_Gzmk
CAACTAGTCCTGTAGA_T1_hash2	6.39335	6.05071	T1_hash2	2387	1243	0.0150817	hash2	T1_IgG2a	CAACTAGTCCTGTAGA_T1_hash2	T	batch3.1	gd_T
CAACTAGTCGACAGCC_T1_hash2	-0.447521	-2.04599	T1_hash2	5322	2201	0.0155956	hash2	T1_IgG2a	CAACTAGTCGACAGCC_T1_hash2	T	batch3.1	NK_proliferation
CAAGAAAAGTGACTCT_T1_hash2	9.84088	-3.31507	T1_hash2	4806	1921	0.0172701	hash2	T1_IgG2a	CAAGAAAAGTGACTCT_T1_hash2	T	batch3.1	CD8_Ccl5
CAAGAAACAATGAAAC_T1_hash4	-4.61734	-1.01753	T1_hash4	3384	1418	0.00561466	hash4	T1_IgG2a	CAAGAAACAATGAAAC_T1_hash4	T	batch3.1	NK_Ccl5
CAAGAAACACGAAGCA_T1_hash1	10.5441	-1.3196	T1_hash1	3045	1385	0.0174056	hash1	T1_IgG2a	CAAGAAACACGAAGCA_T1_hash1	T	batch3.1	CD8_Ccr7
CAAGAAACACGTCAGC_T1_hash4	4.63695	-4.23601	T1_hash4	5231	2177	0.00210285	hash4	T1_IgG2a	CAAGAAACACGTCAGC_T1_hash4	T	batch3.1	NK_proliferation
CAAGAAAGTACGCACC_T1_hash2	1.77684	-4.49245	T1_hash2	10069	3157	0.0109246	hash2	T1_IgG2a	CAAGAAAGTACGCACC_T1_hash2	T	batch3.1	NK_proliferation
CAAGAAAGTGATAAAC_T1_hash3	10.5006	-3.25444	T1_hash3	5594	1901	0.00429031	hash3	T1_IgG2a	CAAGAAAGTGATAAAC_T1_hash3	T	batch3.1	CD8_Ccl5
CAAGAAATCGCCAAAT_T1_hash3	-7.70653	-1.24783	T1_hash3	1592	864	0.0169598	hash3	T1_IgG2a	CAAGAAATCGCCAAAT_T1_hash3	T	batch3.1	NK_Ccl5
CAAGAAATCGGTGTCG_T1_hash2	3.30715	-3.70668	T1_hash2	16711	4049	0.00777931	hash2	T1_IgG2a	CAAGAAATCGGTGTCG_T1_hash2	T	batch3.1	NK_proliferation
CAAGAAATCTGGAGCC_T1_hash1	-4.80574	2.22636	T1_hash1	7109	2270	0.016458	hash1	T1_IgG2a	CAAGAAATCTGGAGCC_T1_hash1	T	batch3.1	NK_Spp1
CAAGATCAGATCGGGT_T1_hash4	9.77507	3.49197	T1_hash4	4237	1917	0.0103847	hash4	T1_IgG2a	CAAGATCAGATCGGGT_T1_hash4	T	batch3.1	CD4_Treg
CAAGATCAGGGCATGT_T1_hash4	-5.22267	0.327741	T1_hash4	3554	1450	0.0073157	hash4	T1_IgG2a	CAAGATCAGGGCATGT_T1_hash4	T	batch3.1	NK_Spp1
CAAGATCAGTGACATA_T1_hash4	-1.36303	4.47576	T1_hash4	5297	2137	0.00604116	hash4	T1_IgG2a	CAAGATCAGTGACATA_T1_hash4	T	batch3.1	NK_Isg15
CAAGATCAGTTTAGGA_T1_hash1	-3.27292	-0.912979	T1_hash1	9385	2707	0.015024	hash1	T1_IgG2a	CAAGATCAGTTTAGGA_T1_hash1	T	batch3.1	NK_Ccl5
CAAGATCCAGGCGATA_T1_hash3	-7.10099	-0.608907	T1_hash3	4389	1901	0.012987	hash3	T1_IgG2a	CAAGATCCAGGCGATA_T1_hash3	T	batch3.1	NK_Ccl5
CAAGATCCATGTCGAT_T1_hash2	-4.42239	1.42939	T1_hash2	5764	2262	0.0173491	hash2	T1_IgG2a	CAAGATCCATGTCGAT_T1_hash2	T	batch3.1	NK_Spp1
CAAGATCGTCGCATCG_T1_hash3	9.72679	-2.35071	T1_hash3	4867	1745	0.00862955	hash3	T1_IgG2a	CAAGATCGTCGCATCG_T1_hash3	T	batch3.1	CD8_Ccl5
CAAGATCGTCTTGATG_T1_hash1	8.00404	-3.07401	T1_hash1	8914	2841	0.0150325	hash1	T1_IgG2a	CAAGATCGTCTTGATG_T1_hash1	T	batch3.1	CD8_proliferation
CAAGATCTCCAAACTG_T1_hash1	9.83937	-1.95634	T1_hash1	4942	2077	0.00930797	hash1	T1_IgG2a	CAAGATCTCCAAACTG_T1_hash1	T	batch3.1	CD8_Ccl5
CAAGATCTCCCACTTG_T1_hash1	-0.4604	-2.84259	T1_hash1	12631	3581	0.00435437	hash1	T1_IgG2a	CAAGATCTCCCACTTG_T1_hash1	T	batch3.1	NK_proliferation
CAAGATCTCGTCGTTC_T1_hash5	11.0034	-3.10429	T1_hash5	4666	1695	0.0141449	hash5	T1_IgG2a	CAAGATCTCGTCGTTC_T1_hash5	T	batch3.1	CD8_Ccl5
CAAGATCTCTTCATGT_T1_hash5	10.5595	3.86986	T1_hash5	4572	1961	0.0144357	hash5	T1_IgG2a	CAAGATCTCTTCATGT_T1_hash5	T	batch3.1	CD4_Treg
CAAGGCCAGACAGAGA_T1_hash4	-4.77957	1.51795	T1_hash4	6016	2223	0.0137965	hash4	T1_IgG2a	CAAGGCCAGACAGAGA_T1_hash4	T	batch3.1	NK_Spp1
CAAGGCCAGCTACCTA_T1_hash1	-0.26308	1.02076	T1_hash1	3478	1703	0.0080506	hash1	T1_IgG2a	CAAGGCCAGCTACCTA_T1_hash1	T	batch3.1	NK_Cd226
CAAGGCCAGGCAAAGA_T1_hash1	-3.22336	-0.0488063	T1_hash1	6152	2358	0.0160923	hash1	T1_IgG2a	CAAGGCCAGGCAAAGA_T1_hash1	T	batch3.1	NK_Cd226
CAAGGCCAGGTGTTAA_T1_hash5	5.712	-4.37868	T1_hash5	14128	3747	0.0114666	hash5	T1_IgG2a	CAAGGCCAGGTGTTAA_T1_hash5	T	batch3.1	CD8_proliferation
CAAGGCCCAAGAAGAG_T1_hash4	9.41149	-2.56556	T1_hash4	6112	2135	0.0263416	hash4	T1_IgG2a	CAAGGCCCAAGAAGAG_T1_hash4	T	batch3.1	CD8_Ccl5
CAAGGCCCACCACGTG_T1_hash5	-4.09544	-2.47641	T1_hash5	3113	1394	0.00706714	hash5	T1_IgG2a	CAAGGCCCACCACGTG_T1_hash5	T	batch3.1	NK_Ccl5
CAAGGCCCACCTCGTT_T1_hash3	-7.5201	-2.37681	T1_hash3	1675	1012	0.0119403	hash3	T1_IgG2a	CAAGGCCCACCTCGTT_T1_hash3	T	batch3.1	NK_Ccl5
CAAGGCCGTAAGAGAG_T1_hash1	1.13537	-0.0909096	T1_hash1	8634	2831	0.0105397	hash1	T1_IgG2a	CAAGGCCGTAAGAGAG_T1_hash1	T	batch3.1	NK_proliferation
CAAGGCCGTAATCACC_T1_hash4	-4.33717	2.08979	T1_hash4	7850	2432	0.0113376	hash4	T1_IgG2a	CAAGGCCGTAATCACC_T1_hash4	T	batch3.1	NK_Spp1
CAAGGCCGTATAATGG_T1_hash5	-4.68607	-1.66573	T1_hash5	4627	2008	0.00994165	hash5	T1_IgG2a	CAAGGCCGTATAATGG_T1_hash5	T	batch3.1	NK_Cd226
CAAGGCCGTCAAGCGA_T1_hash3	-2.9581	2.68402	T1_hash3	10476	3031	0.0105956	hash3	T1_IgG2a	CAAGGCCGTCAAGCGA_T1_hash3	T	batch3.1	NK_Spp1
CAAGGCCGTCATCCCT_T1_hash4	-4.25434	-0.383121	T1_hash4	7161	2213	0.011032	hash4	T1_IgG2a	CAAGGCCGTCATCCCT_T1_hash4	T	batch3.1	NK_Isg15
CAAGGCCGTTACCGAT_T1_hash2	-5.52376	1.76487	T1_hash2	10487	2549	0.0171641	hash2	T1_IgG2a	CAAGGCCGTTACCGAT_T1_hash2	T	batch3.1	NK_Spp1
CAAGGCCGTTATCACG_T1_hash4	10.3153	3.98882	T1_hash4	2579	1564	0.0325708	hash4	T1_IgG2a	CAAGGCCGTTATCACG_T1_hash4	T	batch3.1	CD4_Treg
CAAGGCCTCATGCTCC_T1_hash2	-0.732724	4.16589	T1_hash2	5003	2069	0.0079952	hash2	T1_IgG2a	CAAGGCCTCATGCTCC_T1_hash2	T	batch3.1	NK_Isg15
CAAGGCCTCCAAATGC_T1_hash5	10.0379	-1.56413	T1_hash5	5139	2059	0.0136213	hash5	T1_IgG2a	CAAGGCCTCCAAATGC_T1_hash5	T	batch3.1	CD8_Ccl5
CAAGTTGAGACAGAGA_T1_hash3	-1.78429	4.29835	T1_hash3	3906	1728	0.00921659	hash3	T1_IgG2a	CAAGTTGAGACAGAGA_T1_hash3	T	batch3.1	NK_Isg15
CAAGTTGAGACTGGGT_T1_hash3	6.09797	0.351642	T1_hash3	2305	1248	0.0147505	hash3	T1_IgG2a	CAAGTTGAGACTGGGT_T1_hash3	T	batch3.1	CD3_DN
CAAGTTGAGTGCGATG_T1_hash5	10.1754	-2.7631	T1_hash5	5799	2079	0.00689774	hash5	T1_IgG2a	CAAGTTGAGTGCGATG_T1_hash5	T	batch3.1	CD8_Ccl5
CAAGTTGAGTGGGCTA_T1_hash1	5.67976	-4.1211	T1_hash1	20565	4632	0.00748845	hash1	T1_IgG2a	CAAGTTGAGTGGGCTA_T1_hash1	T	batch3.1	CD8_proliferation
CAAGTTGCAATCGGTT_T1_hash3	10.0449	-2.77888	T1_hash3	11826	3427	0.0121766	hash3	T1_IgG2a	CAAGTTGCAATCGGTT_T1_hash3	T	batch3.1	CD8_Ccl5
CAAGTTGCACGAAGCA_T1_hash5	2.77466	-4.18184	T1_hash5	12689	3726	0.0125305	hash5	T1_IgG2a	CAAGTTGCACGAAGCA_T1_hash5	T	batch3.1	NK_proliferation
CAAGTTGCACGCTTTC_T1_hash2	-5.76557	-2.81627	T1_hash2	4334	1935	0.00761421	hash2	T1_IgG2a	CAAGTTGCACGCTTTC_T1_hash2	T	batch3.1	NK_Ccl5
CAAGTTGCAGCTCGAC_T1_hash5	-5.55621	-2.29756	T1_hash5	5542	2028	0.00920245	hash5	T1_IgG2a	CAAGTTGCAGCTCGAC_T1_hash5	T	batch3.1	NK_Ccl5
CAAGTTGGTTAGAACA_T1_hash3	10.1336	-2.55873	T1_hash3	8824	2687	0.018359	hash3	T1_IgG2a	CAAGTTGGTTAGAACA_T1_hash3	T	batch3.1	CD8_Ccl5
CAAGTTGTCAGCTTAG_T1_hash1	10.0801	-2.65408	T1_hash1	8067	2757	0.0105368	hash1	T1_IgG2a	CAAGTTGTCAGCTTAG_T1_hash1	T	batch3.1	CD8_Ccl5
CAAGTTGTCATCATTC_T1_hash4	2.44368	-4.89744	T1_hash4	16841	4304	0.00326584	hash4	T1_IgG2a	CAAGTTGTCATCATTC_T1_hash4	T	batch3.1	NK_proliferation
CAAGTTGTCCAAAGTC_T1_hash4	-2.89907	2.33583	T1_hash4	11294	3068	0.0129272	hash4	T1_IgG2a	CAAGTTGTCCAAAGTC_T1_hash4	T	batch3.1	NK_Spp1
CAAGTTGTCCGCTGTT_T1_hash3	9.96346	-2.48186	T1_hash3	8091	2633	0.0103819	hash3	T1_IgG2a	CAAGTTGTCCGCTGTT_T1_hash3	T	batch3.1	CD8_Ccl5
CACAAACAGACTAGGC_T1_hash5	-5.43788	1.74278	T1_hash5	13022	3155	0.002227	hash5	T1_IgG2a	CACAAACAGACTAGGC_T1_hash5	T	batch3.1	NK_Spp1
CACAAACAGATACACA_T1_hash4	8.07114	2.69248	T1_hash4	2777	1310	0.0154843	hash4	T1_IgG2a	CACAAACAGATACACA_T1_hash4	T	batch3.1	CD4_Il7r
CACAAACAGCCAGAAC_T1_hash4	-0.687211	4.12538	T1_hash4	8306	2796	0.0095112	hash4	T1_IgG2a	CACAAACAGCCAGAAC_T1_hash4	T	batch3.1	NK_Isg15
CACAAACAGCCCGAAA_T1_hash1	9.53896	2.62192	T1_hash1	2206	1224	0.0104261	hash1	T1_IgG2a	CACAAACAGCCCGAAA_T1_hash1	T	batch3.1	CD4_Treg
CACAAACAGCCGTCGT_T1_hash2	-7.97353	-1.20603	T1_hash2	2569	1227	0.0237446	hash2	T1_IgG2a	CACAAACAGCCGTCGT_T1_hash2	T	batch3.1	NK_Ccl5
CACAAACAGGGTATCG_T1_hash2	5.93872	-4.02975	T1_hash2	15272	3883	0.0178759	hash2	T1_IgG2a	CACAAACAGGGTATCG_T1_hash2	T	batch3.1	CD8_proliferation
CACAAACAGTCCGTAT_T1_hash1	10.3084	-2.226	T1_hash1	10991	3116	0.00855245	hash1	T1_IgG2a	CACAAACAGTCCGTAT_T1_hash1	T	batch3.1	CD8_Ccl5
CACAAACCAAACAACA_T1_hash2	7.95717	0.75912	T1_hash2	4226	1910	0.00946522	hash2	T1_IgG2a	CACAAACCAAACAACA_T1_hash2	T	batch3.1	CD8_Gzmk
CACAAACCAATCCGAT_T1_hash1	8.05265	-4.80444	T1_hash1	10744	3121	0.012379	hash1	T1_IgG2a	CACAAACCAATCCGAT_T1_hash1	T	batch3.1	CD8_proliferation
CACAAACCACTTAACG_T1_hash5	1.3744	-0.344551	T1_hash5	13255	3627	0.0140324	hash5	T1_IgG2a	CACAAACCACTTAACG_T1_hash5	T	batch3.1	NK_proliferation
CACAAACCATTATCTC_T1_hash1	10.3199	4.01312	T1_hash1	6423	2585	0.00965281	hash1	T1_IgG2a	CACAAACCATTATCTC_T1_hash1	T	batch3.1	CD4_Treg
CACAAACGTCCGAATT_T1_hash1	1.01648	-4.43017	T1_hash1	6026	2325	0.0229008	hash1	T1_IgG2a	CACAAACGTCCGAATT_T1_hash1	T	batch3.1	NK_proliferation
CACAAACTCATGTCCC_T1_hash4	10.3246	-0.429564	T1_hash4	8045	2801	0.0183965	hash4	T1_IgG2a	CACAAACTCATGTCCC_T1_hash4	T	batch3.1	CD8_Ccr7
CACAAACTCCTTGCCA_T1_hash4	5.67936	1.08762	T1_hash4	5422	2207	0.0160457	hash4	T1_IgG2a	CACAAACTCCTTGCCA_T1_hash4	T	batch3.1	CD3_DN
CACAAACTCGATGAGG_T1_hash4	5.68282	0.792403	T1_hash4	6005	2086	0.017652	hash4	T1_IgG2a	CACAAACTCGATGAGG_T1_hash4	T	batch3.1	CD3_DN
CACAAACTCTCGCATC_T1_hash2	-6.10965	-2.92398	T1_hash2	2888	1399	0.00831025	hash2	T1_IgG2a	CACAAACTCTCGCATC_T1_hash2	T	batch3.1	NK_Ccl5
CACACAAAGAGAACAG_T1_hash5	-5.02114	4.24789	T1_hash5	17855	3724	0.0113134	hash5	T1_IgG2a	CACACAAAGAGAACAG_T1_hash5	T	batch3.1	NK_Spp1
CACACAAAGCTCCCAG_T1_hash4	-3.351	-2.36448	T1_hash4	3302	1550	0.00151423	hash4	T1_IgG2a	CACACAAAGCTCCCAG_T1_hash4	T	batch3.1	NK_Ccl5
CACACAAAGTGCAAGC_T1_hash5	8.15143	2.29637	T1_hash5	5324	1990	0.0112697	hash5	T1_IgG2a	CACACAAAGTGCAAGC_T1_hash5	T	batch3.1	CD4_Il7r
CACACAACAAGAAGAG_T1_hash3	9.40165	-2.76541	T1_hash3	9451	2740	0.013861	hash3	T1_IgG2a	CACACAACAAGAAGAG_T1_hash3	T	batch3.1	CD8_Ccl5
CACACAACACATCCAA_T1_hash2	-3.71697	3.55837	T1_hash2	19194	3873	0.00906533	hash2	T1_IgG2a	CACACAACACATCCAA_T1_hash2	T	batch3.1	NK_Spp1
CACACAACACCCATTC_T1_hash5	9.41898	1.0538	T1_hash5	3485	1638	0.0218077	hash5	T1_IgG2a	CACACAACACCCATTC_T1_hash5	T	batch3.1	CD4_Ccr7
CACACAACATCTGGTA_T1_hash4	-1.03747	-0.90538	T1_hash4	14922	4074	0.0160836	hash4	T1_IgG2a	CACACAACATCTGGTA_T1_hash4	T	batch3.1	NK_proliferation
CACACAACATGGTAGG_T1_hash3	-3.29365	0.75714	T1_hash3	11643	3081	0.018466	hash3	T1_IgG2a	CACACAACATGGTAGG_T1_hash3	T	batch3.1	NK_Spp1
CACACAAGTACTTGAC_T1_hash2	-6.13057	0.338253	T1_hash2	5053	2085	0.00969721	hash2	T1_IgG2a	CACACAAGTACTTGAC_T1_hash2	T	batch3.1	NK_Ccl5
CACACAAGTCCTGCTT_T1_hash4	-5.96748	1.80077	T1_hash4	11259	3008	0.00914824	hash4	T1_IgG2a	CACACAAGTCCTGCTT_T1_hash4	T	batch3.1	NK_Spp1
CACACAAGTCGCCATG_T1_hash2	9.84587	-0.441178	T1_hash2	7609	2593	0.0147194	hash2	T1_IgG2a	CACACAAGTCGCCATG_T1_hash2	T	batch3.1	CD8_Gzmk
CACACAAGTCGCGAAA_T1_hash4	-5.17909	2.40512	T1_hash4	7737	2426	0.0152514	hash4	T1_IgG2a	CACACAAGTCGCGAAA_T1_hash4	T	batch3.1	NK_Spp1
CACACAAGTTGTACAC_T1_hash4	-4.74928	1.03194	T1_hash4	10591	3344	0.00500425	hash4	T1_IgG2a	CACACAAGTTGTACAC_T1_hash4	T	batch3.1	NK_Spp1
CACACAATCGTACCGG_T1_hash4	-3.12849	-1.18021	T1_hash4	8025	2609	0.0117134	hash4	T1_IgG2a	CACACAATCGTACCGG_T1_hash4	T	batch3.1	NK_Ccl5
CACACAATCTATCCTA_T1_hash1	-2.38759	3.19653	T1_hash1	8062	2864	0.0172414	hash1	T1_IgG2a	CACACAATCTATCCTA_T1_hash1	T	batch3.1	NK_Spp1
CACACAATCTGGAGCC_T1_hash2	2.0537	-1.04716	T1_hash2	10989	3293	0.023114	hash2	T1_IgG2a	CACACAATCTGGAGCC_T1_hash2	T	batch3.1	NK_proliferation
CACACCTAGCACCGTC_T1_hash1	-1.26215	-1.20648	T1_hash1	15211	3826	0.012228	hash1	T1_IgG2a	CACACCTAGCACCGTC_T1_hash1	T	batch3.1	NK_proliferation
CACACCTAGGTGCTTT_T1_hash1	-5.60372	3.43712	T1_hash1	11022	2876	0.0058973	hash1	T1_IgG2a	CACACCTAGGTGCTTT_T1_hash1	T	batch3.1	NK_Spp1
CACACCTCAAGTAATG_T1_hash4	2.35738	-4.93585	T1_hash4	18713	4416	0.00550419	hash4	T1_IgG2a	CACACCTCAAGTAATG_T1_hash4	T	batch3.1	NK_proliferation
CACACCTCATTAACCG_T1_hash1	-0.820915	0.100971	T1_hash1	8918	3010	0.0119982	hash1	T1_IgG2a	CACACCTCATTAACCG_T1_hash1	T	batch3.1	NK_Cd226
CACACCTGTATAAACG_T1_hash4	6.19636	0.752065	T1_hash4	8288	2572	0.0138755	hash4	T1_IgG2a	CACACCTGTATAAACG_T1_hash4	T	batch3.1	CD8_Il7r
CACACCTTCCGTCATC_T1_hash4	-7.81261	-2.37871	T1_hash4	3335	1583	0.00869565	hash4	T1_IgG2a	CACACCTTCCGTCATC_T1_hash4	T	batch3.1	NK_Ccl5
CACACCTTCGCCATAA_T1_hash4	-7.21018	-2.90137	T1_hash4	4016	1693	0.00572709	hash4	T1_IgG2a	CACACCTTCGCCATAA_T1_hash4	T	batch3.1	NK_Ccl5
CACACCTTCGGCTTGG_T1_hash4	-3.58975	1.75911	T1_hash4	10401	3253	0.0115374	hash4	T1_IgG2a	CACACCTTCGGCTTGG_T1_hash4	T	batch3.1	NK_Spp1
CACACCTTCTTGCCGT_T1_hash1	9.66058	-3.1805	T1_hash1	6642	2291	0.0201746	hash1	T1_IgG2a	CACACCTTCTTGCCGT_T1_hash1	T	batch3.1	CD8_Ccl5
CACACTCAGACGCTTT_T1_hash1	-6.55765	-3.17023	T1_hash1	2421	1373	0.00413052	hash1	T1_IgG2a	CACACTCAGACGCTTT_T1_hash1	T	batch3.1	NK_Ccl5
CACACTCAGAGCCTAG_T1_hash4	3.51813	-4.05058	T1_hash4	22657	5102	0.00843007	hash4	T1_IgG2a	CACACTCAGAGCCTAG_T1_hash4	T	batch3.1	CD8_proliferation
CACACTCAGGGCTTGA_T1_hash5	5.94425	1.88035	T1_hash5	5643	2135	0.0178983	hash5	T1_IgG2a	CACACTCAGGGCTTGA_T1_hash5	T	batch3.1	CD8_Gzmk
CACACTCCACTACAGT_T1_hash1	-1.03215	1.43321	T1_hash1	8217	2809	0.00888402	hash1	T1_IgG2a	CACACTCCACTACAGT_T1_hash1	T	batch3.1	NK_Cd226
CACACTCCAGACGCAA_T1_hash4	6.04865	-4.37257	T1_hash4	20807	4495	0.0113904	hash4	T1_IgG2a	CACACTCCAGACGCAA_T1_hash4	T	batch3.1	CD8_proliferation
CACACTCTCAGTTGAC_T1_hash1	8.85037	-2.79119	T1_hash1	13067	3786	0.0107905	hash1	T1_IgG2a	CACACTCTCAGTTGAC_T1_hash1	T	batch3.1	CD8_Ccl5
CACAGGCAGGATGTAT_T1_hash5	-2.41484	0.055864	T1_hash5	19011	4419	0.0105202	hash5	T1_IgG2a	CACAGGCAGGATGTAT_T1_hash5	T	batch3.1	NK_proliferation
CACAGGCAGGCTAGCA_T1_hash5	5.88165	-4.99838	T1_hash5	18822	4316	0.0122729	hash5	T1_IgG2a	CACAGGCAGGCTAGCA_T1_hash5	T	batch3.1	CD8_proliferation
CACAGGCCAACCGCCA_T1_hash4	-4.12439	3.13017	T1_hash4	15583	3746	0.0136046	hash4	T1_IgG2a	CACAGGCCAACCGCCA_T1_hash4	T	batch3.1	NK_Spp1
CACAGGCCAAGCGAGT_T1_hash2	-0.83856	-2.55173	T1_hash2	24040	4832	0.00382696	hash2	T1_IgG2a	CACAGGCCAAGCGAGT_T1_hash2	T	batch3.1	NK_proliferation
CACAGGCCACGACGAA_T1_hash2	8.50069	-3.32393	T1_hash2	14463	3632	0.0152112	hash2	T1_IgG2a	CACAGGCCACGACGAA_T1_hash2	T	batch3.1	CD8_proliferation
CACAGGCCACGTAAGG_T1_Negative	-3.27912	-2.68327	T1_Negative	1491	895	0.00402414	Negative	T1_IgG2a	CACAGGCCACGTAAGG_T1_Negative	T	batch3.1	NK_Ccl5
CACAGGCCAGCGTAAG_T1_hash1	-0.0858935	0.924393	T1_hash1	5166	2108	0.00909795	hash1	T1_IgG2a	CACAGGCCAGCGTAAG_T1_hash1	T	batch3.1	NK_Cd226
CACAGGCCAGGGAGAG_T1_hash4	-2.12949	2.49901	T1_hash4	6974	2422	0.00788644	hash4	T1_IgG2a	CACAGGCCAGGGAGAG_T1_hash4	T	batch3.1	NK_Isg15
CACAGGCGTAACGACG_T1_hash4	-0.765822	3.79906	T1_hash4	7625	2483	0.016	hash4	T1_IgG2a	CACAGGCGTAACGACG_T1_hash4	T	batch3.1	NK_Isg15
CACAGGCGTCGCTTTC_T1_hash1	8.54113	1.10511	T1_hash1	1830	920	0.0273224	hash1	T1_IgG2a	CACAGGCGTCGCTTTC_T1_hash1	T	batch3.1	CD4_Il7r
CACAGGCGTTCAGACT_T1_hash2	-3.31961	0.894696	T1_hash2	12591	3350	0.0109602	hash2	T1_IgG2a	CACAGGCGTTCAGACT_T1_hash2	T	batch3.1	NK_proliferation
CACAGGCTCAATCACG_T1_hash1	10.0013	-2.39994	T1_hash1	5892	2301	0.0174813	hash1	T1_IgG2a	CACAGGCTCAATCACG_T1_hash1	T	batch3.1	CD8_Ccl5
CACAGGCTCTTAGAGC_T1_hash2	7.30141	2.29434	T1_hash2	2509	1188	0.0187326	hash2	T1_IgG2a	CACAGGCTCTTAGAGC_T1_hash2	T	batch3.1	CD8_Gzmk
CACAGTAAGATGCCTT_T1_hash4	-5.76214	-2.30367	T1_hash4	1778	1097	0.0112486	hash4	T1_IgG2a	CACAGTAAGATGCCTT_T1_hash4	T	batch3.1	NK_Ccl5
CACAGTAAGGTGCAAC_T1_hash3	-0.986926	-0.337158	T1_hash3	7824	2698	0.0111196	hash3	T1_IgG2a	CACAGTAAGGTGCAAC_T1_hash3	T	batch3.1	NK_Cd226
CACAGTAAGTACGTTC_T1_hash4	9.64696	3.16895	T1_hash4	2329	1152	0.0068699	hash4	T1_IgG2a	CACAGTAAGTACGTTC_T1_hash4	T	batch3.1	CD4_Treg
CACAGTAGTAATTGGA_T1_Negative	3.77169	-5.34671	T1_Negative	1532	921	0.00913838	Negative	T1_IgG2a	CACAGTAGTAATTGGA_T1_Negative	T	batch3.1	NK_proliferation
CACAGTAGTAGGCATG_T1_hash1	-1.82835	1.28004	T1_hash1	7898	2582	0.0053178	hash1	T1_IgG2a	CACAGTAGTAGGCATG_T1_hash1	T	batch3.1	NK_Cd226
CACAGTAGTCCCTACT_T1_hash4	-2.80498	-2.26823	T1_hash4	6918	2489	0.0109858	hash4	T1_IgG2a	CACAGTAGTCCCTACT_T1_hash4	T	batch3.1	NK_Ccl5
CACAGTAGTGTTTGGT_T1_hash3	10.7768	-2.29095	T1_hash3	10949	3166	0.0119646	hash3	T1_IgG2a	CACAGTAGTGTTTGGT_T1_hash3	T	batch3.1	CD8_Ccl5
CACAGTAGTTGATTGC_T1_hash5	-5.17964	-0.482855	T1_hash5	3439	1768	0.00552486	hash5	T1_IgG2a	CACAGTAGTTGATTGC_T1_hash5	T	batch3.1	NK_Isg15
CACAGTATCGCCTGTT_T1_hash2	-1.41192	3.01096	T1_hash2	6286	2562	0.0135221	hash2	T1_IgG2a	CACAGTATCGCCTGTT_T1_hash2	T	batch3.1	NK_Isg15
CACAGTATCGCTAGCG_T1_hash1	8.24315	-2.89543	T1_hash1	9424	2740	0.00817063	hash1	T1_IgG2a	CACAGTATCGCTAGCG_T1_hash1	T	batch3.1	CD8_proliferation
CACAGTATCGTCTGCT_T1_hash2	5.72007	2.11591	T1_hash2	7357	2528	0.0214761	hash2	T1_IgG2a	CACAGTATCGTCTGCT_T1_hash2	T	batch3.1	CD8_Gzmk
CACAGTATCTCGATGA_T1_hash3	5.86009	0.822766	T1_hash3	4209	1661	0.00974103	hash3	T1_IgG2a	CACAGTATCTCGATGA_T1_hash3	T	batch3.1	CD3_DN
CACATAGAGAGATGAG_T1_hash1	-6.75987	-0.0945614	T1_hash1	3647	1680	0.00877434	hash1	T1_IgG2a	CACATAGAGAGATGAG_T1_hash1	T	batch3.1	NK_Ccl5
CACATAGAGCGATATA_T1_hash4	-0.00984927	-2.90755	T1_hash4	10685	3167	0.00233973	hash4	T1_IgG2a	CACATAGAGCGATATA_T1_hash4	T	batch3.1	NK_proliferation
CACATAGAGGCATTGG_T1_hash1	10.0536	-0.653884	T1_hash1	5424	2134	0.0199115	hash1	T1_IgG2a	CACATAGAGGCATTGG_T1_hash1	T	batch3.1	CD8_Ccr7
CACATAGAGGTCATCT_T1_hash4	-5.03928	2.23105	T1_hash4	8031	2733	0.00659943	hash4	T1_IgG2a	CACATAGAGGTCATCT_T1_hash4	T	batch3.1	NK_Spp1
CACATAGCAAAGAATC_T1_hash2	9.05323	-0.555574	T1_hash2	3350	1511	0.0274627	hash2	T1_IgG2a	CACATAGCAAAGAATC_T1_hash2	T	batch3.1	CD8_Gzmk
CACATAGCACCCTATC_T1_hash3	9.58304	-1.92648	T1_hash3	5168	1978	0.00561146	hash3	T1_IgG2a	CACATAGCACCCTATC_T1_hash3	T	batch3.1	CD8_Ccl5
CACATAGCACGTTGGC_T1_hash4	-2.56804	3.04926	T1_hash4	22369	4128	0.0124726	hash4	T1_IgG2a	CACATAGCACGTTGGC_T1_hash4	T	batch3.1	NK_Spp1
CACATAGCAGAGCCAA_T1_Negative	7.37363	2.70129	T1_Negative	1484	852	0.0107817	Negative	T1_IgG2a	CACATAGCAGAGCCAA_T1_Negative	T	batch3.1	CD4_Il7r
CACATAGCATGAAGTA_T1_hash4	-7.06347	-3.15626	T1_hash4	1876	1103	0.0159915	hash4	T1_IgG2a	CACATAGCATGAAGTA_T1_hash4	T	batch3.1	NK_Ccl5
CACATAGGTAAATGTG_T1_hash3	10.6072	3.87384	T1_hash3	2263	1237	0.00795404	hash3	T1_IgG2a	CACATAGGTAAATGTG_T1_hash3	T	batch3.1	CD4_Treg
CACATAGGTTTCCACC_T1_hash3	10.3938	3.91621	T1_hash3	2618	1376	0.00840336	hash3	T1_IgG2a	CACATAGGTTTCCACC_T1_hash3	T	batch3.1	CD4_Treg
CACATAGTCAAGGCTT_T1_hash1	4.86022	-3.88673	T1_hash1	6667	2900	0.00779961	hash1	T1_IgG2a	CACATAGTCAAGGCTT_T1_hash1	T	batch3.1	NK_proliferation
CACATAGTCCACGAAT_T1_hash3	-4.42517	1.49034	T1_hash3	9128	3039	0.0191718	hash3	T1_IgG2a	CACATAGTCCACGAAT_T1_hash3	T	batch3.1	NK_Spp1
CACATAGTCGGCTTGG_T1_hash4	2.05288	-1.14561	T1_hash4	4581	1925	0.0419122	hash4	T1_IgG2a	CACATAGTCGGCTTGG_T1_hash4	T	batch3.1	NK_proliferation
CACATTTAGAGTTGGC_T1_hash4	-5.48146	0.708602	T1_hash4	7479	2719	0.0112314	hash4	T1_IgG2a	CACATTTAGAGTTGGC_T1_hash4	T	batch3.1	NK_Spp1
CACATTTAGTTGAGTA_T1_hash5	0.632442	-3.52735	T1_hash5	13864	3640	0.0103145	hash5	T1_IgG2a	CACATTTAGTTGAGTA_T1_hash5	T	batch3.1	NK_proliferation
CACATTTCAATGGAGC_T1_hash1	-4.00959	3.53393	T1_hash1	17990	4080	0.0121178	hash1	T1_IgG2a	CACATTTCAATGGAGC_T1_hash1	T	batch3.1	NK_Spp1
CACATTTCACACAGAG_T1_hash2	2.83718	-2.23619	T1_hash2	8693	3051	0.012999	hash2	T1_IgG2a	CACATTTCACACAGAG_T1_hash2	T	batch3.1	NK_proliferation
CACATTTCACCACGTG_T1_Negative	-7.74063	-3.15465	T1_Negative	1718	1073	0.00756694	Negative	T1_IgG2a	CACATTTCACCACGTG_T1_Negative	T	batch3.1	NK_Ccl5
CACATTTCACCCAGTG_T1_hash3	10.7926	-2.66946	T1_hash3	6744	2506	0.00548636	hash3	T1_IgG2a	CACATTTCACCCAGTG_T1_hash3	T	batch3.1	CD8_Ccl5
CACATTTCAGTATAAG_T1_hash1	8.3525	2.595	T1_hash1	2348	1256	0.016184	hash1	T1_IgG2a	CACATTTCAGTATAAG_T1_hash1	T	batch3.1	CD4_Il7r
CACATTTCAGTCAGCC_T1_hash1	3.85384	-4.33442	T1_hash1	18371	4481	0.0137173	hash1	T1_IgG2a	CACATTTCAGTCAGCC_T1_hash1	T	batch3.1	NK_proliferation
CACATTTCATCCCACT_T1_hash4	2.23933	-5.05285	T1_hash4	15112	4103	0.00701429	hash4	T1_IgG2a	CACATTTCATCCCACT_T1_hash4	T	batch3.1	NK_proliferation
CACATTTCATGAAGTA_T1_hash1	-6.09967	-0.584134	T1_hash1	3759	1703	0.00611865	hash1	T1_IgG2a	CACATTTCATGAAGTA_T1_hash1	T	batch3.1	NK_Ccl5
CACATTTGTTCGTGAT_T1_hash1	-5.82297	-3.10505	T1_hash1	1394	723	0.00215208	hash1	T1_IgG2a	CACATTTGTTCGTGAT_T1_hash1	T	batch3.1	NK_Ccl5
CACATTTTCGAACTGT_T1_hash1	10.011	-1.62433	T1_hash1	5547	2175	0.0135208	hash1	T1_IgG2a	CACATTTTCGAACTGT_T1_hash1	T	batch3.1	CD8_Ccl5
CACCACTAGACCTAGG_T1_hash4	-4.52659	1.70571	T1_hash4	6280	2387	0.00955414	hash4	T1_IgG2a	CACCACTAGACCTAGG_T1_hash4	T	batch3.1	NK_Spp1
CACCACTAGCCAGAAC_T1_hash1	9.95597	-3.01343	T1_hash1	5065	2091	0.0134255	hash1	T1_IgG2a	CACCACTAGCCAGAAC_T1_hash1	T	batch3.1	CD8_Ccl5
CACCACTAGCGATAGC_T1_hash4	-2.55575	2.83219	T1_hash4	12420	3899	0.00813205	hash4	T1_IgG2a	CACCACTAGCGATAGC_T1_hash4	T	batch3.1	NK_Spp1
CACCACTAGCGTAGTG_T1_hash5	8.68436	-2.97257	T1_hash5	7175	2479	0.0174216	hash5	T1_IgG2a	CACCACTAGCGTAGTG_T1_hash5	T	batch3.1	CD8_proliferation
CACCACTAGCGTCAAG_T1_hash3	9.86503	-2.43905	T1_hash3	5813	2071	0.0127301	hash3	T1_IgG2a	CACCACTAGCGTCAAG_T1_hash3	T	batch3.1	CD8_Ccl5
CACCACTAGTTCGCAT_T1_hash4	-5.30566	1.44609	T1_hash4	6249	2253	0.012642	hash4	T1_IgG2a	CACCACTAGTTCGCAT_T1_hash4	T	batch3.1	NK_Spp1
CACCACTCACCAGGTC_T1_hash3	8.73802	-4.40914	T1_hash3	7322	2438	0.00464354	hash3	T1_IgG2a	CACCACTCACCAGGTC_T1_hash3	T	batch3.1	CD8_proliferation
CACCACTCACGACGAA_T1_hash4	-1.55963	-1.18528	T1_hash4	14134	3843	0.00948068	hash4	T1_IgG2a	CACCACTCACGACGAA_T1_hash4	T	batch3.1	NK_proliferation
CACCACTCACTTAAGC_T1_hash1	10.1944	-0.802507	T1_hash1	6755	2535	0.0108068	hash1	T1_IgG2a	CACCACTCACTTAAGC_T1_hash1	T	batch3.1	CD8_Ccr7
CACCACTCAGGGCATA_T1_hash1	9.96686	-2.1618	T1_hash1	6371	2256	0.012086	hash1	T1_IgG2a	CACCACTCAGGGCATA_T1_hash1	T	batch3.1	CD8_Ccl5
CACCACTTCCTTCAAT_T1_hash2	10.6733	3.89227	T1_hash2	4508	2190	0.00998225	hash2	T1_IgG2a	CACCACTTCCTTCAAT_T1_hash2	T	batch3.1	CD4_Treg
CACCACTTCGCCTGAG_T1_hash4	-5.96852	-1.96362	T1_hash4	1241	786	0.0475423	hash4	T1_IgG2a	CACCACTTCGCCTGAG_T1_hash4	T	batch3.1	NK_Ccl5
CACCACTTCTACCAGA_T1_hash4	-5.98615	-3.09105	T1_hash4	2953	1429	0.00778869	hash4	T1_IgG2a	CACCACTTCTACCAGA_T1_hash4	T	batch3.1	NK_Ccl5
CACCAGGAGTCCGGTC_T1_hash3	-1.50704	-2.15862	T1_hash3	14578	3711	0.00994649	hash3	T1_IgG2a	CACCAGGAGTCCGGTC_T1_hash3	T	batch3.1	NK_proliferation
CACCAGGAGTGTTAGA_T1_hash1	-5.2262	-3.01181	T1_hash1	1883	1099	0.00690388	hash1	T1_IgG2a	CACCAGGAGTGTTAGA_T1_hash1	T	batch3.1	NK_Ccl5
CACCAGGCAAACGCGA_T1_hash2	-4.61924	1.71717	T1_hash2	8788	2648	0.0159308	hash2	T1_IgG2a	CACCAGGCAAACGCGA_T1_hash2	T	batch3.1	NK_Spp1
CACCAGGCACAAGCCC_T1_hash5	-2.31621	-0.505537	T1_hash5	18121	3977	0.0138513	hash5	T1_IgG2a	CACCAGGCACAAGCCC_T1_hash5	T	batch3.1	NK_proliferation
CACCAGGCACAGACAG_T1_hash1	4.99307	1.23697	T1_hash1	10368	3139	0.014564	hash1	T1_IgG2a	CACCAGGCACAGACAG_T1_hash1	T	batch3.1	CD3_DN
CACCAGGCAGTGGGAT_T1_hash3	6.12979	-3.80279	T1_hash3	15969	3855	0.0103951	hash3	T1_IgG2a	CACCAGGCAGTGGGAT_T1_hash3	T	batch3.1	CD8_proliferation
CACCAGGCATAAAGGT_T1_hash2	3.08422	-3.93965	T1_hash2	15179	4219	0.00619277	hash2	T1_IgG2a	CACCAGGCATAAAGGT_T1_hash2	T	batch3.1	NK_proliferation
CACCAGGCATCCTAGA_T1_hash4	6.75588	1.56951	T1_hash4	7222	2532	0.018139	hash4	T1_IgG2a	CACCAGGCATCCTAGA_T1_hash4	T	batch3.1	CD8_Gzmk
CACCAGGGTTCCCTTG_T1_hash3	10.3464	-3.0424	T1_hash3	4030	1640	0.02134	hash3	T1_IgG2a	CACCAGGGTTCCCTTG_T1_hash3	T	batch3.1	CD8_Ccl5
CACCAGGTCACAGGCC_T1_hash4	-1.5044	-1.25379	T1_hash4	15952	4030	0.00915246	hash4	T1_IgG2a	CACCAGGTCACAGGCC_T1_hash4	T	batch3.1	NK_proliferation
CACCAGGTCTTTCCTC_T1_hash3	-4.10921	0.498428	T1_hash3	7999	2687	0.0151269	hash3	T1_IgG2a	CACCAGGTCTTTCCTC_T1_hash3	T	batch3.1	NK_Spp1
CACCTTGAGAGTCTGG_T1_hash1	-7.54436	-2.77207	T1_hash1	2026	1202	0.00839092	hash1	T1_IgG2a	CACCTTGAGAGTCTGG_T1_hash1	T	batch3.1	NK_Ccl5
CACCTTGAGTGTTTGC_T1_hash4	5.81566	2.07112	T1_hash4	9660	3230	0.00714286	hash4	T1_IgG2a	CACCTTGAGTGTTTGC_T1_hash4	T	batch3.1	NK_Isg15
CACCTTGCAAACGTGG_T1_hash1	-2.99614	-1.25167	T1_hash1	10967	3144	0.00446795	hash1	T1_IgG2a	CACCTTGCAAACGTGG_T1_hash1	T	batch3.1	NK_proliferation
CACCTTGCACCAACCG_T1_hash3	9.42066	-1.98663	T1_hash3	5573	2061	0.0150727	hash3	T1_IgG2a	CACCTTGCACCAACCG_T1_hash3	T	batch3.1	CD8_Ccl5
CACCTTGCAGACGCTC_T1_hash5	-5.38725	-0.697239	T1_hash5	3557	1722	0.0106832	hash5	T1_IgG2a	CACCTTGCAGACGCTC_T1_hash5	T	batch3.1	NK_Ccl5
CACCTTGCAGCCAATT_T1_hash3	-6.17165	0.00589718	T1_hash3	2860	1427	0.00734266	hash3	T1_IgG2a	CACCTTGCAGCCAATT_T1_hash3	T	batch3.1	NK_Ccl5
CACCTTGCAGCCTTTC_T1_hash3	10.2507	-3.09954	T1_hash3	10055	2933	0.011636	hash3	T1_IgG2a	CACCTTGCAGCCTTTC_T1_hash3	T	batch3.1	CD8_Ccl5
CACCTTGCAGCTGTTA_T1_hash4	-2.72009	-1.77151	T1_hash4	9522	3012	0.00294056	hash4	T1_IgG2a	CACCTTGCAGCTGTTA_T1_hash4	T	batch3.1	NK_Ccl5
CACCTTGCATAGAAAC_T1_hash3	-1.46421	3.97641	T1_hash3	5205	2141	0.00999039	hash3	T1_IgG2a	CACCTTGCATAGAAAC_T1_hash3	T	batch3.1	NK_Isg15
CACCTTGGTATTAGCC_T1_hash1	2.98044	-2.98728	T1_hash1	5320	2102	0.0364662	hash1	T1_IgG2a	CACCTTGGTATTAGCC_T1_hash1	T	batch3.1	NK_proliferation
CACCTTGGTCCGAGTC_T1_hash2	-2.95394	-1.49402	T1_hash2	9342	2851	0.00374652	hash2	T1_IgG2a	CACCTTGGTCCGAGTC_T1_hash2	T	batch3.1	NK_Ccl5
CACCTTGGTCTAAAGA_T1_hash4	9.96469	-2.6492	T1_hash4	10638	3026	0.0128784	hash4	T1_IgG2a	CACCTTGGTCTAAAGA_T1_hash4	T	batch3.1	CD8_Ccl5
CACCTTGGTTAGTGGG_T1_hash4	8.07127	2.69409	T1_hash4	2202	1212	0.00726612	hash4	T1_IgG2a	CACCTTGGTTAGTGGG_T1_hash4	T	batch3.1	CD4_Il7r
CACCTTGGTTCGCTAA_T1_hash1	-0.786586	0.599847	T1_hash1	5395	2217	0.0124189	hash1	T1_IgG2a	CACCTTGGTTCGCTAA_T1_hash1	T	batch3.1	NK_Cd226
CACCTTGGTTGGTAAA_T1_hash2	5.72064	1.74008	T1_hash2	5621	1990	0.0345134	hash2	T1_IgG2a	CACCTTGGTTGGTAAA_T1_hash2	T	batch3.1	CD8_Gzmk
CACCTTGTCAAAGACA_T1_hash5	-6.91387	0.922031	T1_hash5	3796	1599	0.00316122	hash5	T1_IgG2a	CACCTTGTCAAAGACA_T1_hash5	T	batch3.1	NK_Ccl5
CACCTTGTCAACACGT_T1_hash2	-3.49941	1.80258	T1_hash2	9692	3037	0.0112464	hash2	T1_IgG2a	CACCTTGTCAACACGT_T1_hash2	T	batch3.1	NK_Spp1
CACCTTGTCTGTCTAT_T1_hash5	-1.64466	1.98221	T1_hash5	7505	2841	0.010926	hash5	T1_IgG2a	CACCTTGTCTGTCTAT_T1_hash5	T	batch3.1	NK_Cd226
CACCTTGTCTGTGCAA_T1_hash5	-3.58315	-1.4595	T1_hash5	10786	3266	0.00769516	hash5	T1_IgG2a	CACCTTGTCTGTGCAA_T1_hash5	T	batch3.1	NK_Ccl5
CACTCCAAGAGGTTGC_T1_hash2	-5.24549	2.27187	T1_hash2	9926	2965	0.0152126	hash2	T1_IgG2a	CACTCCAAGAGGTTGC_T1_hash2	T	batch3.1	NK_Spp1
CACTCCAAGTGCAAGC_T1_hash2	6.30114	5.59144	T1_hash2	8411	2586	0.0149804	hash2	T1_IgG2a	CACTCCAAGTGCAAGC_T1_hash2	T	batch3.1	gd_T
CACTCCACACCTCGGA_T1_hash4	9.83252	3.57259	T1_hash4	2557	1143	0.00391083	hash4	T1_IgG2a	CACTCCACACCTCGGA_T1_hash4	T	batch3.1	CD4_Treg
CACTCCACACTTGGAT_T1_hash4	-5.64826	-0.94228	T1_hash4	5724	2211	0.00768693	hash4	T1_IgG2a	CACTCCACACTTGGAT_T1_hash4	T	batch3.1	NK_Ccl5
CACTCCACAGATGGGT_T1_hash2	9.94545	-2.73519	T1_hash2	7930	2698	0.0104666	hash2	T1_IgG2a	CACTCCACAGATGGGT_T1_hash2	T	batch3.1	CD8_Ccl5
CACTCCACAGCTCCGA_T1_hash4	-5.66599	0.507507	T1_hash4	7261	2666	0.00743699	hash4	T1_IgG2a	CACTCCACAGCTCCGA_T1_hash4	T	batch3.1	NK_Spp1
CACTCCACATGTCTCC_T1_hash1	5.37073	0.624267	T1_hash1	6174	2480	0.010528	hash1	T1_IgG2a	CACTCCACATGTCTCC_T1_hash1	T	batch3.1	CD3_DN
CACTCCAGTCATACTG_T1_hash1	-1.81617	-1.36706	T1_hash1	16126	4166	0.00737939	hash1	T1_IgG2a	CACTCCAGTCATACTG_T1_hash1	T	batch3.1	NK_proliferation
CACTCCAGTCATCGGC_T1_hash2	9.46033	2.32699	T1_hash2	3150	1495	0.00857143	hash2	T1_IgG2a	CACTCCAGTCATCGGC_T1_hash2	T	batch3.1	CD4_Treg
CACTCCAGTCGAAAGC_T1_hash3	-0.413857	0.908432	T1_hash3	5585	2221	0.00931065	hash3	T1_IgG2a	CACTCCAGTCGAAAGC_T1_hash3	T	batch3.1	NK_Cd226
CACTCCAGTCTGATTG_T1_hash3	8.95054	2.02501	T1_hash3	6069	2334	0.0192783	hash3	T1_IgG2a	CACTCCAGTCTGATTG_T1_hash3	T	batch3.1	CD4_Il7r
CACTCCAGTTGATTCG_T1_hash1	10.151	-2.92562	T1_hash1	12094	3421	0.00669754	hash1	T1_IgG2a	CACTCCAGTTGATTCG_T1_hash1	T	batch3.1	CD8_Ccl5
CACTCCATCACCCGAG_T1_hash4	10.4933	3.64287	T1_hash4	2139	1182	0.00140252	hash4	T1_IgG2a	CACTCCATCACCCGAG_T1_hash4	T	batch3.1	CD4_Treg
CACTCCATCACTCTTA_T1_hash1	9.1883	-2.66651	T1_hash1	13535	3836	0.0127817	hash1	T1_IgG2a	CACTCCATCACTCTTA_T1_hash1	T	batch3.1	CD8_Ccr7
CACTCCATCAGCCTAA_T1_hash4	-6.09044	-1.4311	T1_hash4	4755	1985	0.0168244	hash4	T1_IgG2a	CACTCCATCAGCCTAA_T1_hash4	T	batch3.1	NK_Ccl5
CACTCCATCGCTAGCG_T1_hash4	-7.56667	-1.30438	T1_hash4	4984	1945	0.00882825	hash4	T1_IgG2a	CACTCCATCGCTAGCG_T1_hash4	T	batch3.1	NK_Ccl5
CAGAATCAGAGACGAA_T1_hash2	7.83022	-0.450501	T1_hash2	3191	1367	0.00877468	hash2	T1_IgG2a	CAGAATCAGAGACGAA_T1_hash2	T	batch3.1	CD8_Gzmk
CAGAATCAGGGTCGAT_T1_hash1	7.0896	1.03668	T1_hash1	3819	1594	0.00837916	hash1	T1_IgG2a	CAGAATCAGGGTCGAT_T1_hash1	T	batch3.1	CD8_Gzmk
CAGAATCCAGCTCGCA_T1_hash2	6.30802	4.22189	T1_hash2	4878	1981	0.0172202	hash2	T1_IgG2a	CAGAATCCAGCTCGCA_T1_hash2	T	batch3.1	gd_T
CAGAATCGTACTTAGC_T1_hash3	9.29447	-2.09136	T1_hash3	8775	2795	0.0124217	hash3	T1_IgG2a	CAGAATCGTACTTAGC_T1_hash3	T	batch3.1	CD8_Gzmk
CAGAATCGTCTCTCTG_T1_hash4	-3.8168	-1.70403	T1_hash4	5473	2183	0.0213777	hash4	T1_IgG2a	CAGAATCGTCTCTCTG_T1_hash4	T	batch3.1	NK_Ccl5
CAGAATCGTGCCTTGG_T1_hash3	-7.83007	-3.03605	T1_hash3	1783	1044	0.00392597	hash3	T1_IgG2a	CAGAATCGTGCCTTGG_T1_hash3	T	batch3.1	NK_Ccl5
CAGAATCGTTAGAACA_T1_hash4	9.05057	-3.08226	T1_hash4	9859	3004	0.0165331	hash4	T1_IgG2a	CAGAATCGTTAGAACA_T1_hash4	T	batch3.1	CD8_Ccl5
CAGAATCTCGAGAACG_T1_hash1	-1.14795	3.37799	T1_hash1	3636	1590	0.0167767	hash1	T1_IgG2a	CAGAATCTCGAGAACG_T1_hash1	T	batch3.1	NK_Isg15
CAGAATCTCTTGAGGT_T1_hash3	5.93496	1.16586	T1_hash3	11166	3263	0.0140605	hash3	T1_IgG2a	CAGAATCTCTTGAGGT_T1_hash3	T	batch3.1	CD3_DN
CAGAGAGAGGTGACCA_T1_hash1	10.2023	-2.911	T1_hash1	7802	2477	0.0116637	hash1	T1_IgG2a	CAGAGAGAGGTGACCA_T1_hash1	T	batch3.1	CD8_Ccl5
CAGAGAGCAAGCTGAG_T1_hash4	7.55972	2.79773	T1_hash4	1968	1328	0.0248984	hash4	T1_IgG2a	CAGAGAGCAAGCTGAG_T1_hash4	T	batch3.1	CD4_Il7r
CAGAGAGCACAACGCC_T1_hash1	-4.79124	2.69228	T1_hash1	8791	2519	0.0113753	hash1	T1_IgG2a	CAGAGAGCACAACGCC_T1_hash1	T	batch3.1	NK_Spp1
CAGAGAGCAGGGAGAG_T1_hash2	-3.96532	0.391114	T1_hash2	8276	2622	0.010029	hash2	T1_IgG2a	CAGAGAGCAGGGAGAG_T1_hash2	T	batch3.1	NK_Spp1
CAGAGAGCATGGTAGG_T1_hash1	10.5003	-2.56146	T1_hash1	4651	1951	0.00967534	hash1	T1_IgG2a	CAGAGAGCATGGTAGG_T1_hash1	T	batch3.1	CD8_Ccl5
CAGAGAGCATTGAGCT_T1_hash5	-5.61488	-2.49379	T1_hash5	1316	823	0.0364742	hash5	T1_IgG2a	CAGAGAGCATTGAGCT_T1_hash5	T	batch3.1	NK_Ccl5
CAGAGAGGTGACAAAT_T1_hash4	-4.85183	-2.17954	T1_hash4	4315	1840	0.0104287	hash4	T1_IgG2a	CAGAGAGGTGACAAAT_T1_hash4	T	batch3.1	NK_Ccl5
CAGAGAGGTTCTCATT_T1_hash1	8.07228	-3.12242	T1_hash1	12875	3593	0.0122718	hash1	T1_IgG2a	CAGAGAGGTTCTCATT_T1_hash1	T	batch3.1	CD8_proliferation
CAGAGAGGTTGTCTTT_T1_hash5	7.40599	2.06547	T1_hash5	5190	2082	0.0100193	hash5	T1_IgG2a	CAGAGAGGTTGTCTTT_T1_hash5	T	batch3.1	CD4_Il7r
CAGAGAGGTTTGTGTG_T1_hash4	-1.95932	4.15418	T1_hash4	3603	1863	0.00721621	hash4	T1_IgG2a	CAGAGAGGTTTGTGTG_T1_hash4	T	batch3.1	NK_Isg15
CAGAGAGTCCAAACAC_T1_hash3	-4.97758	2.18378	T1_hash3	7236	2268	0.00995025	hash3	T1_IgG2a	CAGAGAGTCCAAACAC_T1_hash3	T	batch3.1	NK_Spp1
CAGAGAGTCTGCGTAA_T1_hash2	-7.73422	-0.620079	T1_hash2	2464	1280	0.00527597	hash2	T1_IgG2a	CAGAGAGTCTGCGTAA_T1_hash2	T	batch3.1	NK_Ccl5
CAGATCACAGATCTGT_T1_hash5	9.21842	-1.48678	T1_hash5	5462	2214	0.00787257	hash5	T1_IgG2a	CAGATCACAGATCTGT_T1_hash5	T	batch3.1	CD8_Ccl5
CAGATCACATGTAAGA_T1_hash2	9.94062	3.50806	T1_hash2	5504	1976	0.00563227	hash2	T1_IgG2a	CAGATCACATGTAAGA_T1_hash2	T	batch3.1	CD4_Treg
CAGATCAGTCACTTCC_T1_hash1	-2.68914	1.23794	T1_hash1	5468	2280	0.0104243	hash1	T1_IgG2a	CAGATCAGTCACTTCC_T1_hash1	T	batch3.1	NK_Cd226
CAGATCAGTCTCTCTG_T1_hash4	-3.89726	2.9399	T1_hash4	15247	3926	0.00721453	hash4	T1_IgG2a	CAGATCAGTCTCTCTG_T1_hash4	T	batch3.1	NK_Spp1
CAGATCATCGCAGGCT_T1_hash2	8.42125	-3.10548	T1_hash2	18193	4041	0.00895949	hash2	T1_IgG2a	CAGATCATCGCAGGCT_T1_hash2	T	batch3.1	CD8_proliferation
CAGATCATCTTTACAC_T1_hash3	-8.11388	-0.878991	T1_hash3	3324	1467	0.0117329	hash3	T1_IgG2a	CAGATCATCTTTACAC_T1_hash3	T	batch3.1	NK_Ccl5
CAGCAGCAGCAGCGTA_T1_hash4	0.00361172	-2.80233	T1_hash4	13034	3885	0.0109713	hash4	T1_IgG2a	CAGCAGCAGCAGCGTA_T1_hash4	T	batch3.1	NK_proliferation
CAGCAGCAGCGAGAAA_T1_hash5	-7.13391	-0.212501	T1_hash5	2786	1539	0.0143575	hash5	T1_IgG2a	CAGCAGCAGCGAGAAA_T1_hash5	T	batch3.1	NK_Ccl5
CAGCAGCCAAACGCGA_T1_hash4	5.36094	0.983969	T1_hash4	5122	1987	0.0175713	hash4	T1_IgG2a	CAGCAGCCAAACGCGA_T1_hash4	T	batch3.1	CD3_DN
CAGCAGCCAACTTGAC_T1_hash2	9.09841	-1.83193	T1_hash2	7737	2540	0.0161561	hash2	T1_IgG2a	CAGCAGCCAACTTGAC_T1_hash2	T	batch3.1	CD8_Ccl5
CAGCAGCCACGCTTTC_T1_hash1	-0.891853	3.80269	T1_hash1	3084	1411	0.0149157	hash1	T1_IgG2a	CAGCAGCCACGCTTTC_T1_hash1	T	batch3.1	NK_Isg15
CAGCAGCCACGGTGTC_T1_hash2	1.34522	-4.64398	T1_hash2	21317	4581	0.00197026	hash2	T1_IgG2a	CAGCAGCCACGGTGTC_T1_hash2	T	batch3.1	NK_proliferation
CAGCAGCTCCTCAACC_T1_hash3	-5.88385	-0.427365	T1_hash3	5529	2105	0.00904323	hash3	T1_IgG2a	CAGCAGCTCCTCAACC_T1_hash3	T	batch3.1	NK_Ccl5
CAGCAGCTCGCCCTTA_T1_hash5	-5.78582	1.09206	T1_hash5	6674	2274	0.00913995	hash5	T1_IgG2a	CAGCAGCTCGCCCTTA_T1_hash5	T	batch3.1	NK_Ccl5
CAGCATAAGAACTGTA_T1_hash1	10.0272	-0.774677	T1_hash1	6817	2432	0.0253777	hash1	T1_IgG2a	CAGCATAAGAACTGTA_T1_hash1	T	batch3.1	CD8_Ccr7
CAGCATAAGCCAGTTT_T1_hash5	-4.32269	2.04889	T1_hash5	11759	3391	0.0129263	hash5	T1_IgG2a	CAGCATAAGCCAGTTT_T1_hash5	T	batch3.1	NK_Spp1
CAGCATAAGCGATCCC_T1_hash1	-5.54102	3.63564	T1_hash1	10439	2860	0.00747198	hash1	T1_IgG2a	CAGCATAAGCGATCCC_T1_hash1	T	batch3.1	NK_Spp1
CAGCATAAGTCCGGTC_T1_hash1	9.5147	-2.0749	T1_hash1	8198	2734	0.00524518	hash1	T1_IgG2a	CAGCATAAGTCCGGTC_T1_hash1	T	batch3.1	CD8_Ccl5
CAGCATACACAGTCGC_T1_hash3	10.6173	-3.27642	T1_hash3	8167	2336	0.0122444	hash3	T1_IgG2a	CAGCATACACAGTCGC_T1_hash3	T	batch3.1	CD8_Ccl5
CAGCATACACCGAATT_T1_hash2	7.52209	0.635479	T1_hash2	2091	1027	0.013869	hash2	T1_IgG2a	CAGCATACACCGAATT_T1_hash2	T	batch3.1	CD8_Il7r
CAGCATACATACTCTT_T1_hash1	10.2053	-0.767572	T1_hash1	9175	2928	0.0180926	hash1	T1_IgG2a	CAGCATACATACTCTT_T1_hash1	T	batch3.1	CD8_Ccr7
CAGCATACATTGCGGC_T1_hash4	6.21116	1.1248	T1_hash4	2061	1197	0.0140708	hash4	T1_IgG2a	CAGCATACATTGCGGC_T1_hash4	T	batch3.1	CD3_DN
CAGCATAGTACCGCTG_T1_Negative	-2.7283	-2.47525	T1_Negative	3885	1779	0.00952381	Negative	T1_IgG2a	CAGCATAGTACCGCTG_T1_Negative	T	batch3.1	NK_Ccl5
CAGCATAGTCGCCATG_T1_hash1	-8.0378	-1.4435	T1_hash1	3389	1590	0.0185896	hash1	T1_IgG2a	CAGCATAGTCGCCATG_T1_hash1	T	batch3.1	NK_Ccl5
CAGCATAGTTCCACGG_T1_hash4	1.80458	-0.906334	T1_hash4	16526	3963	0.0144621	hash4	T1_IgG2a	CAGCATAGTTCCACGG_T1_hash4	T	batch3.1	NK_proliferation
CAGCATAGTTGCGCAC_T1_hash4	-1.88464	-1.04992	T1_hash4	16809	4033	0.0117794	hash4	T1_IgG2a	CAGCATAGTTGCGCAC_T1_hash4	T	batch3.1	NK_proliferation
CAGCATATCCGCATCT_T1_hash1	5.84359	-5.13979	T1_hash1	17270	4263	0.0140127	hash1	T1_IgG2a	CAGCATATCCGCATCT_T1_hash1	T	batch3.1	CD8_proliferation
CAGCATATCCTCTAGC_T1_hash1	-3.77474	-2.09465	T1_hash1	5038	2169	0.0134974	hash1	T1_IgG2a	CAGCATATCCTCTAGC_T1_hash1	T	batch3.1	NK_Ccl5
CAGCATATCGTCCGTT_T1_hash1	9.72602	2.63684	T1_hash1	2646	1319	0.00755858	hash1	T1_IgG2a	CAGCATATCGTCCGTT_T1_hash1	T	batch3.1	CD4_Treg
CAGCATATCGTGGGAA_T1_hash3	-2.05591	-1.07116	T1_hash3	13803	3607	0.00796928	hash3	T1_IgG2a	CAGCATATCGTGGGAA_T1_hash3	T	batch3.1	NK_proliferation
CAGCATATCTCAAGTG_T1_hash3	-7.52295	-1.14476	T1_hash3	3495	1780	0.0105866	hash3	T1_IgG2a	CAGCATATCTCAAGTG_T1_hash3	T	batch3.1	NK_Cd226
CAGCCGAAGCCGCCTA_T1_hash3	-1.13304	-2.1047	T1_hash3	17383	4099	0.00661566	hash3	T1_IgG2a	CAGCCGAAGCCGCCTA_T1_hash3	T	batch3.1	NK_proliferation
CAGCCGAAGTACGTTC_T1_hash1	-0.176275	2.30273	T1_hash1	3241	1615	0.0104906	hash1	T1_IgG2a	CAGCCGAAGTACGTTC_T1_hash1	T	batch3.1	NK_Cd226
CAGCCGACACAACGCC_T1_hash2	9.90807	3.68463	T1_hash2	4725	1789	0.0042328	hash2	T1_IgG2a	CAGCCGACACAACGCC_T1_hash2	T	batch3.1	CD4_Treg
CAGCCGAGTAAGTAGT_T1_hash5	1.12717	-4.33152	T1_hash5	7539	2879	0.0258655	hash5	T1_IgG2a	CAGCCGAGTAAGTAGT_T1_hash5	T	batch3.1	NK_proliferation
CAGCCGAGTCTTGTCC_T1_hash4	-7.84887	-3.06295	T1_hash4	1675	938	0.0107463	hash4	T1_IgG2a	CAGCCGAGTCTTGTCC_T1_hash4	T	batch3.1	NK_Ccl5
CAGCCGAGTGAAATCA_T1_hash4	4.50734	-4.1936	T1_hash4	8396	3107	0.0108385	hash4	T1_IgG2a	CAGCCGAGTGAAATCA_T1_hash4	T	batch3.1	NK_proliferation
CAGCCGAGTGAGTATA_T1_hash2	-7.57305	-3.04944	T1_hash2	1493	807	0.0100469	hash2	T1_IgG2a	CAGCCGAGTGAGTATA_T1_hash2	T	batch3.1	NK_Ccl5
CAGCCGAGTGATGTCT_T1_Negative	5.75928	-4.21249	T1_Negative	1096	688	0	Negative	T1_IgG2a	CAGCCGAGTGATGTCT_T1_Negative	T	batch3.1	NK_proliferation
CAGCCGAGTGGTACAG_T1_hash1	10.2547	3.693	T1_hash1	2588	1307	0.0123648	hash1	T1_IgG2a	CAGCCGAGTGGTACAG_T1_hash1	T	batch3.1	CD4_Treg
CAGCCGAGTGGTCTCG_T1_hash2	-5.90022	-0.0346965	T1_hash2	5092	2082	0.0149254	hash2	T1_IgG2a	CAGCCGAGTGGTCTCG_T1_hash2	T	batch3.1	NK_Ccl5
CAGCCGAGTTCAGTAC_T1_hash1	-1.4929	1.48469	T1_hash1	7628	2683	0.0175669	hash1	T1_IgG2a	CAGCCGAGTTCAGTAC_T1_hash1	T	batch3.1	NK_Cd226
CAGCCGATCATTGCCC_T1_Negative	3.87047	-5.53108	T1_Negative	1832	1052	0.010917	Negative	T1_IgG2a	CAGCCGATCATTGCCC_T1_Negative	T	batch3.1	NK_proliferation
CAGCCGATCGCCAGCA_T1_hash4	7.05597	-0.168174	T1_hash4	1446	863	0.011065	hash4	T1_IgG2a	CAGCCGATCGCCAGCA_T1_hash4	T	batch3.1	CD8_Gzmk
CAGCCGATCGGAGGTA_T1_hash3	10.4391	-1.29598	T1_hash3	3917	1535	0.0125096	hash3	T1_IgG2a	CAGCCGATCGGAGGTA_T1_hash3	T	batch3.1	CD8_Ccl5
CAGCCGATCTGGCGAC_T1_hash1	-5.46574	2.52116	T1_hash1	8550	2634	0.00327485	hash1	T1_IgG2a	CAGCCGATCTGGCGAC_T1_hash1	T	batch3.1	NK_Spp1
CAGCGACAGAGGTAGA_T1_Negative	4.00446	-5.38586	T1_Negative	1624	976	0.00738916	Negative	T1_IgG2a	CAGCGACAGAGGTAGA_T1_Negative	T	batch3.1	NK_proliferation
CAGCGACAGGTGTGGT_T1_hash4	5.57588	2.12752	T1_hash4	4351	1642	0.0142496	hash4	T1_IgG2a	CAGCGACAGGTGTGGT_T1_hash4	T	batch3.1	CD8_Gzmk
CAGCGACAGTCCCACG_T1_hash3	-5.96664	-3.21457	T1_hash3	2057	1090	0.00534759	hash3	T1_IgG2a	CAGCGACAGTCCCACG_T1_hash3	T	batch3.1	NK_Ccl5
CAGCGACCATTGCGGC_T1_hash4	-2.791	0.795639	T1_hash4	17251	3914	0.0147238	hash4	T1_IgG2a	CAGCGACCATTGCGGC_T1_hash4	T	batch3.1	NK_proliferation
CAGCGACCATTGTGCA_T1_Negative	3.92454	-5.32451	T1_Negative	1693	1017	0.0171294	Negative	T1_IgG2a	CAGCGACCATTGTGCA_T1_Negative	T	batch3.1	NK_proliferation
CAGCGACGTCCGTCAG_T1_hash2	-7.07628	-2.55843	T1_hash2	1367	837	0.00950988	hash2	T1_IgG2a	CAGCGACGTCCGTCAG_T1_hash2	T	batch3.1	NK_Ccl5
CAGCGACGTCTCTCGT_T1_hash5	5.29749	-4.02542	T1_hash5	4721	1735	0.0177928	hash5	T1_IgG2a	CAGCGACGTCTCTCGT_T1_hash5	T	batch3.1	CD8_proliferation
CAGCGACGTTTGACAC_T1_hash2	9.51977	-1.31413	T1_hash2	12253	3257	0.0100384	hash2	T1_IgG2a	CAGCGACGTTTGACAC_T1_hash2	T	batch3.1	CD8_Ccr7
CAGCTAAAGATCGATA_T1_hash3	0.125915	-2.98487	T1_hash3	5748	2284	0.0241823	hash3	T1_IgG2a	CAGCTAAAGATCGATA_T1_hash3	T	batch3.1	NK_proliferation
CAGCTAAAGTCGAGTG_T1_hash4	0.664462	-3.94592	T1_hash4	19192	4454	0.012401	hash4	T1_IgG2a	CAGCTAAAGTCGAGTG_T1_hash4	T	batch3.1	NK_proliferation
CAGCTAACACGAGGTA_T1_hash4	-4.24922	-2.66236	T1_hash4	3948	1856	0.00810537	hash4	T1_IgG2a	CAGCTAACACGAGGTA_T1_hash4	T	batch3.1	NK_Ccl5
CAGCTAAGTAAATGAC_T1_hash4	-5.63195	-0.388346	T1_hash4	1724	991	0.0110209	hash4	T1_IgG2a	CAGCTAAGTAAATGAC_T1_hash4	T	batch3.1	NK_Ccl5
CAGCTAAGTAACGTTC_T1_hash4	-0.953549	4.30425	T1_hash4	4606	1887	0.00499349	hash4	T1_IgG2a	CAGCTAAGTAACGTTC_T1_hash4	T	batch3.1	NK_Isg15
CAGCTAAGTGAACCTT_T1_hash5	-4.73418	1.03023	T1_hash5	11847	3226	0.00447371	hash5	T1_IgG2a	CAGCTAAGTGAACCTT_T1_hash5	T	batch3.1	NK_Spp1
CAGCTAAGTGCACGAA_T1_hash4	2.68445	-3.87912	T1_hash4	12740	3730	0.0127159	hash4	T1_IgG2a	CAGCTAAGTGCACGAA_T1_hash4	T	batch3.1	NK_proliferation
CAGCTAATCGAATGCT_T1_hash1	-3.20743	-2.14631	T1_hash1	7279	2623	0.0109905	hash1	T1_IgG2a	CAGCTAATCGAATGCT_T1_hash1	T	batch3.1	NK_Ccl5
CAGCTAATCTGTGCAA_T1_hash4	5.47573	0.181335	T1_hash4	10045	3070	0.0074664	hash4	T1_IgG2a	CAGCTAATCTGTGCAA_T1_hash4	T	batch3.1	CD3_DN
CAGCTGGAGTAGTGCG_T1_hash1	-3.7387	-0.102467	T1_hash1	8288	2694	0.011221	hash1	T1_IgG2a	CAGCTGGAGTAGTGCG_T1_hash1	T	batch3.1	NK_Spp1
CAGCTGGAGTGTCCAT_T1_hash2	-1.06425	3.86505	T1_hash2	4777	1879	0.0121415	hash2	T1_IgG2a	CAGCTGGAGTGTCCAT_T1_hash2	T	batch3.1	NK_Isg15
CAGCTGGCAAGTTCTG_T1_hash4	-5.71635	-3.08104	T1_hash4	2832	1518	0.00812147	hash4	T1_IgG2a	CAGCTGGCAAGTTCTG_T1_hash4	T	batch3.1	NK_Ccl5
CAGCTGGCACCGAAAG_T1_hash2	7.0785	0.790692	T1_hash2	2294	1031	0.0126417	hash2	T1_IgG2a	CAGCTGGCACCGAAAG_T1_hash2	T	batch3.1	CD8_Il7r
CAGCTGGCACCGAATT_T1_hash4	-3.83665	1.98022	T1_hash4	11948	3224	0.0174088	hash4	T1_IgG2a	CAGCTGGCACCGAATT_T1_hash4	T	batch3.1	NK_Spp1
CAGCTGGCACCTATCC_T1_hash4	-7.39673	-0.546005	T1_hash4	5034	2075	0.00993246	hash4	T1_IgG2a	CAGCTGGCACCTATCC_T1_hash4	T	batch3.1	NK_Ccl5
CAGCTGGCACGGTAAG_T1_hash3	-7.51287	-2.13871	T1_hash3	1019	703	0.013739	hash3	T1_IgG2a	CAGCTGGCACGGTAAG_T1_hash3	T	batch3.1	NK_Ccl5
CAGCTGGCATGGAATA_T1_hash4	-4.60654	0.803719	T1_hash4	6606	2322	0.0110506	hash4	T1_IgG2a	CAGCTGGCATGGAATA_T1_hash4	T	batch3.1	NK_Spp1
CAGCTGGGTAGCAAAT_T1_hash4	-0.40223	3.34254	T1_hash4	5400	2202	0.0140741	hash4	T1_IgG2a	CAGCTGGGTAGCAAAT_T1_hash4	T	batch3.1	NK_Isg15
CAGCTGGTCCCTAATT_T1_hash2	-6.89261	0.585743	T1_hash2	3543	1575	0.00874965	hash2	T1_IgG2a	CAGCTGGTCCCTAATT_T1_hash2	T	batch3.1	NK_Ccl5
CAGCTGGTCCGTAGGC_T1_hash1	-4.66321	2.99601	T1_hash1	11644	3130	0.0126245	hash1	T1_IgG2a	CAGCTGGTCCGTAGGC_T1_hash1	T	batch3.1	NK_Spp1
CAGCTGGTCGTAGATC_T1_hash4	-4.83874	1.20337	T1_hash4	7602	2507	0.0234149	hash4	T1_IgG2a	CAGCTGGTCGTAGATC_T1_hash4	T	batch3.1	NK_Spp1
CAGCTGGTCGTCGTTC_T1_hash2	0.576755	-0.133184	T1_hash2	8538	2561	0.020848	hash2	T1_IgG2a	CAGCTGGTCGTCGTTC_T1_hash2	T	batch3.1	NK_proliferation
CAGGTGCAGCTAACAA_T1_hash3	-5.76395	0.0464303	T1_hash3	3546	1597	0.00564016	hash3	T1_IgG2a	CAGGTGCAGCTAACAA_T1_hash3	T	batch3.1	NK_Ccl5
CAGGTGCAGTGGACGT_T1_hash1	6.36322	2.57855	T1_hash1	10124	3214	0.013631	hash1	T1_IgG2a	CAGGTGCAGTGGACGT_T1_hash1	T	batch3.1	CD4_Il7r
CAGGTGCAGTTATCGC_T1_hash1	7.28751	0.353493	T1_hash1	2945	1339	0.0349745	hash1	T1_IgG2a	CAGGTGCAGTTATCGC_T1_hash1	T	batch3.1	CD8_Gzmk
CAGGTGCCAACGCACC_T1_hash2	10.2834	3.62843	T1_hash2	3231	1558	0.0188796	hash2	T1_IgG2a	CAGGTGCCAACGCACC_T1_hash2	T	batch3.1	CD4_Treg
CAGGTGCCACCGGAAA_T1_hash3	-4.67752	1.70243	T1_hash3	7407	2473	0.0126907	hash3	T1_IgG2a	CAGGTGCCACCGGAAA_T1_hash3	T	batch3.1	NK_Spp1
CAGGTGCCAGCGTTCG_T1_hash1	8.05671	1.17919	T1_hash1	3381	1362	0.00887311	hash1	T1_IgG2a	CAGGTGCCAGCGTTCG_T1_hash1	T	batch3.1	CD4_Il7r
CAGGTGCGTAATTGGA_T1_hash2	-2.56468	2.56519	T1_hash2	6504	2469	0.0132226	hash2	T1_IgG2a	CAGGTGCGTAATTGGA_T1_hash2	T	batch3.1	NK_Spp1
CAGGTGCGTCTAGAGG_T1_hash5	-2.88863	2.50941	T1_hash5	7616	2589	0.0101103	hash5	T1_IgG2a	CAGGTGCGTCTAGAGG_T1_hash5	T	batch3.1	NK_Spp1
CAGGTGCGTCTCATCC_T1_hash2	-1.91408	3.49319	T1_hash2	6024	2242	0.0129482	hash2	T1_IgG2a	CAGGTGCGTCTCATCC_T1_hash2	T	batch3.1	NK_Isg15
CAGGTGCGTGTTGGGA_T1_hash5	-1.83605	-2.29302	T1_hash5	6473	2303	0.00911478	hash5	T1_IgG2a	CAGGTGCGTGTTGGGA_T1_hash5	T	batch3.1	NK_proliferation
CAGGTGCTCGCATGAT_T1_hash2	6.34735	4.79624	T1_hash2	3777	1513	0.0145618	hash2	T1_IgG2a	CAGGTGCTCGCATGAT_T1_hash2	T	batch3.1	gd_T
CAGGTGCTCGGCCGAT_T1_hash3	6.92364	1.01066	T1_hash3	3454	1364	0.00434279	hash3	T1_IgG2a	CAGGTGCTCGGCCGAT_T1_hash3	T	batch3.1	CD8_Il7r
CAGGTGCTCTACGAGT_T1_hash4	2.67994	-1.37778	T1_hash4	6088	2322	0.010841	hash4	T1_IgG2a	CAGGTGCTCTACGAGT_T1_hash4	T	batch3.1	NK_proliferation
CAGTAACAGCCCAATT_T1_hash1	8.55832	1.27437	T1_hash1	2194	1160	0.0268915	hash1	T1_IgG2a	CAGTAACAGCCCAATT_T1_hash1	T	batch3.1	CD4_Il7r
CAGTAACCATGGTTGT_T1_hash4	-0.0850961	3.69411	T1_hash4	5034	2076	0.0123162	hash4	T1_IgG2a	CAGTAACCATGGTTGT_T1_hash4	T	batch3.1	NK_Isg15
CAGTAACGTAATTGGA_T1_hash1	-4.53987	3.7365	T1_hash1	17173	3570	0.0149654	hash1	T1_IgG2a	CAGTAACGTAATTGGA_T1_hash1	T	batch3.1	NK_Spp1
CAGTAACGTTGATTGC_T1_hash5	6.02773	6.10906	T1_hash5	5844	2473	0.00992471	hash5	T1_IgG2a	CAGTAACGTTGATTGC_T1_hash5	T	batch3.1	gd_T
CAGTAACGTTGTGGAG_T1_hash4	-1.26302	3.80292	T1_hash4	10175	3029	0.0114005	hash4	T1_IgG2a	CAGTAACGTTGTGGAG_T1_hash4	T	batch3.1	NK_Isg15
CAGTAACTCAATACCG_T1_hash3	-5.89495	-2.21607	T1_hash3	3038	1608	0.0108624	hash3	T1_IgG2a	CAGTAACTCAATACCG_T1_hash3	T	batch3.1	NK_Ccl5
CAGTAACTCCGAGCCA_T1_hash3	9.70968	-2.22033	T1_hash3	5596	2220	0.00982845	hash3	T1_IgG2a	CAGTAACTCCGAGCCA_T1_hash3	T	batch3.1	CD8_Ccl5
CAGTAACTCTAACTTC_T1_hash5	2.93293	-4.25904	T1_hash5	15791	4369	0.00538281	hash5	T1_IgG2a	CAGTAACTCTAACTTC_T1_hash5	T	batch3.1	NK_proliferation
CAGTAACTCTTGTATC_T1_hash4	4.74836	-3.8832	T1_hash4	15194	3922	0.0120442	hash4	T1_IgG2a	CAGTAACTCTTGTATC_T1_hash4	T	batch3.1	NK_proliferation
CAGTCCTAGGGATCTG_T1_hash4	8.02	2.19803	T1_hash4	2244	1302	0.0120321	hash4	T1_IgG2a	CAGTCCTAGGGATCTG_T1_hash4	T	batch3.1	CD4_Il7r
CAGTCCTAGGGTTCCC_T1_hash2	9.40253	3.84647	T1_hash2	1677	926	0.00536673	hash2	T1_IgG2a	CAGTCCTAGGGTTCCC_T1_hash2	T	batch3.1	CD4_Treg
CAGTCCTAGGTGGGTT_T1_hash2	7.38989	2.16981	T1_hash2	3057	1429	0.00752372	hash2	T1_IgG2a	CAGTCCTAGGTGGGTT_T1_hash2	T	batch3.1	CD4_Il7r
CAGTCCTAGTACACCT_T1_hash2	-3.38515	-2.10101	T1_hash2	4031	1884	0.00496155	hash2	T1_IgG2a	CAGTCCTAGTACACCT_T1_hash2	T	batch3.1	NK_Ccl5
CAGTCCTCACATCTTT_T1_hash3	-0.779909	4.25702	T1_hash3	7082	2471	0.00621293	hash3	T1_IgG2a	CAGTCCTCACATCTTT_T1_hash3	T	batch3.1	NK_Isg15
CAGTCCTCAGGAATGC_T1_hash2	8.09801	-3.34868	T1_hash2	23459	4991	0.0164969	hash2	T1_IgG2a	CAGTCCTCAGGAATGC_T1_hash2	T	batch3.1	CD8_proliferation
CAGTCCTGTCAGAGGT_T1_Negative	-5.4696	-1.84813	T1_Negative	1646	1002	0.0200486	Negative	T1_IgG2a	CAGTCCTGTCAGAGGT_T1_Negative	T	batch3.1	NK_proliferation
CAGTCCTGTCGATTGT_T1_hash1	-3.30302	1.91655	T1_hash1	21054	4414	0.0132041	hash1	T1_IgG2a	CAGTCCTGTCGATTGT_T1_hash1	T	batch3.1	NK_Spp1
CAGTCCTGTGTAACGG_T1_hash1	-3.60729	3.71407	T1_hash1	15289	3620	0.0109883	hash1	T1_IgG2a	CAGTCCTGTGTAACGG_T1_hash1	T	batch3.1	NK_Spp1
CAGTCCTTCACTGGGC_T1_hash1	-5.4083	3.52369	T1_hash1	9939	2834	0.0137841	hash1	T1_IgG2a	CAGTCCTTCACTGGGC_T1_hash1	T	batch3.1	NK_Spp1
CATATGGAGTGAAGTT_T1_hash2	8.56998	-3.10463	T1_hash2	10110	3159	0.0128586	hash2	T1_IgG2a	CATATGGAGTGAAGTT_T1_hash2	T	batch3.1	CD8_Ccl5
CATATGGCACGCTTTC_T1_hash4	7.83113	1.84304	T1_hash4	2493	1355	0.00842359	hash4	T1_IgG2a	CATATGGCACGCTTTC_T1_hash4	T	batch3.1	CD4_Il7r
CATATGGCAGCAGTTT_T1_hash3	1.72177	-0.204538	T1_hash3	5636	2195	0.0125976	hash3	T1_IgG2a	CATATGGCAGCAGTTT_T1_hash3	T	batch3.1	NK_proliferation
CATATGGCATCAGTAC_T1_hash4	10.1988	-0.773368	T1_hash4	4537	1401	0.0154287	hash4	T1_IgG2a	CATATGGCATCAGTAC_T1_hash4	T	batch3.1	CD4_Il7r
CATATGGGTCGAACAG_T1_hash4	10.7435	3.84729	T1_hash4	2228	1247	0.010772	hash4	T1_IgG2a	CATATGGGTCGAACAG_T1_hash4	T	batch3.1	CD4_Treg
CATATGGGTGCACGAA_T1_hash1	9.10331	-2.65278	T1_hash1	2000	1071	0.0085	hash1	T1_IgG2a	CATATGGGTGCACGAA_T1_hash1	T	batch3.1	CD8_Ccl5
CATATGGGTGCATCTA_T1_hash4	-0.118639	3.56261	T1_hash4	2029	1098	0.00788566	hash4	T1_IgG2a	CATATGGGTGCATCTA_T1_hash4	T	batch3.1	NK_Isg15
CATATGGGTGCTTCTC_T1_hash1	1.3091	-4.35299	T1_hash1	10582	3243	0.00614251	hash1	T1_IgG2a	CATATGGGTGCTTCTC_T1_hash1	T	batch3.1	NK_proliferation
CATATGGGTTTAGGAA_T1_Negative	3.87064	-5.62529	T1_Negative	1188	787	0.00757576	Negative	T1_IgG2a	CATATGGGTTTAGGAA_T1_Negative	T	batch3.1	NK_proliferation
CATATGGTCAAAGTAG_T1_hash4	-2.97017	-1.92795	T1_hash4	4612	1834	0.01366	hash4	T1_IgG2a	CATATGGTCAAAGTAG_T1_hash4	T	batch3.1	NK_Ccl5
CATATGGTCATGTCTT_T1_hash2	-0.410723	0.85077	T1_hash2	4185	1805	0.0112306	hash2	T1_IgG2a	CATATGGTCATGTCTT_T1_hash2	T	batch3.1	NK_Cd226
CATATTCAGGATCGCA_T1_hash1	-4.22287	-1.4749	T1_hash1	4093	1780	0.0158808	hash1	T1_IgG2a	CATATTCAGGATCGCA_T1_hash1	T	batch3.1	NK_Ccl5
CATATTCAGTGGGTTG_T1_hash4	-1.42279	3.64985	T1_hash4	9203	2860	0.0226013	hash4	T1_IgG2a	CATATTCAGTGGGTTG_T1_hash4	T	batch3.1	NK_Isg15
CATATTCAGTTGAGTA_T1_hash2	-0.667445	4.30644	T1_hash2	3855	1625	0.00674449	hash2	T1_IgG2a	CATATTCAGTTGAGTA_T1_hash2	T	batch3.1	NK_Isg15
CATATTCCACCATCCT_T1_hash2	-5.80504	-2.4524	T1_hash2	3680	1572	0.0103261	hash2	T1_IgG2a	CATATTCCACCATCCT_T1_hash2	T	batch3.1	NK_Ccl5
CATATTCGTATAAACG_T1_hash1	-4.05695	-0.419126	T1_hash1	4360	1721	0.0224771	hash1	T1_IgG2a	CATATTCGTATAAACG_T1_hash1	T	batch3.1	NK_Spp1
CATATTCGTCCAGTGC_T1_Negative	-5.4998	-0.905439	T1_Negative	1254	758	0.00877193	Negative	T1_IgG2a	CATATTCGTCCAGTGC_T1_Negative	T	batch3.1	NK_proliferation
CATATTCGTCGAGATG_T1_hash1	10.7373	-1.98698	T1_hash1	5047	2032	0.0136715	hash1	T1_IgG2a	CATATTCGTCGAGATG_T1_hash1	T	batch3.1	CD8_Ccl5
CATATTCTCCCTTGTG_T1_hash2	1.60757	-4.25492	T1_hash2	12041	3656	0.00822191	hash2	T1_IgG2a	CATATTCTCCCTTGTG_T1_hash2	T	batch3.1	NK_proliferation
CATATTCTCGAATGCT_T1_hash4	-5.99249	-1.29217	T1_hash4	2781	1310	0.0125854	hash4	T1_IgG2a	CATATTCTCGAATGCT_T1_hash4	T	batch3.1	NK_Ccl5
CATATTCTCGCCAAAT_T1_hash2	-0.427666	3.00476	T1_hash2	4984	2121	0.00742376	hash2	T1_IgG2a	CATATTCTCGCCAAAT_T1_hash2	T	batch3.1	NK_Isg15
CATATTCTCGTATCAG_T1_hash4	-4.36322	1.25821	T1_hash4	5327	2144	0.00994931	hash4	T1_IgG2a	CATATTCTCGTATCAG_T1_hash4	T	batch3.1	NK_Spp1
CATATTCTCTTGGGTA_T1_hash4	-0.580413	4.10699	T1_hash4	4437	1870	0.00766284	hash4	T1_IgG2a	CATATTCTCTTGGGTA_T1_hash4	T	batch3.1	NK_Isg15
CATCAAGAGCTACCGC_T1_hash1	8.15536	2.18775	T1_hash1	3456	1483	0.00925926	hash1	T1_IgG2a	CATCAAGAGCTACCGC_T1_hash1	T	batch3.1	CD4_Il7r
CATCAAGAGGATGGTC_T1_hash4	-3.88272	2.28608	T1_hash4	7972	2416	0.00978424	hash4	T1_IgG2a	CATCAAGAGGATGGTC_T1_hash4	T	batch3.1	NK_Spp1
CATCAAGCAATGCCAT_T1_hash1	10.1936	-3.22286	T1_hash1	4838	1933	0.0144688	hash1	T1_IgG2a	CATCAAGCAATGCCAT_T1_hash1	T	batch3.1	CD8_Ccl5
CATCAAGCATGATCCA_T1_hash3	9.29513	-1.77536	T1_hash3	7499	2433	0.0126684	hash3	T1_IgG2a	CATCAAGCATGATCCA_T1_hash3	T	batch3.1	CD8_Ccl5
CATCAAGCATGCCTTC_T1_hash5	2.49831	-1.2467	T1_hash5	9465	3110	0.0106709	hash5	T1_IgG2a	CATCAAGCATGCCTTC_T1_hash5	T	batch3.1	NK_proliferation
CATCAAGGTCTACCTC_T1_Negative	-5.11671	-2.42409	T1_Negative	1426	902	0.00981767	Negative	T1_IgG2a	CATCAAGGTCTACCTC_T1_Negative	T	batch3.1	NK_Ccl5
CATCAAGGTGAAAGAG_T1_hash2	-4.08811	-1.55389	T1_hash2	7705	2468	0.00882544	hash2	T1_IgG2a	CATCAAGGTGAAAGAG_T1_hash2	T	batch3.1	NK_Ccl5
CATCAAGGTTGTGGCC_T1_hash2	-7.02594	0.00548007	T1_hash2	6669	2245	0.0127455	hash2	T1_IgG2a	CATCAAGGTTGTGGCC_T1_hash2	T	batch3.1	NK_Ccl5
CATCAAGTCATGGTCA_T1_hash4	-2.64383	2.90507	T1_hash4	7070	2580	0.0117397	hash4	T1_IgG2a	CATCAAGTCATGGTCA_T1_hash4	T	batch3.1	NK_Spp1
CATCAAGTCTCGAGTA_T1_hash2	0.00983259	1.31634	T1_hash2	5313	2181	0.0148692	hash2	T1_IgG2a	CATCAAGTCTCGAGTA_T1_hash2	T	batch3.1	NK_Cd226
CATCAGAAGAATTGTG_T1_hash1	10.3538	-1.33376	T1_hash1	4617	1946	0.0136452	hash1	T1_IgG2a	CATCAGAAGAATTGTG_T1_hash1	T	batch3.1	CD8_Ccr7
CATCAGAAGACTAGGC_T1_hash4	-5.35142	-2.33958	T1_hash4	1634	922	0.00795594	hash4	T1_IgG2a	CATCAGAAGACTAGGC_T1_hash4	T	batch3.1	NK_Ccl5
CATCAGAAGCTGAACG_T1_hash4	-2.65702	3.10975	T1_hash4	7940	2555	0.0112091	hash4	T1_IgG2a	CATCAGAAGCTGAACG_T1_hash4	T	batch3.1	NK_Spp1
CATCAGAAGTCGTACT_T1_hash1	-1.42381	0.784749	T1_hash1	8290	2729	0.00627262	hash1	T1_IgG2a	CATCAGAAGTCGTACT_T1_hash1	T	batch3.1	NK_Cd226
CATCAGAAGTGACTCT_T1_hash3	10.5113	-1.02601	T1_hash3	4385	1848	0.00387685	hash3	T1_IgG2a	CATCAGAAGTGACTCT_T1_hash3	T	batch3.1	CD8_Ccr7
CATCAGACACGACGAA_T1_hash4	-3.47624	2.40366	T1_hash4	14585	3396	0.01241	hash4	T1_IgG2a	CATCAGACACGACGAA_T1_hash4	T	batch3.1	NK_Spp1
CATCAGACAGTTCATG_T1_hash3	8.18112	1.23515	T1_hash3	3571	1697	0.0148418	hash3	T1_IgG2a	CATCAGACAGTTCATG_T1_hash3	T	batch3.1	CD4_Il7r
CATCAGACATGAGCGA_T1_hash4	-7.89635	-1.98717	T1_hash4	2645	1294	0.00793951	hash4	T1_IgG2a	CATCAGACATGAGCGA_T1_hash4	T	batch3.1	NK_Ccl5
CATCAGAGTCACCTAA_T1_hash4	-0.0614914	3.631	T1_hash4	5330	1960	0.00806754	hash4	T1_IgG2a	CATCAGAGTCACCTAA_T1_hash4	T	batch3.1	NK_Isg15
CATCAGAGTCTCCACT_T1_hash1	6.02426	-4.99388	T1_hash1	16487	3971	0.00357858	hash1	T1_IgG2a	CATCAGAGTCTCCACT_T1_hash1	T	batch3.1	CD8_proliferation
CATCAGATCACATGCA_T1_hash3	-4.39009	-2.40345	T1_hash3	5151	2157	0.00543584	hash3	T1_IgG2a	CATCAGATCACATGCA_T1_hash3	T	batch3.1	NK_Ccl5
CATCAGATCAGCCTAA_T1_hash4	-3.57321	0.84302	T1_hash4	6427	2363	0.0135366	hash4	T1_IgG2a	CATCAGATCAGCCTAA_T1_hash4	T	batch3.1	NK_Spp1
CATCAGATCATTATCC_T1_hash3	-8.15531	-1.13344	T1_hash3	7490	2681	0.0173565	hash3	T1_IgG2a	CATCAGATCATTATCC_T1_hash3	T	batch3.1	NK_Ccl5
CATCAGATCGTGTAGT_T1_hash2	-3.85131	-1.67873	T1_hash2	1896	1013	0.00685654	hash2	T1_IgG2a	CATCAGATCGTGTAGT_T1_hash2	T	batch3.1	NK_Ccl5
CATCCACAGAGTGACC_T1_hash4	-7.40497	-3.01253	T1_hash4	2430	1270	0.00576132	hash4	T1_IgG2a	CATCCACAGAGTGACC_T1_hash4	T	batch3.1	NK_Ccl5
CATCCACAGAGTGAGA_T1_hash3	10.6698	-2.97297	T1_hash3	8412	2545	0.00392297	hash3	T1_IgG2a	CATCCACAGAGTGAGA_T1_hash3	T	batch3.1	CD8_Ccl5
CATCCACAGTGAATTG_T1_hash1	-3.51633	1.22375	T1_hash1	16044	3761	0.0122787	hash1	T1_IgG2a	CATCCACAGTGAATTG_T1_hash1	T	batch3.1	NK_Spp1
CATCCACCATCTCGCT_T1_hash5	-3.44023	1.60022	T1_hash5	11691	3325	0.0113763	hash5	T1_IgG2a	CATCCACCATCTCGCT_T1_hash5	T	batch3.1	NK_Spp1
CATCCACGTAGCGCAA_T1_hash1	-2.25733	1.27981	T1_hash1	7401	2479	0.0113498	hash1	T1_IgG2a	CATCCACGTAGCGCAA_T1_hash1	T	batch3.1	NK_Cd226
CATCCACGTTCACCTC_T1_hash3	-1.89188	1.59481	T1_hash3	6462	2491	0.0108326	hash3	T1_IgG2a	CATCCACGTTCACCTC_T1_hash3	T	batch3.1	NK_Cd226
CATCCACGTTTCGCTC_T1_hash1	10.0738	-2.70627	T1_hash1	8928	2662	0.0141129	hash1	T1_IgG2a	CATCCACGTTTCGCTC_T1_hash1	T	batch3.1	CD8_Ccl5
CATCCACTCCACGTTC_T1_hash5	10.1551	-1.09316	T1_hash5	5534	1903	0.0130105	hash5	T1_IgG2a	CATCCACTCCACGTTC_T1_hash5	T	batch3.1	CD8_Ccr7
CATCCACTCTCCAGGG_T1_hash4	-5.85858	1.16655	T1_hash4	5984	2065	0.00651738	hash4	T1_IgG2a	CATCCACTCTCCAGGG_T1_hash4	T	batch3.1	NK_Spp1
CATCCACTCTGGCGAC_T1_hash3	9.86975	-2.52144	T1_hash3	6097	2300	0.00820075	hash3	T1_IgG2a	CATCCACTCTGGCGAC_T1_hash3	T	batch3.1	CD8_Ccl5
CATCGAAAGACGCTTT_T1_Negative	3.65888	-5.17022	T1_Negative	1631	982	0.00980993	Negative	T1_IgG2a	CATCGAAAGACGCTTT_T1_Negative	T	batch3.1	NK_proliferation
CATCGAAAGACTGTAA_T1_hash1	8.04223	2.82676	T1_hash1	2632	1394	0.0148176	hash1	T1_IgG2a	CATCGAAAGACTGTAA_T1_hash1	T	batch3.1	CD4_Il7r
CATCGAAAGCTGGAAC_T1_hash4	-4.03586	0.604178	T1_hash4	9793	2798	0.0132748	hash4	T1_IgG2a	CATCGAAAGCTGGAAC_T1_hash4	T	batch3.1	NK_Spp1
CATCGAACATGTCCTC_T1_hash5	-4.14284	-2.09852	T1_hash5	3785	1536	0.0113606	hash5	T1_IgG2a	CATCGAACATGTCCTC_T1_hash5	T	batch3.1	NK_Ccl5
CATCGAAGTCACACGC_T1_hash5	9.52276	-2.89912	T1_hash5	7033	2241	0.0125124	hash5	T1_IgG2a	CATCGAAGTCACACGC_T1_hash5	T	batch3.1	CD8_Ccl5
CATCGAAGTCTTTCAT_T1_hash3	-8.15915	-2.07529	T1_hash3	4308	2020	0.0134633	hash3	T1_IgG2a	CATCGAAGTCTTTCAT_T1_hash3	T	batch3.1	NK_Ccl5
CATCGAAGTGAACCTT_T1_hash4	-0.164792	-2.16206	T1_hash4	13582	3601	0.0131792	hash4	T1_IgG2a	CATCGAAGTGAACCTT_T1_hash4	T	batch3.1	NK_proliferation
CATCGAAGTGATAAAC_T1_hash5	10.5402	-2.39474	T1_hash5	6584	2427	0.00880923	hash5	T1_IgG2a	CATCGAAGTGATAAAC_T1_hash5	T	batch3.1	CD8_Ccl5
CATCGAATCACTTACT_T1_hash3	-0.0413518	1.37418	T1_hash3	3604	1613	0.0113762	hash3	T1_IgG2a	CATCGAATCACTTACT_T1_hash3	T	batch3.1	NK_Cd226
CATCGAATCATGCATG_T1_Negative	-6.16686	-1.73665	T1_Negative	1845	1088	0.00542005	Negative	T1_IgG2a	CATCGAATCATGCATG_T1_Negative	T	batch3.1	NK_Ccl5
CATCGAATCCGAATGT_T1_hash3	-5.95237	-1.56072	T1_hash3	3351	1670	0.00865413	hash3	T1_IgG2a	CATCGAATCCGAATGT_T1_hash3	T	batch3.1	NK_Ccl5
CATCGGGAGCACCGCT_T1_hash3	-4.51627	-2.93883	T1_hash3	3949	1676	0.00962269	hash3	T1_IgG2a	CATCGGGAGCACCGCT_T1_hash3	T	batch3.1	NK_Ccl5
CATCGGGAGCTTATCG_T1_hash1	-6.40423	-2.79045	T1_hash1	2114	1208	0.0179754	hash1	T1_IgG2a	CATCGGGAGCTTATCG_T1_hash1	T	batch3.1	NK_Ccl5
CATCGGGAGTTTCCTT_T1_hash5	-0.25511	-1.93976	T1_hash5	11538	3480	0.0075403	hash5	T1_IgG2a	CATCGGGAGTTTCCTT_T1_hash5	T	batch3.1	NK_proliferation
CATCGGGCAACTTGAC_T1_hash2	-0.439689	-3.01124	T1_hash2	19745	4453	0.0136237	hash2	T1_IgG2a	CATCGGGCAACTTGAC_T1_hash2	T	batch3.1	NK_proliferation
CATCGGGCAGGGATTG_T1_hash4	-3.85253	0.0142643	T1_hash4	6574	2219	0.0147551	hash4	T1_IgG2a	CATCGGGCAGGGATTG_T1_hash4	T	batch3.1	NK_Spp1
CATCGGGCATGCAACT_T1_hash1	10.2483	-0.868152	T1_hash1	4101	1854	0.00902219	hash1	T1_IgG2a	CATCGGGCATGCAACT_T1_hash1	T	batch3.1	CD8_Ccr7
CATCGGGCATGCCTAA_T1_hash3	9.20705	-2.43224	T1_hash3	9133	2657	0.0047082	hash3	T1_IgG2a	CATCGGGCATGCCTAA_T1_hash3	T	batch3.1	CD8_Ccl5
CATCGGGCATGGGAAC_T1_hash4	-3.71123	-2.2156	T1_hash4	4449	1818	0.00921555	hash4	T1_IgG2a	CATCGGGCATGGGAAC_T1_hash4	T	batch3.1	NK_Ccl5
CATCGGGGTAGCAAAT_T1_hash1	1.80497	-4.58718	T1_hash1	13590	3797	0.0125092	hash1	T1_IgG2a	CATCGGGGTAGCAAAT_T1_hash1	T	batch3.1	NK_proliferation
CATCGGGGTCTACCTC_T1_hash1	10.5228	3.95827	T1_hash1	3485	1611	0.010043	hash1	T1_IgG2a	CATCGGGGTCTACCTC_T1_hash1	T	batch3.1	CD4_Treg
CATCGGGGTTACGACT_T1_hash1	-3.75514	2.21548	T1_hash1	11805	3196	0.0147395	hash1	T1_IgG2a	CATCGGGGTTACGACT_T1_hash1	T	batch3.1	NK_Spp1
CATCGGGTCGGTCTAA_T1_hash2	-4.77164	2.13067	T1_hash2	9655	2741	0.0111859	hash2	T1_IgG2a	CATCGGGTCGGTCTAA_T1_hash2	T	batch3.1	NK_Spp1
CATGACAAGCCACTAT_T1_hash1	-7.30503	2.36253	T1_hash1	6797	2269	0.0235398	hash1	T1_IgG2a	CATGACAAGCCACTAT_T1_hash1	T	batch3.1	NK_Hspa1a
CATGACAAGTGGTAAT_T1_hash4	7.50326	2.54095	T1_hash4	2628	1382	0.0125571	hash4	T1_IgG2a	CATGACAAGTGGTAAT_T1_hash4	T	batch3.1	CD4_Il7r
CATGACAAGTGTACGG_T1_hash1	7.0061	0.802216	T1_hash1	5051	2078	0.0112849	hash1	T1_IgG2a	CATGACAAGTGTACGG_T1_hash1	T	batch3.1	CD4_Il7r
CATGACACAACTGCTA_T1_hash4	-4.95419	1.79575	T1_hash4	7630	2632	0.0163827	hash4	T1_IgG2a	CATGACACAACTGCTA_T1_hash4	T	batch3.1	NK_Spp1
CATGACACACTGTTAG_T1_hash4	9.89434	2.98382	T1_hash4	1560	946	0.0185897	hash4	T1_IgG2a	CATGACACACTGTTAG_T1_hash4	T	batch3.1	CD4_Treg
CATGACAGTACATCCA_T1_hash3	10.5041	-2.57522	T1_hash3	5231	2134	0.0206461	hash3	T1_IgG2a	CATGACAGTACATCCA_T1_hash3	T	batch3.1	CD8_Ccl5
CATGACAGTGGTCTCG_T1_hash4	-3.05383	2.1763	T1_hash4	8864	3024	0.0104919	hash4	T1_IgG2a	CATGACAGTGGTCTCG_T1_hash4	T	batch3.1	NK_Spp1
CATGACATCCAATGGT_T1_hash1	-2.91909	0.425808	T1_hash1	11258	3034	0.013768	hash1	T1_IgG2a	CATGACATCCAATGGT_T1_hash1	T	batch3.1	NK_Spp1
CATGACATCCGAATGT_T1_hash4	6.84625	2.66235	T1_hash4	2100	1051	0.0052381	hash4	T1_IgG2a	CATGACATCCGAATGT_T1_hash4	T	batch3.1	CD4_Treg
CATGACATCCGGCACA_T1_hash5	-4.74932	-2.51664	T1_hash5	3886	1756	0.0118374	hash5	T1_IgG2a	CATGACATCCGGCACA_T1_hash5	T	batch3.1	NK_Ccl5
CATGACATCCTTGCCA_T1_hash1	-6.48047	1.40833	T1_hash1	6190	2380	0.00646204	hash1	T1_IgG2a	CATGACATCCTTGCCA_T1_hash1	T	batch3.1	NK_Ccl5
CATGACATCGAGGTAG_T1_hash4	-6.94905	-2.41774	T1_hash4	2530	1187	0.00750988	hash4	T1_IgG2a	CATGACATCGAGGTAG_T1_hash4	T	batch3.1	NK_Ccl5
CATGCCTAGATGCCAG_T1_hash1	-5.44294	0.948879	T1_hash1	5671	2442	0.0116382	hash1	T1_IgG2a	CATGCCTAGATGCCAG_T1_hash1	T	batch3.1	NK_Spp1
CATGCCTAGCCAGTAG_T1_hash4	-7.70683	-0.603446	T1_hash4	3814	1721	0.0128474	hash4	T1_IgG2a	CATGCCTAGCCAGTAG_T1_hash4	T	batch3.1	NK_Ccl5
CATGCCTAGGAGTACC_T1_hash1	6.30594	1.1414	T1_hash1	4756	1860	0.0189235	hash1	T1_IgG2a	CATGCCTAGGAGTACC_T1_hash1	T	batch3.1	CD8_Il7r
CATGCCTAGGCTACGA_T1_hash1	-0.670173	-0.710294	T1_hash1	9126	3095	0.0156695	hash1	T1_IgG2a	CATGCCTAGGCTACGA_T1_hash1	T	batch3.1	NK_Cd226
CATGCCTAGTACGATA_T1_hash1	8.2901	-2.93417	T1_hash1	7514	2696	0.00758584	hash1	T1_IgG2a	CATGCCTAGTACGATA_T1_hash1	T	batch3.1	CD8_proliferation
CATGCCTCAATCGAAA_T1_hash4	-1.60586	3.76914	T1_hash4	5527	2337	0.0148363	hash4	T1_IgG2a	CATGCCTCAATCGAAA_T1_hash4	T	batch3.1	NK_Isg15
CATGCCTCAGCCACCA_T1_hash4	-6.70076	-3.03706	T1_hash4	3013	1582	0.00630601	hash4	T1_IgG2a	CATGCCTCAGCCACCA_T1_hash4	T	batch3.1	NK_Ccl5
CATGCCTGTAGCGATG_T1_hash4	2.41319	-4.91505	T1_hash4	18849	4484	0.0103984	hash4	T1_IgG2a	CATGCCTGTAGCGATG_T1_hash4	T	batch3.1	NK_proliferation
CATGCCTGTCAGAAGC_T1_Negative	-5.56589	-1.76846	T1_Negative	2008	1197	0.0144422	Negative	T1_IgG2a	CATGCCTGTCAGAAGC_T1_Negative	T	batch3.1	NK_proliferation
CATGCCTTCAAACGGG_T1_hash1	-0.777056	1.38618	T1_hash1	4925	2191	0.0158376	hash1	T1_IgG2a	CATGCCTTCAAACGGG_T1_hash1	T	batch3.1	NK_Cd226
CATGCCTTCACCAGGC_T1_hash1	9.68071	-1.37282	T1_hash1	9346	3017	0.0150867	hash1	T1_IgG2a	CATGCCTTCACCAGGC_T1_hash1	T	batch3.1	CD8_Ccr7
CATGCCTTCACGCATA_T1_hash3	-6.58189	-1.41189	T1_hash3	3827	1747	0.0104521	hash3	T1_IgG2a	CATGCCTTCACGCATA_T1_hash3	T	batch3.1	NK_Ccl5
CATGGCGCAATAGCAA_T1_hash1	9.82847	-2.87957	T1_hash1	8817	2759	0.00930022	hash1	T1_IgG2a	CATGGCGCAATAGCAA_T1_hash1	T	batch3.1	CD8_Ccl5
CATGGCGCAATCGAAA_T1_hash1	-2.97277	-0.0547333	T1_hash1	14247	3651	0.0128448	hash1	T1_IgG2a	CATGGCGCAATCGAAA_T1_hash1	T	batch3.1	NK_proliferation
CATGGCGCAGATCGGA_T1_hash1	-3.6246	-1.83984	T1_hash1	3472	1573	0.00835253	hash1	T1_IgG2a	CATGGCGCAGATCGGA_T1_hash1	T	batch3.1	NK_Ccl5
CATGGCGCATGCTGGC_T1_hash4	-2.49845	1.8548	T1_hash4	6075	2290	0.0111934	hash4	T1_IgG2a	CATGGCGCATGCTGGC_T1_hash4	T	batch3.1	NK_Spp1
CATGGCGCATTACGAC_T1_hash4	-1.21454	3.20603	T1_hash4	10426	3149	0.0143871	hash4	T1_IgG2a	CATGGCGCATTACGAC_T1_hash4	T	batch3.1	NK_Isg15
CATGGCGGTAAAGGAG_T1_hash4	-2.52254	3.27655	T1_hash4	7902	2653	0.010124	hash4	T1_IgG2a	CATGGCGGTAAAGGAG_T1_hash4	T	batch3.1	NK_Spp1
CATGGCGGTAGCGTAG_T1_hash2	-7.6307	-1.46148	T1_hash2	3063	1504	0.021874	hash2	T1_IgG2a	CATGGCGGTAGCGTAG_T1_hash2	T	batch3.1	NK_Ccl5
CATGGCGGTGAAAGAG_T1_hash3	7.98534	-0.118608	T1_hash3	2761	1258	0.0181094	hash3	T1_IgG2a	CATGGCGGTGAAAGAG_T1_hash3	T	batch3.1	CD8_Gzmk
CATGGCGTCAGCGATT_T1_hash4	-4.58333	-2.75405	T1_hash4	2470	1316	0.00728745	hash4	T1_IgG2a	CATGGCGTCAGCGATT_T1_hash4	T	batch3.1	NK_Ccl5
CATGGCGTCATGGTCA_T1_hash5	10.15	-2.53527	T1_hash5	7311	2462	0.0142251	hash5	T1_IgG2a	CATGGCGTCATGGTCA_T1_hash5	T	batch3.1	CD8_Ccl5
CATGGCGTCCAAACTG_T1_hash4	11.0881	3.54227	T1_hash4	2377	1129	0.0269247	hash4	T1_IgG2a	CATGGCGTCCAAACTG_T1_hash4	T	batch3.1	CD4_Treg
CATGGCGTCGATCCCT_T1_hash1	10.0925	-1.82434	T1_hash1	5054	1752	0.0195884	hash1	T1_IgG2a	CATGGCGTCGATCCCT_T1_hash1	T	batch3.1	CD8_Ccl5
CATTATCAGAGGGCTT_T1_hash5	-2.4008	-0.363708	T1_hash5	12372	3572	0.0128516	hash5	T1_IgG2a	CATTATCAGAGGGCTT_T1_hash5	T	batch3.1	NK_proliferation
CATTATCAGATAGGAG_T1_hash3	10.9853	3.46582	T1_hash3	5838	2169	0.0113052	hash3	T1_IgG2a	CATTATCAGATAGGAG_T1_hash3	T	batch3.1	CD4_Treg
CATTATCAGGCAAAGA_T1_hash3	-0.907591	4.02124	T1_hash3	6481	2443	0.0145039	hash3	T1_IgG2a	CATTATCAGGCAAAGA_T1_hash3	T	batch3.1	NK_Isg15
CATTATCCAACACCCG_T1_hash3	10.0515	-2.19073	T1_hash3	7740	2526	0.00529716	hash3	T1_IgG2a	CATTATCCAACACCCG_T1_hash3	T	batch3.1	CD8_Ccl5
CATTATCCAAGACACG_T1_hash3	-2.87343	1.53207	T1_hash3	12591	3612	0.0149313	hash3	T1_IgG2a	CATTATCCAAGACACG_T1_hash3	T	batch3.1	NK_Spp1
CATTATCCACAAGCCC_T1_hash2	10.3338	-2.48715	T1_hash2	10071	2802	0.0130076	hash2	T1_IgG2a	CATTATCCACAAGCCC_T1_hash2	T	batch3.1	CD8_Ccl5
CATTATCGTGATGTGG_T1_hash3	-1.59059	-1.96158	T1_hash3	15840	3956	0.00530303	hash3	T1_IgG2a	CATTATCGTGATGTGG_T1_hash3	T	batch3.1	NK_proliferation
CATTATCGTGTTTGGT_T1_hash5	-4.28759	3.55999	T1_hash5	16604	3705	0.0189713	hash5	T1_IgG2a	CATTATCGTGTTTGGT_T1_hash5	T	batch3.1	NK_Spp1
CATTATCTCAACACTG_T1_hash2	10.5063	-2.62968	T1_hash2	6107	2387	0.00638611	hash2	T1_IgG2a	CATTATCTCAACACTG_T1_hash2	T	batch3.1	CD8_Ccl5
CATTATCTCAGGTAAA_T1_hash2	-1.47297	3.51406	T1_hash2	6675	2515	0.00734082	hash2	T1_IgG2a	CATTATCTCAGGTAAA_T1_hash2	T	batch3.1	NK_Isg15
CATTATCTCTACCTGC_T1_hash3	-4.82834	-1.99886	T1_hash3	3711	1722	0.00673673	hash3	T1_IgG2a	CATTATCTCTACCTGC_T1_hash3	T	batch3.1	NK_Ccl5
CATTATCTCTCCAACC_T1_hash1	-8.03595	-2.0272	T1_hash1	3302	1731	0.00787402	hash1	T1_IgG2a	CATTATCTCTCCAACC_T1_hash1	T	batch3.1	NK_Ccl5
CATTCGCAGTCTCGGC_T1_hash1	6.09355	0.336653	T1_hash1	2974	1397	0.0245461	hash1	T1_IgG2a	CATTCGCAGTCTCGGC_T1_hash1	T	batch3.1	CD3_DN
CATTCGCAGTGGACGT_T1_hash5	1.57587	-4.43944	T1_hash5	16060	4012	0.00666252	hash5	T1_IgG2a	CATTCGCAGTGGACGT_T1_hash5	T	batch3.1	NK_proliferation
CATTCGCAGTTGCAGG_T1_hash4	-7.71122	-1.08114	T1_hash4	4301	1928	0.0202279	hash4	T1_IgG2a	CATTCGCAGTTGCAGG_T1_hash4	T	batch3.1	NK_Ccl5
CATTCGCCACGTGAGA_T1_hash3	6.21261	5.67212	T1_hash3	3272	1497	0.0110024	hash3	T1_IgG2a	CATTCGCCACGTGAGA_T1_hash3	T	batch3.1	gd_T
CATTCGCCATCCCACT_T1_hash2	-3.53659	1.93057	T1_hash2	9516	2860	0.0106137	hash2	T1_IgG2a	CATTCGCCATCCCACT_T1_hash2	T	batch3.1	NK_Spp1
CATTCGCCATCTACGA_T1_Negative	3.87113	-5.31236	T1_Negative	1739	1052	0.00977573	Negative	T1_IgG2a	CATTCGCCATCTACGA_T1_Negative	T	batch3.1	NK_proliferation
CATTCGCGTAATAGCA_T1_hash3	-5.6966	-0.931197	T1_hash3	4704	2036	0.0106293	hash3	T1_IgG2a	CATTCGCGTAATAGCA_T1_hash3	T	batch3.1	NK_Ccl5
CATTCGCGTGTGCCTG_T1_hash2	7.95706	2.30543	T1_hash2	2885	1461	0.0176776	hash2	T1_IgG2a	CATTCGCGTGTGCCTG_T1_hash2	T	batch3.1	CD4_Il7r
CATTCGCGTTATGCGT_T1_hash2	8.7646	-3.0643	T1_hash2	20160	4546	0.00724206	hash2	T1_IgG2a	CATTCGCGTTATGCGT_T1_hash2	T	batch3.1	CD4_Il7r
CATTCGCTCACCGGGT_T1_hash5	5.99533	1.35605	T1_hash5	5209	2094	0.0215012	hash5	T1_IgG2a	CATTCGCTCACCGGGT_T1_hash5	T	batch3.1	CD4_Il7r
CATTCGCTCCAAATGC_T1_hash4	-1.68904	-1.89077	T1_hash4	4350	1858	0.0296552	hash4	T1_IgG2a	CATTCGCTCCAAATGC_T1_hash4	T	batch3.1	NK_Spp1
CCAATCCAGAACAATC_T1_hash4	-6.51422	-2.7479	T1_hash4	2612	1306	0.0145482	hash4	T1_IgG2a	CCAATCCAGAACAATC_T1_hash4	T	batch3.1	NK_Ccl5
CCAATCCAGAAGGCCT_T1_hash2	-5.18768	-3.0046	T1_hash2	2510	1295	0.00318725	hash2	T1_IgG2a	CCAATCCAGAAGGCCT_T1_hash2	T	batch3.1	NK_Ccl5
CCAATCCAGCGAGAAA_T1_hash4	-6.83539	-2.11207	T1_hash4	4828	1916	0.0163629	hash4	T1_IgG2a	CCAATCCAGCGAGAAA_T1_hash4	T	batch3.1	NK_Ccl5
CCAATCCAGTGTACGG_T1_hash4	-5.51394	-2.03828	T1_hash4	1798	1037	0.0133482	hash4	T1_IgG2a	CCAATCCAGTGTACGG_T1_hash4	T	batch3.1	NK_proliferation
CCAATCCCACGGTGTC_T1_hash5	10.599	-1.05446	T1_hash5	5021	2155	0.00916152	hash5	T1_IgG2a	CCAATCCCACGGTGTC_T1_hash5	T	batch3.1	CD8_Ccr7
CCAATCCCAGCCAGAA_T1_hash4	-1.05023	3.77659	T1_hash4	9346	2808	0.0132677	hash4	T1_IgG2a	CCAATCCCAGCCAGAA_T1_hash4	T	batch3.1	NK_Isg15
CCAATCCCAGTTAACC_T1_hash3	-6.67092	-0.949533	T1_hash3	2490	1367	0.0104418	hash3	T1_IgG2a	CCAATCCCAGTTAACC_T1_hash3	T	batch3.1	NK_Ccl5
CCAATCCGTGATGTCT_T1_hash5	-5.43755	-2.78905	T1_hash5	2188	1266	0.00502742	hash5	T1_IgG2a	CCAATCCGTGATGTCT_T1_hash5	T	batch3.1	NK_Ccl5
CCAATCCTCAACTCTT_T1_hash4	-1.34536	4.3749	T1_hash4	4741	2093	0.00928074	hash4	T1_IgG2a	CCAATCCTCAACTCTT_T1_hash4	T	batch3.1	NK_Isg15
CCAATCCTCCGCGTTT_T1_hash3	9.92652	3.31064	T1_hash3	8970	3112	0.0217391	hash3	T1_IgG2a	CCAATCCTCCGCGTTT_T1_hash3	T	batch3.1	CD4_Treg
CCAATCCTCCTTGGTC_T1_hash4	-7.057	-0.998745	T1_hash4	5183	2039	0.0163998	hash4	T1_IgG2a	CCAATCCTCCTTGGTC_T1_hash4	T	batch3.1	NK_Ccl5
CCAATCCTCTGATACG_T1_hash1	-3.51102	-0.895376	T1_hash1	9081	2741	0.00319348	hash1	T1_IgG2a	CCAATCCTCTGATACG_T1_hash1	T	batch3.1	NK_Ccl5
CCAATCCTCTGTCTCG_T1_hash4	-1.59576	3.78924	T1_hash4	5934	2295	0.012302	hash4	T1_IgG2a	CCAATCCTCTGTCTCG_T1_hash4	T	batch3.1	NK_Isg15
CCACCTAAGCTAACTC_T1_Negative	4.02446	-5.36706	T1_Negative	1132	745	0.00883392	Negative	T1_IgG2a	CCACCTAAGCTAACTC_T1_Negative	T	batch3.1	NK_proliferation
CCACCTAAGGCTATCT_T1_hash5	-4.93919	1.40886	T1_hash5	8768	2871	0.00832573	hash5	T1_IgG2a	CCACCTAAGGCTATCT_T1_hash5	T	batch3.1	NK_Spp1
CCACCTAAGTCTCCTC_T1_hash4	-7.91083	-0.907887	T1_hash4	3633	1685	0.0107349	hash4	T1_IgG2a	CCACCTAAGTCTCCTC_T1_hash4	T	batch3.1	NK_Ccl5
CCACCTACAGACAAAT_T1_hash1	-7.8619	-0.818137	T1_hash1	2502	1181	0.0131894	hash1	T1_IgG2a	CCACCTACAGACAAAT_T1_hash1	T	batch3.1	NK_Ccl5
CCACCTACAGACAGGT_T1_hash1	6.29369	5.01489	T1_hash1	9288	2708	0.0113049	hash1	T1_IgG2a	CCACCTACAGACAGGT_T1_hash1	T	batch3.1	gd_T
CCACCTACAGTAGAGC_T1_hash5	9.31163	-3.2494	T1_hash5	10657	3094	0.0126677	hash5	T1_IgG2a	CCACCTACAGTAGAGC_T1_hash5	T	batch3.1	CD8_Ccl5
CCACCTAGTCTAGAGG_T1_hash1	6.30101	3.53648	T1_hash1	12098	3456	0.0143825	hash1	T1_IgG2a	CCACCTAGTCTAGAGG_T1_hash1	T	batch3.1	gd_T
CCACCTAGTTCAGACT_T1_hash4	2.20427	-0.72409	T1_hash4	7911	2770	0.00948047	hash4	T1_IgG2a	CCACCTAGTTCAGACT_T1_hash4	T	batch3.1	NK_proliferation
CCACCTATCCAAACAC_T1_hash1	5.10546	1.00982	T1_hash1	9323	2771	0.00686474	hash1	T1_IgG2a	CCACCTATCCAAACAC_T1_hash1	T	batch3.1	CD3_DN
CCACGGAAGAAAGTGG_T1_hash5	7.33437	0.678417	T1_hash5	3140	1228	0.027707	hash5	T1_IgG2a	CCACGGAAGAAAGTGG_T1_hash5	T	batch3.1	CD8_Il7r
CCACGGAAGAAGAAGC_T1_hash1	-0.205168	3.49616	T1_hash1	5964	2163	0.0159289	hash1	T1_IgG2a	CCACGGAAGAAGAAGC_T1_hash1	T	batch3.1	NK_Isg15
CCACGGAAGGATATAC_T1_hash4	-3.88834	-1.99842	T1_hash4	5025	2047	0.0081592	hash4	T1_IgG2a	CCACGGAAGGATATAC_T1_hash4	T	batch3.1	NK_Ccl5
CCACGGAAGTTACGGG_T1_hash5	6.42699	-5.14398	T1_hash5	18716	4112	0.0184334	hash5	T1_IgG2a	CCACGGAAGTTACGGG_T1_hash5	T	batch3.1	CD8_proliferation
CCACGGACAAAGCAAT_T1_hash4	2.76022	-4.48844	T1_hash4	12870	3614	0.00590521	hash4	T1_IgG2a	CCACGGACAAAGCAAT_T1_hash4	T	batch3.1	NK_proliferation
CCACGGACAAAGGTGC_T1_hash1	-3.43687	1.08231	T1_hash1	9218	2976	0.0176828	hash1	T1_IgG2a	CCACGGACAAAGGTGC_T1_hash1	T	batch3.1	NK_Spp1
CCACGGAGTAAAGTCA_T1_hash2	7.80286	0.761189	T1_hash2	3148	1350	0.0203304	hash2	T1_IgG2a	CCACGGAGTAAAGTCA_T1_hash2	T	batch3.1	CD4_Il7r
CCACGGAGTAAGGGAA_T1_hash4	-2.69479	2.57149	T1_hash4	10460	3256	0.0108031	hash4	T1_IgG2a	CCACGGAGTAAGGGAA_T1_hash4	T	batch3.1	NK_Spp1
CCACGGAGTAGCGCAA_T1_hash1	-2.60737	-2.59702	T1_hash1	4366	1780	0.0137426	hash1	T1_IgG2a	CCACGGAGTAGCGCAA_T1_hash1	T	batch3.1	NK_proliferation
CCACGGAGTCCGTTAA_T1_hash4	-7.70734	-0.685239	T1_hash4	6391	2202	0.0123611	hash4	T1_IgG2a	CCACGGAGTCCGTTAA_T1_hash4	T	batch3.1	NK_Ccl5
CCACGGAGTCGTCTTC_T1_hash1	9.49963	-2.8013	T1_hash1	7525	2310	0.00956811	hash1	T1_IgG2a	CCACGGAGTCGTCTTC_T1_hash1	T	batch3.1	CD8_Ccl5
CCACGGAGTTTGGCGC_T1_hash2	-5.06522	-2.29533	T1_hash2	2595	1392	0.00578035	hash2	T1_IgG2a	CCACGGAGTTTGGCGC_T1_hash2	T	batch3.1	NK_Ccl5
CCACGGATCAATCTCT_T1_hash4	5.56891	0.658436	T1_hash4	6669	2420	0.00929675	hash4	T1_IgG2a	CCACGGATCAATCTCT_T1_hash4	T	batch3.1	CD3_DN
CCACGGATCACCACCT_T1_hash4	-1.05322	3.6707	T1_hash4	6663	2515	0.012757	hash4	T1_IgG2a	CCACGGATCACCACCT_T1_hash4	T	batch3.1	NK_Isg15
CCACTACAGAACTGTA_T1_hash3	9.09762	-1.31668	T1_hash3	6173	2493	0.0111777	hash3	T1_IgG2a	CCACTACAGAACTGTA_T1_hash3	T	batch3.1	CD8_Gzmk
CCACTACAGTGGGATC_T1_hash3	1.84826	-4.49405	T1_hash3	14509	3685	0.00923565	hash3	T1_IgG2a	CCACTACAGTGGGATC_T1_hash3	T	batch3.1	NK_proliferation
CCACTACAGTTCGCGC_T1_hash4	-6.78889	-0.297231	T1_hash4	9431	2752	0.0131481	hash4	T1_IgG2a	CCACTACAGTTCGCGC_T1_hash4	T	batch3.1	NK_Spp1
CCACTACCAAACAACA_T1_hash4	-5.67331	1.81848	T1_hash4	11333	3501	0.00873555	hash4	T1_IgG2a	CCACTACCAAACAACA_T1_hash4	T	batch3.1	NK_Spp1
CCACTACCACAGCGTC_T1_hash2	5.64301	-4.01939	T1_hash2	13369	3601	0.0118932	hash2	T1_IgG2a	CCACTACCACAGCGTC_T1_hash2	T	batch3.1	CD8_proliferation
CCACTACCAGGTCGTC_T1_hash5	0.0156157	-3.32995	T1_hash5	18716	4345	0.00293866	hash5	T1_IgG2a	CCACTACCAGGTCGTC_T1_hash5	T	batch3.1	NK_proliferation
CCACTACGTACACCGC_T1_hash1	-1.99699	0.800672	T1_hash1	12144	3439	0.014081	hash1	T1_IgG2a	CCACTACGTACACCGC_T1_hash1	T	batch3.1	NK_Cd226
CCACTACGTCACCCAG_T1_hash3	-1.16491	2.63743	T1_hash3	6415	2282	0.021668	hash3	T1_IgG2a	CCACTACGTCACCCAG_T1_hash3	T	batch3.1	NK_Cd226
CCACTACGTGAGGGTT_T1_hash1	1.39753	-0.31909	T1_hash1	10634	3110	0.0120369	hash1	T1_IgG2a	CCACTACGTGAGGGTT_T1_hash1	T	batch3.1	NK_proliferation
CCACTACGTTACGACT_T1_hash4	-7.13051	-1.07547	T1_hash4	6417	2476	0.0154278	hash4	T1_IgG2a	CCACTACGTTACGACT_T1_hash4	T	batch3.1	NK_Ccl5
CCACTACGTTCGTCTC_T1_hash2	9.90746	3.28619	T1_hash2	1969	1172	0.00406298	hash2	T1_IgG2a	CCACTACGTTCGTCTC_T1_hash2	T	batch3.1	CD4_Treg
CCACTACTCCTTTCGG_T1_hash4	-4.20145	1.02223	T1_hash4	15388	4117	0.0141019	hash4	T1_IgG2a	CCACTACTCCTTTCGG_T1_hash4	T	batch3.1	NK_Spp1
CCACTACTCGGCGCTA_T1_hash4	2.94361	-3.95808	T1_hash4	10237	3361	0.0125037	hash4	T1_IgG2a	CCACTACTCGGCGCTA_T1_hash4	T	batch3.1	NK_proliferation
CCAGCGAAGACTGGGT_T1_hash5	-2.33506	-2.52886	T1_hash5	10670	3241	0.0128397	hash5	T1_IgG2a	CCAGCGAAGACTGGGT_T1_hash5	T	batch3.1	NK_proliferation
CCAGCGAAGGAGTTTA_T1_hash4	2.68065	-3.98128	T1_hash4	6549	2868	0.00885631	hash4	T1_IgG2a	CCAGCGAAGGAGTTTA_T1_hash4	T	batch3.1	NK_proliferation
CCAGCGAAGTGCGATG_T1_hash3	5.41603	-4.33208	T1_hash3	17692	4016	0.00604793	hash3	T1_IgG2a	CCAGCGAAGTGCGATG_T1_hash3	T	batch3.1	CD8_proliferation
CCAGCGACAACTGCTA_T1_hash2	7.3157	0.954072	T1_hash2	5358	1862	0.00933184	hash2	T1_IgG2a	CCAGCGACAACTGCTA_T1_hash2	T	batch3.1	CD8_Gzmk
CCAGCGACAGGGTATG_T1_hash4	-6.6356	0.265551	T1_hash4	3898	1777	0.00820934	hash4	T1_IgG2a	CCAGCGACAGGGTATG_T1_hash4	T	batch3.1	NK_Ccl5
CCAGCGAGTCTTGTCC_T1_hash4	-6.52361	0.0826725	T1_hash4	6032	2025	0.0157493	hash4	T1_IgG2a	CCAGCGAGTCTTGTCC_T1_hash4	T	batch3.1	NK_Ccl5
CCAGCGAGTTTGTTGG_T1_hash5	-7.1167	-3.36526	T1_hash5	1696	998	0.0135613	hash5	T1_IgG2a	CCAGCGAGTTTGTTGG_T1_hash5	T	batch3.1	NK_Ccl5
CCAGCGATCAAACAAG_T1_hash1	-4.75729	1.2914	T1_hash1	2995	1533	0.024374	hash1	T1_IgG2a	CCAGCGATCAAACAAG_T1_hash1	T	batch3.1	NK_Spp1
CCAGCGATCACTTCAT_T1_hash5	-3.08571	1.85399	T1_hash5	16491	3846	0.0163726	hash5	T1_IgG2a	CCAGCGATCACTTCAT_T1_hash5	T	batch3.1	NK_proliferation
CCAGCGATCAGGCCCA_T1_hash4	-4.07236	0.694455	T1_hash4	8826	2652	0.0168819	hash4	T1_IgG2a	CCAGCGATCAGGCCCA_T1_hash4	T	batch3.1	NK_Spp1
CCAGCGATCTTCAACT_T1_hash3	8.20678	-3.14454	T1_hash3	24678	4696	0.00992787	hash3	T1_IgG2a	CCAGCGATCTTCAACT_T1_hash3	T	batch3.1	CD8_proliferation
CCATGTCAGAAACCGC_T1_hash2	9.89747	0.275316	T1_hash2	10084	3078	0.00952003	hash2	T1_IgG2a	CCATGTCAGAAACCGC_T1_hash2	T	batch3.1	CD4_Ccr7
CCATGTCAGACAAAGG_T1_hash3	-3.97573	-1.5498	T1_hash3	4753	2024	0.00715338	hash3	T1_IgG2a	CCATGTCAGACAAAGG_T1_hash3	T	batch3.1	NK_Ccl5
CCATGTCAGGCGACAT_T1_hash1	-1.44682	0.862294	T1_hash1	4008	1710	0.00723553	hash1	T1_IgG2a	CCATGTCAGGCGACAT_T1_hash1	T	batch3.1	NK_Cd226
CCATGTCCAATCGAAA_T1_hash1	10.7913	-1.99125	T1_hash1	7911	2458	0.00707875	hash1	T1_IgG2a	CCATGTCCAATCGAAA_T1_hash1	T	batch3.1	CD8_Ccl5
CCATGTCCAGACGCCT_T1_hash1	-0.749446	-0.40635	T1_hash1	7716	2578	0.0121825	hash1	T1_IgG2a	CCATGTCCAGACGCCT_T1_hash1	T	batch3.1	NK_Cd226
CCATGTCCATTGTGCA_T1_hash1	5.62819	1.5011	T1_hash1	9861	2967	0.00983673	hash1	T1_IgG2a	CCATGTCCATTGTGCA_T1_hash1	T	batch3.1	CD3_DN
CCATGTCGTCTCATCC_T1_hash4	-1.001	4.08016	T1_hash4	3612	1534	0.0213178	hash4	T1_IgG2a	CCATGTCGTCTCATCC_T1_hash4	T	batch3.1	NK_Isg15
CCATGTCGTTTGTGTG_T1_hash4	-6.5699	0.553552	T1_hash4	2664	1364	0.00525526	hash4	T1_IgG2a	CCATGTCGTTTGTGTG_T1_hash4	T	batch3.1	NK_Ccl5
CCATGTCTCACTGGGC_T1_hash2	-1.03922	2.13136	T1_hash2	6535	2326	0.0082632	hash2	T1_IgG2a	CCATGTCTCACTGGGC_T1_hash2	T	batch3.1	NK_Cd226
CCATGTCTCCGCAAGC_T1_hash1	-8.18033	-2.39115	T1_hash1	2383	1291	0.00797314	hash1	T1_IgG2a	CCATGTCTCCGCAAGC_T1_hash1	T	batch3.1	NK_Ccl5
CCATGTCTCTCTGAGA_T1_hash4	-6.09574	0.716436	T1_hash4	6843	2362	0.0172439	hash4	T1_IgG2a	CCATGTCTCTCTGAGA_T1_hash4	T	batch3.1	NK_Spp1
CCATTCGAGAAAGTGG_T1_hash5	-6.32175	-0.469405	T1_hash5	1683	974	0.0118835	hash5	T1_IgG2a	CCATTCGAGAAAGTGG_T1_hash5	T	batch3.1	NK_Ccl5
CCATTCGCAAGCCGCT_T1_hash4	10.5341	3.94289	T1_hash4	1727	1017	0.0115808	hash4	T1_IgG2a	CCATTCGCAAGCCGCT_T1_hash4	T	batch3.1	CD4_Treg
CCATTCGCAATCAGAA_T1_hash3	10.7531	-2.75727	T1_hash3	5463	2088	0.0118982	hash3	T1_IgG2a	CCATTCGCAATCAGAA_T1_hash3	T	batch3.1	CD8_Ccl5
CCATTCGCAATGAAAC_T1_hash2	-2.09841	-2.82113	T1_hash2	6511	2717	0.0127477	hash2	T1_IgG2a	CCATTCGCAATGAAAC_T1_hash2	T	batch3.1	NK_proliferation
CCATTCGCACAGCCCA_T1_hash4	5.93703	0.713833	T1_hash4	3518	1523	0.00824332	hash4	T1_IgG2a	CCATTCGCACAGCCCA_T1_hash4	T	batch3.1	CD3_DN
CCATTCGCACAGGAGT_T1_hash3	-5.9107	3.79525	T1_hash3	20761	4341	0.000433505	hash3	T1_IgG2a	CCATTCGCACAGGAGT_T1_hash3	T	batch3.1	NK_Spp1
CCATTCGCACAGGTTT_T1_hash5	7.9451	-3.08427	T1_hash5	10105	3143	0.0172192	hash5	T1_IgG2a	CCATTCGCACAGGTTT_T1_hash5	T	batch3.1	CD8_proliferation
CCATTCGGTACCGCTG_T1_hash4	10.5371	4.01608	T1_hash4	2891	1485	0.0190246	hash4	T1_IgG2a	CCATTCGGTACCGCTG_T1_hash4	T	batch3.1	CD4_Treg
CCATTCGGTCGAACAG_T1_hash1	-3.11775	1.04441	T1_hash1	10864	3032	0.00699558	hash1	T1_IgG2a	CCATTCGGTCGAACAG_T1_hash1	T	batch3.1	NK_Spp1
CCATTCGTCGATCCCT_T1_hash2	-6.19533	-3.21352	T1_hash2	2776	1380	0.00684438	hash2	T1_IgG2a	CCATTCGTCGATCCCT_T1_hash2	T	batch3.1	NK_Ccl5
CCATTCGTCGTCTGAA_T1_hash3	-2.78118	-1.62452	T1_hash3	5336	2045	0.0191154	hash3	T1_IgG2a	CCATTCGTCGTCTGAA_T1_hash3	T	batch3.1	NK_Ccl5
CCATTCGTCGTGGACC_T1_hash5	-6.22154	-0.853825	T1_hash5	2328	1258	0.016323	hash5	T1_IgG2a	CCATTCGTCGTGGACC_T1_hash5	T	batch3.1	NK_Ccl5
CCCAATCAGACTCGGA_T1_hash2	7.81078	-4.89169	T1_hash2	9549	2973	0.0184312	hash2	T1_IgG2a	CCCAATCAGACTCGGA_T1_hash2	T	batch3.1	CD8_proliferation
CCCAATCAGCTAGTCT_T1_hash5	9.56535	-2.42369	T1_hash5	5622	2025	0.015297	hash5	T1_IgG2a	CCCAATCAGCTAGTCT_T1_hash5	T	batch3.1	CD8_Ccl5
CCCAATCAGGCAGTCA_T1_hash4	8.4278	2.01087	T1_hash4	4977	1998	0.0178823	hash4	T1_IgG2a	CCCAATCAGGCAGTCA_T1_hash4	T	batch3.1	CD4_Il7r
CCCAATCAGGTGATAT_T1_hash4	-4.33935	0.0789726	T1_hash4	5561	2043	0.0172631	hash4	T1_IgG2a	CCCAATCAGGTGATAT_T1_hash4	T	batch3.1	NK_Spp1
CCCAATCCAACGATCT_T1_hash4	-3.85693	3.93168	T1_hash4	17379	3942	0.0124288	hash4	T1_IgG2a	CCCAATCCAACGATCT_T1_hash4	T	batch3.1	NK_Spp1
CCCAATCCACCAGTTA_T1_hash4	-3.81324	0.585804	T1_hash4	8163	2638	0.00796276	hash4	T1_IgG2a	CCCAATCCACCAGTTA_T1_hash4	T	batch3.1	NK_Spp1
CCCAATCCAGACGTAG_T1_hash4	5.78117	0.285192	T1_hash4	5279	2068	0.0178064	hash4	T1_IgG2a	CCCAATCCAGACGTAG_T1_hash4	T	batch3.1	CD3_DN
CCCAATCCATCGGACC_T1_hash1	-5.0723	0.335464	T1_hash1	6010	2193	0.0106489	hash1	T1_IgG2a	CCCAATCCATCGGACC_T1_hash1	T	batch3.1	NK_Ccl5
CCCAATCCATGATCCA_T1_hash5	7.21958	-3.23751	T1_hash5	9541	2895	0.00786081	hash5	T1_IgG2a	CCCAATCCATGATCCA_T1_hash5	T	batch3.1	CD8_proliferation
CCCAATCGTGACTACT_T1_hash3	-1.10272	-0.638232	T1_hash3	9914	3196	0.0111963	hash3	T1_IgG2a	CCCAATCGTGACTACT_T1_hash3	T	batch3.1	NK_Cd226
CCCAATCGTGCTTCTC_T1_hash1	9.65516	-2.44724	T1_hash1	16173	3834	0.0108205	hash1	T1_IgG2a	CCCAATCGTGCTTCTC_T1_hash1	T	batch3.1	CD8_Ccl5
CCCAATCTCCAAAGTC_T1_hash4	-0.424889	-0.727677	T1_hash4	23369	4666	0.0114254	hash4	T1_IgG2a	CCCAATCTCCAAAGTC_T1_hash4	T	batch3.1	NK_Cd226
CCCAATCTCCACGTTC_T1_hash5	-6.08676	0.156075	T1_hash5	4332	1769	0.0126962	hash5	T1_IgG2a	CCCAATCTCCACGTTC_T1_hash5	T	batch3.1	NK_Ccl5
CCCAATCTCCTTTCTC_T1_hash4	-0.207594	-2.67457	T1_hash4	7876	3082	0.0243779	hash4	T1_IgG2a	CCCAATCTCCTTTCTC_T1_hash4	T	batch3.1	NK_proliferation
CCCAATCTCGAGAACG_T1_hash1	-6.7538	-1.83055	T1_hash1	2009	1076	0.0189149	hash1	T1_IgG2a	CCCAATCTCGAGAACG_T1_hash1	T	batch3.1	NK_Ccl5
CCCAGTTAGAAACGAG_T1_hash2	2.95417	-2.73161	T1_hash2	7958	2573	0.00289017	hash2	T1_IgG2a	CCCAGTTAGAAACGAG_T1_hash2	T	batch3.1	NK_proliferation
CCCAGTTAGAGCTGCA_T1_Negative	-5.26728	-1.10183	T1_Negative	1709	1047	0.0157987	Negative	T1_IgG2a	CCCAGTTAGAGCTGCA_T1_Negative	T	batch3.1	NK_proliferation
CCCAGTTAGAGTTGGC_T1_hash5	10.702	-2.70965	T1_hash5	1542	905	0.00972763	hash5	T1_IgG2a	CCCAGTTAGAGTTGGC_T1_hash5	T	batch3.1	CD8_Ccl5
CCCAGTTAGCCCAATT_T1_hash2	-2.06011	-0.315006	T1_hash2	23303	4454	0.0103849	hash2	T1_IgG2a	CCCAGTTAGCCCAATT_T1_hash2	T	batch3.1	NK_proliferation
CCCAGTTAGCGTCAAG_T1_hash4	10.0198	3.77169	T1_hash4	5681	2386	0.00897729	hash4	T1_IgG2a	CCCAGTTAGCGTCAAG_T1_hash4	T	batch3.1	CD4_Treg
CCCAGTTCAGGTTTCA_T1_hash4	-1.80833	-2.67259	T1_hash4	7163	2734	0.00865559	hash4	T1_IgG2a	CCCAGTTCAGGTTTCA_T1_hash4	T	batch3.1	NK_proliferation
CCCAGTTCATATGGTC_T1_hash1	2.68625	-4.65772	T1_hash1	20581	4708	0.0202614	hash1	T1_IgG2a	CCCAGTTCATATGGTC_T1_hash1	T	batch3.1	NK_proliferation
CCCAGTTGTAGCTGCC_T1_hash4	-0.626332	-3.37863	T1_hash4	10724	3176	0.0110034	hash4	T1_IgG2a	CCCAGTTGTAGCTGCC_T1_hash4	T	batch3.1	NK_proliferation
CCCAGTTGTCCTCTTG_T1_hash3	10.7703	-1.99931	T1_hash3	6143	2516	0.0102556	hash3	T1_IgG2a	CCCAGTTGTCCTCTTG_T1_hash3	T	batch3.1	CD8_Ccl5
CCCAGTTGTGTGACGA_T1_hash2	7.15556	0.801106	T1_hash2	2263	1143	0.0220946	hash2	T1_IgG2a	CCCAGTTGTGTGACGA_T1_hash2	T	batch3.1	CD8_Il7r
CCCAGTTGTTCCCGAG_T1_hash4	-3.24611	-0.851783	T1_hash4	11437	3317	0.00795663	hash4	T1_IgG2a	CCCAGTTGTTCCCGAG_T1_hash4	T	batch3.1	NK_Ccl5
CCCAGTTTCATGCATG_T1_hash3	-3.00505	-2.07988	T1_hash3	7611	2680	0.00748916	hash3	T1_IgG2a	CCCAGTTTCATGCATG_T1_hash3	T	batch3.1	NK_Ccl5
CCCATACCACACGCTG_T1_hash2	-5.39709	0.549558	T1_hash2	3203	1388	0.00967843	hash2	T1_IgG2a	CCCATACCACACGCTG_T1_hash2	T	batch3.1	NK_Ccl5
CCCATACCACCCAGTG_T1_hash3	-2.07216	-2.67717	T1_hash3	6753	2364	0.00562713	hash3	T1_IgG2a	CCCATACCACCCAGTG_T1_hash3	T	batch3.1	NK_proliferation
CCCATACCATGGTCTA_T1_hash2	-4.84626	-0.0973391	T1_hash2	2008	1046	0.0204183	hash2	T1_IgG2a	CCCATACCATGGTCTA_T1_hash2	T	batch3.1	NK_Ccl5
CCCATACTCATGCAAC_T1_hash2	6.24257	-3.74595	T1_hash2	2960	1449	0.0131757	hash2	T1_IgG2a	CCCATACTCATGCAAC_T1_hash2	T	batch3.1	CD8_proliferation
CCCTCCTAGACACTAA_T1_hash5	11.0035	-3.09349	T1_hash5	6996	2493	0.0147227	hash5	T1_IgG2a	CCCTCCTAGACACTAA_T1_hash5	T	batch3.1	CD8_Ccl5
CCCTCCTAGATCGATA_T1_hash3	9.79923	-2.16206	T1_hash3	9248	2965	0.0113538	hash3	T1_IgG2a	CCCTCCTAGATCGATA_T1_hash3	T	batch3.1	CD8_Ccl5
CCCTCCTAGTGGTAGC_T1_hash1	7.23783	-5.059	T1_hash1	9819	3331	0.00672166	hash1	T1_IgG2a	CCCTCCTAGTGGTAGC_T1_hash1	T	batch3.1	CD8_proliferation
CCCTCCTCAAAGCGGT_T1_Negative	3.55132	-5.28969	T1_Negative	1505	919	0.0126246	Negative	T1_IgG2a	CCCTCCTCAAAGCGGT_T1_Negative	T	batch3.1	NK_proliferation
CCCTCCTCAAAGTGCG_T1_hash4	-7.46012	-0.991205	T1_hash4	5108	2300	0.00528583	hash4	T1_IgG2a	CCCTCCTCAAAGTGCG_T1_hash4	T	batch3.1	NK_Isg15
CCCTCCTCAACTTGAC_T1_hash5	10.5742	-2.17671	T1_hash5	7838	2719	0.00535851	hash5	T1_IgG2a	CCCTCCTCAACTTGAC_T1_hash5	T	batch3.1	CD8_Ccl5
CCCTCCTGTCAAGCGA_T1_hash4	2.65678	-1.60605	T1_hash4	14711	3984	0.0112841	hash4	T1_IgG2a	CCCTCCTGTCAAGCGA_T1_hash4	T	batch3.1	NK_proliferation
CCCTCCTGTTCCCTTG_T1_hash5	8.01804	1.10159	T1_hash5	3666	1651	0.0128205	hash5	T1_IgG2a	CCCTCCTGTTCCCTTG_T1_hash5	T	batch3.1	CD4_Il7r
CCCTCCTTCAACACGT_T1_hash5	7.11904	0.672616	T1_hash5	3024	1245	0.0195106	hash5	T1_IgG2a	CCCTCCTTCAACACGT_T1_hash5	T	batch3.1	CD8_Il7r
CCCTCCTTCAAGAAGT_T1_hash1	9.81074	3.30661	T1_hash1	3315	1546	0.00693816	hash1	T1_IgG2a	CCCTCCTTCAAGAAGT_T1_hash1	T	batch3.1	CD4_Treg
CCCTCCTTCACATACG_T1_hash4	-5.66826	-1.95761	T1_hash4	3384	1712	0.00531915	hash4	T1_IgG2a	CCCTCCTTCACATACG_T1_hash4	T	batch3.1	NK_Ccl5
CCCTCCTTCAGCTTAG_T1_hash2	6.10732	6.107	T1_hash2	4699	1971	0.0057459	hash2	T1_IgG2a	CCCTCCTTCAGCTTAG_T1_hash2	T	batch3.1	gd_T
CCCTCCTTCATACGGT_T1_hash5	1.21395	-4.49068	T1_hash5	23071	5138	0.00949244	hash5	T1_IgG2a	CCCTCCTTCATACGGT_T1_hash5	T	batch3.1	NK_proliferation
CCCTCCTTCCTCCTAG_T1_hash2	-1.71196	1.41151	T1_hash2	15563	3778	0.00995952	hash2	T1_IgG2a	CCCTCCTTCCTCCTAG_T1_hash2	T	batch3.1	NK_Cd226
CCGGGATAGAGCAATT_T1_hash5	10.0406	-1.02919	T1_hash5	3956	1637	0.0133974	hash5	T1_IgG2a	CCGGGATAGAGCAATT_T1_hash5	T	batch3.1	CD8_Ccr7
CCGGGATAGCGTGAGT_T1_hash4	-6.05879	0.519718	T1_hash4	5076	2110	0.0157604	hash4	T1_IgG2a	CCGGGATAGCGTGAGT_T1_hash4	T	batch3.1	NK_Spp1
CCGGGATAGTGTACCT_T1_hash2	-7.38922	-1.59112	T1_hash2	1139	846	0.0254609	hash2	T1_IgG2a	CCGGGATAGTGTACCT_T1_hash2	T	batch3.1	NK_Isg15
CCGGGATAGTGTACGG_T1_hash1	-6.96438	-3.30465	T1_hash1	2315	1253	0.012527	hash1	T1_IgG2a	CCGGGATAGTGTACGG_T1_hash1	T	batch3.1	NK_Ccl5
CCGGGATCAAGAGGCT_T1_hash1	10.1864	-0.656169	T1_hash1	8012	2571	0.0290814	hash1	T1_IgG2a	CCGGGATCAAGAGGCT_T1_hash1	T	batch3.1	CD8_Ccr7
CCGGGATGTCGAGTTT_T1_hash3	-2.13877	-0.606251	T1_hash3	14039	3524	0.00933115	hash3	T1_IgG2a	CCGGGATGTCGAGTTT_T1_hash3	T	batch3.1	NK_proliferation
CCGGGATGTGCCTGCA_T1_hash4	7.44501	-4.93176	T1_hash4	7620	2527	0.0103675	hash4	T1_IgG2a	CCGGGATGTGCCTGCA_T1_hash4	T	batch3.1	CD8_proliferation
CCGGGATGTGTGAAAT_T1_hash1	6.96081	1.00845	T1_hash1	3248	1579	0.0110837	hash1	T1_IgG2a	CCGGGATGTGTGAAAT_T1_hash1	T	batch3.1	CD4_Il7r
CCGGGATGTTCCACGG_T1_hash4	-4.54439	-2.22382	T1_hash4	3819	1751	0.00445143	hash4	T1_IgG2a	CCGGGATGTTCCACGG_T1_hash4	T	batch3.1	NK_Ccl5
CCGGGATTCAAGGTAA_T1_hash4	-7.53059	-0.991254	T1_hash4	5488	2166	0.00747085	hash4	T1_IgG2a	CCGGGATTCAAGGTAA_T1_hash4	T	batch3.1	NK_Ccl5
CCGGGATTCACAACGT_T1_hash4	-8.04488	-2.42227	T1_hash4	1806	1065	0.0155039	hash4	T1_IgG2a	CCGGGATTCACAACGT_T1_hash4	T	batch3.1	NK_Ccl5
CCGGGATTCACGATGT_T1_hash2	-5.04613	-2.40766	T1_hash2	3415	1590	0.0102489	hash2	T1_IgG2a	CCGGGATTCACGATGT_T1_hash2	T	batch3.1	NK_Ccl5
CCGGGATTCCTATGTT_T1_hash3	6.12977	0.480193	T1_hash3	3532	1590	0.0209513	hash3	T1_IgG2a	CCGGGATTCCTATGTT_T1_hash3	T	batch3.1	CD3_DN
CCGGGATTCGCCAGCA_T1_hash1	-4.48467	-1.56822	T1_hash1	2994	1541	0.00601202	hash1	T1_IgG2a	CCGGGATTCGCCAGCA_T1_hash1	T	batch3.1	NK_Ccl5
CCGGTAGAGAGTAATC_T1_hash1	-3.96446	2.15663	T1_hash1	6584	2373	0.0132139	hash1	T1_IgG2a	CCGGTAGAGAGTAATC_T1_hash1	T	batch3.1	NK_Spp1
CCGGTAGAGGCCCTTG_T1_hash2	-3.39741	1.23576	T1_hash2	5151	2052	0.0114541	hash2	T1_IgG2a	CCGGTAGAGGCCCTTG_T1_hash2	T	batch3.1	NK_Spp1
CCGGTAGCAATGTAAG_T1_hash4	-4.30232	2.30293	T1_hash4	8990	2766	0.00823137	hash4	T1_IgG2a	CCGGTAGCAATGTAAG_T1_hash4	T	batch3.1	NK_Spp1
CCGGTAGCACCTATCC_T1_hash2	-4.07384	-2.24407	T1_hash2	4546	1957	0.00813902	hash2	T1_IgG2a	CCGGTAGCACCTATCC_T1_hash2	T	batch3.1	NK_Ccl5
CCGGTAGGTGCCTGGT_T1_hash1	-2.67939	-1.96211	T1_hash1	8858	2831	0.00496726	hash1	T1_IgG2a	CCGGTAGGTGCCTGGT_T1_hash1	T	batch3.1	NK_proliferation
CCGGTAGTCAGCGACC_T1_hash3	9.46587	-2.02602	T1_hash3	5822	2080	0.00309172	hash3	T1_IgG2a	CCGGTAGTCAGCGACC_T1_hash3	T	batch3.1	CD8_Ccl5
CCGGTAGTCATCATTC_T1_hash4	6.46524	6.11951	T1_hash4	5915	2196	0.0123415	hash4	T1_IgG2a	CCGGTAGTCATCATTC_T1_hash4	T	batch3.1	gd_T
CCGGTAGTCATGCATG_T1_hash1	-3.05019	2.44695	T1_hash1	11206	3299	0.00829913	hash1	T1_IgG2a	CCGGTAGTCATGCATG_T1_hash1	T	batch3.1	NK_Spp1
CCGGTAGTCCTAGTGA_T1_hash1	-5.33992	1.93805	T1_hash1	9686	2748	0.0129052	hash1	T1_IgG2a	CCGGTAGTCCTAGTGA_T1_hash1	T	batch3.1	NK_Spp1
CCGGTAGTCGCCGTGA_T1_hash5	10.2409	-2.57134	T1_hash5	5777	2141	0.0193872	hash5	T1_IgG2a	CCGGTAGTCGCCGTGA_T1_hash5	T	batch3.1	CD8_Ccl5
CCGGTAGTCGTAGGAG_T1_hash5	-1.70618	0.704993	T1_hash5	9239	2837	0.008226	hash5	T1_IgG2a	CCGGTAGTCGTAGGAG_T1_hash5	T	batch3.1	NK_Cd226
CCGGTAGTCTGTGCAA_T1_hash2	-5.54214	0.869943	T1_hash2	5483	2218	0.020062	hash2	T1_IgG2a	CCGGTAGTCTGTGCAA_T1_hash2	T	batch3.1	NK_Spp1
CCGGTAGTCTTCAACT_T1_hash4	-3.94177	1.97873	T1_hash4	6873	2382	0.00523789	hash4	T1_IgG2a	CCGGTAGTCTTCAACT_T1_hash4	T	batch3.1	NK_Spp1
CCGGTAGTCTTTACAC_T1_hash4	8.12917	-0.49591	T1_hash4	6896	2428	0.00913573	hash4	T1_IgG2a	CCGGTAGTCTTTACAC_T1_hash4	T	batch3.1	CD8_Gzmk
CCGTACTCAAGCCATT_T1_hash4	1.81318	-4.21877	T1_hash4	22184	4622	0.0115849	hash4	T1_IgG2a	CCGTACTCAAGCCATT_T1_hash4	T	batch3.1	NK_Isg15
CCGTACTCACATTTCT_T1_hash2	-3.81708	2.67805	T1_hash2	11716	3451	0.015705	hash2	T1_IgG2a	CCGTACTCACATTTCT_T1_hash2	T	batch3.1	NK_Spp1
CCGTACTCAGCTGTTA_T1_hash2	-0.879269	0.311166	T1_hash2	6005	2283	0.0124896	hash2	T1_IgG2a	CCGTACTCAGCTGTTA_T1_hash2	T	batch3.1	NK_Cd226
CCGTACTCATGTCGAT_T1_hash2	7.11125	0.682096	T1_hash2	3044	1278	0.0170828	hash2	T1_IgG2a	CCGTACTCATGTCGAT_T1_hash2	T	batch3.1	CD8_Il7r
CCGTACTGTCCAGTTA_T1_hash1	-3.60451	1.95488	T1_hash1	22233	4337	0.012279	hash1	T1_IgG2a	CCGTACTGTCCAGTTA_T1_hash1	T	batch3.1	NK_Spp1
CCGTACTGTTCACCTC_T1_hash4	-3.76792	0.921955	T1_hash4	6015	2361	0.0123026	hash4	T1_IgG2a	CCGTACTGTTCACCTC_T1_hash4	T	batch3.1	NK_Spp1
CCGTACTTCTATGTGG_T1_hash4	-2.32115	2.20541	T1_hash4	13649	3544	0.0117225	hash4	T1_IgG2a	CCGTACTTCTATGTGG_T1_hash4	T	batch3.1	NK_Cd226
CCGTGGAAGACGCAAC_T1_hash3	9.14964	-2.60059	T1_hash3	8486	2615	0.00765967	hash3	T1_IgG2a	CCGTGGAAGACGCAAC_T1_hash3	T	batch3.1	CD8_Ccl5
CCGTGGAAGGTGTGGT_T1_hash5	-2.3713	-2.28515	T1_hash5	9587	2973	0.0012517	hash5	T1_IgG2a	CCGTGGAAGGTGTGGT_T1_hash5	T	batch3.1	NK_proliferation
CCGTGGAAGTCTCCTC_T1_hash1	-3.49362	-1.77653	T1_hash1	5897	2191	0.00881804	hash1	T1_IgG2a	CCGTGGAAGTCTCCTC_T1_hash1	T	batch3.1	NK_Ccl5
CCGTGGACAGCTCCGA_T1_hash4	-1.42763	1.23589	T1_hash4	2345	1209	0.0187633	hash4	T1_IgG2a	CCGTGGACAGCTCCGA_T1_hash4	T	batch3.1	CD3_DN
CCGTGGACAGGGTATG_T1_hash5	-2.54833	-1.73417	T1_hash5	11419	3191	0.00910763	hash5	T1_IgG2a	CCGTGGACAGGGTATG_T1_hash5	T	batch3.1	NK_proliferation
CCGTGGACAGTCACTA_T1_hash5	7.47317	-2.54655	T1_hash5	17116	4199	0.0200982	hash5	T1_IgG2a	CCGTGGACAGTCACTA_T1_hash5	T	batch3.1	CD8_proliferation
CCGTGGAGTCCGTCAG_T1_hash1	-5.0481	4.18426	T1_hash1	22177	4101	0.0177662	hash1	T1_IgG2a	CCGTGGAGTCCGTCAG_T1_hash1	T	batch3.1	NK_Spp1
CCGTGGAGTCCTCTTG_T1_hash3	10.058	3.8875	T1_hash3	5067	2167	0.00434182	hash3	T1_IgG2a	CCGTGGAGTCCTCTTG_T1_hash3	T	batch3.1	CD4_Treg
CCGTGGAGTTACGCGC_T1_hash4	-2.34147	1.26354	T1_hash4	2029	1110	0.0344998	hash4	T1_IgG2a	CCGTGGAGTTACGCGC_T1_hash4	T	batch3.1	NK_Cd226
[truncated: 19,576 more rows]

## Sheet: Fig.s9c_Myeloid
	UMAP_1	UMAP_2	orig.ident	nCount_RNA	nFeature_RNA	percent.mito	hash.ID	tx_group	cell_name	tissue	batch	ctype
AAACCTGCACTTCTGC_T1_hash3	-1.05807	2.06386	T1_hash3	9865	2931	0.0163203	hash3	T1_IgG2a	AAACCTGCACTTCTGC_T1_hash3	T	batch3.1	Mono_Ly6c_high
AAACCTGGTACCGGCT_T1_hash4	-0.469498	-5.83247	T1_hash4	14937	3764	0.0200174	hash4	T1_IgG2a	AAACCTGGTACCGGCT_T1_hash4	T	batch3.1	cDC2
AAACCTGGTGACGGTA_T1_hash1	0.62385	13.7419	T1_hash1	1318	622	0.0318665	hash1	T1_IgG2a	AAACCTGGTGACGGTA_T1_hash1	T	batch3.1	Neutrophil
AAACCTGTCATCGGAT_T1_hash3	0.931989	0.967723	T1_hash3	7504	2351	0.0143923	hash3	T1_IgG2a	AAACCTGTCATCGGAT_T1_hash3	T	batch3.1	Mono_Ly6c_high
AAACGGGAGAGAACAG_T1_hash4	-2.60699	1.42956	T1_hash4	6102	2209	0.0101606	hash4	T1_IgG2a	AAACGGGAGAGAACAG_T1_hash4	T	batch3.1	Mono_Ly6c_high
AAAGATGTCAGTCCCT_T1_hash4	1.11997	-2.63079	T1_hash4	5990	2057	0.00868114	hash4	T1_IgG2a	AAAGATGTCAGTCCCT_T1_hash4	T	batch3.1	Mono_Ly6c_high
AAAGTAGCACGTTGGC_T1_hash3	4.41394	0.876185	T1_hash3	4531	1738	0.00794527	hash3	T1_IgG2a	AAAGTAGCACGTTGGC_T1_hash3	T	batch3.1	Mono_Ly6c_high
AAAGTAGGTAAATACG_T1_hash4	-0.251594	-0.699401	T1_hash4	7548	2338	0.0219926	hash4	T1_IgG2a	AAAGTAGGTAAATACG_T1_hash4	T	batch3.1	Mono_Ly6c_high
AAAGTAGGTCAGTGGA_T1_hash1	-0.701291	5.23517	T1_hash1	4429	1786	0.0128697	hash1	T1_IgG2a	AAAGTAGGTCAGTGGA_T1_hash1	T	batch3.1	Mono_Ly6c_low
AAAGTAGGTTGCGTTA_T1_hash2	-1.0027	-6.29318	T1_hash2	7248	2601	0.0321468	hash2	T1_IgG2a	AAAGTAGGTTGCGTTA_T1_hash2	T	batch3.1	cDC2
AAATGCCCATCACGAT_T1_hash5	-1.3907	0.588334	T1_hash5	4421	1801	0.00226193	hash5	T1_IgG2a	AAATGCCCATCACGAT_T1_hash5	T	batch3.1	Mono_Ly6c_high
AAATGCCGTCTCTTTA_T1_hash1	0.661904	1.19885	T1_hash1	6357	2155	0.0067642	hash1	T1_IgG2a	AAATGCCGTCTCTTTA_T1_hash1	T	batch3.1	Mono_Ly6c_high
AAATGCCTCGGTGTCG_T1_hash2	3.78536	-0.00632144	T1_hash2	2177	1159	0.00826826	hash2	T1_IgG2a	AAATGCCTCGGTGTCG_T1_hash2	T	batch3.1	Mono_Ly6c_high
AACACGTAGCTCCTTC_T1_hash4	-0.506562	1.6728	T1_hash4	7685	2406	0.0216005	hash4	T1_IgG2a	AACACGTAGCTCCTTC_T1_hash4	T	batch3.1	Mono_Ly6c_high
AACACGTCAAGTACCT_T1_hash5	4.53884	-2.29418	T1_hash5	3331	1510	0.0123086	hash5	T1_IgG2a	AACACGTCAAGTACCT_T1_hash5	T	batch3.1	Mono_Ly6c_high
AACCATGAGTAACCCT_T1_hash4	-4.32497	-5.98155	T1_hash4	20002	4205	0.00619938	hash4	T1_IgG2a	AACCATGAGTAACCCT_T1_hash4	T	batch3.1	cDC1
AACCATGCATATGGTC_T1_hash2	-0.79813	4.35146	T1_hash2	6678	2518	0.0110812	hash2	T1_IgG2a	AACCATGCATATGGTC_T1_hash2	T	batch3.1	Mono_Ly6c_high
AACCATGTCCACGACG_T1_hash5	1.57702	0.838232	T1_hash5	5962	2236	0.0201275	hash5	T1_IgG2a	AACCATGTCCACGACG_T1_hash5	T	batch3.1	Mono_Ly6c_high
AACCATGTCGCCTGTT_T1_hash4	-0.39839	-4.52115	T1_hash4	8038	2339	0.0166708	hash4	T1_IgG2a	AACCATGTCGCCTGTT_T1_hash4	T	batch3.1	cDC2
AACCGCGAGACTTTCG_T1_hash2	-5.04668	-4.69683	T1_hash2	24610	4988	0.0119464	hash2	T1_IgG2a	AACCGCGAGACTTTCG_T1_hash2	T	batch3.1	cDC1
AACCGCGCAGCCTTGG_T1_hash4	3.73872	-1.6041	T1_hash4	8917	2701	0.0133453	hash4	T1_IgG2a	AACCGCGCAGCCTTGG_T1_hash4	T	batch3.1	Mono_Ly6c_high
AACCGCGCAGTATGCT_T1_Negative	4.81166	-1.54812	T1_Negative	1104	754	0.00181159	Negative	T1_IgG2a	AACCGCGCAGTATGCT_T1_Negative	T	batch3.1	Mono_Ly6c_high
AACGTTGTCTTCATGT_T1_hash4	3.42295	-1.00411	T1_hash4	7817	2629	0.0204682	hash4	T1_IgG2a	AACGTTGTCTTCATGT_T1_hash4	T	batch3.1	Mono_Ly6c_high
AACTCTTCAAACTGTC_T1_hash2	2.80432	0.223536	T1_hash2	4639	1860	0.0116404	hash2	T1_IgG2a	AACTCTTCAAACTGTC_T1_hash2	T	batch3.1	Mono_Ly6c_high
AACTCTTGTCCCTACT_T1_hash2	-0.657919	-0.181467	T1_hash2	6964	2231	0.012062	hash2	T1_IgG2a	AACTCTTGTCCCTACT_T1_hash2	T	batch3.1	Mono_Ly6c_high
AACTCTTGTCGTGGCT_T1_hash2	-3.92981	-5.9501	T1_hash2	15101	3253	0.0110589	hash2	T1_IgG2a	AACTCTTGTCGTGGCT_T1_hash2	T	batch3.1	cDC1
AACTTTCGTCGGCTCA_T1_hash3	0.650678	2.62055	T1_hash3	2898	1553	0.0393375	hash3	T1_IgG2a	AACTTTCGTCGGCTCA_T1_hash3	T	batch3.1	Mono_Ly6c_low
AACTTTCGTGAGTGAC_T1_hash3	0.722743	1.15732	T1_hash3	7965	2504	0.0169492	hash3	T1_IgG2a	AACTTTCGTGAGTGAC_T1_hash3	T	batch3.1	Mono_Ly6c_high
AACTTTCTCAGAGACG_T1_hash5	-2.85855	-5.48694	T1_hash5	10988	3145	0.0121041	hash5	T1_IgG2a	AACTTTCTCAGAGACG_T1_hash5	T	batch3.1	cDC1
AAGACCTAGGTGATAT_T1_hash3	-4.43258	-5.67424	T1_hash3	24977	4411	0.0060856	hash3	T1_IgG2a	AAGACCTAGGTGATAT_T1_hash3	T	batch3.1	cDC1
AAGCCGCGTTGAGGTG_T1_hash4	-1.70349	4.11739	T1_hash4	6005	2123	0.00682764	hash4	T1_IgG2a	AAGCCGCGTTGAGGTG_T1_hash4	T	batch3.1	Mono_Ly6c_high
AAGCCGCTCCCTCAGT_T1_hash5	-12.3343	-0.724166	T1_hash5	5828	1917	0.00926561	hash5	T1_IgG2a	AAGCCGCTCCCTCAGT_T1_hash5	T	batch3.1	Mast
AAGGAGCGTCTTGATG_T1_hash2	1.38799	-2.49397	T1_hash2	2183	1105	0.0114521	hash2	T1_IgG2a	AAGGAGCGTCTTGATG_T1_hash2	T	batch3.1	Mono_Ly6c_high
AAGGAGCTCCACGACG_T1_hash2	2.05235	-2.08703	T1_hash2	8047	2235	0.0101901	hash2	T1_IgG2a	AAGGAGCTCCACGACG_T1_hash2	T	batch3.1	Mono_Ly6c_high
AAGGAGCTCGTTTAGG_T1_hash4	-3.81388	-6.00502	T1_hash4	12190	3179	0.0110747	hash4	T1_IgG2a	AAGGAGCTCGTTTAGG_T1_hash4	T	batch3.1	cDC1
AAGGAGCTCTCTTGAT_T1_hash2	-2.62914	1.92622	T1_hash2	7528	2349	0.0136823	hash2	T1_IgG2a	AAGGAGCTCTCTTGAT_T1_hash2	T	batch3.1	Mono_Ly6c_high
AAGGCAGAGTGGGCTA_T1_hash5	-11.9147	-0.122904	T1_hash5	2055	947	0.0223844	hash5	T1_IgG2a	AAGGCAGAGTGGGCTA_T1_hash5	T	batch3.1	Mast
AAGGCAGCAAGGACAC_T1_hash1	0.107728	3.35344	T1_hash1	2289	1114	0.0292704	hash1	T1_IgG2a	AAGGCAGCAAGGACAC_T1_hash1	T	batch3.1	Mono_Ly6c_low
AAGGTTCTCCAATGGT_T1_hash5	4.65971	0.173326	T1_hash5	4681	1874	0.00726341	hash5	T1_IgG2a	AAGGTTCTCCAATGGT_T1_hash5	T	batch3.1	Mono_Ly6c_high
AATCCAGAGAGACTTA_T1_hash2	-0.797619	14.8788	T1_hash2	1241	564	0	hash2	T1_IgG2a	AATCCAGAGAGACTTA_T1_hash2	T	batch3.1	Neutrophil
AATCGGTCACGCCAGT_T1_hash5	-1.27315	3.57219	T1_hash5	4474	1724	0.00357622	hash5	T1_IgG2a	AATCGGTCACGCCAGT_T1_hash5	T	batch3.1	Mono_Ly6c_high
ACACCAAAGCTGCCCA_T1_hash1	-1.22055	1.52694	T1_hash1	7624	2545	0.0156086	hash1	T1_IgG2a	ACACCAAAGCTGCCCA_T1_hash1	T	batch3.1	Mono_Ly6c_high
ACACCAAAGTGGGTTG_T1_hash2	2.85513	-0.890115	T1_hash2	6762	2475	0.0104999	hash2	T1_IgG2a	ACACCAAAGTGGGTTG_T1_hash2	T	batch3.1	Mono_Ly6c_high
ACACCAACAACTTGAC_T1_hash3	0.83337	-1.91261	T1_hash3	11397	3589	0.0122839	hash3	T1_IgG2a	ACACCAACAACTTGAC_T1_hash3	T	batch3.1	Mono_Ly6c_high
ACACCAAGTTGAGGTG_T1_hash2	0.606101	14.2691	T1_hash2	1571	633	0.000636537	hash2	T1_IgG2a	ACACCAAGTTGAGGTG_T1_hash2	T	batch3.1	Neutrophil
ACACCAATCACCAGGC_T1_hash5	0.102882	-1.77585	T1_hash5	8130	2457	0.00750308	hash5	T1_IgG2a	ACACCAATCACCAGGC_T1_hash5	T	batch3.1	Mono_Ly6c_high
ACACCCTAGACAAGCC_T1_hash2	1.0211	-2.36313	T1_hash2	10213	2742	0.0116518	hash2	T1_IgG2a	ACACCCTAGACAAGCC_T1_hash2	T	batch3.1	Mono_Ly6c_high
ACACCCTCAACACGCC_T1_hash2	4.78881	-0.0651584	T1_hash2	7378	2367	0.00555706	hash2	T1_IgG2a	ACACCCTCAACACGCC_T1_hash2	T	batch3.1	Mono_Ly6c_high
ACACCCTGTAACGTTC_T1_Negative	4.47664	-2.07667	T1_Negative	1862	1096	0.00644468	Negative	T1_IgG2a	ACACCCTGTAACGTTC_T1_Negative	T	batch3.1	Mono_Ly6c_high
ACACCGGAGTAGCGGT_T1_hash5	-0.783823	-5.99182	T1_hash5	7561	2521	0.00317418	hash5	T1_IgG2a	ACACCGGAGTAGCGGT_T1_hash5	T	batch3.1	cDC2
ACACCGGGTCTAAAGA_T1_hash1	-1.38149	14.6107	T1_hash1	1203	524	0.000831255	hash1	T1_IgG2a	ACACCGGGTCTAAAGA_T1_hash1	T	batch3.1	Neutrophil
ACACCGGTCCACGTGG_T1_hash2	1.03567	-0.136533	T1_hash2	6251	1936	0.00927852	hash2	T1_IgG2a	ACACCGGTCCACGTGG_T1_hash2	T	batch3.1	Mono_Ly6c_high
ACACTGAAGTGAACGC_T1_hash5	2.58247	-1.28394	T1_hash5	7215	2498	0.00956341	hash5	T1_IgG2a	ACACTGAAGTGAACGC_T1_hash5	T	batch3.1	Mono_Ly6c_high
ACACTGATCTTGTACT_T1_hash1	0.738362	1.94473	T1_hash1	13260	3620	0.0180995	hash1	T1_IgG2a	ACACTGATCTTGTACT_T1_hash1	T	batch3.1	Mono_Ly6c_high
ACAGCCGAGATGCCTT_T1_hash2	-1.21779	-4.73699	T1_hash2	8749	2754	0.0193165	hash2	T1_IgG2a	ACAGCCGAGATGCCTT_T1_hash2	T	batch3.1	cDC2
ACAGCCGAGCTACCTA_T1_hash3	0.122775	0.854673	T1_hash3	5752	1934	0.0189499	hash3	T1_IgG2a	ACAGCCGAGCTACCTA_T1_hash3	T	batch3.1	Mono_Ly6c_high
ACAGCCGGTACGCACC_T1_hash5	2.29267	-14.5687	T1_hash5	7351	2721	0.0198612	hash5	T1_IgG2a	ACAGCCGGTACGCACC_T1_hash5	T	batch3.1	pDC
ACAGCCGTCTGCTGCT_T1_hash3	2.69351	-15.6965	T1_hash3	8452	3039	0.0256744	hash3	T1_IgG2a	ACAGCCGTCTGCTGCT_T1_hash3	T	batch3.1	pDC
ACAGCTAAGAGTAATC_T1_hash1	1.25001	-4.25206	T1_hash1	9694	2830	0.0282649	hash1	T1_IgG2a	ACAGCTAAGAGTAATC_T1_hash1	T	batch3.1	cDC2
ACATACGTCGGATGTT_T1_hash4	0.100473	2.1729	T1_hash4	10164	3058	0.0256789	hash4	T1_IgG2a	ACATACGTCGGATGTT_T1_hash4	T	batch3.1	Mono_Ly6c_high
ACATGGTAGCTTCGCG_T1_hash5	3.69134	0.246376	T1_hash5	3766	1667	0.0185874	hash5	T1_IgG2a	ACATGGTAGCTTCGCG_T1_hash5	T	batch3.1	Mono_Ly6c_high
ACATGGTAGGCAATTA_T1_Negative	4.45602	-2.26129	T1_Negative	1640	967	0.00792683	Negative	T1_IgG2a	ACATGGTAGGCAATTA_T1_Negative	T	batch3.1	Mono_Ly6c_high
ACCAGTACACCAGTTA_T1_hash1	-1.48749	3.56329	T1_hash1	7397	2497	0.0209544	hash1	T1_IgG2a	ACCAGTACACCAGTTA_T1_hash1	T	batch3.1	Mono_Ly6c_high
ACCCACTCACACATGT_T1_hash4	-4.0334	-6.44787	T1_hash4	7235	2652	0.0288874	hash4	T1_IgG2a	ACCCACTCACACATGT_T1_hash4	T	batch3.1	cDC1
ACCCACTGTCATACTG_T1_hash2	0.0664649	5.35093	T1_hash2	3468	1671	0.0196078	hash2	T1_IgG2a	ACCCACTGTCATACTG_T1_hash2	T	batch3.1	Mono_Ly6c_low
ACCCACTTCTGTACGA_T1_hash5	3.50786	-0.200472	T1_hash5	6893	2317	0.0130567	hash5	T1_IgG2a	ACCCACTTCTGTACGA_T1_hash5	T	batch3.1	Mono_Ly6c_high
ACCGTAAAGCGAAGGG_T1_hash1	3.71092	1.60581	T1_hash1	5844	1854	0.019165	hash1	T1_IgG2a	ACCGTAAAGCGAAGGG_T1_hash1	T	batch3.1	Mono_Ly6c_high
ACCGTAACAAGCCGCT_T1_hash5	-0.262415	5.31495	T1_hash5	2938	1412	0.0207624	hash5	T1_IgG2a	ACCGTAACAAGCCGCT_T1_hash5	T	batch3.1	Mono_Ly6c_low
ACCGTAAGTCTCCCTA_T1_hash3	2.3734	-14.5899	T1_hash3	4652	2178	0.022141	hash3	T1_IgG2a	ACCGTAAGTCTCCCTA_T1_hash3	T	batch3.1	pDC
ACCGTAATCCCTGACT_T1_hash1	0.212924	-5.3548	T1_hash1	18913	4117	0.0114207	hash1	T1_IgG2a	ACCGTAATCCCTGACT_T1_hash1	T	batch3.1	cDC2
ACCTTTAAGTCAATAG_T1_hash3	2.09705	14.9944	T1_hash3	1553	530	0.0103026	hash3	T1_IgG2a	ACCTTTAAGTCAATAG_T1_hash3	T	batch3.1	Neutrophil
ACCTTTACAGATGAGC_T1_hash2	-0.905116	14.8088	T1_hash2	1729	767	0.00347021	hash2	T1_IgG2a	ACCTTTACAGATGAGC_T1_hash2	T	batch3.1	Neutrophil
ACCTTTAGTTCTGAAC_T1_hash1	4.84358	-0.119285	T1_hash1	8120	2421	0.0046798	hash1	T1_IgG2a	ACCTTTAGTTCTGAAC_T1_hash1	T	batch3.1	Mono_Ly6c_high
ACGAGCCAGCGGCTTC_T1_hash1	2.53004	-13.8602	T1_hash1	4878	2031	0.00902009	hash1	T1_IgG2a	ACGAGCCAGCGGCTTC_T1_hash1	T	batch3.1	pDC
ACGAGCCGTAAGTGGC_T1_hash4	-4.38677	-5.31634	T1_hash4	22567	4121	0.0138255	hash4	T1_IgG2a	ACGAGCCGTAAGTGGC_T1_hash4	T	batch3.1	cDC1
ACGAGCCGTTTGTTTC_T1_hash5	-0.690123	1.49018	T1_hash5	10303	3051	0.0101912	hash5	T1_IgG2a	ACGAGCCGTTTGTTTC_T1_hash5	T	batch3.1	Mono_Ly6c_high
ACGAGCCTCACGACTA_T1_hash1	3.11651	-2.29059	T1_hash1	4727	1642	0.0211551	hash1	T1_IgG2a	ACGAGCCTCACGACTA_T1_hash1	T	batch3.1	Mono_Ly6c_high
ACGAGCCTCAGATAAG_T1_hash5	5.2585	1.15217	T1_hash5	6059	1848	0.00709688	hash5	T1_IgG2a	ACGAGCCTCAGATAAG_T1_hash5	T	batch3.1	Mono_Ly6c_high
ACGAGGACACACCGCA_T1_hash1	-2.01772	2.18175	T1_hash1	7227	2448	0.014944	hash1	T1_IgG2a	ACGAGGACACACCGCA_T1_hash1	T	batch3.1	Mono_Ly6c_high
ACGATACGTGAGGGTT_T1_hash4	1.04376	-5.47396	T1_hash4	9593	3037	0.00813093	hash4	T1_IgG2a	ACGATACGTGAGGGTT_T1_hash4	T	batch3.1	cDC2
ACGATGTAGATCCCAT_T1_Negative	4.70197	-1.72422	T1_Negative	1423	882	0.00632467	Negative	T1_IgG2a	ACGATGTAGATCCCAT_T1_Negative	T	batch3.1	Mono_Ly6c_high
ACGCAGCCAAGCCGTC_T1_hash2	0.666612	-0.94076	T1_hash2	8474	2303	0.0123908	hash2	T1_IgG2a	ACGCAGCCAAGCCGTC_T1_hash2	T	batch3.1	Mono_Ly6c_high
ACGCAGCGTACCGCTG_T1_hash2	2.50593	-16.0424	T1_hash2	6618	2513	0.0222121	hash2	T1_IgG2a	ACGCAGCGTACCGCTG_T1_hash2	T	batch3.1	pDC
ACGCAGCTCGGAATCT_T1_hash2	-0.0320461	-0.780784	T1_hash2	7621	2299	0.015746	hash2	T1_IgG2a	ACGCAGCTCGGAATCT_T1_hash2	T	batch3.1	Mono_Ly6c_high
ACGCCAGGTTCACCTC_T1_hash5	1.09639	13.8529	T1_hash5	1751	730	0.016562	hash5	T1_IgG2a	ACGCCAGGTTCACCTC_T1_hash5	T	batch3.1	Neutrophil
ACGGAGAGTGCAACTT_T1_hash5	0.201098	15.0501	T1_hash5	1676	545	0	hash5	T1_IgG2a	ACGGAGAGTGCAACTT_T1_hash5	T	batch3.1	Neutrophil
ACGGCCACACGGTGTC_T1_hash4	-1.63164	4.02971	T1_hash4	8793	2575	0.0119413	hash4	T1_IgG2a	ACGGCCACACGGTGTC_T1_hash4	T	batch3.1	Mono_Ly6c_high
ACGGCCACAGGATTGG_T1_hash2	-0.0645181	-1.20564	T1_hash2	8840	2479	0.0111991	hash2	T1_IgG2a	ACGGCCACAGGATTGG_T1_hash2	T	batch3.1	Mono_Ly6c_high
ACGGCCAGTAAGTGGC_T1_hash2	0.246186	-1.25799	T1_hash2	8756	2415	0.0155322	hash2	T1_IgG2a	ACGGCCAGTAAGTGGC_T1_hash2	T	batch3.1	Mono_Ly6c_high
ACGGCCAGTAGATTAG_T1_hash2	-1.87841	0.581884	T1_hash2	5657	2108	0.00583348	hash2	T1_IgG2a	ACGGCCAGTAGATTAG_T1_hash2	T	batch3.1	Mono_Ly6c_high
ACGGGCTAGACGACGT_T1_hash4	0.614338	-4.6311	T1_hash4	9128	2686	0.0106266	hash4	T1_IgG2a	ACGGGCTAGACGACGT_T1_hash4	T	batch3.1	cDC2
ACGGGTCAGAACAACT_T1_hash2	-10.9377	0.327264	T1_hash2	1337	648	0.0426328	hash2	T1_IgG2a	ACGGGTCAGAACAACT_T1_hash2	T	batch3.1	Mast
ACGGGTCAGAATTGTG_T1_hash5	1.19048	-2.37715	T1_hash5	6471	2365	0.00942667	hash5	T1_IgG2a	ACGGGTCAGAATTGTG_T1_hash5	T	batch3.1	Mono_Ly6c_high
ACGTCAAAGCGAGAAA_T1_hash4	1.19026	-1.09765	T1_hash4	8422	2586	0.0123486	hash4	T1_IgG2a	ACGTCAAAGCGAGAAA_T1_hash4	T	batch3.1	Mono_Ly6c_high
ACGTCAAGTCTGGTCG_T1_hash3	3.82396	0.796585	T1_hash3	7540	2467	0.0118037	hash3	T1_IgG2a	ACGTCAAGTCTGGTCG_T1_hash3	T	batch3.1	Mono_Ly6c_high
ACTATCTGTCCGTTAA_T1_hash1	-12.1895	-0.0952631	T1_hash1	2970	1340	0.0151515	hash1	T1_IgG2a	ACTATCTGTCCGTTAA_T1_hash1	T	batch3.1	Mast
ACTGAACCAGATGGGT_T1_hash1	0.844657	-5.17223	T1_hash1	12473	3311	0.0117053	hash1	T1_IgG2a	ACTGAACCAGATGGGT_T1_hash1	T	batch3.1	cDC2
ACTGAGTCACATCCGG_T1_hash4	1.04318	-0.72498	T1_hash4	17448	3924	0.0139844	hash4	T1_IgG2a	ACTGAGTCACATCCGG_T1_hash4	T	batch3.1	Mono_Ly6c_high
ACTGAGTCACTGAAGG_T1_hash2	3.68148	-1.38536	T1_hash2	4519	1820	0.0112857	hash2	T1_IgG2a	ACTGAGTCACTGAAGG_T1_hash2	T	batch3.1	Mono_Ly6c_high
ACTGAGTGTGAACCTT_T1_hash4	-0.426311	5.21945	T1_hash4	5818	2195	0.00928154	hash4	T1_IgG2a	ACTGAGTGTGAACCTT_T1_hash4	T	batch3.1	Mono_Ly6c_low
ACTGATGCATCTCCCA_T1_hash3	2.51365	15.2863	T1_hash3	1371	576	0.00145879	hash3	T1_IgG2a	ACTGATGCATCTCCCA_T1_hash3	T	batch3.1	Neutrophil
ACTGATGGTCTAAAGA_T1_hash5	-0.127261	14.1267	T1_hash5	2901	853	0.0110307	hash5	T1_IgG2a	ACTGATGGTCTAAAGA_T1_hash5	T	batch3.1	Neutrophil
ACTGCTCTCCGCGCAA_T1_hash3	2.50651	-15.7803	T1_hash3	4852	2115	0.0426628	hash3	T1_IgG2a	ACTGCTCTCCGCGCAA_T1_hash3	T	batch3.1	pDC
ACTGTCCCAATGAATG_T1_hash4	2.58573	-15.1768	T1_hash4	7326	2680	0.0143325	hash4	T1_IgG2a	ACTGTCCCAATGAATG_T1_hash4	T	batch3.1	pDC
ACTGTCCCACGCGAAA_T1_hash5	3.06872	1.28173	T1_hash5	5040	1653	0.00337302	hash5	T1_IgG2a	ACTGTCCCACGCGAAA_T1_hash5	T	batch3.1	Mono_Ly6c_high
ACTGTCCGTTGAGGTG_T1_hash4	-11.8011	-2.43055	T1_hash4	10303	3448	0.0132	hash4	T1_IgG2a	ACTGTCCGTTGAGGTG_T1_hash4	T	batch3.1	Mast
ACTTGTTCAGGGTTAG_T1_hash1	0.320271	5.12395	T1_hash1	3698	1729	0.0118983	hash1	T1_IgG2a	ACTTGTTCAGGGTTAG_T1_hash1	T	batch3.1	Mono_Ly6c_low
ACTTGTTGTCCTAGCG_T1_hash4	2.86831	-14.7593	T1_hash4	5572	2174	0.0175879	hash4	T1_IgG2a	ACTTGTTGTCCTAGCG_T1_hash4	T	batch3.1	pDC
ACTTGTTTCCGCATCT_T1_hash1	3.25179	0.285538	T1_hash1	7669	2428	0.0144739	hash1	T1_IgG2a	ACTTGTTTCCGCATCT_T1_hash1	T	batch3.1	Mono_Ly6c_high
ACTTTCACAAACCCAT_T1_hash4	1.09552	-5.54877	T1_hash4	13616	3567	0.00807873	hash4	T1_IgG2a	ACTTTCACAAACCCAT_T1_hash4	T	batch3.1	cDC2
AGAATAGCAAGCTGGA_T1_hash3	3.12404	-3.45755	T1_hash3	10102	2785	0.0148485	hash3	T1_IgG2a	AGAATAGCAAGCTGGA_T1_hash3	T	batch3.1	Mono_Ly6c_high
AGACGTTAGCGATGAC_T1_hash5	-1.633	2.98358	T1_hash5	6221	2286	0.0200932	hash5	T1_IgG2a	AGACGTTAGCGATGAC_T1_hash5	T	batch3.1	Mono_Ly6c_high
AGACGTTCACACTGCG_T1_hash1	-1.4636	2.87624	T1_hash1	3424	1482	0.0192757	hash1	T1_IgG2a	AGACGTTCACACTGCG_T1_hash1	T	batch3.1	Mono_Ly6c_high
AGAGCGACAAGCTGAG_T1_hash5	0.428189	4.80131	T1_hash5	3407	1419	0.0173173	hash5	T1_IgG2a	AGAGCGACAAGCTGAG_T1_hash5	T	batch3.1	Mono_Ly6c_low
AGAGCGAGTAAGGATT_T1_hash1	-4.35062	-6.37359	T1_hash1	13512	2861	0.018206	hash1	T1_IgG2a	AGAGCGAGTAAGGATT_T1_hash1	T	batch3.1	cDC1
AGAGCTTCACAGCCCA_T1_hash4	-2.87659	1.63256	T1_hash4	1326	699	0.00452489	hash4	T1_IgG2a	AGAGCTTCACAGCCCA_T1_hash4	T	batch3.1	Mono_Ly6c_high
AGAGCTTGTACTTCTT_T1_hash4	2.81232	-16.1421	T1_hash4	8844	2817	0.019109	hash4	T1_IgG2a	AGAGCTTGTACTTCTT_T1_hash4	T	batch3.1	pDC
AGAGTGGGTGTCGCTG_T1_hash3	-1.54804	1.54225	T1_hash3	4808	1916	0.015391	hash3	T1_IgG2a	AGAGTGGGTGTCGCTG_T1_hash3	T	batch3.1	Mono_Ly6c_high
AGAGTGGTCGATCCCT_T1_hash3	3.89566	1.39026	T1_hash3	5015	1595	0.00717846	hash3	T1_IgG2a	AGAGTGGTCGATCCCT_T1_hash3	T	batch3.1	Mono_Ly6c_high
AGATCTGTCGTCTGAA_T1_hash4	-5.11295	-4.82141	T1_hash4	13861	3197	0.00396797	hash4	T1_IgG2a	AGATCTGTCGTCTGAA_T1_hash4	T	batch3.1	cDC1
AGATTGCCATCGGTTA_T1_hash3	2.87012	-14.3931	T1_hash3	3440	1606	0.0229651	hash3	T1_IgG2a	AGATTGCCATCGGTTA_T1_hash3	T	batch3.1	pDC
AGATTGCTCGGATGTT_T1_hash5	1.05385	13.8546	T1_hash5	1423	635	0.018974	hash5	T1_IgG2a	AGATTGCTCGGATGTT_T1_hash5	T	batch3.1	Neutrophil
AGATTGCTCGTACCGG_T1_Negative	3.89984	-2.01831	T1_Negative	2162	1210	0.0120259	Negative	T1_IgG2a	AGATTGCTCGTACCGG_T1_Negative	T	batch3.1	Mono_Ly6c_high
AGCAGCCAGCCCAACC_T1_hash5	1.30346	15.2403	T1_hash5	3537	1100	0.0011309	hash5	T1_IgG2a	AGCAGCCAGCCCAACC_T1_hash5	T	batch3.1	Neutrophil
AGCATACCATTAGGCT_T1_hash4	5.58814	0.807109	T1_hash4	7458	2600	0.0134084	hash4	T1_IgG2a	AGCATACCATTAGGCT_T1_hash4	T	batch3.1	Mono_Ly6c_high
AGCCTAACAACGATGG_T1_hash5	1.77599	0.179653	T1_hash5	11391	3010	0.0122904	hash5	T1_IgG2a	AGCCTAACAACGATGG_T1_hash5	T	batch3.1	Mono_Ly6c_high
AGCGGTCCAGTAGAGC_T1_hash4	-1.03945	14.5705	T1_hash4	1520	565	0.000657895	hash4	T1_IgG2a	AGCGGTCCAGTAGAGC_T1_hash4	T	batch3.1	Neutrophil
AGCGGTCCATTGCGGC_T1_hash5	2.22496	-13.9893	T1_hash5	5114	2223	0.0240516	hash5	T1_IgG2a	AGCGGTCCATTGCGGC_T1_hash5	T	batch3.1	pDC
AGCGGTCGTATCGCAT_T1_hash4	2.2514	-14.6517	T1_hash4	3010	1432	0.0358804	hash4	T1_IgG2a	AGCGGTCGTATCGCAT_T1_hash4	T	batch3.1	pDC
AGCGTATCAATGCCAT_T1_hash2	-0.950908	-4.83395	T1_hash2	3479	1674	0.0319057	hash2	T1_IgG2a	AGCGTATCAATGCCAT_T1_hash2	T	batch3.1	cDC2
AGCGTCGCAAGGTGTG_T1_hash2	3.35308	1.84555	T1_hash2	1648	790	0.0169903	hash2	T1_IgG2a	AGCGTCGCAAGGTGTG_T1_hash2	T	batch3.1	Mono_Ly6c_high
AGCGTCGCATTCCTCG_T1_hash4	2.88367	-1.62167	T1_hash4	4490	1631	0.0211581	hash4	T1_IgG2a	AGCGTCGCATTCCTCG_T1_hash4	T	batch3.1	Mono_Ly6c_high
AGCTCTCCACCGAAAG_T1_hash1	-2.49295	2.23596	T1_hash1	5201	2087	0.0148048	hash1	T1_IgG2a	AGCTCTCCACCGAAAG_T1_hash1	T	batch3.1	Mono_Ly6c_high
AGCTCTCGTCAAAGAT_T1_hash1	2.25393	-1.49783	T1_hash1	9573	2826	0.0039695	hash1	T1_IgG2a	AGCTCTCGTCAAAGAT_T1_hash1	T	batch3.1	Mono_Ly6c_high
AGCTCTCTCGTGGACC_T1_hash2	3.48451	0.20143	T1_hash2	7026	2283	0.0118133	hash2	T1_IgG2a	AGCTCTCTCGTGGACC_T1_hash2	T	batch3.1	Mono_Ly6c_high
AGCTTGACAAGACACG_T1_hash2	-11.5233	0.290611	T1_hash2	1064	575	0.0253759	hash2	T1_IgG2a	AGCTTGACAAGACACG_T1_hash2	T	batch3.1	Mast
AGCTTGACACATTTCT_T1_hash3	2.26218	0.824847	T1_hash3	6680	2383	0.00748503	hash3	T1_IgG2a	AGCTTGACACATTTCT_T1_hash3	T	batch3.1	Mono_Ly6c_high
AGCTTGACACTGTCGG_T1_hash5	4.45313	1.58386	T1_hash5	6901	1996	0.0173888	hash5	T1_IgG2a	AGCTTGACACTGTCGG_T1_hash5	T	batch3.1	Mono_Ly6c_high
AGGCCGTTCGTTGACA_T1_hash3	4.71651	1.4984	T1_hash3	4749	1521	0.00526427	hash3	T1_IgG2a	AGGCCGTTCGTTGACA_T1_hash3	T	batch3.1	Mono_Ly6c_high
AGGGAGTAGGACGAAA_T1_hash2	-0.251268	-5.04938	T1_hash2	8669	2430	0.0147653	hash2	T1_IgG2a	AGGGAGTAGGACGAAA_T1_hash2	T	batch3.1	cDC2
AGGGAGTCAGATCGGA_T1_hash3	-0.522166	14.9695	T1_hash3	1493	501	0.00200938	hash3	T1_IgG2a	AGGGAGTCAGATCGGA_T1_hash3	T	batch3.1	Neutrophil
AGGGAGTCATAAGACA_T1_hash2	3.83176	-1.37453	T1_hash2	7905	2582	0.0111322	hash2	T1_IgG2a	AGGGAGTCATAAGACA_T1_hash2	T	batch3.1	Mono_Ly6c_high
AGGGAGTTCTACTTAC_T1_hash3	4.43989	1.50971	T1_hash3	6282	1946	0.0154409	hash3	T1_IgG2a	AGGGAGTTCTACTTAC_T1_hash3	T	batch3.1	Mono_Ly6c_high
AGGGATGCACGAAGCA_T1_hash3	4.69456	1.4481	T1_hash3	5726	1790	0.0101292	hash3	T1_IgG2a	AGGGATGCACGAAGCA_T1_hash3	T	batch3.1	Mono_Ly6c_high
AGGGATGTCAGGTAAA_T1_hash1	0.576354	14.2975	T1_hash1	1040	547	0.00865385	hash1	T1_IgG2a	AGGGATGTCAGGTAAA_T1_hash1	T	batch3.1	Neutrophil
AGGGATGTCCAGATCA_T1_hash1	5.48913	1.10055	T1_hash1	7362	2442	0.00597664	hash1	T1_IgG2a	AGGGATGTCCAGATCA_T1_hash1	T	batch3.1	Mono_Ly6c_high
AGGGTGAAGCGAAGGG_T1_hash4	2.8533	-2.7184	T1_hash4	1535	1004	0.0221498	hash4	T1_IgG2a	AGGGTGAAGCGAAGGG_T1_hash4	T	batch3.1	Mono_Ly6c_high
AGGGTGATCTGTGCAA_T1_hash5	2.31464	15.1456	T1_hash5	2756	1186	0.00290276	hash5	T1_IgG2a	AGGGTGATCTGTGCAA_T1_hash5	T	batch3.1	Neutrophil
AGGTCCGAGGTGACCA_T1_hash4	-3.36841	-5.83389	T1_hash4	12901	3160	0.0134098	hash4	T1_IgG2a	AGGTCCGAGGTGACCA_T1_hash4	T	batch3.1	cDC1
AGGTCCGGTGCCTGGT_T1_hash1	-0.694872	2.56143	T1_hash1	6477	2347	0.0216149	hash1	T1_IgG2a	AGGTCCGGTGCCTGGT_T1_hash1	T	batch3.1	Mono_Ly6c_high
AGGTCCGTCGGAAATA_T1_hash1	-0.403701	2.13783	T1_hash1	11540	3028	0.0157712	hash1	T1_IgG2a	AGGTCCGTCGGAAATA_T1_hash1	T	batch3.1	Mono_Ly6c_high
AGTAGTCCAGTTAACC_T1_hash2	-11.5402	-1.87356	T1_hash2	10906	3024	0.0155877	hash2	T1_IgG2a	AGTAGTCCAGTTAACC_T1_hash2	T	batch3.1	Mast
AGTAGTCGTATGAATG_T1_hash2	4.95834	-0.520855	T1_hash2	4089	1606	0.00195647	hash2	T1_IgG2a	AGTAGTCGTATGAATG_T1_hash2	T	batch3.1	Mono_Ly6c_high
AGTCTTTCATTGGCGC_T1_hash1	2.99516	-15.104	T1_hash1	5715	2139	0.0122485	hash1	T1_IgG2a	AGTCTTTCATTGGCGC_T1_hash1	T	batch3.1	pDC
AGTCTTTTCAAGGCTT_T1_hash2	-11.1967	0.322169	T1_hash2	2216	1077	0.0442238	hash2	T1_IgG2a	AGTCTTTTCAAGGCTT_T1_hash2	T	batch3.1	Mast
AGTCTTTTCTGATTCT_T1_hash3	1.24042	1.515	T1_hash3	8526	2620	0.0165376	hash3	T1_IgG2a	AGTCTTTTCTGATTCT_T1_hash3	T	batch3.1	Mono_Ly6c_high
AGTGAGGTCCCTTGCA_T1_hash4	-4.74152	-5.3977	T1_hash4	15320	3467	0.0093342	hash4	T1_IgG2a	AGTGAGGTCCCTTGCA_T1_hash4	T	batch3.1	cDC1
AGTGGGACAGCGATCC_T1_hash2	1.9143	-1.24447	T1_hash2	7470	2324	0.0124498	hash2	T1_IgG2a	AGTGGGACAGCGATCC_T1_hash2	T	batch3.1	Mono_Ly6c_high
AGTGGGATCGTGTAGT_T1_Negative	-2.1842	0.814277	T1_Negative	1093	656	0.0237877	Negative	T1_IgG2a	AGTGGGATCGTGTAGT_T1_Negative	T	batch3.1	Mono_Ly6c_high
AGTGGGATCTCATTCA_T1_hash5	1.33884	-4.26001	T1_hash5	9566	2604	0.00700397	hash5	T1_IgG2a	AGTGGGATCTCATTCA_T1_hash5	T	batch3.1	cDC2
AGTGTCACAGTCAGCC_T1_hash5	3.65648	-0.151632	T1_hash5	7895	2472	0.0119063	hash5	T1_IgG2a	AGTGTCACAGTCAGCC_T1_hash5	T	batch3.1	Mono_Ly6c_high
AGTGTCAGTTCCCTTG_T1_hash5	-0.387326	1.59238	T1_hash5	12278	3412	0.00765597	hash5	T1_IgG2a	AGTGTCAGTTCCCTTG_T1_hash5	T	batch3.1	Mono_Ly6c_high
AGTGTCATCTGAGGGA_T1_hash2	-10.0679	-1.47659	T1_hash2	4692	1771	0.0155584	hash2	T1_IgG2a	AGTGTCATCTGAGGGA_T1_hash2	T	batch3.1	cDC1
AGTTGGTTCACCGTAA_T1_hash3	4.84428	0.39883	T1_hash3	6211	2205	0.0128804	hash3	T1_IgG2a	AGTTGGTTCACCGTAA_T1_hash3	T	batch3.1	Mono_Ly6c_high
ATAACGCAGCCATCGC_T1_hash5	-0.558883	13.9826	T1_hash5	1152	540	0.0130208	hash5	T1_IgG2a	ATAACGCAGCCATCGC_T1_hash5	T	batch3.1	Neutrophil
ATAACGCAGGTCATCT_T1_hash1	1.60656	-0.0668399	T1_hash1	5333	1899	0.00600038	hash1	T1_IgG2a	ATAACGCAGGTCATCT_T1_hash1	T	batch3.1	Mono_Ly6c_high
ATAACGCAGTATTGGA_T1_hash5	3.474	0.929511	T1_hash5	3682	1402	0.0279739	hash5	T1_IgG2a	ATAACGCAGTATTGGA_T1_hash5	T	batch3.1	Mono_Ly6c_high
ATAGACCAGCATGGCA_T1_hash4	3.61418	1.02978	T1_hash4	10674	2658	0.0126476	hash4	T1_IgG2a	ATAGACCAGCATGGCA_T1_hash4	T	batch3.1	Mono_Ly6c_high
ATAGACCAGCGTCAAG_T1_hash4	0.420713	-5.04094	T1_hash4	12645	3352	0.014393	hash4	T1_IgG2a	ATAGACCAGCGTCAAG_T1_hash4	T	batch3.1	cDC2
ATAGACCCACCAGTTA_T1_hash1	4.90314	-0.458473	T1_hash1	6441	2132	0.00403664	hash1	T1_IgG2a	ATAGACCCACCAGTTA_T1_hash1	T	batch3.1	Mono_Ly6c_high
ATAGACCCATATGGTC_T1_hash2	4.91507	0.207974	T1_hash2	4042	1672	0.00173182	hash2	T1_IgG2a	ATAGACCCATATGGTC_T1_hash2	T	batch3.1	Mono_Ly6c_high
ATAGACCGTAATCGTC_T1_hash2	-6.28662	-9.06631	T1_hash2	1130	547	0	hash2	T1_IgG2a	ATAGACCGTAATCGTC_T1_hash2	T	batch3.1	tDC
ATAGACCTCCAGTAGT_T1_hash2	2.80519	15.3639	T1_hash2	1900	874	0.00368421	hash2	T1_IgG2a	ATAGACCTCCAGTAGT_T1_hash2	T	batch3.1	Neutrophil
ATCACGAAGAGATGAG_T1_hash3	-11.0231	0.409295	T1_hash3	1161	575	0.0404823	hash3	T1_IgG2a	ATCACGAAGAGATGAG_T1_hash3	T	batch3.1	Mast
ATCACGACACATTAGC_T1_hash4	-2.19345	2.5269	T1_hash4	5969	2189	0.0117273	hash4	T1_IgG2a	ATCACGACACATTAGC_T1_hash4	T	batch3.1	Mono_Ly6c_high
ATCATCTAGTGGAGAA_T1_hash5	-1.0675	1.26879	T1_hash5	7864	2546	0.00915565	hash5	T1_IgG2a	ATCATCTAGTGGAGAA_T1_hash5	T	batch3.1	Mono_Ly6c_high
ATCATCTCATGGTCTA_T1_hash3	3.90177	1.46191	T1_hash3	4918	1722	0.0160634	hash3	T1_IgG2a	ATCATCTCATGGTCTA_T1_hash3	T	batch3.1	Mono_Ly6c_high
ATCATGGCAACACGCC_T1_hash2	-1.28652	0.191976	T1_hash2	6222	2365	0.0139826	hash2	T1_IgG2a	ATCATGGCAACACGCC_T1_hash2	T	batch3.1	Mono_Ly6c_high
ATCCACCAGACCACGA_T1_hash2	-1.8318	2.12362	T1_hash2	9463	2841	0.0115185	hash2	T1_IgG2a	ATCCACCAGACCACGA_T1_hash2	T	batch3.1	Mono_Ly6c_high
ATCCACCAGTGCGATG_T1_hash4	-6.08725	-9.0169	T1_hash4	12847	2792	0.0120651	hash4	T1_IgG2a	ATCCACCAGTGCGATG_T1_hash4	T	batch3.1	tDC
ATCCACCGTGACAAAT_T1_hash5	4.3912	0.77329	T1_hash5	10205	2562	0.00676139	hash5	T1_IgG2a	ATCCACCGTGACAAAT_T1_hash5	T	batch3.1	Mono_Ly6c_high
ATCCACCGTGCATCTA_T1_Negative	-1.10165	-5.16635	T1_Negative	9495	2874	0.0160084	Negative	T1_IgG2a	ATCCACCGTGCATCTA_T1_Negative	T	batch3.1	cDC2
ATCCACCTCCAGTATG_T1_hash1	5.61266	0.867545	T1_hash1	8646	2699	0.00855887	hash1	T1_IgG2a	ATCCACCTCCAGTATG_T1_hash1	T	batch3.1	Mono_Ly6c_high
ATCGAGTCAGCCAGAA_T1_hash1	1.2813	13.9101	T1_hash1	1184	616	0.0228041	hash1	T1_IgG2a	ATCGAGTCAGCCAGAA_T1_hash1	T	batch3.1	Neutrophil
ATCGAGTGTAGCTTGT_T1_hash4	2.42607	-2.39169	T1_hash4	7519	2526	0.00651682	hash4	T1_IgG2a	ATCGAGTGTAGCTTGT_T1_hash4	T	batch3.1	Mono_Ly6c_high
ATCGAGTGTGATAAAC_T1_hash2	-0.19511	-1.79454	T1_hash2	8585	2629	0.00547467	hash2	T1_IgG2a	ATCGAGTGTGATAAAC_T1_hash2	T	batch3.1	Mono_Ly6c_high
ATCTACTAGATAGGAG_T1_hash3	3.31679	0.472193	T1_hash3	4540	1610	0.00462555	hash3	T1_IgG2a	ATCTACTAGATAGGAG_T1_hash3	T	batch3.1	Mono_Ly6c_high
ATCTACTCAAGAAGAG_T1_hash3	-0.244228	-4.96173	T1_hash3	6921	2103	0.0140153	hash3	T1_IgG2a	ATCTACTCAAGAAGAG_T1_hash3	T	batch3.1	cDC2
ATGAGGGAGATCCCGC_T1_hash4	-1.37279	4.2677	T1_hash4	4683	1814	0.00896861	hash4	T1_IgG2a	ATGAGGGAGATCCCGC_T1_hash4	T	batch3.1	Mono_Ly6c_high
ATGAGGGAGGTGCACA_T1_hash5	-1.3308	3.27056	T1_hash5	5518	1846	0.0163103	hash5	T1_IgG2a	ATGAGGGAGGTGCACA_T1_hash5	T	batch3.1	Mono_Ly6c_high
ATGAGGGCACGTCAGC_T1_hash1	2.19728	-0.561599	T1_hash1	8257	2545	0.0192564	hash1	T1_IgG2a	ATGAGGGCACGTCAGC_T1_hash1	T	batch3.1	Mono_Ly6c_high
ATGCGATAGGTGCTTT_T1_hash4	-3.00551	1.99444	T1_hash4	1021	568	0.00587659	hash4	T1_IgG2a	ATGCGATAGGTGCTTT_T1_hash4	T	batch3.1	Mono_Ly6c_high
ATGCGATTCAAACAAG_T1_hash4	-4.25603	-4.99727	T1_hash4	14692	3581	0.00918867	hash4	T1_IgG2a	ATGCGATTCAAACAAG_T1_hash4	T	batch3.1	cDC1
ATGGGAGAGACAGGCT_T1_hash5	3.05954	-14.6944	T1_hash5	5674	2367	0.0119845	hash5	T1_IgG2a	ATGGGAGAGACAGGCT_T1_hash5	T	batch3.1	pDC
ATGGGAGGTAGAAAGG_T1_hash4	4.43183	-1.39574	T1_hash4	8255	2852	0.00290733	hash4	T1_IgG2a	ATGGGAGGTAGAAAGG_T1_hash4	T	batch3.1	Mono_Ly6c_high
ATGTGTGCAACGATCT_T1_hash1	1.34223	-4.37524	T1_hash1	11088	2930	0.017767	hash1	T1_IgG2a	ATGTGTGCAACGATCT_T1_hash1	T	batch3.1	cDC2
ATGTGTGCATAAGACA_T1_hash4	3.61493	-2.54749	T1_hash4	6807	2342	0.00543558	hash4	T1_IgG2a	ATGTGTGCATAAGACA_T1_hash4	T	batch3.1	Mono_Ly6c_high
ATGTGTGGTAAGTTCC_T1_hash5	0.23861	1.6296	T1_hash5	17512	3939	0.0151325	hash5	T1_IgG2a	ATGTGTGGTAAGTTCC_T1_hash5	T	batch3.1	Mono_Ly6c_high
ATTATCCAGGACATTA_T1_hash2	1.57576	-0.0205447	T1_hash2	13006	3210	0.0074581	hash2	T1_IgG2a	ATTATCCAGGACATTA_T1_hash2	T	batch3.1	Mono_Ly6c_high
ATTATCCCATGAAGTA_T1_hash2	3.45595	-3.02938	T1_hash2	2544	1195	0.00982704	hash2	T1_IgG2a	ATTATCCCATGAAGTA_T1_hash2	T	batch3.1	Mono_Ly6c_high
ATTATCCGTCATTAGC_T1_hash5	2.33985	0.506367	T1_hash5	11549	2953	0.0144601	hash5	T1_IgG2a	ATTATCCGTCATTAGC_T1_hash5	T	batch3.1	Mono_Ly6c_high
ATTCTACCAAGCTGAG_T1_hash4	-0.199264	5.33383	T1_hash4	1831	943	0.0158383	hash4	T1_IgG2a	ATTCTACCAAGCTGAG_T1_hash4	T	batch3.1	Mono_Ly6c_low
ATTCTACCATCATCCC_T1_hash3	2.08897	0.379806	T1_hash3	6923	2363	0.010689	hash3	T1_IgG2a	ATTCTACCATCATCCC_T1_hash3	T	batch3.1	Mono_Ly6c_high
ATTGGACGTGTAACGG_T1_hash2	4.03172	-2.26151	T1_hash2	5412	1854	0.0175536	hash2	T1_IgG2a	ATTGGACGTGTAACGG_T1_hash2	T	batch3.1	Mono_Ly6c_high
ATTGGACTCGCAAGCC_T1_hash5	2.94659	-2.67952	T1_hash5	7536	2491	0.00862527	hash5	T1_IgG2a	ATTGGACTCGCAAGCC_T1_hash5	T	batch3.1	Mono_Ly6c_high
ATTGGTGGTGGGTATG_T1_hash3	-2.23362	2.05154	T1_hash3	10131	2999	0.00809397	hash3	T1_IgG2a	ATTGGTGGTGGGTATG_T1_hash3	T	batch3.1	Mono_Ly6c_high
ATTTCTGGTGGTTTCA_T1_hash3	-1.5913	1.80351	T1_hash3	6875	2531	0.0190545	hash3	T1_IgG2a	ATTTCTGGTGGTTTCA_T1_hash3	T	batch3.1	Mono_Ly6c_high
CAACCAACAAGGCTCC_T1_hash2	-1.74275	1.07722	T1_hash2	4798	1768	0.010421	hash2	T1_IgG2a	CAACCAACAAGGCTCC_T1_hash2	T	batch3.1	Mono_Ly6c_high
CAACCTCCAATGAATG_T1_hash1	3.63537	-2.07715	T1_hash1	11943	3393	0.0162438	hash1	T1_IgG2a	CAACCTCCAATGAATG_T1_hash1	T	batch3.1	Mono_Ly6c_high
CAACCTCCACTCGACG_T1_hash5	2.0952	0.80755	T1_hash5	5460	1857	0.0172161	hash5	T1_IgG2a	CAACCTCCACTCGACG_T1_hash5	T	batch3.1	Mono_Ly6c_high
CAACCTCGTTAAGTAG_T1_hash5	-1.62252	14.6653	T1_hash5	1262	569	0.00158479	hash5	T1_IgG2a	CAACCTCGTTAAGTAG_T1_hash5	T	batch3.1	Neutrophil
CAACTAGCAGTTTACG_T1_hash2	3.30567	0.771079	T1_hash2	6921	2421	0.0106921	hash2	T1_IgG2a	CAACTAGCAGTTTACG_T1_hash2	T	batch3.1	Mono_Ly6c_high
CAACTAGGTTCGTGAT_T1_hash4	-4.1634	-6.72736	T1_hash4	7202	2300	0.0134685	hash4	T1_IgG2a	CAACTAGGTTCGTGAT_T1_hash4	T	batch3.1	cDC1
CAAGAAAAGCCGATTT_T1_hash1	-1.40545	0.264555	T1_hash1	2817	1292	0.00816471	hash1	T1_IgG2a	CAAGAAAAGCCGATTT_T1_hash1	T	batch3.1	Mono_Ly6c_high
CAAGAAACAATGCCAT_T1_hash5	4.13843	1.8167	T1_hash5	2021	783	0.0138545	hash5	T1_IgG2a	CAAGAAACAATGCCAT_T1_hash5	T	batch3.1	Mono_Ly6c_high
CAAGAAACAGTATCTG_T1_hash3	4.82211	1.55158	T1_hash3	2778	1139	0.00323974	hash3	T1_IgG2a	CAAGAAACAGTATCTG_T1_hash3	T	batch3.1	Mono_Ly6c_high
CAAGAAACATGCGCAC_T1_hash4	-0.697618	-5.10099	T1_hash4	6799	2065	0.0101486	hash4	T1_IgG2a	CAAGAAACATGCGCAC_T1_hash4	T	batch3.1	cDC2
CAAGATCGTTCCGTCT_T1_hash2	0.949121	2.86701	T1_hash2	2999	1547	0.0416806	hash2	T1_IgG2a	CAAGATCGTTCCGTCT_T1_hash2	T	batch3.1	Mono_Ly6c_low
CAAGATCTCGGCGCAT_T1_hash2	-0.248332	-4.43916	T1_hash2	7394	2434	0.0105491	hash2	T1_IgG2a	CAAGATCTCGGCGCAT_T1_hash2	T	batch3.1	Mono_Ly6c_high
CAAGGCCCAATAACGA_T1_hash4	0.843741	14.3462	T1_hash4	1079	546	0.0111214	hash4	T1_IgG2a	CAAGGCCCAATAACGA_T1_hash4	T	batch3.1	Neutrophil
CAAGGCCGTAGCTTGT_T1_hash3	-1.85608	0.986451	T1_hash3	5124	1908	0.0119048	hash3	T1_IgG2a	CAAGGCCGTAGCTTGT_T1_hash3	T	batch3.1	Mono_Ly6c_high
CAAGTTGAGCGATCCC_T1_hash4	-3.12616	-5.58146	T1_hash4	1068	677	0	hash4	T1_IgG2a	CAAGTTGAGCGATCCC_T1_hash4	T	batch3.1	Neutrophil
CAAGTTGAGTACACCT_T1_hash4	-2.50226	2.43447	T1_hash4	7205	2554	0.0124913	hash4	T1_IgG2a	CAAGTTGAGTACACCT_T1_hash4	T	batch3.1	Mono_Ly6c_high
CAAGTTGCACGAAAGC_T1_hash4	1.34008	1.12632	T1_hash4	11496	3177	0.0142658	hash4	T1_IgG2a	CAAGTTGCACGAAAGC_T1_hash4	T	batch3.1	Mono_Ly6c_high
CACAAACAGATCCCAT_T1_hash3	-0.282073	-0.452802	T1_hash3	8380	2723	0.00930788	hash3	T1_IgG2a	CACAAACAGATCCCAT_T1_hash3	T	batch3.1	Mono_Ly6c_high
CACAAACCAGACGCAA_T1_hash2	4.77943	0.254036	T1_hash2	14846	3726	0.00774619	hash2	T1_IgG2a	CACAAACCAGACGCAA_T1_hash2	T	batch3.1	Mono_Ly6c_high
CACAAACGTTACTGAC_T1_hash5	3.09017	-14.6357	T1_hash5	4935	2026	0.00972644	hash5	T1_IgG2a	CACAAACGTTACTGAC_T1_hash5	T	batch3.1	pDC
CACACAAGTCGAACAG_T1_hash4	-11.3763	-0.137307	T1_hash4	2095	987	0.0377088	hash4	T1_IgG2a	CACACAAGTCGAACAG_T1_hash4	T	batch3.1	Mast
CACACAATCGTGACAT_T1_hash4	-3.16073	-5.64435	T1_hash4	12076	3378	0.00877774	hash4	T1_IgG2a	CACACAATCGTGACAT_T1_hash4	T	batch3.1	cDC1
CACACCTAGGGTGTTG_T1_hash5	-0.238194	14.6862	T1_hash5	2361	645	0.000847099	hash5	T1_IgG2a	CACACCTAGGGTGTTG_T1_hash5	T	batch3.1	Neutrophil
CACACCTTCAATACCG_T1_hash1	-1.66185	4.03911	T1_hash1	7184	2579	0.00890869	hash1	T1_IgG2a	CACACCTTCAATACCG_T1_hash1	T	batch3.1	Mono_Ly6c_high
CACACCTTCAGTTCGA_T1_hash3	-2.25644	1.65888	T1_hash3	8642	2865	0.0099514	hash3	T1_IgG2a	CACACCTTCAGTTCGA_T1_hash3	T	batch3.1	Mono_Ly6c_high
CACACCTTCCAACCAA_T1_hash5	3.15108	-0.708565	T1_hash5	6669	2360	0.0133453	hash5	T1_IgG2a	CACACCTTCCAACCAA_T1_hash5	T	batch3.1	Mono_Ly6c_high
CACACCTTCCGCATCT_T1_hash2	2.53703	15.0729	T1_hash2	1202	517	0.014975	hash2	T1_IgG2a	CACACCTTCCGCATCT_T1_hash2	T	batch3.1	Neutrophil
CACAGGCAGTTTCCTT_T1_hash5	1.47576	-2.10142	T1_hash5	4363	1824	0.0038964	hash5	T1_IgG2a	CACAGGCAGTTTCCTT_T1_hash5	T	batch3.1	Mono_Ly6c_high
CACAGGCGTCCGAAGA_T1_hash1	0.594363	0.989479	T1_hash1	10539	2953	0.00948857	hash1	T1_IgG2a	CACAGGCGTCCGAAGA_T1_hash1	T	batch3.1	Mono_Ly6c_high
CACAGGCGTTCCCGAG_T1_hash3	-0.0915977	14.3081	T1_hash3	1422	559	0.0021097	hash3	T1_IgG2a	CACAGGCGTTCCCGAG_T1_hash3	T	batch3.1	Neutrophil
CACAGTAAGTAGGCCA_T1_hash5	4.97907	-0.0814954	T1_hash5	5766	2004	0.00936524	hash5	T1_IgG2a	CACAGTAAGTAGGCCA_T1_hash5	T	batch3.1	Mono_Ly6c_high
CACATAGAGGAGTTGC_T1_hash5	0.0658444	2.41923	T1_hash5	10460	2920	0.00611855	hash5	T1_IgG2a	CACATAGAGGAGTTGC_T1_hash5	T	batch3.1	Mono_Ly6c_high
CACATAGCACGACTCG_T1_hash4	2.88351	-16.0751	T1_hash4	8934	3052	0.0224983	hash4	T1_IgG2a	CACATAGCACGACTCG_T1_hash4	T	batch3.1	pDC
CACATTTCACTTCTGC_T1_hash4	3.63858	-1.23514	T1_hash4	5084	2333	0.00767113	hash4	T1_IgG2a	CACATTTCACTTCTGC_T1_hash4	T	batch3.1	Mono_Ly6c_high
CACATTTTCTACTATC_T1_hash5	0.523606	-5.30521	T1_hash5	9014	2931	0.0106501	hash5	T1_IgG2a	CACATTTTCTACTATC_T1_hash5	T	batch3.1	cDC2
CACCACTAGTCAAGCG_T1_hash1	4.87155	-1.0971	T1_hash1	3789	1841	0.00580628	hash1	T1_IgG2a	CACCACTAGTCAAGCG_T1_hash1	T	batch3.1	Mono_Ly6c_high
CACCACTTCACCTTAT_T1_hash5	1.61291	1.3742	T1_hash5	12374	3246	0.0149507	hash5	T1_IgG2a	CACCACTTCACCTTAT_T1_hash5	T	batch3.1	Mono_Ly6c_high
CACCAGGAGCGATGAC_T1_hash5	1.23642	14.052	T1_hash5	2128	548	0.0155075	hash5	T1_IgG2a	CACCAGGAGCGATGAC_T1_hash5	T	batch3.1	Neutrophil
CACCAGGAGGACTGGT_T1_hash4	-1.2688	2.03826	T1_hash4	9602	3102	0.0135388	hash4	T1_IgG2a	CACCAGGAGGACTGGT_T1_hash4	T	batch3.1	Mono_Ly6c_high
CACCAGGAGTGCTGCC_T1_hash5	0.814943	-1.88817	T1_hash5	9472	2368	0.00591216	hash5	T1_IgG2a	CACCAGGAGTGCTGCC_T1_hash5	T	batch3.1	Mono_Ly6c_high
CACCTTGCACGAAGCA_T1_hash2	1.25276	-1.96467	T1_hash2	4766	1644	0.00734368	hash2	T1_IgG2a	CACCTTGCACGAAGCA_T1_hash2	T	batch3.1	Mono_Ly6c_high
CACCTTGGTAGCGTAG_T1_hash5	3.37826	1.96805	T1_hash5	5823	1897	0.0142538	hash5	T1_IgG2a	CACCTTGGTAGCGTAG_T1_hash5	T	batch3.1	Mono_Ly6c_high
CACCTTGTCGGATGTT_T1_hash2	2.97309	-15.7749	T1_hash2	6026	2344	0.0318619	hash2	T1_IgG2a	CACCTTGTCGGATGTT_T1_hash2	T	batch3.1	pDC
CACTCCAAGTTAAGTG_T1_hash5	-1.64707	3.94519	T1_hash5	7535	2453	0.00889184	hash5	T1_IgG2a	CACTCCAAGTTAAGTG_T1_hash5	T	batch3.1	Mono_Ly6c_high
CACTCCATCATAACCG_T1_hash2	3.52461	1.01293	T1_hash2	6883	2155	0.0069737	hash2	T1_IgG2a	CACTCCATCATAACCG_T1_hash2	T	batch3.1	Mono_Ly6c_high
CAGAGAGCATCTACGA_T1_hash3	5.05343	0.00659977	T1_hash3	6167	2051	0.00713475	hash3	T1_IgG2a	CAGAGAGCATCTACGA_T1_hash3	T	batch3.1	Mono_Ly6c_high
CAGATCAAGCTGTTCA_T1_hash2	-1.43622	3.82878	T1_hash2	6354	2504	0.0177841	hash2	T1_IgG2a	CAGATCAAGCTGTTCA_T1_hash2	T	batch3.1	Mono_Ly6c_high
CAGATCAAGGAGCGAG_T1_hash5	-0.379765	14.0537	T1_hash5	4173	1139	0.00407381	hash5	T1_IgG2a	CAGATCAAGGAGCGAG_T1_hash5	T	batch3.1	Neutrophil
CAGATCACACGACTCG_T1_hash5	0.292143	2.04329	T1_hash5	9812	2812	0.0103954	hash5	T1_IgG2a	CAGATCACACGACTCG_T1_hash5	T	batch3.1	Mono_Ly6c_high
CAGATCAGTCTAGTCA_T1_hash3	-1.36106	3.70586	T1_hash3	9945	2896	0.0124686	hash3	T1_IgG2a	CAGATCAGTCTAGTCA_T1_hash3	T	batch3.1	Mono_Ly6c_high
CAGATCATCAAGATCC_T1_hash4	-0.673229	4.58891	T1_hash4	4969	1849	0.0158986	hash4	T1_IgG2a	CAGATCATCAAGATCC_T1_hash4	T	batch3.1	Mono_Ly6c_high
CAGCAGCAGAATGTTG_T1_hash1	1.50191	-4.7295	T1_hash1	15358	3821	0.00833442	hash1	T1_IgG2a	CAGCAGCAGAATGTTG_T1_hash1	T	batch3.1	cDC2
CAGCATAGTCAGATAA_T1_hash4	2.24904	-0.840739	T1_hash4	8103	2594	0.0176478	hash4	T1_IgG2a	CAGCATAGTCAGATAA_T1_hash4	T	batch3.1	Mono_Ly6c_high
CAGCGACTCACATAGC_T1_hash2	-0.134524	1.08849	T1_hash2	12316	3072	0.0118545	hash2	T1_IgG2a	CAGCGACTCACATAGC_T1_hash2	T	batch3.1	Mono_Ly6c_high
CAGCTAAAGAGGGCTT_T1_hash4	-4.12295	-6.32529	T1_hash4	15593	3452	0.00808055	hash4	T1_IgG2a	CAGCTAAAGAGGGCTT_T1_hash4	T	batch3.1	cDC1
CAGCTAACAAACCCAT_T1_hash3	0.757262	2.49001	T1_hash3	4720	1878	0.0315678	hash3	T1_IgG2a	CAGCTAACAAACCCAT_T1_hash3	T	batch3.1	Mono_Ly6c_low
CAGCTAACAGATCTGT_T1_hash3	1.24286	15.2928	T1_hash3	1410	521	0.00283688	hash3	T1_IgG2a	CAGCTAACAGATCTGT_T1_hash3	T	batch3.1	Neutrophil
CAGCTGGCAATAGCGG_T1_hash4	0.137422	-1.88132	T1_hash4	8167	2257	0.0116322	hash4	T1_IgG2a	CAGCTGGCAATAGCGG_T1_hash4	T	batch3.1	Mono_Ly6c_high
CAGCTGGTCTGCGGCA_T1_hash3	3.18556	0.549706	T1_hash3	7535	2432	0.0200398	hash3	T1_IgG2a	CAGCTGGTCTGCGGCA_T1_hash3	T	batch3.1	Mono_Ly6c_high
CAGGTGCCACAGAGGT_T1_hash3	0.515678	-1.89477	T1_hash3	7994	2633	0.0111334	hash3	T1_IgG2a	CAGGTGCCACAGAGGT_T1_hash3	T	batch3.1	Mono_Ly6c_high
CAGGTGCGTGCACGAA_T1_hash4	0.192925	-5.09129	T1_hash4	9918	2697	0.00746118	hash4	T1_IgG2a	CAGGTGCGTGCACGAA_T1_hash4	T	batch3.1	cDC2
CAGGTGCTCCACGACG_T1_hash4	-0.485571	5.42105	T1_hash4	2390	1242	0.0129707	hash4	T1_IgG2a	CAGGTGCTCCACGACG_T1_hash4	T	batch3.1	Mono_Ly6c_low
CAGTAACAGAATGTTG_T1_hash4	-12.3407	-0.563143	T1_hash4	2993	1179	0.00601403	hash4	T1_IgG2a	CAGTAACAGAATGTTG_T1_hash4	T	batch3.1	Mast
CAGTAACCAGATCCAT_T1_hash2	0.514459	-2.45091	T1_hash2	8343	2298	0.0160614	hash2	T1_IgG2a	CAGTAACCAGATCCAT_T1_hash2	T	batch3.1	Mono_Ly6c_high
CAGTAACTCAGCGACC_T1_hash2	-0.0255775	-1.88263	T1_hash2	7774	2190	0.00913301	hash2	T1_IgG2a	CAGTAACTCAGCGACC_T1_hash2	T	batch3.1	Mono_Ly6c_high
CAGTCCTCAAGCTGTT_T1_hash5	-2.23902	0.809442	T1_hash5	1932	1093	0.00931677	hash5	T1_IgG2a	CAGTCCTCAAGCTGTT_T1_hash5	T	batch3.1	Mono_Ly6c_high
CAGTCCTCACATGGGA_T1_hash2	3.82093	-1.03226	T1_hash2	6851	2415	0.00656838	hash2	T1_IgG2a	CAGTCCTCACATGGGA_T1_hash2	T	batch3.1	Mono_Ly6c_high
CAGTCCTCATCACGTA_T1_hash1	-1.56116	2.45339	T1_hash1	8233	2621	0.0142111	hash1	T1_IgG2a	CAGTCCTCATCACGTA_T1_hash1	T	batch3.1	Mono_Ly6c_high
CAGTCCTGTACCGCTG_T1_hash2	-11.8911	0.242087	T1_hash2	1072	639	0.0214552	hash2	T1_IgG2a	CAGTCCTGTACCGCTG_T1_hash2	T	batch3.1	Mast
CATATGGAGTACACCT_T1_hash2	0.900299	-4.25791	T1_hash2	1324	792	0.000755287	hash2	T1_IgG2a	CATATGGAGTACACCT_T1_hash2	T	batch3.1	cDC2
CATATTCTCTGAGTGT_T1_hash4	1.47003	-2.74061	T1_hash4	4000	1883	0.0075	hash4	T1_IgG2a	CATATTCTCTGAGTGT_T1_hash4	T	batch3.1	Mono_Ly6c_high
CATCAGACATGCCTAA_T1_hash2	0.0619768	-4.77019	T1_hash2	8961	2858	0.012387	hash2	T1_IgG2a	CATCAGACATGCCTAA_T1_hash2	T	batch3.1	cDC2
CATCCACGTTACCAGT_T1_hash5	0.547161	-4.64968	T1_hash5	13516	4030	0.010728	hash5	T1_IgG2a	CATCCACGTTACCAGT_T1_hash5	T	batch3.1	cDC2
CATCGAACAGGGCATA_T1_hash2	2.61438	-2.51224	T1_hash2	7680	2576	0.0145833	hash2	T1_IgG2a	CATCGAACAGGGCATA_T1_hash2	T	batch3.1	Mono_Ly6c_high
CATCGGGAGCGAAGGG_T1_hash4	3.59652	-2.63898	T1_hash4	6246	2166	0.00512328	hash4	T1_IgG2a	CATCGGGAGCGAAGGG_T1_hash4	T	batch3.1	Mono_Ly6c_high
CATCGGGTCAACGAAA_T1_hash2	2.20168	-13.8977	T1_hash2	4544	2070	0.0195863	hash2	T1_IgG2a	CATCGGGTCAACGAAA_T1_hash2	T	batch3.1	pDC
CATGACAAGCCCGAAA_T1_hash5	1.34384	-5.24315	T1_hash5	7371	2215	0.011803	hash5	T1_IgG2a	CATGACAAGCCCGAAA_T1_hash5	T	batch3.1	cDC2
CATGACACACACATGT_T1_hash4	-6.2151	-9.10584	T1_hash4	4841	1805	0.00206569	hash4	T1_IgG2a	CATGACACACACATGT_T1_hash4	T	batch3.1	tDC
CATGACACAGGTCGTC_T1_hash4	-0.746524	14.273	T1_hash4	2341	727	0.0012815	hash4	T1_IgG2a	CATGACACAGGTCGTC_T1_hash4	T	batch3.1	Neutrophil
CATGGCGGTATAAACG_T1_hash2	2.66036	-3.19791	T1_hash2	13876	3237	0.00691842	hash2	T1_IgG2a	CATGGCGGTATAAACG_T1_hash2	T	batch3.1	Mono_Ly6c_high
CATTATCCATTCCTCG_T1_hash1	-1.32833	14.7562	T1_hash1	5792	1418	0.00207182	hash1	T1_IgG2a	CATTATCCATTCCTCG_T1_hash1	T	batch3.1	Neutrophil
CATTCGCCATTGGTAC_T1_hash2	-0.161771	14.7945	T1_hash2	1966	741	0.00406918	hash2	T1_IgG2a	CATTCGCCATTGGTAC_T1_hash2	T	batch3.1	Neutrophil
CATTCGCTCGCCAAAT_T1_hash5	-0.133109	15.1306	T1_hash5	1971	675	0.00405885	hash5	T1_IgG2a	CATTCGCTCGCCAAAT_T1_hash5	T	batch3.1	Neutrophil
CATTCGCTCGGCGCAT_T1_hash1	4.72223	-0.55862	T1_hash1	8369	2621	0.00549648	hash1	T1_IgG2a	CATTCGCTCGGCGCAT_T1_hash1	T	batch3.1	Mono_Ly6c_high
CCAATCCAGAAACGCC_T1_hash3	0.486147	14.2909	T1_hash3	2361	741	0.00211775	hash3	T1_IgG2a	CCAATCCAGAAACGCC_T1_hash3	T	batch3.1	Neutrophil
CCAATCCAGATGTTAG_T1_hash1	-1.61624	14.5817	T1_hash1	1731	699	0.000577701	hash1	T1_IgG2a	CCAATCCAGATGTTAG_T1_hash1	T	batch3.1	Neutrophil
CCAATCCCACCAGGCT_T1_hash1	-1.44971	4.15537	T1_hash1	6740	2226	0.00979228	hash1	T1_IgG2a	CCAATCCCACCAGGCT_T1_hash1	T	batch3.1	Mono_Ly6c_high
CCAATCCTCATATCGG_T1_hash5	-2.50448	2.17998	T1_hash5	6788	2347	0.0126694	hash5	T1_IgG2a	CCAATCCTCATATCGG_T1_hash5	T	batch3.1	Mono_Ly6c_high
CCACCTACACCAGCAC_T1_hash3	-0.671495	-4.64582	T1_hash3	7878	2451	0.0208175	hash3	T1_IgG2a	CCACCTACACCAGCAC_T1_hash3	T	batch3.1	cDC2
CCACCTAGTCACTTCC_T1_hash5	4.71004	-1.34398	T1_hash5	5446	1935	0.0034888	hash5	T1_IgG2a	CCACCTAGTCACTTCC_T1_hash5	T	batch3.1	Mono_Ly6c_high
CCACGGAAGATCCGAG_T1_hash4	2.20955	-15.3928	T1_hash4	4904	1985	0.0230424	hash4	T1_IgG2a	CCACGGAAGATCCGAG_T1_hash4	T	batch3.1	pDC
CCACGGAAGTCGAGTG_T1_hash3	-0.704354	2.06333	T1_hash3	7131	2438	0.0127612	hash3	T1_IgG2a	CCACGGAAGTCGAGTG_T1_hash3	T	batch3.1	Mono_Ly6c_high
CCACGGACAAGACACG_T1_hash2	2.60401	-3.57651	T1_hash2	15685	3495	0.00255021	hash2	T1_IgG2a	CCACGGACAAGACACG_T1_hash2	T	batch3.1	cDC2
CCACTACAGTCTCAAC_T1_hash4	-1.26264	2.86683	T1_hash4	8960	2807	0.0137277	hash4	T1_IgG2a	CCACTACAGTCTCAAC_T1_hash4	T	batch3.1	Mono_Ly6c_high
CCACTACCATTACCTT_T1_hash2	0.98464	-1.93904	T1_hash2	11444	3284	0.00917511	hash2	T1_IgG2a	CCACTACCATTACCTT_T1_hash2	T	batch3.1	Mono_Ly6c_high
CCACTACGTAGAGGAA_T1_hash2	3.40613	1.13649	T1_hash2	5939	2006	0.00976595	hash2	T1_IgG2a	CCACTACGTAGAGGAA_T1_hash2	T	batch3.1	Mono_Ly6c_high
CCAGCGAGTCATGCCG_T1_hash4	0.615837	-5.17051	T1_hash4	5835	1804	0.0119966	hash4	T1_IgG2a	CCAGCGAGTCATGCCG_T1_hash4	T	batch3.1	cDC2
CCAGCGATCCTAGAAC_T1_hash2	0.262747	-1.74179	T1_hash2	7392	2515	0.00974026	hash2	T1_IgG2a	CCAGCGATCCTAGAAC_T1_hash2	T	batch3.1	Mono_Ly6c_high
CCATGTCAGCGTAGTG_T1_hash4	0.186928	3.70738	T1_hash4	1177	682	0.0314359	hash4	T1_IgG2a	CCATGTCAGCGTAGTG_T1_hash4	T	batch3.1	Mono_Ly6c_low
CCATTCGGTAGCACGA_T1_hash3	-2.02192	3.10619	T1_hash3	6006	2092	0.016317	hash3	T1_IgG2a	CCATTCGGTAGCACGA_T1_hash3	T	batch3.1	Mono_Ly6c_high
CCATTCGGTCCGAGTC_T1_hash4	0.557027	-1.7048	T1_hash4	7569	2191	0.0128154	hash4	T1_IgG2a	CCATTCGGTCCGAGTC_T1_hash4	T	batch3.1	Mono_Ly6c_high
CCCAATCGTGCCTGGT_T1_hash3	2.49032	-16.3698	T1_hash3	13085	4008	0.0240734	hash3	T1_IgG2a	CCCAATCGTGCCTGGT_T1_hash3	T	batch3.1	pDC
CCCAATCGTTGATTGC_T1_hash2	2.35498	-1.53584	T1_hash2	6420	2178	0.0214953	hash2	T1_IgG2a	CCCAATCGTTGATTGC_T1_hash2	T	batch3.1	Mono_Ly6c_high
CCCAATCTCGCCATAA_T1_hash4	4.30286	-2.61011	T1_hash4	1078	598	0.00463822	hash4	T1_IgG2a	CCCAATCTCGCCATAA_T1_hash4	T	batch3.1	Mono_Ly6c_high
CCCAGTTAGTAATCCC_T1_hash1	-11.7521	-1.10556	T1_hash1	1783	996	0.0162647	hash1	T1_IgG2a	CCCAGTTAGTAATCCC_T1_hash1	T	batch3.1	Mast
CCCAGTTCATAACCTG_T1_hash3	1.96317	15.0052	T1_hash3	1754	514	0.00855188	hash3	T1_IgG2a	CCCAGTTCATAACCTG_T1_hash3	T	batch3.1	Neutrophil
CCCAGTTGTTTAGCTG_T1_hash2	2.21065	-3.63847	T1_hash2	6370	2272	0.00423862	hash2	T1_IgG2a	CCCAGTTGTTTAGCTG_T1_hash2	T	batch3.1	cDC2
CCCTCCTAGAGGGATA_T1_hash3	1.71912	-0.0705235	T1_hash3	10153	2767	0.0121146	hash3	T1_IgG2a	CCCTCCTAGAGGGATA_T1_hash3	T	batch3.1	Mono_Ly6c_high
CCCTCCTTCGCAGGCT_T1_hash3	-2.7439	-5.43889	T1_hash3	10718	3219	0.00681097	hash3	T1_IgG2a	CCCTCCTTCGCAGGCT_T1_hash3	T	batch3.1	cDC1
CCCTCCTTCTCCTATA_T1_hash5	1.1536	1.24244	T1_hash5	8082	2592	0.00655778	hash5	T1_IgG2a	CCCTCCTTCTCCTATA_T1_hash5	T	batch3.1	Mono_Ly6c_high
CCGGGATGTCCGAGTC_T1_hash4	-4.42554	-4.79312	T1_hash4	18810	4069	0.00861244	hash4	T1_IgG2a	CCGGGATGTCCGAGTC_T1_hash4	T	batch3.1	cDC1
CCGGGATTCCTGTACC_T1_hash3	4.55468	1.50098	T1_hash3	5826	1887	0.0127017	hash3	T1_IgG2a	CCGGGATTCCTGTACC_T1_hash3	T	batch3.1	Mono_Ly6c_high
CCGGTAGAGCGATAGC_T1_hash2	3.76706	1.62871	T1_hash2	6466	2120	0.0197959	hash2	T1_IgG2a	CCGGTAGAGCGATAGC_T1_hash2	T	batch3.1	Mono_Ly6c_high
CCGGTAGTCAACACTG_T1_hash5	-1.29503	14.6872	T1_hash5	1980	717	0.0010101	hash5	T1_IgG2a	CCGGTAGTCAACACTG_T1_hash5	T	batch3.1	Neutrophil
CCGTACTGTTAGAACA_T1_hash2	4.81366	-2.31948	T1_hash2	3167	1411	0.00252605	hash2	T1_IgG2a	CCGTACTGTTAGAACA_T1_hash2	T	batch3.1	Mono_Ly6c_high
CCGTTCACAAGAAGAG_T1_hash1	5.59846	0.947146	T1_hash1	7401	2207	0.00594514	hash1	T1_IgG2a	CCGTTCACAAGAAGAG_T1_hash1	T	batch3.1	Mono_Ly6c_high
CCGTTCAGTCTACCTC_T1_hash3	1.3826	-0.108719	T1_hash3	12426	3223	0.0156929	hash3	T1_IgG2a	CCGTTCAGTCTACCTC_T1_hash3	T	batch3.1	Mono_Ly6c_high
CCTAAAGCAAGCGAGT_T1_hash3	2.22553	-1.13287	T1_hash3	7035	2079	0.0181947	hash3	T1_IgG2a	CCTAAAGCAAGCGAGT_T1_hash3	T	batch3.1	Mono_Ly6c_high
CCTACACAGCAATCTC_T1_hash4	0.990528	-4.72416	T1_hash4	18639	4169	0.0120715	hash4	T1_IgG2a	CCTACACAGCAATCTC_T1_hash4	T	batch3.1	cDC2
CCTACACAGTGTACGG_T1_hash2	1.12825	-0.713438	T1_hash2	6786	2150	0.0100206	hash2	T1_IgG2a	CCTACACAGTGTACGG_T1_hash2	T	batch3.1	Mono_Ly6c_high
CCTACACGTGCAACGA_T1_hash2	2.24802	1.10212	T1_hash2	6426	2064	0.0146281	hash2	T1_IgG2a	CCTACACGTGCAACGA_T1_hash2	T	batch3.1	Mono_Ly6c_high
CCTACACGTTATCGGT_T1_hash3	4.11834	0.754767	T1_hash3	7592	2438	0.011196	hash3	T1_IgG2a	CCTACACGTTATCGGT_T1_hash3	T	batch3.1	Mono_Ly6c_high
CCTACACTCGAATGGG_T1_hash1	-12.0704	0.10588	T1_hash1	2215	1127	0.0139955	hash1	T1_IgG2a	CCTACACTCGAATGGG_T1_hash1	T	batch3.1	Mast
CCTACCAGTAGAAGGA_T1_Negative	4.3362	-2.53049	T1_Negative	1312	804	0.00685976	Negative	T1_IgG2a	CCTACCAGTAGAAGGA_T1_Negative	T	batch3.1	Mono_Ly6c_high
CCTACCATCACGAAGG_T1_hash5	-2.58297	2.01343	T1_hash5	6482	2285	0.00786794	hash5	T1_IgG2a	CCTACCATCACGAAGG_T1_hash5	T	batch3.1	Mono_Ly6c_high
CCTAGCTAGAGCTGCA_T1_hash4	0.934058	-1.48853	T1_hash4	11031	3139	0.0126009	hash4	T1_IgG2a	CCTAGCTAGAGCTGCA_T1_hash4	T	batch3.1	Mono_Ly6c_high
CCTAGCTAGGACTGGT_T1_hash3	3.9215	1.3403	T1_hash3	4515	1454	0.0177187	hash3	T1_IgG2a	CCTAGCTAGGACTGGT_T1_hash3	T	batch3.1	Mono_Ly6c_high
CCTAGCTCAACAACCT_T1_hash2	4.25519	-1.09912	T1_hash2	8771	2712	0.0157337	hash2	T1_IgG2a	CCTAGCTCAACAACCT_T1_hash2	T	batch3.1	Mono_Ly6c_high
CCTAGCTCAATAGCGG_T1_Negative	4.98614	-1.06044	T1_Negative	1449	881	0.00621118	Negative	T1_IgG2a	CCTAGCTCAATAGCGG_T1_Negative	T	batch3.1	Mono_Ly6c_high
CCTAGCTCACTGCCAG_T1_hash3	2.71539	-15.0901	T1_hash3	4750	1999	0.0303158	hash3	T1_IgG2a	CCTAGCTCACTGCCAG_T1_hash3	T	batch3.1	pDC
CCTAGCTCATCACAAC_T1_hash1	1.05146	15.2554	T1_hash1	1107	584	0.00180668	hash1	T1_IgG2a	CCTAGCTCATCACAAC_T1_hash1	T	batch3.1	Neutrophil
CCTATTACAGATCTGT_T1_hash3	2.11698	1.05773	T1_hash3	3659	1566	0.0327958	hash3	T1_IgG2a	CCTATTACAGATCTGT_T1_hash3	T	batch3.1	Mono_Ly6c_high
CCTATTAGTGCAGACA_T1_hash4	2.83293	-1.66972	T1_hash4	5863	2198	0.0179089	hash4	T1_IgG2a	CCTATTAGTGCAGACA_T1_hash4	T	batch3.1	Mono_Ly6c_high
CCTCAGTTCGTTGACA_T1_hash3	1.48357	-0.999132	T1_hash3	12896	3371	0.0106234	hash3	T1_IgG2a	CCTCAGTTCGTTGACA_T1_hash3	T	batch3.1	Mono_Ly6c_high
CCTCTGAAGCCCGAAA_T1_hash1	-5.10437	-4.66179	T1_hash1	20467	4254	0.00659598	hash1	T1_IgG2a	CCTCTGAAGCCCGAAA_T1_hash1	T	batch3.1	cDC1
CCTCTGAAGGACCACA_T1_hash4	0.487637	-2.60507	T1_hash4	9917	2766	0.00897449	hash4	T1_IgG2a	CCTCTGAAGGACCACA_T1_hash4	T	batch3.1	Mono_Ly6c_high
CCTTACGAGGCTCTTA_T1_hash5	1.46955	1.01235	T1_hash5	20536	4167	0.0124172	hash5	T1_IgG2a	CCTTACGAGGCTCTTA_T1_hash5	T	batch3.1	Mono_Ly6c_high
CCTTACGAGGGTGTTG_T1_hash5	0.723503	2.79601	T1_hash5	2999	1367	0.0356786	hash5	T1_IgG2a	CCTTACGAGGGTGTTG_T1_hash5	T	batch3.1	Mono_Ly6c_low
CCTTACGCAAAGGTGC_T1_hash5	-0.972355	2.14219	T1_hash5	10398	3101	0.0110598	hash5	T1_IgG2a	CCTTACGCAAAGGTGC_T1_hash5	T	batch3.1	Mono_Ly6c_high
CCTTACGCATTACGAC_T1_hash4	1.28613	-1.65215	T1_hash4	11319	3166	0.0120152	hash4	T1_IgG2a	CCTTACGCATTACGAC_T1_hash4	T	batch3.1	Mono_Ly6c_high
CCTTACGTCGACCAGC_T1_hash2	-10.8006	0.131802	T1_hash2	1029	554	0.0456754	hash2	T1_IgG2a	CCTTACGTCGACCAGC_T1_hash2	T	batch3.1	Mast
CCTTCCCAGAGATGAG_T1_hash2	2.87317	1.29729	T1_hash2	8923	2623	0.0124398	hash2	T1_IgG2a	CCTTCCCAGAGATGAG_T1_hash2	T	batch3.1	Mono_Ly6c_high
CCTTCGACAAGCCCAC_T1_hash5	0.673995	14.5596	T1_hash5	1918	587	0.00104275	hash5	T1_IgG2a	CCTTCGACAAGCCCAC_T1_hash5	T	batch3.1	Neutrophil
CCTTCGACATTATCTC_T1_hash4	1.23358	1.54806	T1_hash4	7812	2535	0.0122888	hash4	T1_IgG2a	CCTTCGACATTATCTC_T1_hash4	T	batch3.1	Mono_Ly6c_high
CCTTCGATCTTGTACT_T1_Negative	4.82662	-1.34564	T1_Negative	1030	730	0.00970874	Negative	T1_IgG2a	CCTTCGATCTTGTACT_T1_Negative	T	batch3.1	Mono_Ly6c_high
CCTTTCTGTAGCGTAG_T1_hash3	-1.18565	-4.5545	T1_hash3	10327	3130	0.0123947	hash3	T1_IgG2a	CCTTTCTGTAGCGTAG_T1_hash3	T	batch3.1	cDC2
CCTTTCTTCCCTAACC_T1_hash2	0.885445	-1.05706	T1_hash2	17281	3699	0.00983739	hash2	T1_IgG2a	CCTTTCTTCCCTAACC_T1_hash2	T	batch3.1	Mono_Ly6c_high
CGAACATTCGAGAGCA_T1_Negative	4.84482	-1.40135	T1_Negative	1259	760	0.0103257	Negative	T1_IgG2a	CGAACATTCGAGAGCA_T1_Negative	T	batch3.1	Mono_Ly6c_high
CGAATGTCAAAGTGCG_T1_hash4	-1.64373	3.77799	T1_hash4	4662	1725	0.014157	hash4	T1_IgG2a	CGAATGTCAAAGTGCG_T1_hash4	T	batch3.1	Mono_Ly6c_high
CGACCTTAGATACACA_T1_hash2	0.157807	-1.88578	T1_hash2	9565	2798	0.00909566	hash2	T1_IgG2a	CGACCTTAGATACACA_T1_hash2	T	batch3.1	Mono_Ly6c_high
CGACCTTCACTACAGT_T1_hash5	-0.218523	2.45561	T1_hash5	9991	2912	0.01111	hash5	T1_IgG2a	CGACCTTCACTACAGT_T1_hash5	T	batch3.1	Mono_Ly6c_high
CGACCTTCATCTCCCA_T1_hash3	-4.13705	-6.76414	T1_hash3	12079	2858	0.00298038	hash3	T1_IgG2a	CGACCTTCATCTCCCA_T1_hash3	T	batch3.1	cDC1
CGACCTTTCAGTACGT_T1_hash1	-0.834199	-6.10386	T1_hash1	8333	2645	0.0156006	hash1	T1_IgG2a	CGACCTTTCAGTACGT_T1_hash1	T	batch3.1	cDC2
CGACTTCCATCAGTAC_T1_hash1	-11.0653	-0.0903695	T1_hash1	1485	774	0.0410774	hash1	T1_IgG2a	CGACTTCCATCAGTAC_T1_hash1	T	batch3.1	Mast
CGAGAAGAGCCCAGCT_T1_hash5	2.74133	-14.8209	T1_hash5	4718	1973	0.0197117	hash5	T1_IgG2a	CGAGAAGAGCCCAGCT_T1_hash5	T	batch3.1	pDC
CGAGAAGAGCCGGTAA_T1_hash4	2.66964	-15.7961	T1_hash4	5206	2136	0.038033	hash4	T1_IgG2a	CGAGAAGAGCCGGTAA_T1_hash4	T	batch3.1	pDC
CGAGAAGAGTATCTCG_T1_hash4	-1.49183	14.2749	T1_hash4	1557	625	0.00192678	hash4	T1_IgG2a	CGAGAAGAGTATCTCG_T1_hash4	T	batch3.1	Neutrophil
CGAGAAGCATTGCGGC_T1_hash4	1.21582	1.51182	T1_hash4	11005	3239	0.0108133	hash4	T1_IgG2a	CGAGAAGCATTGCGGC_T1_hash4	T	batch3.1	Mono_Ly6c_high
CGAGAAGGTAAAGTCA_T1_hash1	4.7072	-1.46713	T1_hash1	2649	1404	0.00868252	hash1	T1_IgG2a	CGAGAAGGTAAAGTCA_T1_hash1	T	batch3.1	Mono_Ly6c_high
CGAGCACAGCGATATA_T1_hash1	-1.21341	1.34506	T1_hash1	6900	2255	0.0169565	hash1	T1_IgG2a	CGAGCACAGCGATATA_T1_hash1	T	batch3.1	Mono_Ly6c_high
CGAGCACCAGTTTACG_T1_hash5	2.0089	1.73208	T1_hash5	5502	1844	0.0194475	hash5	T1_IgG2a	CGAGCACCAGTTTACG_T1_hash5	T	batch3.1	Mono_Ly6c_high
CGAGCACGTACTCGCG_T1_hash1	-1.2203	-4.8254	T1_hash1	8077	2424	0.0131237	hash1	T1_IgG2a	CGAGCACGTACTCGCG_T1_hash1	T	batch3.1	cDC2
CGAGCACGTTGTCTTT_T1_hash4	-6.18926	-9.13958	T1_hash4	4975	1775	0.0038191	hash4	T1_IgG2a	CGAGCACGTTGTCTTT_T1_hash4	T	batch3.1	tDC
CGAGCACTCAACGAAA_T1_hash1	-4.44752	-6.09676	T1_hash1	20390	4029	0.0117214	hash1	T1_IgG2a	CGAGCACTCAACGAAA_T1_hash1	T	batch3.1	cDC1
CGAGCCACAGCTGCAC_T1_hash4	4.63287	-0.882249	T1_hash4	8390	2648	0.00667461	hash4	T1_IgG2a	CGAGCCACAGCTGCAC_T1_hash4	T	batch3.1	Mono_Ly6c_high
CGAGCCATCGTCACGG_T1_hash5	0.898987	1.19602	T1_hash5	8828	2559	0.00521069	hash5	T1_IgG2a	CGAGCCATCGTCACGG_T1_hash5	T	batch3.1	Mono_Ly6c_high
CGAGCCATCTGCTGCT_T1_hash5	-1.91126	3.11852	T1_hash5	7855	2414	0.00369192	hash5	T1_IgG2a	CGAGCCATCTGCTGCT_T1_hash5	T	batch3.1	Mono_Ly6c_high
CGATCGGTCGGTCTAA_T1_hash3	-0.414833	5.36192	T1_hash3	5182	1986	0.0123504	hash3	T1_IgG2a	CGATCGGTCGGTCTAA_T1_hash3	T	batch3.1	Mono_Ly6c_low
CGATGGCAGTTGAGAT_T1_hash5	3.81432	-1.41594	T1_hash5	10014	2897	0.00419413	hash5	T1_IgG2a	CGATGGCAGTTGAGAT_T1_hash5	T	batch3.1	Mono_Ly6c_high
CGATGGCCAACCGCCA_T1_hash2	1.78004	-0.92186	T1_hash2	9712	2531	0.0155478	hash2	T1_IgG2a	CGATGGCCAACCGCCA_T1_hash2	T	batch3.1	Mono_Ly6c_high
CGATGGCTCTGCGACG_T1_hash3	-2.00577	3.72553	T1_hash3	4404	1893	0.0145322	hash3	T1_IgG2a	CGATGGCTCTGCGACG_T1_hash3	T	batch3.1	Mono_Ly6c_high
CGATGTACAAGAAGAG_T1_hash3	2.96225	-14.7613	T1_hash3	7198	2597	0.0166713	hash3	T1_IgG2a	CGATGTACAAGAAGAG_T1_hash3	T	batch3.1	pDC
CGATTGAAGAAGGACA_T1_hash2	0.509359	-1.99607	T1_hash2	12075	3145	0.0108489	hash2	T1_IgG2a	CGATTGAAGAAGGACA_T1_hash2	T	batch3.1	Mono_Ly6c_high
CGATTGAAGCGTCAAG_T1_hash2	2.81219	-2.76701	T1_hash2	8045	2760	0.00571784	hash2	T1_IgG2a	CGATTGAAGCGTCAAG_T1_hash2	T	batch3.1	Mono_Ly6c_high
CGATTGAAGTTGAGAT_T1_hash5	3.08078	-3.40868	T1_hash5	11499	3350	0.00939212	hash5	T1_IgG2a	CGATTGAAGTTGAGAT_T1_hash5	T	batch3.1	Mono_Ly6c_high
CGCCAAGGTTGAGGTG_T1_hash3	2.73911	-15.9252	T1_hash3	8769	2859	0.0279393	hash3	T1_IgG2a	CGCCAAGGTTGAGGTG_T1_hash3	T	batch3.1	pDC
CGCGGTAAGAAACCAT_T1_hash4	1.59242	0.465845	T1_hash4	15726	3680	0.011446	hash4	T1_IgG2a	CGCGGTAAGAAACCAT_T1_hash4	T	batch3.1	Mono_Ly6c_high
CGCGGTAAGCAGACTG_T1_hash2	0.364321	4.61969	T1_hash2	3198	1377	0.0225141	hash2	T1_IgG2a	CGCGGTAAGCAGACTG_T1_hash2	T	batch3.1	Mono_Ly6c_low
CGCGGTAGTAACGTTC_T1_hash1	1.0405	-4.77388	T1_hash1	8404	2090	0.0123751	hash1	T1_IgG2a	CGCGGTAGTAACGTTC_T1_hash1	T	batch3.1	Mono_Ly6c_high
CGCGGTATCTAACGGT_T1_hash4	3.17021	-0.496818	T1_hash4	4540	1745	0.00837004	hash4	T1_IgG2a	CGCGGTATCTAACGGT_T1_hash4	T	batch3.1	Mono_Ly6c_high
CGCGTTTCATCCTTGC_T1_hash3	-4.3513	-6.82958	T1_hash3	8679	2436	0.0182049	hash3	T1_IgG2a	CGCGTTTCATCCTTGC_T1_hash3	T	batch3.1	cDC1
CGCGTTTTCTGCGGCA_T1_hash1	-1.74318	2.73847	T1_hash1	6810	2183	0.0185022	hash1	T1_IgG2a	CGCGTTTTCTGCGGCA_T1_hash1	T	batch3.1	Mono_Ly6c_high
CGCTATCGTCACTTCC_T1_hash5	-4.41067	-5.73435	T1_hash5	20100	4181	0.0156716	hash5	T1_IgG2a	CGCTATCGTCACTTCC_T1_hash5	T	batch3.1	cDC1
CGCTATCGTTCCCTTG_T1_hash3	5.1356	1.45263	T1_hash3	2094	986	0.0133715	hash3	T1_IgG2a	CGCTATCGTTCCCTTG_T1_hash3	T	batch3.1	Mono_Ly6c_high
CGCTGGAAGAGCCTAG_T1_hash4	-2.5399	3.08627	T1_hash4	5482	2159	0.00419555	hash4	T1_IgG2a	CGCTGGAAGAGCCTAG_T1_hash4	T	batch3.1	Mono_Ly6c_high
CGCTGGACAAACGTGG_T1_hash3	3.61864	1.62321	T1_hash3	5464	1883	0.0197657	hash3	T1_IgG2a	CGCTGGACAAACGTGG_T1_hash3	T	batch3.1	Mono_Ly6c_high
CGCTTCATCAACGGCC_T1_hash4	-0.872662	-5.80784	T1_hash4	10407	3144	0.0192178	hash4	T1_IgG2a	CGCTTCATCAACGGCC_T1_hash4	T	batch3.1	cDC2
CGGACACAGAAAGTGG_T1_hash5	-1.21322	-4.9469	T1_hash5	7278	2309	0.00810662	hash5	T1_IgG2a	CGGACACAGAAAGTGG_T1_hash5	T	batch3.1	cDC2
CGGACACGTCACTGGC_T1_hash3	2.41533	-15.8996	T1_hash3	6265	2429	0.0387869	hash3	T1_IgG2a	CGGACACGTCACTGGC_T1_hash3	T	batch3.1	pDC
CGGACACGTGAACCTT_T1_hash5	-0.281539	14.5709	T1_hash5	2401	869	0.000416493	hash5	T1_IgG2a	CGGACACGTGAACCTT_T1_hash5	T	batch3.1	Neutrophil
CGGACACTCAGAGACG_T1_hash3	2.4074	1.30911	T1_hash3	9751	2555	0.0122039	hash3	T1_IgG2a	CGGACACTCAGAGACG_T1_hash3	T	batch3.1	Mono_Ly6c_high
CGGACACTCTGTCTCG_T1_hash3	-0.902998	14.6307	T1_hash3	1801	749	0.00111049	hash3	T1_IgG2a	CGGACACTCTGTCTCG_T1_hash3	T	batch3.1	Neutrophil
CGGACGTTCTGGTATG_T1_hash1	-2.71889	-5.42581	T1_hash1	11504	3146	0.0155598	hash1	T1_IgG2a	CGGACGTTCTGGTATG_T1_hash1	T	batch3.1	cDC1
CGGACTGAGGAGCGTT_T1_hash5	1.4919	-3.15715	T1_hash5	7679	2287	0.0131528	hash5	T1_IgG2a	CGGACTGAGGAGCGTT_T1_hash5	T	batch3.1	Mono_Ly6c_high
CGGACTGCAAGTTGTC_T1_hash1	-2.5188	1.1485	T1_hash1	5380	1985	0.010223	hash1	T1_IgG2a	CGGACTGCAAGTTGTC_T1_hash1	T	batch3.1	Mono_Ly6c_high
CGGACTGTCTGGAGCC_T1_hash2	2.3581	-16.4044	T1_hash2	10691	3325	0.0124404	hash2	T1_IgG2a	CGGACTGTCTGGAGCC_T1_hash2	T	batch3.1	pDC
CGGAGCTAGTGGTAAT_T1_hash5	-2.75064	1.5742	T1_hash5	5404	2065	0.0109178	hash5	T1_IgG2a	CGGAGCTAGTGGTAAT_T1_hash5	T	batch3.1	Mono_Ly6c_high
CGGAGCTCACGACGAA_T1_hash3	3.89501	-2.23938	T1_hash3	2294	1209	0.0113339	hash3	T1_IgG2a	CGGAGCTCACGACGAA_T1_hash3	T	batch3.1	Mono_Ly6c_high
CGGCTAGGTGTGCCTG_T1_hash1	-0.918916	3.51511	T1_hash1	5674	2057	0.00528728	hash1	T1_IgG2a	CGGCTAGGTGTGCCTG_T1_hash1	T	batch3.1	Mono_Ly6c_high
CGGGTCACAAGTAATG_T1_hash5	4.45516	1.09559	T1_hash5	6900	2086	0.0195652	hash5	T1_IgG2a	CGGGTCACAAGTAATG_T1_hash5	T	batch3.1	Mono_Ly6c_high
CGGGTCACACAACTGT_T1_hash3	3.8798	0.920207	T1_hash3	5035	1782	0.0113208	hash3	T1_IgG2a	CGGGTCACACAACTGT_T1_hash3	T	batch3.1	Mono_Ly6c_high
CGGGTCACATCACCCT_T1_hash4	0.789584	-0.215583	T1_hash4	10044	2801	0.0142374	hash4	T1_IgG2a	CGGGTCACATCACCCT_T1_hash4	T	batch3.1	Mono_Ly6c_high
CGGGTCAGTCCAGTAT_T1_hash2	2.47016	0.186329	T1_hash2	9322	2772	0.0100837	hash2	T1_IgG2a	CGGGTCAGTCCAGTAT_T1_hash2	T	batch3.1	Mono_Ly6c_high
CGGGTCATCTTACCGC_T1_hash1	1.76597	-1.25745	T1_hash1	5645	1850	0.00726306	hash1	T1_IgG2a	CGGGTCATCTTACCGC_T1_hash1	T	batch3.1	Mono_Ly6c_high
CGTAGCGAGTCTTGCA_T1_hash3	3.11322	-2.70519	T1_hash3	6256	2153	0.0123082	hash3	T1_IgG2a	CGTAGCGAGTCTTGCA_T1_hash3	T	batch3.1	Mono_Ly6c_high
CGTAGCGCATAGGATA_T1_hash2	1.757	1.05212	T1_hash2	12380	3061	0.0137318	hash2	T1_IgG2a	CGTAGCGCATAGGATA_T1_hash2	T	batch3.1	Mono_Ly6c_high
CGTAGGCAGACTAGGC_T1_hash5	-0.968804	1.48552	T1_hash5	8089	2481	0.0101372	hash5	T1_IgG2a	CGTAGGCAGACTAGGC_T1_hash5	T	batch3.1	Mono_Ly6c_high
CGTAGGCCAATCAGAA_T1_hash4	-4.6669	-4.68175	T1_hash4	16654	4006	0.0123094	hash4	T1_IgG2a	CGTAGGCCAATCAGAA_T1_hash4	T	batch3.1	cDC1
CGTCACTCAGCTATTG_T1_hash1	-0.574688	-0.263101	T1_hash1	10478	3031	0.00687154	hash1	T1_IgG2a	CGTCACTCAGCTATTG_T1_hash1	T	batch3.1	Mono_Ly6c_high
CGTCACTTCCTGTAGA_T1_hash3	-11.7447	-1.64982	T1_hash3	3643	1524	0.0244304	hash3	T1_IgG2a	CGTCACTTCCTGTAGA_T1_hash3	T	batch3.1	Mast
CGTCAGGAGCCTCGTG_T1_Negative	2.97855	-2.82352	T1_Negative	2412	1172	0.00829187	Negative	T1_IgG2a	CGTCAGGAGCCTCGTG_T1_Negative	T	batch3.1	Mono_Ly6c_high
CGTCCATAGGGCTTCC_T1_hash4	-4.05406	-6.17211	T1_hash4	13661	3177	0.0137618	hash4	T1_IgG2a	CGTCCATAGGGCTTCC_T1_hash4	T	batch3.1	cDC1
CGTCCATGTTACAGAA_T1_hash5	0.13167	1.17135	T1_hash5	7814	2310	0.0191963	hash5	T1_IgG2a	CGTCCATGTTACAGAA_T1_hash5	T	batch3.1	Mono_Ly6c_high
CGTCTACGTCATGCCG_T1_hash1	-0.704378	-4.88334	T1_hash1	2906	1359	0.0199587	hash1	T1_IgG2a	CGTCTACGTCATGCCG_T1_hash1	T	batch3.1	cDC2
CGTGAGCAGAGACGAA_T1_hash1	2.26924	-1.21273	T1_hash1	7598	2536	0.0135562	hash1	T1_IgG2a	CGTGAGCAGAGACGAA_T1_hash1	T	batch3.1	Mono_Ly6c_high
CGTGAGCAGATGGGTC_T1_hash4	-4.03499	-6.04797	T1_hash4	12600	3296	0.015873	hash4	T1_IgG2a	CGTGAGCAGATGGGTC_T1_hash4	T	batch3.1	cDC1
CGTGAGCTCAGTCCCT_T1_hash3	2.97811	-15.5046	T1_hash3	4992	2094	0.0324519	hash3	T1_IgG2a	CGTGAGCTCAGTCCCT_T1_hash3	T	batch3.1	pDC
CGTGTCTAGGTGTGGT_T1_hash5	4.80105	-0.745663	T1_hash5	6493	2349	0.00246419	hash5	T1_IgG2a	CGTGTCTAGGTGTGGT_T1_hash5	T	batch3.1	Mono_Ly6c_high
CGTTAGAAGAGGGATA_T1_hash4	-4.16024	-6.47109	T1_hash4	13332	2896	0.0118512	hash4	T1_IgG2a	CGTTAGAAGAGGGATA_T1_hash4	T	batch3.1	cDC1
CGTTAGAAGTGACTCT_T1_hash2	4.5394	0.679699	T1_hash2	6662	1970	0.0112579	hash2	T1_IgG2a	CGTTAGAAGTGACTCT_T1_hash2	T	batch3.1	Mono_Ly6c_high
CGTTCTGAGACAAAGG_T1_hash4	0.0734709	4.98662	T1_hash4	5337	1854	0.0118044	hash4	T1_IgG2a	CGTTCTGAGACAAAGG_T1_hash4	T	batch3.1	Mono_Ly6c_low
CGTTCTGCATAGACTC_T1_hash2	-2.4188	1.15994	T1_hash2	5823	2009	0.0106474	hash2	T1_IgG2a	CGTTCTGCATAGACTC_T1_hash2	T	batch3.1	Mono_Ly6c_high
CGTTCTGCATTGTGCA_T1_hash3	3.44995	-2.37401	T1_hash3	8276	2564	0.00737071	hash3	T1_IgG2a	CGTTCTGCATTGTGCA_T1_hash3	T	batch3.1	Mono_Ly6c_high
CGTTCTGGTGCGATAG_T1_hash4	0.517094	1.386	T1_hash4	8279	2526	0.0107501	hash4	T1_IgG2a	CGTTCTGGTGCGATAG_T1_hash4	T	batch3.1	Mono_Ly6c_high
CGTTCTGTCAGGCGAA_T1_hash2	1.2265	15.1125	T1_hash2	1530	536	0.00130719	hash2	T1_IgG2a	CGTTCTGTCAGGCGAA_T1_hash2	T	batch3.1	Neutrophil
CGTTCTGTCATTATCC_T1_hash1	2.30238	15.217	T1_hash1	2134	719	0	hash1	T1_IgG2a	CGTTCTGTCATTATCC_T1_hash1	T	batch3.1	Neutrophil
CGTTCTGTCCCTTGCA_T1_hash1	1.0461	0.370259	T1_hash1	7643	2069	0.00471019	hash1	T1_IgG2a	CGTTCTGTCCCTTGCA_T1_hash1	T	batch3.1	Mono_Ly6c_high
CGTTGGGCAACTTGAC_T1_hash2	-6.09111	-8.98778	T1_hash2	10456	2294	0.0115723	hash2	T1_IgG2a	CGTTGGGCAACTTGAC_T1_hash2	T	batch3.1	tDC
CGTTGGGGTATCTGCA_T1_hash2	1.77863	1.15603	T1_hash2	5832	2177	0.00840192	hash2	T1_IgG2a	CGTTGGGGTATCTGCA_T1_hash2	T	batch3.1	Mono_Ly6c_high
CTAACTTTCCCTCTTT_T1_hash4	-0.524031	-5.96979	T1_hash4	13591	3820	0.0210433	hash4	T1_IgG2a	CTAACTTTCCCTCTTT_T1_hash4	T	batch3.1	cDC2
CTAAGACAGCTAAGAT_T1_hash2	-0.584223	4.90563	T1_hash2	3368	1417	0.02019	hash2	T1_IgG2a	CTAAGACAGCTAAGAT_T1_hash2	T	batch3.1	Mono_Ly6c_low
CTAAGACGTGCATCTA_T1_hash3	1.49782	-5.15532	T1_hash3	8665	2695	0.00553953	hash3	T1_IgG2a	CTAAGACGTGCATCTA_T1_hash3	T	batch3.1	cDC2
CTAATGGAGCCGATTT_T1_hash1	4.89163	0.285088	T1_hash1	7779	2261	0.00822728	hash1	T1_IgG2a	CTAATGGAGCCGATTT_T1_hash1	T	batch3.1	Mono_Ly6c_high
CTAATGGGTCCGTGAC_T1_hash5	-0.340442	0.244843	T1_hash5	5811	1906	0.00585097	hash5	T1_IgG2a	CTAATGGGTCCGTGAC_T1_hash5	T	batch3.1	Mono_Ly6c_high
CTACACCCAGGGCATA_T1_hash3	-0.47498	1.81688	T1_hash3	8532	2632	0.0329348	hash3	T1_IgG2a	CTACACCCAGGGCATA_T1_hash3	T	batch3.1	Mono_Ly6c_high
CTACATTAGTGAAGTT_T1_hash4	-9.3028	-1.62602	T1_hash4	24035	4753	0.00915332	hash4	T1_IgG2a	CTACATTAGTGAAGTT_T1_hash4	T	batch3.1	Neutrophil
CTACATTCAATTGCTG_T1_hash5	-0.614738	14.2824	T1_hash5	2922	853	0.00102669	hash5	T1_IgG2a	CTACATTCAATTGCTG_T1_hash5	T	batch3.1	Neutrophil
CTACATTGTAGTGAAT_T1_hash4	1.9925	0.871128	T1_hash4	7190	2355	0.010153	hash4	T1_IgG2a	CTACATTGTAGTGAAT_T1_hash4	T	batch3.1	Mono_Ly6c_high
CTACCCAAGAGGACGG_T1_hash1	0.146542	4.95621	T1_hash1	2162	1171	0.0175763	hash1	T1_IgG2a	CTACCCAAGAGGACGG_T1_hash1	T	batch3.1	Mono_Ly6c_low
CTACCCATCTCGTTTA_T1_hash4	2.42715	-16.5117	T1_hash4	13384	3762	0.0142708	hash4	T1_IgG2a	CTACCCATCTCGTTTA_T1_hash4	T	batch3.1	pDC
CTACGTCAGATATACG_T1_hash4	1.77808	-0.587118	T1_hash4	9209	2955	0.0142252	hash4	T1_IgG2a	CTACGTCAGATATACG_T1_hash4	T	batch3.1	Mono_Ly6c_high
CTACGTCAGTCCGGTC_T1_hash5	0.576596	15.2227	T1_hash5	1190	526	0.00336134	hash5	T1_IgG2a	CTACGTCAGTCCGGTC_T1_hash5	T	batch3.1	Neutrophil
CTACGTCAGTGATCGG_T1_hash3	5.39797	1.22385	T1_hash3	4036	1576	0.00198216	hash3	T1_IgG2a	CTACGTCAGTGATCGG_T1_hash3	T	batch3.1	Mono_Ly6c_high
CTACGTCCATTTCAGG_T1_hash1	-3.94031	-6.46315	T1_hash1	12007	3132	0.0153244	hash1	T1_IgG2a	CTACGTCCATTTCAGG_T1_hash1	T	batch3.1	cDC1
CTACGTCGTTGCTCCT_T1_hash5	-2.69526	-5.42301	T1_hash5	7705	2379	0.00441272	hash5	T1_IgG2a	CTACGTCGTTGCTCCT_T1_hash5	T	batch3.1	cDC1
CTAGCCTGTACGCTGC_T1_hash2	1.66005	-2.67774	T1_hash2	8482	2789	0.00943174	hash2	T1_IgG2a	CTAGCCTGTACGCTGC_T1_hash2	T	batch3.1	Mono_Ly6c_high
CTAGCCTGTCTCCACT_T1_hash2	-1.29422	3.87171	T1_hash2	8891	2917	0.014734	hash2	T1_IgG2a	CTAGCCTGTCTCCACT_T1_hash2	T	batch3.1	Mono_Ly6c_high
CTAGCCTGTGCATCTA_T1_hash2	2.91717	0.622981	T1_hash2	7518	2259	0.00106411	hash2	T1_IgG2a	CTAGCCTGTGCATCTA_T1_hash2	T	batch3.1	Mono_Ly6c_high
CTCACACAGCTGCAAG_T1_hash5	2.58368	1.07056	T1_hash5	4445	1664	0.0368954	hash5	T1_IgG2a	CTCACACAGCTGCAAG_T1_hash5	T	batch3.1	Mono_Ly6c_high
CTCAGAACACCGATAT_T1_hash3	0.0596006	-1.08865	T1_hash3	12801	3442	0.0100773	hash3	T1_IgG2a	CTCAGAACACCGATAT_T1_hash3	T	batch3.1	Mono_Ly6c_high
CTCATTATCAGCCTAA_T1_hash2	0.49312	-2.65304	T1_hash2	4573	1825	0.0264597	hash2	T1_IgG2a	CTCATTATCAGCCTAA_T1_hash2	T	batch3.1	Mono_Ly6c_high
CTCCTAGAGATAGTCA_T1_hash3	0.491613	1.37515	T1_hash3	9059	2852	0.0183243	hash3	T1_IgG2a	CTCCTAGAGATAGTCA_T1_hash3	T	batch3.1	Mono_Ly6c_high
CTCCTAGAGGAGTAGA_T1_hash2	-1.34948	14.4801	T1_hash2	1527	651	0.00130976	hash2	T1_IgG2a	CTCCTAGAGGAGTAGA_T1_hash2	T	batch3.1	Neutrophil
CTCCTAGAGTCACGCC_T1_hash1	1.05416	0.66913	T1_hash1	9359	2745	0.0125013	hash1	T1_IgG2a	CTCCTAGAGTCACGCC_T1_hash1	T	batch3.1	Mono_Ly6c_high
CTCCTAGCAAACTGTC_T1_hash1	2.8809	0.748059	T1_hash1	8178	2451	0.0103937	hash1	T1_IgG2a	CTCCTAGCAAACTGTC_T1_hash1	T	batch3.1	Mono_Ly6c_high
CTCGAAAAGAAGAAGC_T1_hash1	-1.11744	4.59742	T1_hash1	5666	2113	0.0150018	hash1	T1_IgG2a	CTCGAAAAGAAGAAGC_T1_hash1	T	batch3.1	Mono_Ly6c_high
CTCGAAAGTTGATTCG_T1_hash5	1.9251	14.2034	T1_hash5	8935	2324	0.0363738	hash5	T1_IgG2a	CTCGAAAGTTGATTCG_T1_hash5	T	batch3.1	Neutrophil
CTCGAGGAGCGCTTAT_T1_hash2	1.22953	-2.85434	T1_hash2	7417	2408	0.0090333	hash2	T1_IgG2a	CTCGAGGAGCGCTTAT_T1_hash2	T	batch3.1	Mono_Ly6c_high
CTCGAGGTCAGTTCGA_T1_hash3	-11.3337	-0.268569	T1_hash3	1642	872	0.0395859	hash3	T1_IgG2a	CTCGAGGTCAGTTCGA_T1_hash3	T	batch3.1	Mast
CTCGGAGGTATTAGCC_T1_hash2	1.40903	-2.12585	T1_hash2	11233	3006	0.00551945	hash2	T1_IgG2a	CTCGGAGGTATTAGCC_T1_hash2	T	batch3.1	Mono_Ly6c_high
CTCGGAGGTTGTGGAG_T1_hash5	4.31377	0.702812	T1_hash5	10956	3026	0.00538518	hash5	T1_IgG2a	CTCGGAGGTTGTGGAG_T1_hash5	T	batch3.1	Mono_Ly6c_high
CTCGGGAAGGGATACC_T1_hash5	-2.02141	1.72031	T1_hash5	4171	1426	0.0100695	hash5	T1_IgG2a	CTCGGGAAGGGATACC_T1_hash5	T	batch3.1	Mono_Ly6c_high
CTCGGGAGTCGGATCC_T1_hash3	3.98448	-1.55878	T1_hash3	8323	2584	0.0179022	hash3	T1_IgG2a	CTCGGGAGTCGGATCC_T1_hash3	T	batch3.1	Mono_Ly6c_high
CTCGTACAGACAAAGG_T1_hash3	3.34719	-1.88361	T1_hash3	9060	2775	0.00706402	hash3	T1_IgG2a	CTCGTACAGACAAAGG_T1_hash3	T	batch3.1	Mono_Ly6c_high
CTCGTCAAGCTGCCCA_T1_hash4	2.27769	-0.150561	T1_hash4	2233	1200	0.0407524	hash4	T1_IgG2a	CTCGTCAAGCTGCCCA_T1_hash4	T	batch3.1	Mono_Ly6c_low
CTCGTCATCGTAGATC_T1_hash4	0.160959	-0.00380923	T1_hash4	9520	2900	0.0139706	hash4	T1_IgG2a	CTCGTCATCGTAGATC_T1_hash4	T	batch3.1	Mono_Ly6c_high
CTCGTCATCTTATCTG_T1_hash4	-12.1308	-0.143767	T1_hash4	3347	1473	0.0250971	hash4	T1_IgG2a	CTCGTCATCTTATCTG_T1_hash4	T	batch3.1	Mast
CTCTAATAGAGTAATC_T1_hash5	-2.246	3.25714	T1_hash5	6520	2295	0.0131902	hash5	T1_IgG2a	CTCTAATAGAGTAATC_T1_hash5	T	batch3.1	Mono_Ly6c_high
CTCTAATCATGCATGT_T1_hash2	-11.7486	-0.0946096	T1_hash2	1381	715	0.0224475	hash2	T1_IgG2a	CTCTAATCATGCATGT_T1_hash2	T	batch3.1	Mast
CTCTAATTCCAAACAC_T1_hash1	-1.38271	3.00191	T1_hash1	6685	2367	0.0163052	hash1	T1_IgG2a	CTCTAATTCCAAACAC_T1_hash1	T	batch3.1	Mono_Ly6c_high
CTCTAATTCCAATGGT_T1_hash4	-0.92429	14.4573	T1_hash4	1436	652	0.00557103	hash4	T1_IgG2a	CTCTAATTCCAATGGT_T1_hash4	T	batch3.1	Neutrophil
CTCTAATTCGCCAGCA_T1_hash5	-1.67434	1.89631	T1_hash5	11599	3236	0.0119838	hash5	T1_IgG2a	CTCTAATTCGCCAGCA_T1_hash5	T	batch3.1	Mono_Ly6c_high
CTCTACGAGATATGCA_T1_hash3	-0.555817	-6.16455	T1_hash3	11874	3540	0.0176857	hash3	T1_IgG2a	CTCTACGAGATATGCA_T1_hash3	T	batch3.1	cDC2
CTCTACGCAATCAGAA_T1_hash3	-11.79	-2.3273	T1_hash3	15343	3786	0.0163593	hash3	T1_IgG2a	CTCTACGCAATCAGAA_T1_hash3	T	batch3.1	Mast
CTCTACGCACGAAACG_T1_hash5	-11.2899	0.183886	T1_hash5	3305	1371	0.0396369	hash5	T1_IgG2a	CTCTACGCACGAAACG_T1_hash5	T	batch3.1	Mast
CTCTGGTAGTCCTCCT_T1_hash2	4.65598	1.33104	T1_hash2	4038	1782	0.0160971	hash2	T1_IgG2a	CTCTGGTAGTCCTCCT_T1_hash2	T	batch3.1	Mono_Ly6c_high
CTGAAGTGTACCATCA_T1_hash2	0.851505	-2.59663	T1_hash2	8009	2635	0.00886503	hash2	T1_IgG2a	CTGAAGTGTACCATCA_T1_hash2	T	batch3.1	Mono_Ly6c_high
CTGAAGTTCAACGCTA_T1_hash3	2.83139	1.12265	T1_hash3	2531	1171	0.0308179	hash3	T1_IgG2a	CTGAAGTTCAACGCTA_T1_hash3	T	batch3.1	Mono_Ly6c_high
CTGAAGTTCAGTTAGC_T1_hash4	3.76011	-1.77805	T1_hash4	2727	1365	0.0187019	hash4	T1_IgG2a	CTGAAGTTCAGTTAGC_T1_hash4	T	batch3.1	Mono_Ly6c_high
CTGATAGGTCGTTGTA_T1_hash5	2.76511	-16.1098	T1_hash5	10510	3258	0.0270219	hash5	T1_IgG2a	CTGATAGGTCGTTGTA_T1_hash5	T	batch3.1	pDC
CTGATAGTCTGTGCAA_T1_hash3	3.71099	0.720151	T1_hash3	11109	2919	0.00729139	hash3	T1_IgG2a	CTGATAGTCTGTGCAA_T1_hash3	T	batch3.1	Mono_Ly6c_high
CTGATCCCAAAGCGGT_T1_hash5	1.62165	-4.59609	T1_hash5	6535	2136	0.0127008	hash5	T1_IgG2a	CTGATCCCAAAGCGGT_T1_hash5	T	batch3.1	cDC2
CTGATCCCATTGAGCT_T1_hash3	3.78355	1.04034	T1_hash3	5086	1842	0.0137633	hash3	T1_IgG2a	CTGATCCCATTGAGCT_T1_hash3	T	batch3.1	Mono_Ly6c_high
CTGATCCTCTAACTTC_T1_hash3	-0.604643	14.0631	T1_hash3	1673	680	0.0155409	hash3	T1_IgG2a	CTGATCCTCTAACTTC_T1_hash3	T	batch3.1	Neutrophil
CTGCCTAAGAGAGCTC_T1_hash4	-5.12615	-4.67069	T1_hash4	23276	4885	0.022985	hash4	T1_IgG2a	CTGCCTAAGAGAGCTC_T1_hash4	T	batch3.1	cDC1
CTGCCTAAGCAGGCTA_T1_hash5	-5.95936	-9.18079	T1_hash5	12818	3538	0.0124044	hash5	T1_IgG2a	CTGCCTAAGCAGGCTA_T1_hash5	T	batch3.1	tDC
CTGCCTAAGGATGTAT_T1_hash2	2.3177	-0.920246	T1_hash2	6475	2445	0.0114286	hash2	T1_IgG2a	CTGCCTAAGGATGTAT_T1_hash2	T	batch3.1	Mono_Ly6c_high
CTGCCTACACGAAGCA_T1_hash1	2.13767	-1.96407	T1_hash1	4665	1975	0.014791	hash1	T1_IgG2a	CTGCCTACACGAAGCA_T1_hash1	T	batch3.1	Mono_Ly6c_high
CTGCGGAAGGCAGGTT_T1_hash1	-4.7411	-6.53807	T1_hash1	17930	3510	0.00892359	hash1	T1_IgG2a	CTGCGGAAGGCAGGTT_T1_hash1	T	batch3.1	cDC1
CTGCGGACACACCGCA_T1_hash4	1.31713	2.30927	T1_hash4	3030	1538	0.0326733	hash4	T1_IgG2a	CTGCGGACACACCGCA_T1_hash4	T	batch3.1	Mono_Ly6c_low
CTGCGGAGTGCGAAAC_T1_hash2	4.72405	-0.83049	T1_hash2	6564	2270	0.00578915	hash2	T1_IgG2a	CTGCGGAGTGCGAAAC_T1_hash2	T	batch3.1	Mono_Ly6c_high
CTGCTGTCAGTCCTTC_T1_hash5	2.73948	-15.8768	T1_hash5	7091	2691	0.0260894	hash5	T1_IgG2a	CTGCTGTCAGTCCTTC_T1_hash5	T	batch3.1	pDC
CTGCTGTCATCGTCGG_T1_hash5	-11.6628	-1.4649	T1_hash5	8732	2860	0.0111086	hash5	T1_IgG2a	CTGCTGTCATCGTCGG_T1_hash5	T	batch3.1	Mast
CTGCTGTGTCACACGC_T1_hash3	-1.55962	4.28192	T1_hash3	5877	2073	0.00782712	hash3	T1_IgG2a	CTGCTGTGTCACACGC_T1_hash3	T	batch3.1	Mono_Ly6c_high
CTGCTGTTCGCATGAT_T1_hash1	3.10586	1.14748	T1_hash1	8788	2615	0.0149067	hash1	T1_IgG2a	CTGCTGTTCGCATGAT_T1_hash1	T	batch3.1	Mono_Ly6c_high
CTGCTGTTCTGATTCT_T1_hash3	2.85239	-0.534679	T1_hash3	9088	3208	0.0228873	hash3	T1_IgG2a	CTGCTGTTCTGATTCT_T1_hash3	T	batch3.1	Mono_Ly6c_high
CTGCTGTTCTTTACAC_T1_hash2	0.779124	14.0631	T1_hash2	2081	826	0.000961076	hash2	T1_IgG2a	CTGCTGTTCTTTACAC_T1_hash2	T	batch3.1	Neutrophil
CTGTGCTAGTGCAAGC_T1_hash2	-1.71697	1.38528	T1_hash2	5192	2084	0.0260015	hash2	T1_IgG2a	CTGTGCTAGTGCAAGC_T1_hash2	T	batch3.1	Mono_Ly6c_high
CTGTGCTGTATTCGTG_T1_hash1	-6.07634	-8.8651	T1_hash1	16978	3105	0.0124867	hash1	T1_IgG2a	CTGTGCTGTATTCGTG_T1_hash1	T	batch3.1	tDC
CTGTTTAAGAGGTTGC_T1_hash4	4.01366	1.99849	T1_hash4	6084	1766	0.013478	hash4	T1_IgG2a	CTGTTTAAGAGGTTGC_T1_hash4	T	batch3.1	Mono_Ly6c_high
CTGTTTAAGCCAGTAG_T1_hash1	1.92211	14.3981	T1_hash1	2339	1115	0.0316375	hash1	T1_IgG2a	CTGTTTAAGCCAGTAG_T1_hash1	T	batch3.1	Neutrophil
CTGTTTAAGTGTACCT_T1_hash1	-1.28311	1.80738	T1_hash1	9259	2733	0.0139324	hash1	T1_IgG2a	CTGTTTAAGTGTACCT_T1_hash1	T	batch3.1	Mono_Ly6c_high
CTGTTTACATACTCTT_T1_hash4	-0.327069	5.54585	T1_hash4	3935	1786	0.0190597	hash4	T1_IgG2a	CTGTTTACATACTCTT_T1_hash4	T	batch3.1	Mono_Ly6c_low
CTGTTTAGTTCTGGTA_T1_hash4	1.48894	-0.44011	T1_hash4	8945	2761	0.015763	hash4	T1_IgG2a	CTGTTTAGTTCTGGTA_T1_hash4	T	batch3.1	Mono_Ly6c_high
CTTAACTCAATAACGA_T1_hash2	1.96373	-0.518197	T1_hash2	10415	2991	0.0132501	hash2	T1_IgG2a	CTTAACTCAATAACGA_T1_hash2	T	batch3.1	Mono_Ly6c_high
CTTAACTGTGGCTCCA_T1_hash2	1.10941	-4.54936	T1_hash2	18955	4173	0.00638354	hash2	T1_IgG2a	CTTAACTGTGGCTCCA_T1_hash2	T	batch3.1	cDC2
CTTAACTGTTACGGAG_T1_hash3	-0.816812	1.18349	T1_hash3	7080	2292	0.0105932	hash3	T1_IgG2a	CTTAACTGTTACGGAG_T1_hash3	T	batch3.1	Mono_Ly6c_high
CTTAACTTCCTATGTT_T1_hash2	-1.27957	4.06946	T1_hash2	6195	2146	0.0184019	hash2	T1_IgG2a	CTTAACTTCCTATGTT_T1_hash2	T	batch3.1	Mono_Ly6c_high
CTTACCGAGGAGTAGA_T1_hash3	0.399951	4.86382	T1_hash3	2247	1198	0.0186916	hash3	T1_IgG2a	CTTACCGAGGAGTAGA_T1_hash3	T	batch3.1	Mono_Ly6c_low
CTTACCGAGGTGATAT_T1_hash5	-0.77958	-4.6077	T1_hash5	10349	2953	0.0130447	hash5	T1_IgG2a	CTTACCGAGGTGATAT_T1_hash5	T	batch3.1	cDC2
CTTACCGCACGTTGGC_T1_hash5	0.621636	3.42972	T1_hash5	3099	1446	0.03485	hash5	T1_IgG2a	CTTACCGCACGTTGGC_T1_hash5	T	batch3.1	Mono_Ly6c_low
CTTACCGGTCAAACTC_T1_hash1	1.45159	0.547127	T1_hash1	16144	3798	0.0110877	hash1	T1_IgG2a	CTTACCGGTCAAACTC_T1_hash1	T	batch3.1	Mono_Ly6c_high
CTTACCGTCACTTCAT_T1_hash4	-4.76552	-6.43214	T1_hash4	20245	3827	0.0195604	hash4	T1_IgG2a	CTTACCGTCACTTCAT_T1_hash4	T	batch3.1	cDC1
CTTAGGACAAGCGAGT_T1_hash5	3.6266	-0.566834	T1_hash5	8283	2618	0.0172643	hash5	T1_IgG2a	CTTAGGACAAGCGAGT_T1_hash5	T	batch3.1	Mono_Ly6c_high
CTTCTCTCAAGAAAGG_T1_hash2	2.98345	1.53168	T1_hash2	2245	1014	0.0138085	hash2	T1_IgG2a	CTTCTCTCAAGAAAGG_T1_hash2	T	batch3.1	Mono_Ly6c_high
CTTCTCTCAGCTGCTG_T1_hash3	0.166693	5.3135	T1_hash3	4119	1788	0.0114105	hash3	T1_IgG2a	CTTCTCTCAGCTGCTG_T1_hash3	T	batch3.1	Mono_Ly6c_low
CTTCTCTCATGTAAGA_T1_hash2	-0.351899	-1.1971	T1_hash2	7923	2554	0.00403887	hash2	T1_IgG2a	CTTCTCTCATGTAAGA_T1_hash2	T	batch3.1	Mono_Ly6c_high
CTTCTCTTCAGGATCT_T1_hash3	4.05217	-0.627797	T1_hash3	8599	2730	0.0138388	hash3	T1_IgG2a	CTTCTCTTCAGGATCT_T1_hash3	T	batch3.1	Mono_Ly6c_high
CTTGGCTCACCGATAT_T1_Negative	-2.48482	2.44248	T1_Negative	3059	1396	0.0124224	Negative	T1_IgG2a	CTTGGCTCACCGATAT_T1_Negative	T	batch3.1	Mono_Ly6c_high
CTTGGCTTCTTGTACT_T1_hash5	3.8438	-1.02046	T1_hash5	7041	2483	0.00610709	hash5	T1_IgG2a	CTTGGCTTCTTGTACT_T1_hash5	T	batch3.1	Mono_Ly6c_high
CTTTGCGAGAATGTGT_T1_hash5	0.831976	0.195415	T1_hash5	6713	2315	0.0137048	hash5	T1_IgG2a	CTTTGCGAGAATGTGT_T1_hash5	T	batch3.1	Mono_Ly6c_high
GAAACTCCATGTAAGA_T1_hash5	1.67334	0.586273	T1_hash5	4844	1712	0.00639967	hash5	T1_IgG2a	GAAACTCCATGTAAGA_T1_hash5	T	batch3.1	Mono_Ly6c_high
GAAACTCTCAAACCGT_T1_hash5	-1.39699	14.2898	T1_hash5	1323	582	0.00226757	hash5	T1_IgG2a	GAAACTCTCAAACCGT_T1_hash5	T	batch3.1	Neutrophil
GAAATGAAGCAGATCG_T1_hash5	-0.597234	14.1355	T1_hash5	1918	618	0.00104275	hash5	T1_IgG2a	GAAATGAAGCAGATCG_T1_hash5	T	batch3.1	Neutrophil
GAAATGACACGCCAGT_T1_hash1	3.10942	-2.67011	T1_hash1	8937	2546	0.0204767	hash1	T1_IgG2a	GAAATGACACGCCAGT_T1_hash1	T	batch3.1	Mono_Ly6c_high
GAACCTAAGGTCATCT_T1_hash1	2.57937	-14.7945	T1_hash1	8628	2931	0.0154149	hash1	T1_IgG2a	GAACCTAAGGTCATCT_T1_hash1	T	batch3.1	pDC
GAACGGACACGCCAGT_T1_hash5	-0.947831	14.1942	T1_hash5	3167	818	0	hash5	T1_IgG2a	GAACGGACACGCCAGT_T1_hash5	T	batch3.1	Neutrophil
GAAGCAGTCCAGAAGG_T1_hash2	-1.48663	3.73244	T1_hash2	5520	2149	0.0103261	hash2	T1_IgG2a	GAAGCAGTCCAGAAGG_T1_hash2	T	batch3.1	Mono_Ly6c_high
GAATAAGCACACATGT_T1_hash4	-2.17885	3.32424	T1_hash4	6841	2458	0.0118404	hash4	T1_IgG2a	GAATAAGCACACATGT_T1_hash4	T	batch3.1	Mono_Ly6c_high
GAATGAAAGCTCCCAG_T1_hash2	-0.568526	3.6393	T1_hash2	5547	2043	0.0108167	hash2	T1_IgG2a	GAATGAAAGCTCCCAG_T1_hash2	T	batch3.1	Mono_Ly6c_high
GACACGCAGAGGTTGC_T1_hash4	2.23681	-2.19362	T1_hash4	8138	2420	0.0111821	hash4	T1_IgG2a	GACACGCAGAGGTTGC_T1_hash4	T	batch3.1	Mono_Ly6c_high
GACACGCCATGGTAGG_T1_hash3	-12.1423	-0.0551586	T1_hash3	1708	854	0.0111241	hash3	T1_IgG2a	GACACGCCATGGTAGG_T1_hash3	T	batch3.1	Mast
GACAGAGGTCAACTGT_T1_hash3	4.59219	-0.825661	T1_hash3	5996	2273	0.00783856	hash3	T1_IgG2a	GACAGAGGTCAACTGT_T1_hash3	T	batch3.1	Mono_Ly6c_high
GACCAATTCTTTAGTC_T1_hash5	0.0935399	14.0011	T1_hash5	1536	612	0.00585938	hash5	T1_IgG2a	GACCAATTCTTTAGTC_T1_hash5	T	batch3.1	Neutrophil
GACCTGGCACCAGCAC_T1_hash1	-0.222073	1.51983	T1_hash1	8446	2534	0.0123135	hash1	T1_IgG2a	GACCTGGCACCAGCAC_T1_hash1	T	batch3.1	Mono_Ly6c_high
GACCTGGCAGCGTAAG_T1_hash5	0.405952	15.0422	T1_hash5	2887	990	0.0148944	hash5	T1_IgG2a	GACCTGGCAGCGTAAG_T1_hash5	T	batch3.1	Neutrophil
GACCTGGCATTCCTCG_T1_hash3	3.06448	-0.349519	T1_hash3	4756	1838	0.029857	hash3	T1_IgG2a	GACCTGGCATTCCTCG_T1_hash3	T	batch3.1	Mono_Ly6c_high
GACCTGGGTTGGAGGT_T1_hash5	3.98422	0.308428	T1_hash5	7377	2120	0.00881117	hash5	T1_IgG2a	GACCTGGGTTGGAGGT_T1_hash5	T	batch3.1	Mono_Ly6c_high
GACCTGGTCGGATGGA_T1_hash3	3.81424	1.80183	T1_hash3	4295	1484	0.0142026	hash3	T1_IgG2a	GACCTGGTCGGATGGA_T1_hash3	T	batch3.1	Mono_Ly6c_high
GACGCGTCAAGCTGTT_T1_hash3	1.28948	-1.13845	T1_hash3	4551	1797	0.0191167	hash3	T1_IgG2a	GACGCGTCAAGCTGTT_T1_hash3	T	batch3.1	Mono_Ly6c_high
GACGCGTTCCGCGCAA_T1_hash5	-1.61749	3.16789	T1_hash5	7624	2527	0.0175761	hash5	T1_IgG2a	GACGCGTTCCGCGCAA_T1_hash5	T	batch3.1	Mono_Ly6c_high
GACGGCTAGCAGGTCA_T1_hash2	3.98742	-1.07816	T1_hash2	7606	2586	0.0152511	hash2	T1_IgG2a	GACGGCTAGCAGGTCA_T1_hash2	T	batch3.1	Mono_Ly6c_high
GACGGCTAGCGATGAC_T1_hash4	4.71726	-0.374195	T1_hash4	5904	1950	0.00948509	hash4	T1_IgG2a	GACGGCTAGCGATGAC_T1_hash4	T	batch3.1	Mono_Ly6c_high
GACGGCTAGGGATGGG_T1_hash4	1.42711	-5.05008	T1_hash4	11401	2848	0.0090343	hash4	T1_IgG2a	GACGGCTAGGGATGGG_T1_hash4	T	batch3.1	cDC2
GACGGCTCAATGAAAC_T1_hash3	-1.68162	3.63153	T1_hash3	7820	2574	0.0157289	hash3	T1_IgG2a	GACGGCTCAATGAAAC_T1_hash3	T	batch3.1	Mono_Ly6c_high
GACGGCTGTCAGAGGT_T1_hash2	-4.93015	-4.66221	T1_hash2	19258	4341	0.0127739	hash2	T1_IgG2a	GACGGCTGTCAGAGGT_T1_hash2	T	batch3.1	cDC1
GACTACAAGGCGTACA_T1_hash2	-0.754406	14.8185	T1_hash2	2156	749	0	hash2	T1_IgG2a	GACTACAAGGCGTACA_T1_hash2	T	batch3.1	Neutrophil
GACTACAAGTTGAGTA_T1_hash5	-0.926732	-6.34594	T1_hash5	5684	2187	0.0253343	hash5	T1_IgG2a	GACTACAAGTTGAGTA_T1_hash5	T	batch3.1	cDC2
GACTACACACGCATCG_T1_hash3	0.596346	13.583	T1_hash3	1007	578	0.0377358	hash3	T1_IgG2a	GACTACACACGCATCG_T1_hash3	T	batch3.1	Neutrophil
GACTACACACGGCGTT_T1_hash5	-1.67917	2.79522	T1_hash5	6417	2262	0.0151161	hash5	T1_IgG2a	GACTACACACGGCGTT_T1_hash5	T	batch3.1	Mono_Ly6c_high
GACTACACAGTAGAGC_T1_hash4	0.688327	3.48434	T1_hash4	2264	1200	0.0335689	hash4	T1_IgG2a	GACTACACAGTAGAGC_T1_hash4	T	batch3.1	Mono_Ly6c_low
GACTACAGTTAAGACA_T1_hash1	2.21839	-2.41073	T1_hash1	9940	2870	0.00965795	hash1	T1_IgG2a	GACTACAGTTAAGACA_T1_hash1	T	batch3.1	Mono_Ly6c_high
GACTACATCGGCGCTA_T1_hash3	0.284186	1.96968	T1_hash3	16912	3762	0.0224693	hash3	T1_IgG2a	GACTACATCGGCGCTA_T1_hash3	T	batch3.1	Mono_Ly6c_high
GACTACATCTCCCTGA_T1_hash3	2.45209	-14.5815	T1_hash3	7384	3055	0.0146262	hash3	T1_IgG2a	GACTACATCTCCCTGA_T1_hash3	T	batch3.1	pDC
GACTGCGAGATAGTCA_T1_hash3	2.89745	-15.2579	T1_hash3	7369	2774	0.0195413	hash3	T1_IgG2a	GACTGCGAGATAGTCA_T1_hash3	T	batch3.1	pDC
GACTGCGAGTGTCCAT_T1_hash3	1.02872	1.33333	T1_hash3	8589	2539	0.00745139	hash3	T1_IgG2a	GACTGCGAGTGTCCAT_T1_hash3	T	batch3.1	Mono_Ly6c_high
GACTGCGCAAGCGAGT_T1_hash1	1.38146	2.25248	T1_hash1	2409	1326	0.0319635	hash1	T1_IgG2a	GACTGCGCAAGCGAGT_T1_hash1	T	batch3.1	Mono_Ly6c_low
GACTGCGCAATCTACG_T1_hash2	-0.622179	-5.95428	T1_hash2	8949	2939	0.0206727	hash2	T1_IgG2a	GACTGCGCAATCTACG_T1_hash2	T	batch3.1	cDC2
GACTGCGGTCGACTAT_T1_hash2	0.465179	-2.51077	T1_hash2	5151	1829	0.0133955	hash2	T1_IgG2a	GACTGCGGTCGACTAT_T1_hash2	T	batch3.1	Mono_Ly6c_high
GAGCAGAAGCGTAATA_T1_hash4	0.432724	-4.76151	T1_hash4	12203	3137	0.0131935	hash4	T1_IgG2a	GAGCAGAAGCGTAATA_T1_hash4	T	batch3.1	cDC2
GAGGTGACACAAGACG_T1_hash4	-1.99993	1.03041	T1_hash4	7424	2377	0.00835129	hash4	T1_IgG2a	GAGGTGACACAAGACG_T1_hash4	T	batch3.1	Mono_Ly6c_high
GAGGTGAGTATATGGA_T1_hash1	-4.72479	-6.54125	T1_hash1	23644	4246	0.0108696	hash1	T1_IgG2a	GAGGTGAGTATATGGA_T1_hash1	T	batch3.1	cDC1
GAGGTGATCAAGAAGT_T1_hash2	3.65923	0.488567	T1_hash2	7326	2445	0.0126945	hash2	T1_IgG2a	GAGGTGATCAAGAAGT_T1_hash2	T	batch3.1	Mono_Ly6c_high
GAGGTGATCCGCTGTT_T1_hash2	-11.9593	-0.458936	T1_hash2	4812	1812	0.0135079	hash2	T1_IgG2a	GAGGTGATCCGCTGTT_T1_hash2	T	batch3.1	Mast
GAGGTGATCTGATACG_T1_hash2	0.647909	-1.64391	T1_hash2	10030	2753	0.00538385	hash2	T1_IgG2a	GAGGTGATCTGATACG_T1_hash2	T	batch3.1	Mono_Ly6c_high
GATCAGTAGACAGAGA_T1_hash3	4.09445	1.89613	T1_hash3	7753	2140	0.00993164	hash3	T1_IgG2a	GATCAGTAGACAGAGA_T1_hash3	T	batch3.1	Mono_Ly6c_high
GATCAGTGTGTTCGAT_T1_hash3	-0.0700558	1.13222	T1_hash3	7368	2422	0.0141151	hash3	T1_IgG2a	GATCAGTGTGTTCGAT_T1_hash3	T	batch3.1	Mono_Ly6c_high
GATCGATAGAGATGAG_T1_hash1	-1.2373	4.02059	T1_hash1	4655	1813	0.0141783	hash1	T1_IgG2a	GATCGATAGAGATGAG_T1_hash1	T	batch3.1	Mono_Ly6c_high
GATCGATAGTCTCGGC_T1_hash2	3.17585	-0.117929	T1_hash2	3181	1676	0.0229488	hash2	T1_IgG2a	GATCGATAGTCTCGGC_T1_hash2	T	batch3.1	Mono_Ly6c_high
GATCGATCACAGACAG_T1_hash5	2.6249	0.719745	T1_hash5	6141	2160	0.0127015	hash5	T1_IgG2a	GATCGATCACAGACAG_T1_hash5	T	batch3.1	Mono_Ly6c_high
GATCGATGTTGTCGCG_T1_hash2	-10.145	-1.09579	T1_hash2	1751	850	0.0217019	hash2	T1_IgG2a	GATCGATGTTGTCGCG_T1_hash2	T	batch3.1	Mast
GATCGCGAGCAATCTC_T1_hash2	-0.487802	3.65755	T1_hash2	3693	1547	0.0262659	hash2	T1_IgG2a	GATCGCGAGCAATCTC_T1_hash2	T	batch3.1	Mono_Ly6c_high
GATCGCGGTAAGAGAG_T1_hash4	-1.17509	2.07252	T1_hash4	11662	3274	0.01432	hash4	T1_IgG2a	GATCGCGGTAAGAGAG_T1_hash4	T	batch3.1	Mono_Ly6c_high
GATCGCGGTTAGGGTG_T1_hash2	0.255348	1.28381	T1_hash2	3669	1617	0.0100845	hash2	T1_IgG2a	GATCGCGGTTAGGGTG_T1_hash2	T	batch3.1	Mono_Ly6c_high
GATCGCGTCACGAAGG_T1_hash3	1.06737	2.06648	T1_hash3	3266	1334	0.0266381	hash3	T1_IgG2a	GATCGCGTCACGAAGG_T1_hash3	T	batch3.1	Mono_Ly6c_low
GATCGTAGTCAACATC_T1_hash3	2.01845	14.6483	T1_hash3	1297	520	0.0185042	hash3	T1_IgG2a	GATCGTAGTCAACATC_T1_hash3	T	batch3.1	Neutrophil
GATCTAGAGGCAGGTT_T1_hash4	0.307464	-4.86512	T1_hash4	9042	2902	0.00475559	hash4	T1_IgG2a	GATCTAGAGGCAGGTT_T1_hash4	T	batch3.1	cDC2
GATCTAGCAGCTTAAC_T1_hash4	3.89075	-2.13866	T1_hash4	3414	1277	0.029877	hash4	T1_IgG2a	GATCTAGCAGCTTAAC_T1_hash4	T	batch3.1	Mono_Ly6c_high
GATGAAACACTGAAGG_T1_hash3	-0.164422	14.0497	T1_hash3	1534	651	0.0136897	hash3	T1_IgG2a	GATGAAACACTGAAGG_T1_hash3	T	batch3.1	Neutrophil
GATGAGGGTTATGCGT_T1_hash2	4.27999	-1.69639	T1_hash2	6510	2209	0.0124424	hash2	T1_IgG2a	GATGAGGGTTATGCGT_T1_hash2	T	batch3.1	Mono_Ly6c_high
GCAAACTGTGCTCTTC_T1_hash5	0.904363	0.933925	T1_hash5	10981	3092	0.0139332	hash5	T1_IgG2a	GCAAACTGTGCTCTTC_T1_hash5	T	batch3.1	Mono_Ly6c_high
GCACTCTCATTTCAGG_T1_hash3	2.57425	-0.225284	T1_hash3	2652	1193	0.0418552	hash3	T1_IgG2a	GCACTCTCATTTCAGG_T1_hash3	T	batch3.1	Mono_Ly6c_low
GCAGCCAGTCTACCTC_T1_hash5	-4.66319	-6.78705	T1_hash5	16439	3611	0.0142953	hash5	T1_IgG2a	GCAGCCAGTCTACCTC_T1_hash5	T	batch3.1	cDC1
GCAGCCATCTCCGGTT_T1_hash2	-1.60904	3.61024	T1_hash2	6842	2345	0.0125694	hash2	T1_IgG2a	GCAGCCATCTCCGGTT_T1_hash2	T	batch3.1	Mono_Ly6c_high
GCAGTTAAGGATGGTC_T1_hash3	1.00892	13.7582	T1_hash3	1416	591	0.0388418	hash3	T1_IgG2a	GCAGTTAAGGATGGTC_T1_hash3	T	batch3.1	Neutrophil
GCAGTTAAGTGTCTCA_T1_hash5	3.9902	0.314965	T1_hash5	7897	2355	0.00911739	hash5	T1_IgG2a	GCAGTTAAGTGTCTCA_T1_hash5	T	batch3.1	Mono_Ly6c_high
GCATACACAATGACCT_T1_hash1	1.38978	-2.67918	T1_hash1	7199	2331	0.00819558	hash1	T1_IgG2a	GCATACACAATGACCT_T1_hash1	T	batch3.1	Mono_Ly6c_high
GCATACAGTAGTGAAT_T1_hash2	1.32439	14.1564	T1_hash2	2402	1055	0.0287261	hash2	T1_IgG2a	GCATACAGTAGTGAAT_T1_hash2	T	batch3.1	Neutrophil
GCATACAGTCGGGTCT_T1_hash4	0.872069	13.679	T1_hash4	1231	571	0.0227457	hash4	T1_IgG2a	GCATACAGTCGGGTCT_T1_hash4	T	batch3.1	Neutrophil
GCATACATCCGAATGT_T1_hash5	3.3686	0.0766366	T1_hash5	8053	2425	0.0117968	hash5	T1_IgG2a	GCATACATCCGAATGT_T1_hash5	T	batch3.1	Mono_Ly6c_high
GCATGATAGCTGCGAA_T1_hash2	-0.161154	-1.27754	T1_hash2	6879	2032	0.00654165	hash2	T1_IgG2a	GCATGATAGCTGCGAA_T1_hash2	T	batch3.1	Mono_Ly6c_high
GCATGATCAAGCGCTC_T1_hash3	1.95546	15.1109	T1_hash3	1733	553	0	hash3	T1_IgG2a	GCATGATCAAGCGCTC_T1_hash3	T	batch3.1	Neutrophil
GCATGATCAATAGCGG_T1_hash4	0.935252	-5.11507	T1_hash4	19821	3990	0.0116039	hash4	T1_IgG2a	GCATGATCAATAGCGG_T1_hash4	T	batch3.1	cDC2
GCATGATCACCATGTA_T1_hash2	1.29764	14.863	T1_hash2	1732	566	0.00230947	hash2	T1_IgG2a	GCATGATCACCATGTA_T1_hash2	T	batch3.1	Neutrophil
GCATGTAAGCCCGAAA_T1_hash2	4.08199	-0.248808	T1_hash2	7701	2402	0.00973899	hash2	T1_IgG2a	GCATGTAAGCCCGAAA_T1_hash2	T	batch3.1	Mono_Ly6c_high
GCATGTATCAACGGGA_T1_hash4	4.12371	-2.03494	T1_hash4	10813	3066	0.0128549	hash4	T1_IgG2a	GCATGTATCAACGGGA_T1_hash4	T	batch3.1	Mono_Ly6c_high
GCCAAATCAGACAAGC_T1_hash5	-11.7277	-2.39087	T1_hash5	6092	2180	0.0139527	hash5	T1_IgG2a	GCCAAATCAGACAAGC_T1_hash5	T	batch3.1	Neutrophil
GCCAAATCATTGAGCT_T1_hash4	-0.903124	0.961937	T1_hash4	7160	2366	0.0175978	hash4	T1_IgG2a	GCCAAATCATTGAGCT_T1_hash4	T	batch3.1	Mono_Ly6c_high
GCCTCTAAGACCACGA_T1_hash4	3.37266	-1.36404	T1_hash4	7759	2625	0.00786184	hash4	T1_IgG2a	GCCTCTAAGACCACGA_T1_hash4	T	batch3.1	Mono_Ly6c_high
GCCTCTATCGGCGCAT_T1_hash5	0.329463	-5.11036	T1_hash5	13159	3556	0.012159	hash5	T1_IgG2a	GCCTCTATCGGCGCAT_T1_hash5	T	batch3.1	cDC2
GCCTCTATCGTAGATC_T1_hash3	1.0824	-1.40141	T1_hash3	12822	2987	0.0109187	hash3	T1_IgG2a	GCCTCTATCGTAGATC_T1_hash3	T	batch3.1	Mono_Ly6c_high
GCGACCAAGCTAACTC_T1_hash5	-0.626194	1.16636	T1_hash5	8424	2430	0.00830959	hash5	T1_IgG2a	GCGACCAAGCTAACTC_T1_hash5	T	batch3.1	Mono_Ly6c_high
GCGACCAAGCTATGCT_T1_hash5	1.11472	0.784761	T1_hash5	8907	2763	0.0183002	hash5	T1_IgG2a	GCGACCAAGCTATGCT_T1_hash5	T	batch3.1	Mono_Ly6c_high
GCGACCAAGGATTCGG_T1_hash2	-3.61698	-5.68109	T1_hash2	14342	3290	0.00683308	hash2	T1_IgG2a	GCGACCAAGGATTCGG_T1_hash2	T	batch3.1	cDC1
GCGACCAGTACTCAAC_T1_hash5	0.387718	3.52276	T1_hash5	3517	1540	0.02559	hash5	T1_IgG2a	GCGACCAGTACTCAAC_T1_hash5	T	batch3.1	Mono_Ly6c_low
GCGAGAAGTTCAGGCC_T1_hash3	-1.9586	1.59228	T1_hash3	7687	2704	0.0152205	hash3	T1_IgG2a	GCGAGAAGTTCAGGCC_T1_hash3	T	batch3.1	Mono_Ly6c_high
GCGCAACAGATGAGAG_T1_hash5	3.73945	1.18493	T1_hash5	8947	2685	0.0219068	hash5	T1_IgG2a	GCGCAACAGATGAGAG_T1_hash5	T	batch3.1	Mono_Ly6c_high
GCGCAACCACATTAGC_T1_hash5	-3.85006	-5.64511	T1_hash5	16231	3545	0.00874869	hash5	T1_IgG2a	GCGCAACCACATTAGC_T1_hash5	T	batch3.1	cDC1
GCGCAACGTACGACCC_T1_hash1	1.18265	15.208	T1_hash1	1817	579	0.00220143	hash1	T1_IgG2a	GCGCAACGTACGACCC_T1_hash1	T	batch3.1	Neutrophil
GCGCAACTCCTAGTGA_T1_hash2	0.408094	-1.67648	T1_hash2	8371	2382	0.00931788	hash2	T1_IgG2a	GCGCAACTCCTAGTGA_T1_hash2	T	batch3.1	Mono_Ly6c_high
GCGCAGTCATACGCCG_T1_hash4	-3.21086	-6.02811	T1_hash4	10227	2736	0.00713797	hash4	T1_IgG2a	GCGCAGTCATACGCCG_T1_hash4	T	batch3.1	cDC1
GCGCAGTTCATCATTC_T1_hash2	-0.853954	1.82366	T1_hash2	6892	2304	0.0229251	hash2	T1_IgG2a	GCGCAGTTCATCATTC_T1_hash2	T	batch3.1	Mono_Ly6c_high
GCGCCAAAGCAGGCTA_T1_hash4	-0.48423	3.07559	T1_hash4	4330	1606	0.0101617	hash4	T1_IgG2a	GCGCCAAAGCAGGCTA_T1_hash4	T	batch3.1	Mono_Ly6c_high
GCGCGATTCTCTGAGA_T1_hash2	3.23532	-1.30554	T1_hash2	5560	2129	0.0134892	hash2	T1_IgG2a	GCGCGATTCTCTGAGA_T1_hash2	T	batch3.1	Mono_Ly6c_high
GCGGGTTCATTGAGCT_T1_hash3	-1.44123	4.15333	T1_hash3	3959	1566	0.014145	hash3	T1_IgG2a	GCGGGTTCATTGAGCT_T1_hash3	T	batch3.1	Mono_Ly6c_high
GCGGGTTGTAAGTAGT_T1_hash3	2.70845	-14.77	T1_hash3	8403	2953	0.0163037	hash3	T1_IgG2a	GCGGGTTGTAAGTAGT_T1_hash3	T	batch3.1	pDC
GCTCCTAAGCCGTCGT_T1_hash4	0.365977	-4.93094	T1_hash4	8328	2694	0.0133285	hash4	T1_IgG2a	GCTCCTAAGCCGTCGT_T1_hash4	T	batch3.1	cDC2
GCTCCTAGTCTAACGT_T1_hash5	0.574509	-4.64694	T1_hash5	8588	2411	0.00582208	hash5	T1_IgG2a	GCTCCTAGTCTAACGT_T1_hash5	T	batch3.1	cDC2
GCTCTGTCAAGCGTAG_T1_hash5	-12.2859	-0.779775	T1_hash5	6422	2123	0.00669573	hash5	T1_IgG2a	GCTCTGTCAAGCGTAG_T1_hash5	T	batch3.1	Mast
GCTGCAGAGCTGAACG_T1_hash1	2.41782	-14.6337	T1_hash1	2180	1290	0.0279817	hash1	T1_IgG2a	GCTGCAGAGCTGAACG_T1_hash1	T	batch3.1	pDC
GCTGCTTGTTAAAGAC_T1_hash2	1.60817	-0.231631	T1_hash2	8694	2441	0.00920175	hash2	T1_IgG2a	GCTGCTTGTTAAAGAC_T1_hash2	T	batch3.1	Mono_Ly6c_high
GCTGGGTCAACGCACC_T1_hash4	-0.320769	3.68976	T1_hash4	1741	985	0.0304423	hash4	T1_IgG2a	GCTGGGTCAACGCACC_T1_hash4	T	batch3.1	Mono_Ly6c_low
GCTGGGTTCTTTAGGG_T1_hash5	-1.36912	3.31178	T1_hash5	5358	2262	0.00895857	hash5	T1_IgG2a	GCTGGGTTCTTTAGGG_T1_hash5	T	batch3.1	Mono_Ly6c_high
GCTTGAAAGCGATGAC_T1_hash2	1.28907	-5.10226	T1_hash2	8754	2461	0.0191912	hash2	T1_IgG2a	GCTTGAAAGCGATGAC_T1_hash2	T	batch3.1	cDC2
GCTTGAAAGGGAGTAA_T1_hash2	-10.3333	-1.11884	T1_hash2	1318	718	0.0113809	hash2	T1_IgG2a	GCTTGAAAGGGAGTAA_T1_hash2	T	batch3.1	Mast
GCTTGAACATACTCTT_T1_hash3	-1.87229	3.74152	T1_hash3	6676	2362	0.0112343	hash3	T1_IgG2a	GCTTGAACATACTCTT_T1_hash3	T	batch3.1	Mono_Ly6c_high
GCTTGAATCAAGGCTT_T1_hash2	1.99051	-1.01846	T1_hash2	6736	2251	0.00861045	hash2	T1_IgG2a	GCTTGAATCAAGGCTT_T1_hash2	T	batch3.1	Mono_Ly6c_high
GGAAAGCAGCGAGAAA_T1_hash4	-1.28808	2.03586	T1_hash4	8962	2715	0.0219817	hash4	T1_IgG2a	GGAAAGCAGCGAGAAA_T1_hash4	T	batch3.1	Mono_Ly6c_high
GGAAAGCTCCAAACAC_T1_hash4	2.68978	1.07036	T1_hash4	9332	2737	0.0140377	hash4	T1_IgG2a	GGAAAGCTCCAAACAC_T1_hash4	T	batch3.1	Mono_Ly6c_high
GGAATAAAGCCACGTC_T1_hash2	0.388309	3.7553	T1_hash2	4768	1744	0.00943792	hash2	T1_IgG2a	GGAATAAAGCCACGTC_T1_hash2	T	batch3.1	Mono_Ly6c_high
GGAATAAGTGCGCTTG_T1_hash2	0.869283	-5.36638	T1_hash2	18131	3986	0.0107551	hash2	T1_IgG2a	GGAATAAGTGCGCTTG_T1_hash2	T	batch3.1	cDC2
GGACAAGAGAAGGGTA_T1_hash1	-2.26771	2.29002	T1_hash1	5071	1916	0.0163676	hash1	T1_IgG2a	GGACAAGAGAAGGGTA_T1_hash1	T	batch3.1	Mono_Ly6c_high
GGACAAGCACCAACCG_T1_hash2	-1.94856	3.21615	T1_hash2	6597	2245	0.0150068	hash2	T1_IgG2a	GGACAAGCACCAACCG_T1_hash2	T	batch3.1	Mono_Ly6c_high
GGACAAGGTGCCTTGG_T1_hash5	3.53323	0.0529091	T1_hash5	7250	2254	0.0104828	hash5	T1_IgG2a	GGACAAGGTGCCTTGG_T1_hash5	T	batch3.1	Mono_Ly6c_high
GGACAAGTCAACCATG_T1_hash5	-1.62418	3.28863	T1_hash5	5117	2001	0.0175884	hash5	T1_IgG2a	GGACAAGTCAACCATG_T1_hash5	T	batch3.1	Mono_Ly6c_high
GGACAAGTCTCGATGA_T1_hash2	1.0376	0.680004	T1_hash2	9743	2747	0.0129324	hash2	T1_IgG2a	GGACAAGTCTCGATGA_T1_hash2	T	batch3.1	Mono_Ly6c_high
GGACATTAGCCACGCT_T1_hash5	3.09079	0.566493	T1_hash5	2647	1184	0.0351341	hash5	T1_IgG2a	GGACATTAGCCACGCT_T1_hash5	T	batch3.1	Mono_Ly6c_high
GGACATTAGGAATTAC_T1_hash5	4.19537	1.49143	T1_hash5	10574	2684	0.0207112	hash5	T1_IgG2a	GGACATTAGGAATTAC_T1_hash5	T	batch3.1	Mono_Ly6c_high
GGACATTGTAGAGGAA_T1_hash1	-1.94012	4.01851	T1_hash1	7042	2392	0.00596421	hash1	T1_IgG2a	GGACATTGTAGAGGAA_T1_hash1	T	batch3.1	Mono_Ly6c_high
GGACGTCAGAGTGACC_T1_hash1	2.66398	-3.29088	T1_hash1	8933	2719	0.00626889	hash1	T1_IgG2a	GGACGTCAGAGTGACC_T1_hash1	T	batch3.1	Mono_Ly6c_high
GGACGTCGTGACTACT_T1_hash5	-0.0897453	14.4841	T1_hash5	1581	645	0.00695762	hash5	T1_IgG2a	GGACGTCGTGACTACT_T1_hash5	T	batch3.1	Neutrophil
GGACGTCTCACAATGC_T1_hash1	-12.0833	-0.23714	T1_hash1	8523	2408	0.0240526	hash1	T1_IgG2a	GGACGTCTCACAATGC_T1_hash1	T	batch3.1	Mast
GGAGCAATCACCTCGT_T1_hash4	1.15199	-5.42703	T1_hash4	8648	2620	0.00127197	hash4	T1_IgG2a	GGAGCAATCACCTCGT_T1_hash4	T	batch3.1	cDC2
GGAGCAATCATGTCTT_T1_hash4	-1.73713	2.80885	T1_hash4	6829	2432	0.0098111	hash4	T1_IgG2a	GGAGCAATCATGTCTT_T1_hash4	T	batch3.1	Mono_Ly6c_high
GGATGTTAGACTGTAA_T1_hash5	2.64291	0.832934	T1_hash5	2123	1077	0.0423928	hash5	T1_IgG2a	GGATGTTAGACTGTAA_T1_hash5	T	batch3.1	Mono_Ly6c_high
GGATGTTCAAGAGTCG_T1_hash3	2.11058	14.6025	T1_hash3	2637	684	0.0295791	hash3	T1_IgG2a	GGATGTTCAAGAGTCG_T1_hash3	T	batch3.1	Neutrophil
GGATGTTGTCTTCTCG_T1_hash3	4.6852	-0.170097	T1_hash3	6725	2420	0.00996283	hash3	T1_IgG2a	GGATGTTGTCTTCTCG_T1_hash3	T	batch3.1	Mono_Ly6c_high
GGATTACGTAGGAGTC_T1_hash4	-0.166075	5.2434	T1_hash4	2287	1286	0.0297333	hash4	T1_IgG2a	GGATTACGTAGGAGTC_T1_hash4	T	batch3.1	Mono_Ly6c_low
GGATTACGTCGAGTTT_T1_hash1	2.37269	-1.71899	T1_hash1	6381	2179	0.017082	hash1	T1_IgG2a	GGATTACGTCGAGTTT_T1_hash1	T	batch3.1	Mono_Ly6c_high
GGATTACTCGCCGTGA_T1_hash5	-0.229477	5.23056	T1_hash5	1478	838	0.0257104	hash5	T1_IgG2a	GGATTACTCGCCGTGA_T1_hash5	T	batch3.1	Mono_Ly6c_low
GGCCGATAGCGAAGGG_T1_hash1	1.86282	0.810578	T1_hash1	8579	2441	0.0104907	hash1	T1_IgG2a	GGCCGATAGCGAAGGG_T1_hash1	T	batch3.1	Mono_Ly6c_high
GGCGACTCACGTAAGG_T1_hash1	-1.97464	2.90052	T1_hash1	5426	1984	0.0125323	hash1	T1_IgG2a	GGCGACTCACGTAAGG_T1_hash1	T	batch3.1	Mono_Ly6c_high
GGCGACTCAGGAATCG_T1_hash3	1.99129	0.852704	T1_hash3	2397	1287	0.0233625	hash3	T1_IgG2a	GGCGACTCAGGAATCG_T1_hash3	T	batch3.1	Mono_Ly6c_high
GGCGTGTTCCAAACAC_T1_hash2	0.364779	4.84781	T1_hash2	3431	1555	0.0192364	hash2	T1_IgG2a	GGCGTGTTCCAAACAC_T1_hash2	T	batch3.1	Mono_Ly6c_low
GGCTGGTAGCTTATCG_T1_hash2	-0.853073	0.320507	T1_hash2	10506	3103	0.0126594	hash2	T1_IgG2a	GGCTGGTAGCTTATCG_T1_hash2	T	batch3.1	Mono_Ly6c_high
GGCTGGTCACATGGGA_T1_hash5	1.60239	0.342077	T1_hash5	13595	3495	0.00492828	hash5	T1_IgG2a	GGCTGGTCACATGGGA_T1_hash5	T	batch3.1	Mono_Ly6c_high
GGCTGGTGTCGCCATG_T1_hash3	2.49934	15.2558	T1_hash3	2536	729	0.000394322	hash3	T1_IgG2a	GGCTGGTGTCGCCATG_T1_hash3	T	batch3.1	Neutrophil
GGGAATGGTCACCCAG_T1_hash5	-0.0654108	0.757999	T1_hash5	5091	1855	0.0127676	hash5	T1_IgG2a	GGGAATGGTCACCCAG_T1_hash5	T	batch3.1	Mono_Ly6c_high
GGGAATGGTTGGTGGA_T1_hash2	-4.61672	-6.69935	T1_hash2	16892	3933	0.0104191	hash2	T1_IgG2a	GGGAATGGTTGGTGGA_T1_hash2	T	batch3.1	cDC1
GGGACCTAGTTAGCGG_T1_hash3	1.10409	-1.51467	T1_hash3	9034	2587	0.0138366	hash3	T1_IgG2a	GGGACCTAGTTAGCGG_T1_hash3	T	batch3.1	Mono_Ly6c_high
GGGACCTTCGCCTGAG_T1_hash3	3.58189	0.567746	T1_hash3	7086	2141	0.00987863	hash3	T1_IgG2a	GGGACCTTCGCCTGAG_T1_hash3	T	batch3.1	Mono_Ly6c_high
GGGACCTTCGTTTAGG_T1_hash5	-0.307718	3.73263	T1_hash5	3040	1467	0.0256579	hash5	T1_IgG2a	GGGACCTTCGTTTAGG_T1_hash5	T	batch3.1	Mono_Ly6c_low
GGGATGAAGCGATGAC_T1_hash2	-0.819619	5.33542	T1_hash2	1734	987	0.0109573	hash2	T1_IgG2a	GGGATGAAGCGATGAC_T1_hash2	T	batch3.1	Mono_Ly6c_low
GGGATGACACGTTGGC_T1_hash5	1.42853	-0.928917	T1_hash5	5140	1838	0.0107004	hash5	T1_IgG2a	GGGATGACACGTTGGC_T1_hash5	T	batch3.1	Mono_Ly6c_high
GGGATGACAGCCTTGG_T1_hash5	3.42183	0.950936	T1_hash5	8920	2771	0.0124439	hash5	T1_IgG2a	GGGATGACAGCCTTGG_T1_hash5	T	batch3.1	Mono_Ly6c_high
GGGATGATCTGTACGA_T1_hash1	3.74484	0.320295	T1_hash1	2240	1149	0.0241071	hash1	T1_IgG2a	GGGATGATCTGTACGA_T1_hash1	T	batch3.1	Mono_Ly6c_high
GGGCACTAGTCATGCT_T1_hash3	-0.371497	14.5294	T1_hash3	1233	553	0.00081103	hash3	T1_IgG2a	GGGCACTAGTCATGCT_T1_hash3	T	batch3.1	Neutrophil
GGGCATCAGATGGCGT_T1_hash4	2.32222	-1.74915	T1_hash4	6638	2122	0.0126544	hash4	T1_IgG2a	GGGCATCAGATGGCGT_T1_hash4	T	batch3.1	Mono_Ly6c_high
GGGCATCCATCTCCCA_T1_hash5	5.59889	0.728195	T1_hash5	7594	2534	0.00645246	hash5	T1_IgG2a	GGGCATCCATCTCCCA_T1_hash5	T	batch3.1	Mono_Ly6c_high
GGGTCTGAGGATCGCA_T1_hash1	0.315351	14.8624	T1_hash1	1777	537	0.00562746	hash1	T1_IgG2a	GGGTCTGAGGATCGCA_T1_hash1	T	batch3.1	Neutrophil
GGGTTGCAGCAAATCA_T1_hash4	-4.01865	-6.2496	T1_hash4	13548	3375	0.0166076	hash4	T1_IgG2a	GGGTTGCAGCAAATCA_T1_hash4	T	batch3.1	cDC1
GGGTTGCAGCTACCTA_T1_hash4	0.853127	0.100858	T1_hash4	18068	4072	0.00736108	hash4	T1_IgG2a	GGGTTGCAGCTACCTA_T1_hash4	T	batch3.1	Mono_Ly6c_high
GGGTTGCCAAGGCTCC_T1_hash4	2.4067	-2.81182	T1_hash4	2687	1190	0.0100484	hash4	T1_IgG2a	GGGTTGCCAAGGCTCC_T1_hash4	T	batch3.1	Mono_Ly6c_high
GGGTTGCTCTTCTGGC_T1_hash3	1.76758	-4.74906	T1_hash3	5347	1965	0.0302974	hash3	T1_IgG2a	GGGTTGCTCTTCTGGC_T1_hash3	T	batch3.1	cDC2
GGTATTGCATGTCCTC_T1_hash5	-0.724055	14.7028	T1_hash5	1279	528	0.00156372	hash5	T1_IgG2a	GGTATTGCATGTCCTC_T1_hash5	T	batch3.1	Neutrophil
GGTATTGGTTCTGGTA_T1_hash3	-0.869627	4.00548	T1_hash3	4161	1831	0.0225907	hash3	T1_IgG2a	GGTATTGGTTCTGGTA_T1_hash3	T	batch3.1	Mono_Ly6c_high
GGTGAAGAGGTAGCTG_T1_hash2	0.86363	-2.65395	T1_hash2	2781	1366	0.0208558	hash2	T1_IgG2a	GGTGAAGAGGTAGCTG_T1_hash2	T	batch3.1	Mono_Ly6c_high
GGTGAAGTCCACGTGG_T1_hash3	4.54041	1.94148	T1_hash3	5671	1783	0.00440839	hash3	T1_IgG2a	GGTGAAGTCCACGTGG_T1_hash3	T	batch3.1	Mono_Ly6c_high
GGTGAAGTCTTTCCTC_T1_hash5	1.641	-1.50786	T1_hash5	5677	1945	0.0132112	hash5	T1_IgG2a	GGTGAAGTCTTTCCTC_T1_hash5	T	batch3.1	Mono_Ly6c_high
GGTGCGTAGATGTTAG_T1_hash1	1.17892	15.2867	T1_hash1	1571	675	0.00827498	hash1	T1_IgG2a	GGTGCGTAGATGTTAG_T1_hash1	T	batch3.1	Neutrophil
GGTGCGTCAGTACACT_T1_hash4	1.33926	-5.37463	T1_hash4	9832	2573	0.00742474	hash4	T1_IgG2a	GGTGCGTCAGTACACT_T1_hash4	T	batch3.1	cDC2
GGTGCGTGTCATCCCT_T1_hash3	-3.61846	-6.48347	T1_hash3	5453	1567	0.00806895	hash3	T1_IgG2a	GGTGCGTGTCATCCCT_T1_hash3	T	batch3.1	cDC1
GGTGTTAAGCAGGCTA_T1_hash5	-0.260456	5.14146	T1_hash5	2110	1215	0.0208531	hash5	T1_IgG2a	GGTGTTAAGCAGGCTA_T1_hash5	T	batch3.1	Mono_Ly6c_low
GGTGTTAGTTTGACAC_T1_hash4	-2.98628	-5.62319	T1_hash4	8492	2821	0.00883184	hash4	T1_IgG2a	GGTGTTAGTTTGACAC_T1_hash4	T	batch3.1	cDC1
GGTGTTATCGTATCAG_T1_hash4	1.80025	-1.29723	T1_hash4	4428	1936	0.00542005	hash4	T1_IgG2a	GGTGTTATCGTATCAG_T1_hash4	T	batch3.1	Mono_Ly6c_high
GTAACGTGTCGCATAT_T1_hash3	3.70631	-0.974823	T1_hash3	5481	1920	0.0135012	hash3	T1_IgG2a	GTAACGTGTCGCATAT_T1_hash3	T	batch3.1	Mono_Ly6c_high
GTAACTGAGTTTAGGA_T1_hash1	4.3274	0.0519577	T1_hash1	7856	2451	0.0129837	hash1	T1_IgG2a	GTAACTGAGTTTAGGA_T1_hash1	T	batch3.1	Mono_Ly6c_high
GTAACTGGTAGAGCTG_T1_hash3	4.24751	1.3654	T1_hash3	5493	1643	0.0138358	hash3	T1_IgG2a	GTAACTGGTAGAGCTG_T1_hash3	T	batch3.1	Mono_Ly6c_high
GTAACTGTCAATACCG_T1_hash4	-0.882507	14.8643	T1_hash4	1641	806	0.00365631	hash4	T1_IgG2a	GTAACTGTCAATACCG_T1_hash4	T	batch3.1	Neutrophil
GTACGTAAGGAGTCTG_T1_hash4	1.86019	-1.67693	T1_hash4	4011	1574	0.00448766	hash4	T1_IgG2a	GTACGTAAGGAGTCTG_T1_hash4	T	batch3.1	Mono_Ly6c_high
GTACGTACATCGGAAG_T1_hash2	-3.09454	-5.77315	T1_hash2	5862	1936	0.00972364	hash2	T1_IgG2a	GTACGTACATCGGAAG_T1_hash2	T	batch3.1	cDC1
GTACTCCCACACCGCA_T1_hash3	0.88258	-4.26197	T1_hash3	9106	2398	0.0207555	hash3	T1_IgG2a	GTACTCCCACACCGCA_T1_hash3	T	batch3.1	cDC2
GTACTCCTCTTTACAC_T1_hash5	-1.98389	1.97692	T1_hash5	10113	2957	0.0096905	hash5	T1_IgG2a	GTACTCCTCTTTACAC_T1_hash5	T	batch3.1	Mono_Ly6c_high
GTAGGCCCAGCTGCTG_T1_hash4	-2.00158	-5.42117	T1_hash4	6194	1985	0.010494	hash4	T1_IgG2a	GTAGGCCCAGCTGCTG_T1_hash4	T	batch3.1	cDC2
GTAGGCCGTAAGTGGC_T1_hash1	0.782076	0.347989	T1_hash1	6941	2227	0.0123901	hash1	T1_IgG2a	GTAGGCCGTAAGTGGC_T1_hash1	T	batch3.1	Mono_Ly6c_high
GTAGGCCTCAGCTCTC_T1_hash1	-2.18283	3.47493	T1_hash1	4182	1718	0.00932568	hash1	T1_IgG2a	GTAGGCCTCAGCTCTC_T1_hash1	T	batch3.1	Mono_Ly6c_high
GTAGTCACAAGACACG_T1_hash1	1.91241	0.502581	T1_hash1	7248	2332	0.00951987	hash1	T1_IgG2a	GTAGTCACAAGACACG_T1_hash1	T	batch3.1	Mono_Ly6c_high
GTAGTCACAGCCAATT_T1_hash5	1.54195	-4.56974	T1_hash5	7186	2410	0.0102978	hash5	T1_IgG2a	GTAGTCACAGCCAATT_T1_hash5	T	batch3.1	cDC2
GTATCTTGTATTAGCC_T1_hash4	-0.983044	2.14873	T1_hash4	6140	2162	0.00716612	hash4	T1_IgG2a	GTATCTTGTATTAGCC_T1_hash4	T	batch3.1	Mono_Ly6c_high
GTATTCTCACATTAGC_T1_hash3	1.56726	-0.234388	T1_hash3	6117	2300	0.0165114	hash3	T1_IgG2a	GTATTCTCACATTAGC_T1_hash3	T	batch3.1	Mono_Ly6c_high
GTATTCTTCCGCATAA_T1_hash2	-0.124648	-0.402096	T1_hash2	7351	2208	0.011291	hash2	T1_IgG2a	GTATTCTTCCGCATAA_T1_hash2	T	batch3.1	Mono_Ly6c_high
GTCACAAAGACGCTTT_T1_hash4	3.19078	-1.6841	T1_hash4	9989	2957	0.0104115	hash4	T1_IgG2a	GTCACAAAGACGCTTT_T1_hash4	T	batch3.1	Mono_Ly6c_high
GTCACAAGTAGCCTAT_T1_hash1	4.05151	1.02734	T1_hash1	6038	2015	0.0261676	hash1	T1_IgG2a	GTCACAAGTAGCCTAT_T1_hash1	T	batch3.1	Mono_Ly6c_high
GTCACAAGTATATGAG_T1_hash2	-11.9602	-0.024295	T1_hash2	4128	1469	0.0259205	hash2	T1_IgG2a	GTCACAAGTATATGAG_T1_hash2	T	batch3.1	Mast
GTCACAAGTGATGTCT_T1_hash4	-12.1491	-0.799943	T1_hash4	3823	1622	0.0170024	hash4	T1_IgG2a	GTCACAAGTGATGTCT_T1_hash4	T	batch3.1	Mast
GTCACAATCCTAAGTG_T1_hash2	4.11419	-1.15686	T1_hash2	8902	2865	0.0108964	hash2	T1_IgG2a	GTCACAATCCTAAGTG_T1_hash2	T	batch3.1	Mono_Ly6c_high
GTCACGGAGCTGAAAT_T1_hash1	0.868714	-5.16751	T1_hash1	15318	3576	0.015015	hash1	T1_IgG2a	GTCACGGAGCTGAAAT_T1_hash1	T	batch3.1	cDC2
GTCACGGCAGACTCGC_T1_hash2	-1.61739	3.92726	T1_hash2	3583	1528	0.00837287	hash2	T1_IgG2a	GTCACGGCAGACTCGC_T1_hash2	T	batch3.1	Mono_Ly6c_high
GTCACGGGTTATGCGT_T1_hash4	-0.735528	2.16364	T1_hash4	11995	3363	0.0126719	hash4	T1_IgG2a	GTCACGGGTTATGCGT_T1_hash4	T	batch3.1	Mono_Ly6c_high
GTCACGGGTTGGTGGA_T1_hash5	2.09957	-2.46869	T1_hash5	5162	2012	0.0149167	hash5	T1_IgG2a	GTCACGGGTTGGTGGA_T1_hash5	T	batch3.1	Mono_Ly6c_high
GTCATTTGTCTCACCT_T1_hash3	1.39761	-2.81921	T1_hash3	8572	2557	0.00979935	hash3	T1_IgG2a	GTCATTTGTCTCACCT_T1_hash3	T	batch3.1	Mono_Ly6c_high
GTCCTCAAGTCCTCCT_T1_hash2	1.02699	2.61451	T1_hash2	2095	1197	0.0400955	hash2	T1_IgG2a	GTCCTCAAGTCCTCCT_T1_hash2	T	batch3.1	Mono_Ly6c_low
GTCGGGTGTTACGTCA_T1_hash2	3.01478	-1.25767	T1_hash2	5389	1846	0.00927816	hash2	T1_IgG2a	GTCGGGTGTTACGTCA_T1_hash2	T	batch3.1	Mono_Ly6c_high
GTCGGGTTCGTACCGG_T1_hash2	-1.81793	2.28817	T1_hash2	7742	2468	0.0165332	hash2	T1_IgG2a	GTCGGGTTCGTACCGG_T1_hash2	T	batch3.1	Mono_Ly6c_high
GTCGTAACAACTGCGC_T1_hash1	-0.138769	4.35727	T1_hash1	5702	2220	0.0117503	hash1	T1_IgG2a	GTCGTAACAACTGCGC_T1_hash1	T	batch3.1	Mono_Ly6c_high
GTCGTAAGTGCAGGTA_T1_hash1	2.34646	-0.022867	T1_hash1	6761	2116	0.00990978	hash1	T1_IgG2a	GTCGTAAGTGCAGGTA_T1_hash1	T	batch3.1	Mono_Ly6c_high
GTCGTAATCGTGGTCG_T1_hash5	-3.55748	-6.12585	T1_hash5	9694	2719	0.0140293	hash5	T1_IgG2a	GTCGTAATCGTGGTCG_T1_hash5	T	batch3.1	cDC1
GTCTCGTTCTTCCTTC_T1_hash4	-0.487366	0.872094	T1_hash4	5217	1659	0.0080506	hash4	T1_IgG2a	GTCTCGTTCTTCCTTC_T1_hash4	T	batch3.1	Mono_Ly6c_high
GTCTTCGAGCCTCGTG_T1_hash2	-0.548243	5.59995	T1_hash2	1429	846	0.0111966	hash2	T1_IgG2a	GTCTTCGAGCCTCGTG_T1_hash2	T	batch3.1	Mono_Ly6c_low
GTGAAGGAGGGTGTTG_T1_hash1	-5.91774	-8.86943	T1_hash1	3332	1451	0.0270108	hash1	T1_IgG2a	GTGAAGGAGGGTGTTG_T1_hash1	T	batch3.1	tDC
GTGCAGCTCAGGCAAG_T1_hash4	-1.31578	-4.59544	T1_hash4	7947	2618	0.0129609	hash4	T1_IgG2a	GTGCAGCTCAGGCAAG_T1_hash4	T	batch3.1	cDC2
GTGCAGCTCTGTACGA_T1_hash4	2.77421	-15.4221	T1_hash4	7520	2609	0.0191489	hash4	T1_IgG2a	GTGCAGCTCTGTACGA_T1_hash4	T	batch3.1	pDC
GTGCATACATCCCACT_T1_hash2	0.972208	-4.30674	T1_hash2	16731	3663	0.002331	hash2	T1_IgG2a	GTGCATACATCCCACT_T1_hash2	T	batch3.1	cDC2
GTGCATATCAGATAAG_T1_hash4	-0.363756	2.3387	T1_hash4	11229	3228	0.0303678	hash4	T1_IgG2a	GTGCATATCAGATAAG_T1_hash4	T	batch3.1	Mono_Ly6c_high
GTGCTTCAGCGATCCC_T1_hash4	-1.42431	14.829	T1_hash4	1254	666	0.0015949	hash4	T1_IgG2a	GTGCTTCAGCGATCCC_T1_hash4	T	batch3.1	Neutrophil
GTGCTTCGTGTCAATC_T1_hash2	2.54784	1.14568	T1_hash2	6797	2207	0.0164779	hash2	T1_IgG2a	GTGCTTCGTGTCAATC_T1_hash2	T	batch3.1	Mono_Ly6c_high
GTGTTAGCAAACGTGG_T1_hash3	4.09577	1.74975	T1_hash3	7382	1869	0.00582498	hash3	T1_IgG2a	GTGTTAGCAAACGTGG_T1_hash3	T	batch3.1	Mono_Ly6c_high
GTGTTAGCATTCTTAC_T1_hash1	4.3514	1.26648	T1_hash1	6627	1966	0.00860118	hash1	T1_IgG2a	GTGTTAGCATTCTTAC_T1_hash1	T	batch3.1	Mono_Ly6c_high
GTTAAGCCAACTGCTA_T1_hash1	-6.25834	-9.10512	T1_hash1	5937	2080	0.00791646	hash1	T1_IgG2a	GTTAAGCCAACTGCTA_T1_hash1	T	batch3.1	tDC
GTTAAGCTCAGCTCTC_T1_hash5	4.04579	-0.825697	T1_hash5	6283	2432	0.0168709	hash5	T1_IgG2a	GTTAAGCTCAGCTCTC_T1_hash5	T	batch3.1	Mono_Ly6c_high
GTTAAGCTCCTAAGTG_T1_hash1	-0.318381	4.7459	T1_hash1	6824	2441	0.0143611	hash1	T1_IgG2a	GTTAAGCTCCTAAGTG_T1_hash1	T	batch3.1	Mono_Ly6c_low
GTTAAGCTCTCTGAGA_T1_hash4	4.1462	-1.06758	T1_hash4	8454	2657	0.00768867	hash4	T1_IgG2a	GTTAAGCTCTCTGAGA_T1_hash4	T	batch3.1	Mono_Ly6c_high
GTTCATTAGGCCCTTG_T1_hash3	0.868444	0.544249	T1_hash3	18053	4194	0.0127957	hash3	T1_IgG2a	GTTCATTAGGCCCTTG_T1_hash3	T	batch3.1	Mono_Ly6c_high
GTTCTCGGTACCGTAT_T1_hash5	4.6032	0.0263172	T1_hash5	4894	1909	0.0140989	hash5	T1_IgG2a	GTTCTCGGTACCGTAT_T1_hash5	T	batch3.1	Mono_Ly6c_high
GTTCTCGGTAGGCTGA_T1_hash2	4.30045	-0.303836	T1_hash2	6020	2240	0.0106312	hash2	T1_IgG2a	GTTCTCGGTAGGCTGA_T1_hash2	T	batch3.1	Mono_Ly6c_high
GTTCTCGTCCCTAATT_T1_hash2	2.62231	-15.9401	T1_hash2	7279	2684	0.0337959	hash2	T1_IgG2a	GTTCTCGTCCCTAATT_T1_hash2	T	batch3.1	pDC
GTTCTCGTCGAGGTAG_T1_hash3	-1.46745	1.84842	T1_hash3	8181	2772	0.0147904	hash3	T1_IgG2a	GTTCTCGTCGAGGTAG_T1_hash3	T	batch3.1	Mono_Ly6c_high
GTTTCTAAGGAGCGTT_T1_hash1	-0.277488	-0.356927	T1_hash1	9758	2839	0.0131174	hash1	T1_IgG2a	GTTTCTAAGGAGCGTT_T1_hash1	T	batch3.1	Mono_Ly6c_high
GTTTCTAGTGGTCCGT_T1_hash5	-0.396243	0.283101	T1_hash5	6411	2371	0.0188738	hash5	T1_IgG2a	GTTTCTAGTGGTCCGT_T1_hash5	T	batch3.1	Mono_Ly6c_high
GTTTCTAGTGTTCGAT_T1_hash2	1.17731	0.751239	T1_hash2	7640	2368	0.0192408	hash2	T1_IgG2a	GTTTCTAGTGTTCGAT_T1_hash2	T	batch3.1	Mono_Ly6c_high
GTTTCTATCGGCGGTT_T1_hash5	1.25414	-2.74468	T1_hash5	8189	2658	0.0118452	hash5	T1_IgG2a	GTTTCTATCGGCGGTT_T1_hash5	T	batch3.1	Mono_Ly6c_high
TAAACCGGTCAGAGGT_T1_hash1	1.24866	-4.7248	T1_hash1	7240	2372	0.013674	hash1	T1_IgG2a	TAAACCGGTCAGAGGT_T1_hash1	T	batch3.1	cDC2
TAAGAGAAGCTCCTCT_T1_hash5	-0.0699905	3.5139	T1_hash5	2927	1399	0.0307482	hash5	T1_IgG2a	TAAGAGAAGCTCCTCT_T1_hash5	T	batch3.1	Mono_Ly6c_high
TAAGAGACAAGCCGCT_T1_hash1	-1.79175	1.35864	T1_hash1	5664	2120	0.0206568	hash1	T1_IgG2a	TAAGAGACAAGCCGCT_T1_hash1	T	batch3.1	Mono_Ly6c_high
TAAGAGACACGAAATA_T1_hash1	5.01881	1.26843	T1_hash1	5357	1599	0.00821355	hash1	T1_IgG2a	TAAGAGACACGAAATA_T1_hash1	T	batch3.1	Mono_Ly6c_high
TAAGAGAGTGTTGGGA_T1_hash5	0.938095	-1.13591	T1_hash5	6533	2077	0.011174	hash5	T1_IgG2a	TAAGAGAGTGTTGGGA_T1_hash5	T	batch3.1	Mono_Ly6c_high
TAAGCGTAGATGCCTT_T1_hash3	3.62443	1.07741	T1_hash3	6987	2105	0.0153142	hash3	T1_IgG2a	TAAGCGTAGATGCCTT_T1_hash3	T	batch3.1	Mono_Ly6c_high
TAAGCGTTCTGGAGCC_T1_hash5	0.123221	-4.78214	T1_hash5	8713	2582	0.0128544	hash5	T1_IgG2a	TAAGCGTTCTGGAGCC_T1_hash5	T	batch3.1	cDC2
TAAGTGCAGTCCATAC_T1_hash4	2.59416	-14.8608	T1_hash4	6779	2505	0.0166691	hash4	T1_IgG2a	TAAGTGCAGTCCATAC_T1_hash4	T	batch3.1	pDC
TACACGACAACCGCCA_T1_hash2	3.09779	-14.7014	T1_hash2	5209	2059	0.01555	hash2	T1_IgG2a	TACACGACAACCGCCA_T1_hash2	T	batch3.1	pDC
TACACGACATCATCCC_T1_hash4	4.42333	-2.49888	T1_hash4	2602	1311	0.00230592	hash4	T1_IgG2a	TACACGACATCATCCC_T1_hash4	T	batch3.1	Mono_Ly6c_high
TACACGATCAGAGCTT_T1_hash2	-9.82002	-1.41099	T1_hash2	14547	3709	0.0115488	hash2	T1_IgG2a	TACACGATCAGAGCTT_T1_hash2	T	batch3.1	cDC1
TACAGTGCAGGTGCCT_T1_hash5	-0.511496	1.89909	T1_hash5	10297	2783	0.010877	hash5	T1_IgG2a	TACAGTGCAGGTGCCT_T1_hash5	T	batch3.1	Mono_Ly6c_high
TACCTATTCCAACCAA_T1_hash2	3.52577	-0.691663	T1_hash2	7067	2425	0.0169803	hash2	T1_IgG2a	TACCTATTCCAACCAA_T1_hash2	T	batch3.1	Mono_Ly6c_high
TACCTTATCCACTGGG_T1_hash5	-0.755218	15.0483	T1_hash5	1796	700	0.00334076	hash5	T1_IgG2a	TACCTTATCCACTGGG_T1_hash5	T	batch3.1	Neutrophil
TACGGATCATGTCGAT_T1_hash1	1.2855	-1.52088	T1_hash1	8372	2370	0.00943622	hash1	T1_IgG2a	TACGGATCATGTCGAT_T1_hash1	T	batch3.1	Mono_Ly6c_high
TACGGTACACTCAGGC_T1_hash3	2.28585	-0.447176	T1_hash3	10328	2816	0.0150077	hash3	T1_IgG2a	TACGGTACACTCAGGC_T1_hash3	T	batch3.1	Mono_Ly6c_high
TACGGTATCCTACAGA_T1_hash4	0.260405	0.367021	T1_hash4	13344	3386	0.0148381	hash4	T1_IgG2a	TACGGTATCCTACAGA_T1_hash4	T	batch3.1	Mono_Ly6c_high
TACGGTATCTCGTTTA_T1_hash1	-0.101122	1.3703	T1_hash1	8290	2601	0.0141134	hash1	T1_IgG2a	TACGGTATCTCGTTTA_T1_hash1	T	batch3.1	Mono_Ly6c_high
TACTCATCAGGACGTA_T1_hash5	2.07991	-2.83125	T1_hash5	7671	2463	0.0135576	hash5	T1_IgG2a	TACTCATCAGGACGTA_T1_hash5	T	batch3.1	Mono_Ly6c_high
TACTCGCAGGACACCA_T1_hash3	4.67966	1.78966	T1_hash3	7068	1638	0.00679117	hash3	T1_IgG2a	TACTCGCAGGACACCA_T1_hash3	T	batch3.1	Mono_Ly6c_high
TACTCGCAGGCACATG_T1_hash2	-1.64806	2.03122	T1_hash2	9340	2772	0.0194861	hash2	T1_IgG2a	TACTCGCAGGCACATG_T1_hash2	T	batch3.1	Mono_Ly6c_high
TACTCGCCAATCAGAA_T1_hash1	1.71298	-1.06785	T1_hash1	6912	2146	0.00824653	hash1	T1_IgG2a	TACTCGCCAATCAGAA_T1_hash1	T	batch3.1	Mono_Ly6c_high
TACTCGCGTGTGAATA_T1_hash2	3.84357	-0.704124	T1_hash2	6384	2201	0.00579574	hash2	T1_IgG2a	TACTCGCGTGTGAATA_T1_hash2	T	batch3.1	Mono_Ly6c_high
TACTCGCGTTACCGAT_T1_hash4	0.0728157	5.40859	T1_hash4	2257	1209	0.0155073	hash4	T1_IgG2a	TACTCGCGTTACCGAT_T1_hash4	T	batch3.1	Mono_Ly6c_low
TACTTACCATCGGACC_T1_hash5	-1.073	0.441915	T1_hash5	6966	2619	0.00746483	hash5	T1_IgG2a	TACTTACCATCGGACC_T1_hash5	T	batch3.1	Mono_Ly6c_high
TACTTGTAGTCCTCCT_T1_hash4	2.66422	-15.1733	T1_hash4	6450	2600	0.0175194	hash4	T1_IgG2a	TACTTGTAGTCCTCCT_T1_hash4	T	batch3.1	pDC
TACTTGTCACCAGTTA_T1_hash3	-0.399702	0.665928	T1_hash3	10490	3032	0.0102955	hash3	T1_IgG2a	TACTTGTCACCAGTTA_T1_hash3	T	batch3.1	Mono_Ly6c_high
TACTTGTCAGGCTGAA_T1_hash5	4.03338	0.648807	T1_hash5	6970	2173	0.01033	hash5	T1_IgG2a	TACTTGTCAGGCTGAA_T1_hash5	T	batch3.1	Mono_Ly6c_high
TACTTGTCAGTCAGAG_T1_hash2	1.06054	-4.30065	T1_hash2	19495	4168	0.00718133	hash2	T1_IgG2a	TACTTGTCAGTCAGAG_T1_hash2	T	batch3.1	cDC2
TACTTGTTCGGACAAG_T1_hash3	1.37926	-5.08002	T1_hash3	15847	3825	0.00984413	hash3	T1_IgG2a	TACTTGTTCGGACAAG_T1_hash3	T	batch3.1	cDC2
TAGACCACATTACGAC_T1_hash3	2.10591	-13.8293	T1_hash3	6709	2465	0.0146072	hash3	T1_IgG2a	TAGACCACATTACGAC_T1_hash3	T	batch3.1	pDC
TAGAGCTAGTTGTCGT_T1_hash3	-10.8096	-0.901673	T1_hash3	3638	1497	0.00962067	hash3	T1_IgG2a	TAGAGCTAGTTGTCGT_T1_hash3	T	batch3.1	Mast
TAGAGCTCATTATCTC_T1_hash2	1.10056	13.9514	T1_hash2	4030	1678	0.0109181	hash2	T1_IgG2a	TAGAGCTCATTATCTC_T1_hash2	T	batch3.1	Neutrophil
TAGCCGGAGACTTTCG_T1_hash4	0.198371	14.4119	T1_hash4	1479	664	0.000676133	hash4	T1_IgG2a	TAGCCGGAGACTTTCG_T1_hash4	T	batch3.1	Neutrophil
TAGTTGGGTGTGCGTC_T1_hash4	-0.228339	-0.215163	T1_hash4	8469	2681	0.0184201	hash4	T1_IgG2a	TAGTTGGGTGTGCGTC_T1_hash4	T	batch3.1	Mono_Ly6c_high
TATCAGGTCTTAACCT_T1_hash4	-0.709648	2.16195	T1_hash4	13806	3723	0.0186151	hash4	T1_IgG2a	TATCAGGTCTTAACCT_T1_hash4	T	batch3.1	Mono_Ly6c_high
TATCTCAAGATATGCA_T1_hash3	2.75873	-15.1751	T1_hash3	6563	2664	0.0266646	hash3	T1_IgG2a	TATCTCAAGATATGCA_T1_hash3	T	batch3.1	pDC
TATCTCACACAGGCCT_T1_hash2	3.22997	1.48379	T1_hash2	2731	1157	0.0179421	hash2	T1_IgG2a	TATCTCACACAGGCCT_T1_hash2	T	batch3.1	Mono_Ly6c_high
TATGCCCGTGACGGTA_T1_hash2	0.603453	-2.14537	T1_hash2	8748	2507	0.0128029	hash2	T1_IgG2a	TATGCCCGTGACGGTA_T1_hash2	T	batch3.1	Mono_Ly6c_high
TATTACCAGGAATGGA_T1_hash3	2.32686	-14.4684	T1_hash3	3600	1713	0.025	hash3	T1_IgG2a	TATTACCAGGAATGGA_T1_hash3	T	batch3.1	pDC
TATTACCAGTAATCCC_T1_hash2	0.376111	14.4977	T1_hash2	2428	670	0.00288303	hash2	T1_IgG2a	TATTACCAGTAATCCC_T1_hash2	T	batch3.1	Neutrophil
TATTACCCAAACGCGA_T1_hash2	3.47809	0.487206	T1_hash2	5620	1986	0.0120996	hash2	T1_IgG2a	TATTACCCAAACGCGA_T1_hash2	T	batch3.1	Mono_Ly6c_high
TATTACCGTTAAAGAC_T1_hash5	-1.4806	-4.2515	T1_hash5	7997	2752	0.0101288	hash5	T1_IgG2a	TATTACCGTTAAAGAC_T1_hash5	T	batch3.1	cDC2
TCAATCTCAAGCTGGA_T1_hash5	4.30619	1.00669	T1_hash5	9064	2532	0.0107017	hash5	T1_IgG2a	TCAATCTCAAGCTGGA_T1_hash5	T	batch3.1	Mono_Ly6c_high
TCAATCTGTCATACTG_T1_hash3	-1.67813	1.72015	T1_hash3	9034	2961	0.0152756	hash3	T1_IgG2a	TCAATCTGTCATACTG_T1_hash3	T	batch3.1	Mono_Ly6c_high
TCACGAAAGATGTGGC_T1_hash1	2.33227	-13.8846	T1_hash1	2035	1111	0.0176904	hash1	T1_IgG2a	TCACGAAAGATGTGGC_T1_hash1	T	batch3.1	pDC
TCACGAAAGGAATCGC_T1_hash1	0.155552	1.40684	T1_hash1	8985	2536	0.00601002	hash1	T1_IgG2a	TCACGAAAGGAATCGC_T1_hash1	T	batch3.1	Mono_Ly6c_high
TCACGAACACGCCAGT_T1_hash1	-11.234	0.309549	T1_hash1	1545	750	0.038835	hash1	T1_IgG2a	TCACGAACACGCCAGT_T1_hash1	T	batch3.1	Mast
TCACGAAGTTCGCGAC_T1_hash1	4.71149	-0.103352	T1_hash1	8088	2396	0.00581108	hash1	T1_IgG2a	TCACGAAGTTCGCGAC_T1_hash1	T	batch3.1	Mono_Ly6c_high
TCAGATGAGGAACTGC_T1_hash4	4.76228	1.27174	T1_hash4	7074	1943	0.00636132	hash4	T1_IgG2a	TCAGATGAGGAACTGC_T1_hash4	T	batch3.1	Mono_Ly6c_high
TCAGATGAGTCGAGTG_T1_hash4	4.45432	-0.488754	T1_hash4	5449	2065	0.0155992	hash4	T1_IgG2a	TCAGATGAGTCGAGTG_T1_hash4	T	batch3.1	Mono_Ly6c_high
TCAGATGCAGTCGTGC_T1_hash1	-2.49992	1.24399	T1_hash1	6648	2288	0.00691937	hash1	T1_IgG2a	TCAGATGCAGTCGTGC_T1_hash1	T	batch3.1	Mono_Ly6c_high
TCAGATGGTACTTGAC_T1_hash1	2.75843	-15.3902	T1_hash1	7635	2779	0.021611	hash1	T1_IgG2a	TCAGATGGTACTTGAC_T1_hash1	T	batch3.1	pDC
TCAGATGGTAGCAAAT_T1_hash5	3.43163	1.28877	T1_hash5	12030	3112	0.0130507	hash5	T1_IgG2a	TCAGATGGTAGCAAAT_T1_hash5	T	batch3.1	Mono_Ly6c_high
TCAGCAAAGAACAATC_T1_hash2	-9.53355	-1.42606	T1_hash2	10197	3075	0.0104933	hash2	T1_IgG2a	TCAGCAAAGAACAATC_T1_hash2	T	batch3.1	cDC1
TCAGCAACAAGGGTCA_T1_hash4	-2.17423	1.64636	T1_hash4	7871	2757	0.0107991	hash4	T1_IgG2a	TCAGCAACAAGGGTCA_T1_hash4	T	batch3.1	Mono_Ly6c_high
TCAGCAACACTAGTAC_T1_hash1	4.69246	0.884222	T1_hash1	3891	1402	0.0105371	hash1	T1_IgG2a	TCAGCAACACTAGTAC_T1_hash1	T	batch3.1	Mono_Ly6c_high
TCAGCTCAGTTAACGA_T1_hash5	-1.15788	14.2242	T1_hash5	2049	798	0.00732064	hash5	T1_IgG2a	TCAGCTCAGTTAACGA_T1_hash5	T	batch3.1	Neutrophil
TCAGCTCTCGTCCAGG_T1_Negative	4.28403	-2.24716	T1_Negative	2048	1175	0.00683594	Negative	T1_IgG2a	TCAGCTCTCGTCCAGG_T1_Negative	T	batch3.1	Mono_Ly6c_high
TCAGGATCACCCAGTG_T1_hash2	0.445627	-4.7336	T1_hash2	11629	3150	0.00447158	hash2	T1_IgG2a	TCAGGATCACCCAGTG_T1_hash2	T	batch3.1	cDC2
TCAGGATCATCGGAAG_T1_hash4	4.78931	-0.510986	T1_hash4	4626	1792	0.00410722	hash4	T1_IgG2a	TCAGGATCATCGGAAG_T1_hash4	T	batch3.1	Mono_Ly6c_high
TCAGGATGTGTGACCC_T1_hash3	1.7689	0.538393	T1_hash3	4811	1827	0.01164	hash3	T1_IgG2a	TCAGGATGTGTGACCC_T1_hash3	T	batch3.1	Mono_Ly6c_high
TCAGGATTCCGTCAAA_T1_hash3	-6.17203	-9.10092	T1_hash3	8278	2488	0.0059193	hash3	T1_IgG2a	TCAGGATTCCGTCAAA_T1_hash3	T	batch3.1	tDC
TCAGGTAAGTTTAGGA_T1_hash2	4.00167	-2.96839	T1_hash2	3260	1181	0.00981595	hash2	T1_IgG2a	TCAGGTAAGTTTAGGA_T1_hash2	T	batch3.1	Mono_Ly6c_high
TCAGGTATCACAGTAC_T1_hash2	-0.0435658	-0.715693	T1_hash2	11744	3187	0.0143903	hash2	T1_IgG2a	TCAGGTATCACAGTAC_T1_hash2	T	batch3.1	Mono_Ly6c_high
TCATTACAGGGTTTCT_T1_hash5	-1.15406	0.643483	T1_hash5	3822	1635	0.00837258	hash5	T1_IgG2a	TCATTACAGGGTTTCT_T1_hash5	T	batch3.1	Mono_Ly6c_high
TCATTACGTTGAACTC_T1_hash2	0.123158	-1.70379	T1_hash2	11228	3036	0.00935162	hash2	T1_IgG2a	TCATTACGTTGAACTC_T1_hash2	T	batch3.1	Mono_Ly6c_high
TCATTACTCACGCGGT_T1_hash5	2.97335	-14.6203	T1_hash5	7959	2925	0.00703606	hash5	T1_IgG2a	TCATTACTCACGCGGT_T1_hash5	T	batch3.1	pDC
TCATTACTCAGCTCGG_T1_hash3	4.9028	1.29537	T1_hash3	7771	1962	0.00720628	hash3	T1_IgG2a	TCATTACTCAGCTCGG_T1_hash3	T	batch3.1	Mono_Ly6c_high
TCATTACTCCCTTGTG_T1_hash2	1.39358	-5.22736	T1_hash2	12440	3381	0.0111736	hash2	T1_IgG2a	TCATTACTCCCTTGTG_T1_hash2	T	batch3.1	cDC2
TCATTTGAGCACCGCT_T1_hash1	1.75389	-1.68045	T1_hash1	11314	2896	0.0076012	hash1	T1_IgG2a	TCATTTGAGCACCGCT_T1_hash1	T	batch3.1	Mono_Ly6c_high
TCATTTGCACAACGCC_T1_hash2	4.59418	0.00703453	T1_hash2	5301	2022	0.00773439	hash2	T1_IgG2a	TCATTTGCACAACGCC_T1_hash2	T	batch3.1	Mono_Ly6c_high
TCATTTGCATTTCAGG_T1_hash5	1.43535	1.45176	T1_hash5	9948	2976	0.0105549	hash5	T1_IgG2a	TCATTTGCATTTCAGG_T1_hash5	T	batch3.1	Mono_Ly6c_high
TCATTTGGTTACGTCA_T1_hash5	-11.3158	-0.6564	T1_hash5	2384	1073	0.0213926	hash5	T1_IgG2a	TCATTTGGTTACGTCA_T1_hash5	T	batch3.1	Mast
TCATTTGTCAAAGACA_T1_hash5	-10.0419	-1.55827	T1_hash5	16972	4188	0.0101343	hash5	T1_IgG2a	TCATTTGTCAAAGACA_T1_hash5	T	batch3.1	cDC1
TCATTTGTCCTAGGGC_T1_hash1	1.02308	-2.93817	T1_hash1	9283	2534	0.00657115	hash1	T1_IgG2a	TCATTTGTCCTAGGGC_T1_hash1	T	batch3.1	Mono_Ly6c_high
TCATTTGTCTCGATGA_T1_hash5	0.408189	0.239865	T1_hash5	12326	3384	0.0132241	hash5	T1_IgG2a	TCATTTGTCTCGATGA_T1_hash5	T	batch3.1	Mono_Ly6c_high
TCCACACAGTGCGATG_T1_hash3	-2.02597	3.86859	T1_hash3	7136	2487	0.00700673	hash3	T1_IgG2a	TCCACACAGTGCGATG_T1_hash3	T	batch3.1	Mono_Ly6c_high
TCCACACCAACACGCC_T1_hash5	2.69264	-14.1632	T1_hash5	5232	2199	0.0162462	hash5	T1_IgG2a	TCCACACCAACACGCC_T1_hash5	T	batch3.1	pDC
TCCCGATAGTCCAGGA_T1_hash2	0.5847	-2.56659	T1_hash2	6038	2094	0.000165618	hash2	T1_IgG2a	TCCCGATAGTCCAGGA_T1_hash2	T	batch3.1	Mono_Ly6c_high
TCCCGATCAATACGCT_T1_hash4	1.86754	-2.35153	T1_hash4	2469	1070	0.00931551	hash4	T1_IgG2a	TCCCGATCAATACGCT_T1_hash4	T	batch3.1	Mono_Ly6c_high
TCCCGATCACAAGTAA_T1_hash2	-4.31408	-4.80473	T1_hash2	7375	2504	0.0120678	hash2	T1_IgG2a	TCCCGATCACAAGTAA_T1_hash2	T	batch3.1	cDC2
TCCCGATCACGGATAG_T1_hash4	-0.345125	2.03261	T1_hash4	14407	3554	0.0172833	hash4	T1_IgG2a	TCCCGATCACGGATAG_T1_hash4	T	batch3.1	Mono_Ly6c_high
TCGAGGCCAGAAGCAC_T1_hash2	4.07783	-0.897347	T1_hash2	4551	1690	0.0103274	hash2	T1_IgG2a	TCGAGGCCAGAAGCAC_T1_hash2	T	batch3.1	Mono_Ly6c_high
TCGAGGCTCCTCTAGC_T1_hash4	-0.76388	1.92926	T1_hash4	6152	2278	0.0312094	hash4	T1_IgG2a	TCGAGGCTCCTCTAGC_T1_hash4	T	batch3.1	Mono_Ly6c_high
TCGAGGCTCGCCCTTA_T1_hash1	4.66973	-1.55017	T1_hash1	3097	1541	0.0093639	hash1	T1_IgG2a	TCGAGGCTCGCCCTTA_T1_hash1	T	batch3.1	Mono_Ly6c_high
TCGCGAGAGATGTAAC_T1_hash2	4.02592	-1.79449	T1_hash2	4906	1941	0.0152874	hash2	T1_IgG2a	TCGCGAGAGATGTAAC_T1_hash2	T	batch3.1	Mono_Ly6c_high
TCGCGAGCAAACCTAC_T1_hash4	-4.14309	-6.03731	T1_hash4	15568	3631	0.0180498	hash4	T1_IgG2a	TCGCGAGCAAACCTAC_T1_hash4	T	batch3.1	cDC1
TCGCGTTGTCCCGACA_T1_hash4	-2.29674	2.57802	T1_hash4	3816	1656	0.0151992	hash4	T1_IgG2a	TCGCGTTGTCCCGACA_T1_hash4	T	batch3.1	Mono_Ly6c_high
TCGCGTTTCCCTTGTG_T1_hash1	-4.90907	-4.72414	T1_hash1	12471	2990	0	hash1	T1_IgG2a	TCGCGTTTCCCTTGTG_T1_hash1	T	batch3.1	cDC1
TCGGGACAGGCTATCT_T1_hash2	0.367873	-1.62517	T1_hash2	5345	1977	0.0215154	hash2	T1_IgG2a	TCGGGACAGGCTATCT_T1_hash2	T	batch3.1	Mono_Ly6c_high
TCGGGACGTCTGATCA_T1_hash3	3.87342	2.13055	T1_hash3	5323	1597	0.011084	hash3	T1_IgG2a	TCGGGACGTCTGATCA_T1_hash3	T	batch3.1	Mono_Ly6c_high
TCGGTAAAGTTGTCGT_T1_hash2	2.3192	-15.4877	T1_hash2	6192	2442	0.0271318	hash2	T1_IgG2a	TCGGTAAAGTTGTCGT_T1_hash2	T	batch3.1	pDC
TCGGTAATCACGATGT_T1_hash3	4.27513	-0.608038	T1_hash3	4626	1860	0.0244272	hash3	T1_IgG2a	TCGGTAATCACGATGT_T1_hash3	T	batch3.1	Mono_Ly6c_high
TCGGTAATCTCGCATC_T1_hash1	5.52998	0.687	T1_hash1	7556	2185	0.0067496	hash1	T1_IgG2a	TCGGTAATCTCGCATC_T1_hash1	T	batch3.1	Mono_Ly6c_high
TCGGTAATCTTATCTG_T1_hash2	-12.0525	0.172854	T1_hash2	1969	921	0.0203149	hash2	T1_IgG2a	TCGGTAATCTTATCTG_T1_hash2	T	batch3.1	Mast
TCGGTAATCTTTACAC_T1_hash5	1.01948	14.6073	T1_hash5	2076	784	0	hash5	T1_IgG2a	TCGGTAATCTTTACAC_T1_hash5	T	batch3.1	Neutrophil
TCGTAGAAGCTGAAAT_T1_hash3	-1.53279	3.74612	T1_hash3	9072	2601	0.0102513	hash3	T1_IgG2a	TCGTAGAAGCTGAAAT_T1_hash3	T	batch3.1	Mono_Ly6c_high
TCGTAGACATTCCTGC_T1_hash4	-3.63739	-6.15017	T1_hash4	11561	3100	0.00657383	hash4	T1_IgG2a	TCGTAGACATTCCTGC_T1_hash4	T	batch3.1	cDC1
TCGTAGAGTGGAAAGA_T1_hash5	1.963	-14.7659	T1_hash5	2174	1210	0.0427783	hash5	T1_IgG2a	TCGTAGAGTGGAAAGA_T1_hash5	T	batch3.1	pDC
TCGTAGAGTGTTTGTG_T1_hash1	1.77884	14.9003	T1_hash1	1397	628	0.0071582	hash1	T1_IgG2a	TCGTAGAGTGTTTGTG_T1_hash1	T	batch3.1	Neutrophil
TCGTAGATCGGTCCGA_T1_hash5	-1.85706	2.13072	T1_hash5	8617	2642	0.00812348	hash5	T1_IgG2a	TCGTAGATCGGTCCGA_T1_hash5	T	batch3.1	Mono_Ly6c_high
TCTATTGAGTTCGCAT_T1_hash4	1.95473	-0.174753	T1_hash4	10574	2884	0.0142803	hash4	T1_IgG2a	TCTATTGAGTTCGCAT_T1_hash4	T	batch3.1	Mono_Ly6c_high
TCTATTGTCCTAGTGA_T1_hash3	-0.474423	5.5745	T1_hash3	2856	1507	0.0140056	hash3	T1_IgG2a	TCTATTGTCCTAGTGA_T1_hash3	T	batch3.1	Mono_Ly6c_low
TCTCATAAGGAATGGA_T1_hash5	4.18486	1.6075	T1_hash5	6936	2090	0.0160035	hash5	T1_IgG2a	TCTCATAAGGAATGGA_T1_hash5	T	batch3.1	Mono_Ly6c_high
TCTCATATCCTGCCAT_T1_hash5	-10.6457	-0.303492	T1_hash5	1011	594	0.049456	hash5	T1_IgG2a	TCTCATATCCTGCCAT_T1_hash5	T	batch3.1	Mast
TCTCTAAAGTCTCAAC_T1_hash5	4.46326	0.421476	T1_hash5	5572	2094	0.0156138	hash5	T1_IgG2a	TCTCTAAAGTCTCAAC_T1_hash5	T	batch3.1	Mono_Ly6c_high
TCTCTAACACATTTCT_T1_hash4	0.46143	-0.532868	T1_hash4	7959	2420	0.0124387	hash4	T1_IgG2a	TCTCTAACACATTTCT_T1_hash4	T	batch3.1	Mono_Ly6c_high
TCTCTAAGTATCGCAT_T1_hash5	-0.641392	14.9158	T1_hash5	1216	525	0	hash5	T1_IgG2a	TCTCTAAGTATCGCAT_T1_hash5	T	batch3.1	Neutrophil
TCTGAGAAGATATGCA_T1_hash1	2.42298	1.23546	T1_hash1	11943	3084	0.013062	hash1	T1_IgG2a	TCTGAGAAGATATGCA_T1_hash1	T	batch3.1	Mono_Ly6c_high
TCTGGAAGTCTGATTG_T1_hash4	4.8141	-1.32972	T1_hash4	6344	2302	0.0104035	hash4	T1_IgG2a	TCTGGAAGTCTGATTG_T1_hash4	T	batch3.1	Mono_Ly6c_high
TCTGGAATCGCAAACT_T1_hash5	3.09975	0.751949	T1_hash5	2806	1161	0.0263721	hash5	T1_IgG2a	TCTGGAATCGCAAACT_T1_hash5	T	batch3.1	Mono_Ly6c_high
TCTTCGGAGAGCTGGT_T1_hash5	3.81554	-3.16705	T1_hash5	9370	2719	0.00683031	hash5	T1_IgG2a	TCTTCGGAGAGCTGGT_T1_hash5	T	batch3.1	cDC2
TCTTCGGAGTTATCGC_T1_hash3	2.18722	-2.03632	T1_hash3	8025	2751	0.0170717	hash3	T1_IgG2a	TCTTCGGAGTTATCGC_T1_hash3	T	batch3.1	Mono_Ly6c_high
TCTTTCCTCCTCAACC_T1_hash4	-2.46834	2.29024	T1_hash4	7661	2609	0.00861506	hash4	T1_IgG2a	TCTTTCCTCCTCAACC_T1_hash4	T	batch3.1	Mono_Ly6c_high
TGACGGCGTTCTCATT_T1_hash3	2.67889	15.2285	T1_hash3	1035	503	0.00966184	hash3	T1_IgG2a	TGACGGCGTTCTCATT_T1_hash3	T	batch3.1	Neutrophil
TGACTAGAGATCCCAT_T1_hash2	4.70738	-0.339557	T1_hash2	7159	2462	0.00921916	hash2	T1_IgG2a	TGACTAGAGATCCCAT_T1_hash2	T	batch3.1	Mono_Ly6c_high
TGACTAGAGGCGATAC_T1_hash4	-1.00619	14.6184	T1_hash4	1156	641	0	hash4	T1_IgG2a	TGACTAGAGGCGATAC_T1_hash4	T	batch3.1	Neutrophil
TGACTAGAGTGGGTTG_T1_hash3	1.46837	1.26865	T1_hash3	4638	1740	0.0114273	hash3	T1_IgG2a	TGACTAGAGTGGGTTG_T1_hash3	T	batch3.1	Mono_Ly6c_high
TGACTAGCACTTGGAT_T1_hash2	-1.33344	2.06918	T1_hash2	11074	3324	0.0145386	hash2	T1_IgG2a	TGACTAGCACTTGGAT_T1_hash2	T	batch3.1	Mono_Ly6c_high
TGACTAGGTGGTACAG_T1_hash4	2.31686	-15.4633	T1_hash4	3228	1664	0.0281908	hash4	T1_IgG2a	TGACTAGGTGGTACAG_T1_hash4	T	batch3.1	pDC
TGAGAGGAGGTTCCTA_T1_hash3	-11.9358	-2.43549	T1_hash3	5652	1710	0.00389243	hash3	T1_IgG2a	TGAGAGGAGGTTCCTA_T1_hash3	T	batch3.1	Mast
TGAGAGGCAGCATACT_T1_hash2	-2.01895	2.65356	T1_hash2	7605	2551	0.0103879	hash2	T1_IgG2a	TGAGAGGCAGCATACT_T1_hash2	T	batch3.1	Mono_Ly6c_high
TGAGAGGTCAACACTG_T1_hash5	5.6177	0.914236	T1_hash5	7816	2558	0.00550154	hash5	T1_IgG2a	TGAGAGGTCAACACTG_T1_hash5	T	batch3.1	Mono_Ly6c_high
TGAGCATTCGGATGGA_T1_hash2	1.85315	0.517858	T1_hash2	3612	1686	0.00996678	hash2	T1_IgG2a	TGAGCATTCGGATGGA_T1_hash2	T	batch3.1	Mono_Ly6c_high
TGAGCATTCTTAGCCC_T1_hash4	4.37901	-1.84577	T1_hash4	7133	2264	0.0154213	hash4	T1_IgG2a	TGAGCATTCTTAGCCC_T1_hash4	T	batch3.1	Mono_Ly6c_high
TGAGCCGCACAGCGTC_T1_hash5	4.45977	1.24848	T1_hash5	7187	2072	0.00807013	hash5	T1_IgG2a	TGAGCCGCACAGCGTC_T1_hash5	T	batch3.1	Mono_Ly6c_high
TGAGCCGGTGTCGCTG_T1_hash5	3.8248	-0.0818751	T1_hash5	7081	2401	0.0179353	hash5	T1_IgG2a	TGAGCCGGTGTCGCTG_T1_hash5	T	batch3.1	Mono_Ly6c_high
TGAGCCGGTTGTACAC_T1_hash3	-2.41859	2.5472	T1_hash3	7838	2516	0.0121204	hash3	T1_IgG2a	TGAGCCGGTTGTACAC_T1_hash3	T	batch3.1	Mono_Ly6c_high
TGAGGGAAGTGGACGT_T1_hash4	1.60988	-0.96579	T1_hash4	3674	1499	0.0100708	hash4	T1_IgG2a	TGAGGGAAGTGGACGT_T1_hash4	T	batch3.1	Mono_Ly6c_high
TGAGGGACACCGGAAA_T1_hash3	2.53777	-1.20101	T1_hash3	5683	2103	0.0114376	hash3	T1_IgG2a	TGAGGGACACCGGAAA_T1_hash3	T	batch3.1	Mono_Ly6c_high
TGATTTCAGGATGCGT_T1_hash3	0.629321	13.9606	T1_hash3	2369	1033	0.00253271	hash3	T1_IgG2a	TGATTTCAGGATGCGT_T1_hash3	T	batch3.1	Neutrophil
TGATTTCAGTGGGATC_T1_hash3	0.649136	3.2514	T1_hash3	3209	1437	0.0458087	hash3	T1_IgG2a	TGATTTCAGTGGGATC_T1_hash3	T	batch3.1	Mono_Ly6c_low
TGATTTCTCTAACGGT_T1_hash4	-4.10128	-6.52026	T1_hash4	12839	3055	0.0192383	hash4	T1_IgG2a	TGATTTCTCTAACGGT_T1_hash4	T	batch3.1	cDC1
TGATTTCTCTTCGGTC_T1_hash2	3.27464	-1.70888	T1_hash2	7634	2578	0.017684	hash2	T1_IgG2a	TGATTTCTCTTCGGTC_T1_hash2	T	batch3.1	Mono_Ly6c_high
TGCACCTCATCGATGT_T1_hash5	0.177682	13.7875	T1_hash5	1288	677	0.0209627	hash5	T1_IgG2a	TGCACCTCATCGATGT_T1_hash5	T	batch3.1	Neutrophil
TGCACCTTCAGTGCAT_T1_hash5	0.636719	-2.64506	T1_hash5	5107	1895	0.00156648	hash5	T1_IgG2a	TGCACCTTCAGTGCAT_T1_hash5	T	batch3.1	Mono_Ly6c_high
TGCCAAAAGGCAGGTT_T1_hash3	-2.54073	1.30006	T1_hash3	4841	2002	0.0140467	hash3	T1_IgG2a	TGCCAAAAGGCAGGTT_T1_hash3	T	batch3.1	Mono_Ly6c_high
TGCCAAACAGTCGTGC_T1_hash2	0.969662	-5.30982	T1_hash2	14550	3266	0.00522337	hash2	T1_IgG2a	TGCCAAACAGTCGTGC_T1_hash2	T	batch3.1	cDC2
TGCCAAAGTCTCATCC_T1_hash2	0.93494	-2.24008	T1_hash2	3750	1703	0.0234667	hash2	T1_IgG2a	TGCCAAAGTCTCATCC_T1_hash2	T	batch3.1	Mono_Ly6c_high
TGCCCTAAGGCAGTCA_T1_hash3	1.71759	-0.0166393	T1_hash3	10046	2745	0.00995421	hash3	T1_IgG2a	TGCCCTAAGGCAGTCA_T1_hash3	T	batch3.1	Mono_Ly6c_high
TGCGCAGAGGCCGAAT_T1_hash4	-5.03395	-4.8947	T1_hash4	18440	3866	0.0217462	hash4	T1_IgG2a	TGCGCAGAGGCCGAAT_T1_hash4	T	batch3.1	cDC1
TGCGCAGCAGATCTGT_T1_hash5	0.352411	15.1074	T1_hash5	1265	551	0	hash5	T1_IgG2a	TGCGCAGCAGATCTGT_T1_hash5	T	batch3.1	Neutrophil
TGCGCAGGTCGCGTGT_T1_hash2	2.30818	-15.4136	T1_hash2	5342	1981	0.0209659	hash2	T1_IgG2a	TGCGCAGGTCGCGTGT_T1_hash2	T	batch3.1	pDC
TGCGCAGTCTCTTATG_T1_hash2	-0.580616	14.7575	T1_hash2	1084	549	0.00553506	hash2	T1_IgG2a	TGCGCAGTCTCTTATG_T1_hash2	T	batch3.1	Neutrophil
TGCGGGTAGTTCGATC_T1_hash5	4.23231	1.3624	T1_hash5	1889	896	0.0407623	hash5	T1_IgG2a	TGCGGGTAGTTCGATC_T1_hash5	T	batch3.1	Mono_Ly6c_high
TGCGGGTGTACAGTTC_T1_hash4	2.34604	15.2587	T1_hash4	1073	524	0.000931966	hash4	T1_IgG2a	TGCGGGTGTACAGTTC_T1_hash4	T	batch3.1	Neutrophil
TGCGGGTGTAGGGACT_T1_Negative	0.619287	-2.81952	T1_Negative	2813	1456	0.0113758	Negative	T1_IgG2a	TGCGGGTGTAGGGACT_T1_Negative	T	batch3.1	Mono_Ly6c_high
TGCGGGTTCAGCTCGG_T1_hash4	1.23355	-5.41149	T1_hash4	12821	3262	0.0027299	hash4	T1_IgG2a	TGCGGGTTCAGCTCGG_T1_hash4	T	batch3.1	cDC2
TGCGGGTTCTTGTACT_T1_hash2	-11.4367	-0.743819	T1_hash2	4712	1744	0.0184635	hash2	T1_IgG2a	TGCGGGTTCTTGTACT_T1_hash2	T	batch3.1	Mast
TGCGTGGCAGTAGAGC_T1_hash5	0.914181	14.6353	T1_hash5	2935	616	0.0190801	hash5	T1_IgG2a	TGCGTGGCAGTAGAGC_T1_hash5	T	batch3.1	Neutrophil
TGCGTGGGTTCTGGTA_T1_hash4	-0.0548165	2.36419	T1_hash4	6620	2224	0.0126888	hash4	T1_IgG2a	TGCGTGGGTTCTGGTA_T1_hash4	T	batch3.1	Mono_Ly6c_high
TGCTACCGTGAGGGTT_T1_hash1	5.60173	0.715588	T1_hash1	12362	3324	0.00533894	hash1	T1_IgG2a	TGCTACCGTGAGGGTT_T1_hash1	T	batch3.1	Mono_Ly6c_high
TGCTACCTCAAACGGG_T1_hash3	-2.44563	2.80661	T1_hash3	9453	2739	0.0100497	hash3	T1_IgG2a	TGCTACCTCAAACGGG_T1_hash3	T	batch3.1	Mono_Ly6c_high
TGCTGCTCAAACGTGG_T1_hash2	-2.16795	1.79284	T1_hash2	8963	2775	0.0129421	hash2	T1_IgG2a	TGCTGCTCAAACGTGG_T1_hash2	T	batch3.1	cDC2
TGCTGCTTCGACGGAA_T1_hash1	-4.06391	-5.87265	T1_hash1	15415	3834	0.00953617	hash1	T1_IgG2a	TGCTGCTTCGACGGAA_T1_hash1	T	batch3.1	cDC1
TGGACGCGTGCATCTA_T1_hash4	-1.53725	14.5969	T1_hash4	1003	503	0.00299103	hash4	T1_IgG2a	TGGACGCGTGCATCTA_T1_hash4	T	batch3.1	Neutrophil
TGGACGCTCAGCGATT_T1_hash1	0.716018	3.28049	T1_hash1	1044	608	0.0411877	hash1	T1_IgG2a	TGGACGCTCAGCGATT_T1_hash1	T	batch3.1	Mono_Ly6c_low
TGGCCAGCAGACGTAG_T1_hash2	-12.3168	-0.366088	T1_hash2	4863	1716	0.00472959	hash2	T1_IgG2a	TGGCCAGCAGACGTAG_T1_hash2	T	batch3.1	Mast
[truncated: 2,827 more rows]

## Sheet: Fig.s9e_TAM_PT_vs_Ctr
	p_val	avg_logFC	pct.1	pct.2	p_val_adj	log2FC	label_in_plot
[truncated: 13,366 more rows]

## Sheet: Fig.s9e_TAM_PTCSF1R_vs_Ctl
	p_val	avg_logFC	pct.1	pct.2	p_val_adj	log2FC	label_in_plot
[truncated: 13,499 more rows]

[truncated: 3 more sheets: Fig.s9e_TAM_PTCSF1R_vs_PT, Fig.s9f_tumorCD8_PTCSF1R_vs_PT, Fig.s9g_tumorTreg_PTCSF1R_vs_PT]
